# Supplementary material for: Cross‐Species Insights into Trophoblast Invasion During Placentation Governed by Immune‐Featured Trophoblast Cells
Source: Adv Sci (Weinh). 2024 Sep 5;11(42):2407221. doi: 10.1002/advs.202407221 (PMC11558115; doi:10.1002/advs.202407221)
Supplement: Supplementary file 2 — Supplemental Table 1 [file ADVS-11-2407221-s002.xlsx]

## Sheet: 7 major cell types
Table S1-1. Differentially expressed genes in 7 major cell types
p_val	avg_log2FC	pct.1	pct.2	p_val_adj	cluster	gene
0	1.47624	0.802	0.508	0	Unknown	Ceacam9
0	1.14793	0.535	0.34	0	Unknown	ENSRNOG00000002379
0	1.11876	0.59	0.384	0	Unknown	Ifitm2
0	0.972119	0.579	0.267	0	Unknown	Mest
0	0.799654	0.77	0.54	0	Unknown	ENSRNOG00000050647
0	0.704065	0.582	0.352	0	Unknown	Ckap4
0	0.594831	0.886	0.823	0	Unknown	Eif4a1
0	0.592773	0.913	0.855	0	Unknown	Eif5a
0	0.58829	0.9	0.845	0	Unknown	Tuba1b
0	0.580968	0.927	0.852	0	Unknown	Ran
0	0.55266	0.927	0.853	0	Unknown	Tubb5
0	0.539202	0.896	0.767	0	Unknown	Cdkn1c
0	0.515284	0.972	0.944	0	Unknown	Npm1
2.85171e-272	0.658956	0.819	0.729	5.17757e-268	Unknown	Hmgb2l1.1
3.66225e-250	0.546151	0.819	0.647	6.64917e-246	Unknown	Cd63
3.71184e-250	0.870792	0.539	0.345	6.73923e-246	Unknown	Sbsn
8.53309e-244	0.774606	0.725	0.627	1.54927e-239	Unknown	Man2b2
8.52438e-238	0.779318	0.502	0.317	1.54769e-233	Unknown	Mdk
1.69533e-230	0.599884	0.795	0.64	3.07804e-226	Unknown	Slc25a4
2.3338e-230	0.596052	0.818	0.741	4.23725e-226	Unknown	Hspd1
8.40574e-218	0.849732	0.57	0.416	1.52615e-213	Unknown	Tpm2
1.01399e-161	0.968781	0.503	0.389	1.841e-157	Unknown	Ctnnb1
7.13547e-147	0.523831	0.739	0.647	1.29552e-142	Unknown	Hmgn1
3.95509e-139	0.891844	0.532	0.455	7.18086e-135	Unknown	Cdk4
2.45965e-134	0.948581	0.513	0.433	4.46574e-130	Unknown	Rrm2
8.03139e-129	0.679576	0.643	0.603	1.45818e-124	Unknown	Fkbp3
6.83008e-125	0.629555	0.523	0.393	1.24007e-120	Unknown	Tpm1
1.16393e-122	0.653061	0.572	0.474	2.11323e-118	Unknown	Gstp1
3.97983e-120	0.522019	0.626	0.483	7.22577e-116	Unknown	Car2
8.23277e-120	0.636183	0.643	0.588	1.49474e-115	Unknown	Nasp
1.68164e-118	0.548678	0.702	0.672	3.05318e-114	Unknown	Srsf3
1.24033e-102	0.70092	0.559	0.509	2.25194e-98	Unknown	Prmt1
1.71942e-92	0.532185	0.646	0.607	3.12178e-88	Unknown	Ppp1r14b
6.29118e-91	0.59161	0.573	0.504	1.14223e-86	Unknown	Hmgn2
5.7087e-82	0.501123	0.659	0.618	1.03647e-77	Unknown	Nudc
8.93935e-80	0.583178	0.606	0.586	1.62303e-75	Unknown	Cct8
3.93076e-66	0.523693	0.61	0.602	7.1367e-62	Unknown	Tcp1
1.84968e-62	0.501211	0.596	0.564	3.35827e-58	Unknown	Pkn3
9.93081e-62	0.617682	0.531	0.478	1.80304e-57	Unknown	Mki67
1.96121e-58	0.525891	0.539	0.497	3.56078e-54	Unknown	Pgam1
3.26234e-56	0.503791	0.596	0.582	5.9231e-52	Unknown	Snrpd3
2.4893e-46	0.559411	0.518	0.488	4.51956e-42	Unknown	Vdac1
7.00693e-33	0.502813	0.52	0.527	1.27218e-28	Unknown	Phb2
1.14853e-32	0.528843	0.505	0.518	2.08528e-28	Unknown	Psmc5
2.10606e-31	0.518378	0.508	0.5	3.82376e-27	Unknown	Sec11a
0	4.28025	0.627	0.064	0	Immune	Ptprc
0	4.26601	0.714	0.223	0	Immune	Cd74
0	4.26301	0.575	0.138	0	Immune	AABR07060872.1
0	4.20479	0.645	0.142	0	Immune	RT1-Db1
0	4.1925	0.646	0.149	0	Immune	RT1-Da
0	4.10814	0.561	0.061	0	Immune	ENSRNOG00000069878
0	4.09539	0.588	0.098	0	Immune	RT1-Ba
0	4.07428	0.58	0.097	0	Immune	RT1-Bb
0	4.01423	0.663	0.129	0	Immune	Coro1a
0	3.98252	0.558	0.117	0	Immune	Cd83
0	3.93088	0.551	0.099	0	Immune	Cxcr4
0	3.30286	0.736	0.27	0	Immune	Gmfg
0	3.15704	0.772	0.385	0	Immune	Btg1
0	3.04032	0.578	0.211	0	Immune	Limd2
0	2.96808	0.959	0.58	0	Immune	B2m
0	2.71348	0.713	0.347	0	Immune	Arhgdib
0	2.62686	0.71	0.374	0	Immune	Klf2
0	2.56339	0.674	0.41	0	Immune	Pnrc1
0	2.32427	0.999	0.945	0	Immune	ENSRNOG00000047931
0	2.29707	0.72	0.539	0	Immune	Jund
0	2.18745	0.793	0.482	0	Immune	Plac8
0	2.17393	0.532	0.332	0	Immune	Msn
0	1.89377	0.558	0.382	0	Immune	Ier2
0	1.77077	0.528	0.493	0	Immune	Itm2b
0	1.70428	0.837	0.745	0	Immune	Btg2
0	1.69226	0.722	0.481	0	Immune	Fos
0	1.64748	0.504	0.513	0	Immune	Mcl1
0	1.60971	0.662	0.609	0	Immune	Psme1
0	1.52759	0.708	0.597	0	Immune	Arpc1b
0	1.40552	0.642	0.594	0	Immune	ENSRNOG00000070284
0	1.38468	0.549	0.453	0	Immune	Ezr
0	1.34629	0.522	0.458	0	Immune	ENSRNOG00000062930
0	1.31999	0.855	0.802	0	Immune	Ddx5
0	1.26527	0.578	0.195	0	Immune	Srgn
0	1.20644	0.597	0.576	0	Immune	AABR07000398.1
0	1.16164	0.946	0.978	0	Immune	Rps4x.1
0	1.16124	0.95	0.928	0	Immune	H3f3a
0	1.08114	0.818	0.816	0	Immune	Rbm39
0	1.04189	0.977	0.99	0	Immune	Tpt1
0	1.02154	0.907	0.928	0	Immune	ENSRNOG00000066117
0	1.02018	0.975	0.986	0	Immune	Rpl17
0	0.982444	0.668	0.703	0	Immune	Arpc2
0	0.979749	0.938	0.967	0	Immune	Rpl10
0	0.973791	0.972	0.988	0	Immune	Rps11
0	0.973259	0.958	0.964	0	Immune	Eif1
0	0.957463	0.968	0.987	0	Immune	Rps16
0	0.949977	0.975	0.978	0	Immune	Rps27
0	0.940644	0.917	0.957	0	Immune	Colec11
0	0.934775	0.963	0.984	0	Immune	Rpl12
0	0.9299	0.974	0.986	0	Immune	Rpl30
0	0.926152	0.592	0.61	0	Immune	Gnai2
0	0.912145	0.936	0.973	0	Immune	AC099450.1
0	0.910465	0.992	0.989	0	Immune	Fau
0	0.89096	0.974	0.987	0	Immune	Rpl24
0	0.889018	0.94	0.975	0	Immune	Eef1a1
0	0.882213	0.989	0.995	0	Immune	Rpl19
0	0.876582	0.899	0.955	0	Immune	Rpl5
0	0.871095	0.949	0.978	0	Immune	Rps3
0	0.836373	0.966	0.988	0	Immune	Rps3a
0	0.80856	0.8	0.85	0	Immune	Cdc42
0	0.802844	0.712	0.743	0	Immune	Tpm3
0	0.79939	0.957	0.985	0	Immune	Rpl9.2
0	0.78365	0.987	0.995	0	Immune	Rplp0
0	0.77858	0.978	0.983	0	Immune	Rps9
0	0.772007	0.979	0.991	0	Immune	Rps23
0	0.765752	0.968	0.989	0	Immune	Rpl8
0	0.762455	0.975	0.99	0	Immune	Rpl26
0	0.743798	0.989	0.997	0	Immune	Rpl13
0	0.740376	0.862	0.933	0	Immune	Oaz1
0	0.737479	0.975	0.988	0	Immune	Rps14
0	0.717633	0.966	0.985	0	Immune	Rps19
0	0.717436	0.954	0.986	0	Immune	Rpl7a
0	0.694189	0.979	0.994	0	Immune	Rpl18a
0	0.69304	0.983	0.994	0	Immune	Rpl11
0	0.684389	0.982	0.995	0	Immune	Rps18
0	0.673364	0.998	0.997	0	Immune	Mt-co3
0	0.670976	0.905	0.962	0	Immune	Rps6.1
0	0.669219	0.648	0.682	0	Immune	Aprt
0	0.667394	0.981	0.994	0	Immune	Rpl35
0	0.663517	0.91	0.957	0	Immune	Rps24
0	0.650468	0.966	0.987	0	Immune	Rps15a
0	0.647026	0.918	0.972	0	Immune	Rpl3
0	0.638634	0.988	0.986	0	Immune	Tmsb10
0	0.636826	0.975	0.995	0	Immune	Rpsa
0	0.627057	0.959	0.981	0	Immune	Rpl23
0	0.627042	0.947	0.97	0	Immune	Ubb
0	0.62358	0.969	0.985	0	Immune	Rps12
0	0.617751	0.962	0.982	0	Immune	Rps15
0	0.605163	0.993	0.998	0	Immune	Rps27a
0	0.600158	0.932	0.974	0	Immune	Naca
0	0.599405	0.973	0.993	0	Immune	Rps5
0	0.596149	0.847	0.931	0	Immune	Eef2
0	0.593827	0.979	0.992	0	Immune	Rps29
0	0.593699	0.831	0.909	0	Immune	Rpl39.4
0	0.592484	0.96	0.986	0	Immune	Rpl15
0	0.579258	0.988	0.996	0	Immune	Rpl32
0	0.564447	0.782	0.896	0	Immune	Rps25
0	0.55625	0.972	0.992	0	Immune	Rpl14
0	0.545769	0.972	0.989	0	Immune	Rpl28
0	0.536544	0.948	0.976	0	Immune	Rpl6
0	0.526139	0.958	0.985	0	Immune	Rpl29
0	0.524782	0.943	0.975	0	Immune	ENSRNOG00000063418
0	0.515144	0.944	0.977	0	Immune	ENSRNOG00000031859
0	0.504102	0.902	0.968	0	Immune	Rack1
1.23626e-307	0.694254	0.636	0.63	2.24456e-303	Immune	Jun
2.71159e-287	0.82908	0.644	0.753	4.92316e-283	Immune	H3f3a.1
1.81143e-280	1.15365	0.524	0.531	3.28884e-276	Immune	Tax1bp1
8.52643e-271	1.03776	0.543	0.596	1.54806e-266	Immune	Actr2
2.7877e-263	1.18936	0.552	0.619	5.06134e-259	Immune	Atf4
2.82484e-210	1.13535	0.491	0.519	5.12877e-206	Immune	Actr3
3.00813e-195	0.753359	0.654	0.759	5.46156e-191	Immune	Ubc
1.63485e-181	0.813466	0.602	0.745	2.96824e-177	Immune	ENSRNOG00000031579
3.97636e-181	0.699764	0.616	0.715	7.21947e-177	Immune	Srrm2
3.82219e-180	0.51253	0.911	0.978	6.93957e-176	Immune	Fth1
7.03912e-146	0.808328	0.576	0.732	1.27802e-141	Immune	Eif3f
1.12316e-138	0.816137	0.562	0.713	2.03921e-134	Immune	Eif3h
3.75456e-125	0.737882	0.594	0.725	6.81678e-121	Immune	Srsf7
6.64266e-119	0.758509	0.581	0.726	1.20604e-114	Immune	Pabpc1
7.44662e-118	1.24421	0.449	0.5	1.35201e-113	Immune	Rpl35al1
4.06903e-111	0.760805	0.558	0.692	7.38774e-107	Immune	Cox7a2l
3.44486e-103	0.697895	0.558	0.694	6.25449e-99	Immune	ENSRNOG00000015967
1.87963e-99	1.05145	0.459	0.511	3.41266e-95	Immune	Grb2
6.20095e-95	0.663486	0.316	0.506	1.12584e-90	Immune	Psap
2.36743e-94	0.656432	0.308	0.504	4.29831e-90	Immune	Mier1
8.02683e-91	0.77461	0.475	0.53	1.45735e-86	Immune	Tln1
2.32906e-90	0.880612	0.573	0.754	4.22864e-86	Immune	Atp6v1g1
9.88492e-88	0.553393	0.647	0.748	1.79471e-83	Immune	Dnaja1
1.45388e-79	0.609375	0.331	0.535	2.63967e-75	Immune	Lamtor4
1.09389e-69	0.837107	0.513	0.628	1.98607e-65	Immune	Son
1.43914e-68	0.56524	0.35	0.557	2.6129e-64	Immune	Oscp1
1.8694e-63	0.628989	0.33	0.516	3.39408e-59	Immune	ENSRNOG00000062652
3.471e-58	0.614484	0.539	0.693	6.30195e-54	Immune	Arpc3
4.03544e-58	0.88505	0.517	0.679	7.32674e-54	Immune	ENSRNOG00000027694
1.20184e-44	0.76914	0.472	0.552	2.18207e-40	Immune	Sri
1.62538e-43	0.521805	0.351	0.548	2.95105e-39	Immune	Bri3
1.71381e-40	0.705487	0.513	0.693	3.11159e-36	Immune	Gabarap
1.64308e-39	0.984648	0.455	0.571	2.98318e-35	Immune	Sh3glb1
4.45564e-38	0.731118	0.554	0.744	8.08965e-34	Immune	Clta
2.23531e-35	0.547935	0.358	0.557	4.05842e-31	Immune	Pgls
2.19121e-34	0.601396	0.349	0.519	3.97836e-30	Immune	Pdcd10
1.42996e-25	0.639373	0.513	0.672	2.59623e-21	Immune	Pfdn5
2.69125e-21	0.578999	0.536	0.72	4.88623e-17	Immune	Ptp4a2
6.45816e-21	0.993087	0.415	0.663	1.17254e-16	Immune	Taldo1
3.16743e-20	2.00288	0.344	0.513	5.75078e-16	Immune	Sod2
1.75122e-19	0.581414	0.365	0.543	3.17952e-15	Immune	Anp32a
1.4913e-15	0.614987	0.382	0.55	2.70761e-11	Immune	Rhoa
3.08463e-15	0.791754	0.354	0.506	5.60045e-11	Immune	Gm5471
3.94147e-15	0.525778	0.355	0.512	7.15613e-11	Immune	Erp29
4.96253e-15	0.663388	0.357	0.519	9.00998e-11	Immune	Taf9
6.78047e-15	0.610482	0.396	0.585	1.23106e-10	Immune	ENSRNOG00000033517
1.11842e-14	0.625603	0.41	0.599	2.0306e-10	Immune	Tra2b
4.33058e-14	0.549379	0.481	0.58	7.8626e-10	Immune	Ywhaz
2.50698e-09	0.90403	0.433	0.589	4.55168e-05	Immune	Clic1
3.15357e-09	0.617305	0.379	0.533	5.72563e-05	Immune	Macroh2a1
6.81302e-09	0.55974	0.398	0.588	0.000123697	Immune	Rnasek
1.21202e-08	0.612347	0.395	0.558	0.000220055	Immune	Arpc5
0	2.76913	0.867	0.337	0	Trophoblast	Bex1
0	2.75042	0.592	0.076	0	Trophoblast	Phactr1
0	2.72873	0.684	0.128	0	Trophoblast	Krt7
0	2.68071	0.793	0.24	0	Trophoblast	Plet1
0	2.55464	0.504	0.063	0	Trophoblast	Alpl
0	2.53468	0.693	0.121	0	Trophoblast	Dsp
0	2.52754	0.817	0.23	0	Trophoblast	Sfn
0	2.51227	0.756	0.16	0	Trophoblast	Fthl17a
0	2.46167	0.819	0.211	0	Trophoblast	Gjb3
0	2.45017	0.966	0.603	0	Trophoblast	Krt18
0	2.44259	0.872	0.285	0	Trophoblast	RGD1560927
0	2.42889	0.66	0.086	0	Trophoblast	Gjb5
0	2.41904	0.834	0.322	0	Trophoblast	Krt15
0	2.40543	0.601	0.27	0	Trophoblast	Prl2a1
0	2.3966	0.651	0.085	0	Trophoblast	Perp
0	2.39499	0.652	0.281	0	Trophoblast	Sbsn
0	2.38183	0.788	0.356	0	Trophoblast	Tfpi
0	2.33801	0.735	0.179	0	Trophoblast	Morc4
0	2.33648	0.619	0.194	0	Trophoblast	Ecm1
0	2.3312	0.973	0.625	0	Trophoblast	Krt8
0	2.30044	0.785	0.296	0	Trophoblast	Htatsf1
0	2.29703	0.822	0.199	0	Trophoblast	Tfap2c
0	2.27403	0.787	0.234	0	Trophoblast	Bex4
0	2.26501	0.549	0.142	0	Trophoblast	Cd24
0	2.25751	0.676	0.494	0	Trophoblast	Ceacam9
0	2.25628	0.736	0.183	0	Trophoblast	Sdc1
0	2.24713	0.553	0.142	0	Trophoblast	Slc38a4
0	2.20639	0.967	0.704	0	Trophoblast	Rhox9
0	2.20322	0.776	0.183	0	Trophoblast	Igf2bp2
0	2.19996	0.547	0.066	0	Trophoblast	Slc30a2
0	2.18872	0.567	0.135	0	Trophoblast	Epcam
0	2.17463	0.582	0.305	0	Trophoblast	Phlda2
0	2.15196	0.604	0.098	0	Trophoblast	NEWGENE-1565644
0	2.14827	0.533	0.093	0	Trophoblast	Ass1
0	2.14608	0.595	0.076	0	Trophoblast	Sfmbt2
0	2.1387	0.938	0.681	0	Trophoblast	Rhox9.1
0	2.11707	0.944	0.836	0	Trophoblast	Sin3b
0	2.10901	0.539	0.084	0	Trophoblast	Folr1
0	2.08971	0.737	0.278	0	Trophoblast	ENSRNOG00000029078
0	2.08509	0.501	0.041	0	Trophoblast	Pkp2
0	2.07579	0.756	0.246	0	Trophoblast	ENSRNOG00000002379
0	2.04805	0.508	0.082	0	Trophoblast	Prss8
0	2.01502	0.634	0.131	0	Trophoblast	Polg
0	1.98972	0.527	0.073	0	Trophoblast	Gata2
0	1.97593	0.828	0.316	0	Trophoblast	Tbrg1
0	1.97018	0.698	0.289	0	Trophoblast	AC109542.1
0	1.94263	0.515	0.082	0	Trophoblast	Plbd1
0	1.92237	0.59	0.109	0	Trophoblast	Tmem37
0	1.90124	0.612	0.174	0	Trophoblast	Ercc1
0	1.8997	0.521	0.066	0	Trophoblast	Castor1
0	1.88687	0.785	0.292	0	Trophoblast	Ctnnbip1
0	1.85545	0.62	0.187	0	Trophoblast	Dusp9
0	1.83256	0.71	0.152	0	Trophoblast	Cdh5
0	1.82768	0.531	0.164	0	Trophoblast	Cited1
0	1.82002	0.81	0.292	0	Trophoblast	Fam136a
0	1.81161	0.711	0.189	0	Trophoblast	Flnb
0	1.79897	0.509	0.112	0	Trophoblast	Klhl13
0	1.7907	0.559	0.107	0	Trophoblast	Bcor
0	1.78013	0.687	0.155	0	Trophoblast	AABR07062570.1
0	1.7778	0.546	0.172	0	Trophoblast	Uba6
0	1.77284	0.91	0.516	0	Trophoblast	Ctsl
0	1.77213	0.848	0.453	0	Trophoblast	Eif3j
0	1.75651	0.859	0.444	0	Trophoblast	Tomm5
0	1.74576	0.547	0.105	0	Trophoblast	Cda
0	1.73978	0.614	0.136	0	Trophoblast	Nmt2
0	1.72642	0.659	0.158	0	Trophoblast	Pdcd11
0	1.72273	0.626	0.14	0	Trophoblast	Lonp2
0	1.71281	0.705	0.223	0	Trophoblast	Wdr43
0	1.71109	0.934	0.527	0	Trophoblast	Fcrla
0	1.68669	0.808	0.32	0	Trophoblast	Capg
0	1.68269	0.846	0.34	0	Trophoblast	ENSRNOG00000046548
0	1.66629	0.605	0.155	0	Trophoblast	Serpinb9
0	1.66377	0.936	0.707	0	Trophoblast	Mif
0	1.65746	0.543	0.117	0	Trophoblast	Fkbp5
0	1.64567	0.659	0.184	0	Trophoblast	Ube2q2
0	1.64116	0.573	0.256	0	Trophoblast	Nup62cl
0	1.62197	0.843	0.384	0	Trophoblast	Cald1
0	1.61682	0.543	0.109	0	Trophoblast	Cd82
0	1.61584	0.698	0.244	0	Trophoblast	Nmt1
0	1.60955	0.66	0.194	0	Trophoblast	Afdn
0	1.59998	0.619	0.25	0	Trophoblast	Serpinb6a
0	1.59739	0.53	0.104	0	Trophoblast	Nfe2l1
0	1.59645	0.93	0.604	0	Trophoblast	S100a11
0	1.59235	0.544	0.133	0	Trophoblast	Esam
0	1.57089	0.598	0.151	0	Trophoblast	Mpzl1
0	1.56946	0.623	0.138	0	Trophoblast	Utp6
0	1.56893	0.876	0.499	0	Trophoblast	Cfdp1
0	1.56162	0.594	0.165	0	Trophoblast	Slc2a1
0	1.55771	0.522	0.12	0	Trophoblast	Daam1
0	1.55475	0.888	0.416	0	Trophoblast	Lgals3
0	1.55457	0.517	0.13	0	Trophoblast	Uaca
0	1.55343	0.569	0.154	0	Trophoblast	Dst
0	1.5372	0.897	0.555	0	Trophoblast	Eif5b
0	1.53557	0.907	0.576	0	Trophoblast	S100a6
0	1.51975	0.747	0.313	0	Trophoblast	Xpo1
0	1.5102	0.844	0.441	0	Trophoblast	Metap2
0	1.50998	0.729	0.325	0	Trophoblast	Chchd10
0	1.50547	0.588	0.165	0	Trophoblast	Nsd2
0	1.50371	0.802	0.338	0	Trophoblast	Atxn10
0	1.49465	0.711	0.238	0	Trophoblast	Tsen34
0	1.49416	0.749	0.362	0	Trophoblast	Lsm7
0	1.48486	0.612	0.181	0	Trophoblast	Fdx1
0	1.4834	0.596	0.157	0	Trophoblast	Gsn
0	1.48029	0.635	0.212	0	Trophoblast	Brd3
0	1.47532	0.709	0.244	0	Trophoblast	Knop1
0	1.47513	0.762	0.322	0	Trophoblast	Dynll2
0	1.475	0.614	0.293	0	Trophoblast	Cd59
0	1.47074	0.63	0.185	0	Trophoblast	Tmco1
0	1.46912	0.613	0.16	0	Trophoblast	Cul7
0	1.46209	0.958	0.719	0	Trophoblast	Bsg
0	1.45603	0.686	0.22	0	Trophoblast	Nectin2
0	1.45557	0.857	0.466	0	Trophoblast	Abcf1
0	1.45411	0.939	0.733	0	Trophoblast	Cdkn1c
0	1.4538	0.544	0.203	0	Trophoblast	Rgcc
0	1.45101	0.687	0.238	0	Trophoblast	Mrps18b
0	1.44913	0.744	0.257	0	Trophoblast	Tomm70
0	1.44897	0.875	0.518	0	Trophoblast	Lgals1
0	1.44672	0.792	0.399	0	Trophoblast	Snrpg.1
0	1.44671	0.546	0.143	0	Trophoblast	Nr2f6
0	1.4403	0.557	0.126	0	Trophoblast	Tma16
0	1.43254	0.791	0.333	0	Trophoblast	Eif1a
0	1.43178	0.964	0.818	0	Trophoblast	Hspe1
0	1.43153	0.666	0.193	0	Trophoblast	Plec
0	1.43005	0.65	0.201	0	Trophoblast	Zfp593
0	1.42799	0.812	0.329	0	Trophoblast	Maged1
0	1.42583	0.776	0.316	0	Trophoblast	Nolc1
0	1.42179	0.912	0.634	0	Trophoblast	Eif2s2
0	1.42075	0.566	0.155	0	Trophoblast	NEWGENE-1559832
0	1.41099	0.535	0.118	0	Trophoblast	Anxa4
0	1.40831	0.616	0.146	0	Trophoblast	Jup
0	1.40529	0.628	0.176	0	Trophoblast	Tsr1
0	1.40393	0.537	0.119	0	Trophoblast	Arhgap10
0	1.40378	0.87	0.514	0	Trophoblast	Eno1
0	1.40327	0.615	0.189	0	Trophoblast	Kpna3
0	1.40314	0.775	0.358	0	Trophoblast	Basp1
0	1.40221	0.695	0.228	0	Trophoblast	Ate1
0	1.40021	0.629	0.192	0	Trophoblast	Lgmn
0	1.39747	0.717	0.267	0	Trophoblast	Znrd2
0	1.39746	0.744	0.267	0	Trophoblast	Denr
0	1.3968	0.743	0.229	0	Trophoblast	Fermt2
0	1.38515	0.532	0.12	0	Trophoblast	Gpatch4
0	1.38324	0.699	0.239	0	Trophoblast	Timm10
0	1.38307	0.931	0.63	0	Trophoblast	Tuba1c
0	1.37477	0.689	0.214	0	Trophoblast	Nop14
0	1.37229	0.688	0.231	0	Trophoblast	Ddx27
0	1.37056	0.628	0.181	0	Trophoblast	Creld2
0	1.36787	0.582	0.142	0	Trophoblast	Pno1
0	1.36621	0.551	0.132	0	Trophoblast	Cisd3
0	1.36466	0.562	0.144	0	Trophoblast	Agpat4
0	1.36234	0.536	0.124	0	Trophoblast	Jade1
0	1.36103	0.537	0.14	0	Trophoblast	Pex13
0	1.35934	0.746	0.3	0	Trophoblast	Ckb
0	1.35641	0.967	0.822	0	Trophoblast	Ncl
0	1.35595	0.615	0.169	0	Trophoblast	Ftsj3
0	1.35543	0.53	0.193	0	Trophoblast	Pltp
0	1.35444	0.574	0.147	0	Trophoblast	Cttn
0	1.35232	0.62	0.194	0	Trophoblast	Ppan
0	1.35167	0.678	0.226	0	Trophoblast	Cd151
0	1.34992	0.852	0.486	0	Trophoblast	C1qbp
0	1.34378	0.766	0.34	0	Trophoblast	Rbbp7
0	1.33595	0.655	0.205	0	Trophoblast	Nelfe
0	1.32818	0.539	0.161	0	Trophoblast	Bbx
0	1.32717	0.793	0.384	0	Trophoblast	Aimp1
0	1.32673	0.905	0.615	0	Trophoblast	Atp5mc3
0	1.3207	0.547	0.194	0	Trophoblast	Ccne1
0	1.31739	0.537	0.115	0	Trophoblast	Fam177a1
0	1.31616	0.856	0.497	0	Trophoblast	ENSRNOG00000031041
0	1.3124	0.867	0.491	0	Trophoblast	ENSRNOG00000060956
0	1.31154	0.614	0.224	0	Trophoblast	ENSRNOG00000016452
0	1.31133	0.757	0.323	0	Trophoblast	Ube2a
0	1.31007	0.887	0.617	0	Trophoblast	Atp5mk
0	1.30997	0.676	0.234	0	Trophoblast	Ubap2
0	1.30987	0.74	0.296	0	Trophoblast	Gnb1
0	1.30755	0.748	0.375	0	Trophoblast	Ppid
0	1.30196	0.687	0.262	0	Trophoblast	Ing2
0	1.29923	0.752	0.299	0	Trophoblast	Cycs
0	1.29516	0.746	0.306	0	Trophoblast	Cltb
0	1.29326	0.758	0.286	0	Trophoblast	Esf1
0	1.29236	0.889	0.572	0	Trophoblast	Cdv3
0	1.29228	0.53	0.182	0	Trophoblast	Fmr1
0	1.28878	0.622	0.177	0	Trophoblast	Cers5
0	1.28448	0.607	0.168	0	Trophoblast	Pigp
0	1.28229	0.508	0.127	0	Trophoblast	Cul2
0	1.2785	0.566	0.148	0	Trophoblast	Polr1g
0	1.27639	0.91	0.631	0	Trophoblast	Ranbp1
0	1.27178	0.557	0.174	0	Trophoblast	Dnase2
0	1.27145	0.97	0.813	0	Trophoblast	Nme2
0	1.26948	0.63	0.218	0	Trophoblast	Nip7
0	1.26539	0.643	0.188	0	Trophoblast	Septin9
0	1.26394	0.691	0.275	0	Trophoblast	Trip12
0	1.26279	0.556	0.152	0	Trophoblast	Nmd3
0	1.25566	0.591	0.205	0	Trophoblast	Fam3c
0	1.25551	0.912	0.634	0	Trophoblast	Snrpd1
0	1.25522	0.653	0.225	0	Trophoblast	Gtpbp4
0	1.25461	0.734	0.318	0	Trophoblast	Immt
0	1.24425	0.8	0.383	0	Trophoblast	Tpi1
0	1.24087	0.822	0.537	0	Trophoblast	Zwint
0	1.2404	0.615	0.182	0	Trophoblast	Gnl1
0	1.23822	0.652	0.208	0	Trophoblast	Ddx21
0	1.23401	0.757	0.347	0	Trophoblast	Lyar
0	1.23367	0.708	0.223	0	Trophoblast	Ninj1
0	1.23335	0.522	0.115	0	Trophoblast	Errfi1
0	1.2318	0.933	0.696	0	Trophoblast	Hspd1
0	1.2314	0.553	0.148	0	Trophoblast	Mettl16
0	1.2303	0.717	0.302	0	Trophoblast	Tomm40
0	1.22711	0.762	0.35	0	Trophoblast	Ddb1
0	1.22638	0.64	0.213	0	Trophoblast	Polr3d
0	1.22525	0.826	0.484	0	Trophoblast	Timm8b
0	1.22469	0.699	0.278	0	Trophoblast	Atp1a1
0	1.22455	0.649	0.204	0	Trophoblast	Fip1l1
0	1.22391	0.59	0.193	0	Trophoblast	Ndufs5.1
0	1.21965	0.85	0.502	0	Trophoblast	Zc3h15
0	1.21953	0.613	0.195	0	Trophoblast	Gkap1
0	1.21808	0.735	0.304	0	Trophoblast	Trnau1ap
0	1.21608	0.964	0.843	0	Trophoblast	Dynll1
0	1.21541	0.759	0.368	0	Trophoblast	Timm8a1
0	1.21088	0.513	0.128	0	Trophoblast	Pelp1
0	1.21036	0.682	0.258	0	Trophoblast	Ipo5
0	1.20952	0.529	0.16	0	Trophoblast	Zfp655
0	1.20811	0.568	0.176	0	Trophoblast	Psmg2
0	1.20555	0.621	0.203	0	Trophoblast	Mrps5
0	1.20378	0.534	0.142	0	Trophoblast	Atad3a
0	1.20344	0.517	0.131	0	Trophoblast	Slc7a1
0	1.20312	0.78	0.347	0	Trophoblast	Ralbp1
0	1.19702	0.646	0.227	0	Trophoblast	Tmem97
0	1.19693	0.645	0.28	0	Trophoblast	Cdk1
0	1.19538	0.548	0.146	0	Trophoblast	Cfap298
0	1.19495	0.813	0.432	0	Trophoblast	Mrpl12
0	1.19435	0.549	0.159	0	Trophoblast	Wdr77
0	1.19331	0.653	0.238	0	Trophoblast	Ctr9
0	1.19079	0.864	0.481	0	Trophoblast	Canx
0	1.18568	0.741	0.338	0	Trophoblast	Mrto4
0	1.18561	0.664	0.211	0	Trophoblast	Gnl3
0	1.18418	0.626	0.19	0	Trophoblast	Nfx1
0	1.18336	0.555	0.169	0	Trophoblast	Larp4
0	1.18319	0.752	0.385	0	Trophoblast	Rpl38.1
0	1.18272	0.767	0.352	0	Trophoblast	Cd164
0	1.18249	0.669	0.234	0	Trophoblast	Naa15
0	1.18241	0.671	0.27	0	Trophoblast	Ash2l
0	1.17801	0.76	0.332	0	Trophoblast	Hspa9
0	1.17733	0.676	0.287	0	Trophoblast	Snrnp27
0	1.177	0.688	0.251	0	Trophoblast	Got2
0	1.17477	0.574	0.162	0	Trophoblast	Gar1
0	1.1715	0.527	0.154	0	Trophoblast	Gins4
0	1.17126	0.582	0.178	0	Trophoblast	Rbx1
0	1.1683	0.6	0.205	0	Trophoblast	Dnajc10
0	1.16819	0.736	0.348	0	Trophoblast	Nars1
0	1.16676	0.851	0.503	0	Trophoblast	ENSRNOG00000055562
0	1.16561	0.666	0.238	0	Trophoblast	Ero1a
0	1.1647	0.856	0.441	0	Trophoblast	Rrbp1
0	1.16328	0.772	0.388	0	Trophoblast	Naa50
0	1.16326	0.581	0.197	0	Trophoblast	Mrpl49
0	1.16231	0.509	0.159	0	Trophoblast	Dpp3
0	1.16213	0.561	0.139	0	Trophoblast	Ing5
0	1.16191	0.617	0.227	0	Trophoblast	Dnmt1
0	1.15899	0.831	0.465	0	Trophoblast	Pfdn2
0	1.15705	0.867	0.566	0	Trophoblast	Pdap1
0	1.15669	0.813	0.414	0	Trophoblast	Hspa4
0	1.1556	0.545	0.147	0	Trophoblast	Trmt6
0	1.1531	0.632	0.234	0	Trophoblast	Aamp
0	1.15292	0.533	0.179	0	Trophoblast	ENSRNOG00000056011
0	1.15282	0.617	0.189	0	Trophoblast	Rrp15
0	1.15133	0.796	0.372	0	Trophoblast	Ddx24
0	1.14906	0.607	0.264	0	Trophoblast	Usp9x
0	1.14598	0.521	0.129	0	Trophoblast	Pum3
0	1.14499	0.875	0.583	0	Trophoblast	Nhp2
0	1.14352	0.667	0.262	0	Trophoblast	Bcl7c
0	1.14346	0.755	0.327	0	Trophoblast	Rpn1
0	1.14271	0.533	0.131	0	Trophoblast	Plaa
0	1.1422	0.772	0.378	0	Trophoblast	Psmd1
0	1.14208	0.628	0.232	0	Trophoblast	Eif2s1
0	1.14133	0.682	0.337	0	Trophoblast	Pam16
0	1.14052	0.791	0.359	0	Trophoblast	Cebpz
0	1.13322	0.552	0.177	0	Trophoblast	Ncln
0	1.13276	0.868	0.531	0	Trophoblast	Vcp
0	1.13062	0.855	0.539	0	Trophoblast	Rnps1
0	1.1303	0.71	0.32	0	Trophoblast	Rdx
0	1.12972	0.574	0.188	0	Trophoblast	Ruvbl2
0	1.12856	0.751	0.329	0	Trophoblast	Ssr1
0	1.12664	0.717	0.281	0	Trophoblast	Nifk
0	1.12662	0.745	0.325	0	Trophoblast	Nop56
0	1.1228	0.713	0.298	0	Trophoblast	Kmt5a
0	1.1211	0.784	0.338	0	Trophoblast	Pkm
0	1.12092	0.845	0.495	0	Trophoblast	Dnaja2
0	1.11791	0.733	0.327	0	Trophoblast	Eif4g1
0	1.11698	0.505	0.128	0	Trophoblast	Ddx10
0	1.11624	0.553	0.161	0	Trophoblast	Kdm1a
0	1.11577	0.654	0.285	0	Trophoblast	Polr2i
0	1.11354	0.732	0.366	0	Trophoblast	Timm17a
0	1.11225	0.665	0.219	0	Trophoblast	Chordc1
0	1.11216	0.572	0.171	0	Trophoblast	Nckap1
0	1.11108	0.95	0.808	0	Trophoblast	Serbp1
0	1.10994	0.551	0.166	0	Trophoblast	Get4
0	1.10859	0.696	0.33	0	Trophoblast	Sars1
0	1.10674	0.555	0.199	0	Trophoblast	Pdlim1
0	1.10639	0.845	0.505	0	Trophoblast	Nme1
0	1.10635	0.816	0.531	0	Trophoblast	Mdh2
0	1.1055	0.78	0.427	0	Trophoblast	Tmem160
0	1.10536	0.664	0.265	0	Trophoblast	Arpp19.1
0	1.10532	0.742	0.356	0	Trophoblast	Adrm1
0	1.10187	0.66	0.259	0	Trophoblast	Ruvbl1
0	1.09786	0.889	0.577	0	Trophoblast	Slc25a17
0	1.09747	0.612	0.216	0	Trophoblast	Tubb6
0	1.09728	0.763	0.379	0	Trophoblast	Polr2f
0	1.09686	0.638	0.236	0	Trophoblast	Anxa7
0	1.09613	0.592	0.205	0	Trophoblast	Mrpl16
0	1.09601	0.688	0.284	0	Trophoblast	Ccnb1
0	1.09582	0.553	0.13	0	Trophoblast	Acot7
0	1.09575	0.643	0.227	0	Trophoblast	Galk1
0	1.09526	0.899	0.68	0	Trophoblast	Uqcrq
0	1.09497	0.795	0.429	0	Trophoblast	Emc6
0	1.0946	0.542	0.178	0	Trophoblast	Chid1
0	1.09298	0.718	0.286	0	Trophoblast	Usp14
0	1.09246	0.906	0.655	0	Trophoblast	Rps27l
0	1.0916	0.755	0.426	0	Trophoblast	Psmd12
0	1.09127	0.681	0.261	0	Trophoblast	Dnajb6
0	1.09041	0.757	0.351	0	Trophoblast	Stip1
0	1.08852	0.889	0.512	0	Trophoblast	Anxa2
0	1.08786	0.661	0.256	0	Trophoblast	Kpnb1
0	1.08605	0.718	0.305	0	Trophoblast	ENSRNOG00000048606
0	1.0858	0.527	0.163	0	Trophoblast	Leo1
0	1.08136	0.638	0.178	0	Trophoblast	Ets2
0	1.08096	0.614	0.206	0	Trophoblast	Ctnna1
0	1.08065	0.758	0.353	0	Trophoblast	Odc1
0	1.07869	0.886	0.605	0	Trophoblast	Eif3c
0	1.07851	0.614	0.181	0	Trophoblast	Supt5h
0	1.0782	0.72	0.316	0	Trophoblast	Rtn4
0	1.0741	0.519	0.171	0	Trophoblast	Rbbp8
0	1.0737	0.526	0.153	0	Trophoblast	Anapc4
0	1.07356	0.985	0.936	0	Trophoblast	Npm1
0	1.07188	0.518	0.166	0	Trophoblast	Zwilch
0	1.07093	0.707	0.288	0	Trophoblast	Ttc1
0	1.07035	0.931	0.736	0	Trophoblast	Prickle4
0	1.06537	0.562	0.224	0	Trophoblast	Tdg
0	1.06528	0.559	0.165	0	Trophoblast	Mtrex
0	1.0641	0.623	0.3	0	Trophoblast	Peg3
0	1.06215	0.519	0.17	0	Trophoblast	Mbnl3
0	1.06169	0.784	0.451	0	Trophoblast	Txnl1
0	1.06122	0.695	0.274	0	Trophoblast	Snrpb2
0	1.05987	0.565	0.19	0	Trophoblast	Lonp1
0	1.05897	0.872	0.58	0	Trophoblast	Hdgf
0	1.05897	0.939	0.777	0	Trophoblast	Elob
0	1.05792	0.699	0.309	0	Trophoblast	Cdca8
0	1.05762	0.525	0.149	0	Trophoblast	Nopchap1
0	1.05712	0.739	0.323	0	Trophoblast	Dcun1d5
0	1.05546	0.843	0.603	0	Trophoblast	Hmgn1
0	1.05515	0.982	0.961	0	Trophoblast	Rps28
0	1.0543	0.64	0.266	0	Trophoblast	Wdr18
0	1.05351	0.568	0.186	0	Trophoblast	Nucb1
0	1.0518	0.64	0.24	0	Trophoblast	Hdgfl2
0	1.05115	0.762	0.379	0	Trophoblast	Supt16h
0	1.04992	0.909	0.582	0	Trophoblast	Slc25a4
0	1.04971	0.794	0.423	0	Trophoblast	Mrps14
0	1.04949	0.504	0.138	0	Trophoblast	Gcc2
0	1.04697	0.668	0.283	0	Trophoblast	Nsfl1c
0	1.04654	0.613	0.229	0	Trophoblast	Mbnl2
0	1.04653	0.708	0.271	0	Trophoblast	Larp7
0	1.04471	0.695	0.277	0	Trophoblast	Dnajc2
0	1.04429	0.706	0.339	0	Trophoblast	Psmd6
0	1.04414	0.955	0.845	0	Trophoblast	Rpl22l1
0	1.04301	0.602	0.208	0	Trophoblast	Tars1
0	1.04155	0.645	0.247	0	Trophoblast	Ankrd17
0	1.04105	0.669	0.282	0	Trophoblast	Etf1
0	1.0408	0.587	0.173	0	Trophoblast	Rnmt
0	1.04029	0.543	0.151	0	Trophoblast	Znhit6
0	1.04002	0.806	0.456	0	Trophoblast	Fam104a
0	1.03855	0.508	0.149	0	Trophoblast	Desi1
0	1.03841	0.707	0.352	0	Trophoblast	Gmnn
0	1.03774	0.621	0.233	0	Trophoblast	Tufm
0	1.03765	0.539	0.154	0	Trophoblast	Lrrfip2
0	1.0353	0.704	0.307	0	Trophoblast	Mrpl55
0	1.03477	0.711	0.306	0	Trophoblast	Rps19bp1
0	1.03445	0.685	0.274	0	Trophoblast	Smn1
0	1.0341	0.694	0.27	0	Trophoblast	Trim27
0	1.03395	0.71	0.323	0	Trophoblast	Ddx39a
0	1.03391	0.607	0.222	0	Trophoblast	Suds3
0	1.03152	0.74	0.345	0	Trophoblast	Eif3b
0	1.03121	0.613	0.217	0	Trophoblast	Pkn2
0	1.03083	0.741	0.477	0	Trophoblast	Prdx5
0	1.03075	0.527	0.148	0	Trophoblast	Usp22
0	1.02782	0.524	0.138	0	Trophoblast	Pes1
0	1.0273	0.573	0.177	0	Trophoblast	Metap1
0	1.02703	0.643	0.245	0	Trophoblast	Nol11
0	1.02444	0.768	0.398	0	Trophoblast	Eif3d
0	1.02364	0.631	0.244	0	Trophoblast	Rars1
0	1.02364	0.805	0.438	0	Trophoblast	RGD1311703
0	1.02197	0.584	0.245	0	Trophoblast	Ccna2
0	1.02105	0.67	0.283	0	Trophoblast	Cul1
0	1.02098	0.938	0.764	0	Trophoblast	Sub1
0	1.0205	0.681	0.318	0	Trophoblast	Gng12
0	1.02048	0.699	0.319	0	Trophoblast	Higd1a
0	1.01842	0.521	0.153	0	Trophoblast	Ube2z
0	1.0182	0.877	0.598	0	Trophoblast	Tagln2
0	1.01734	0.591	0.181	0	Trophoblast	Mak16
0	1.01291	0.626	0.275	0	Trophoblast	Ezh2
0	1.01278	0.516	0.158	0	Trophoblast	Idh3a
0	1.01252	0.529	0.165	0	Trophoblast	Wdr12
0	1.00988	0.787	0.443	0	Trophoblast	Bola2
0	1.00914	0.664	0.283	0	Trophoblast	Rnf4
0	1.00835	0.552	0.189	0	Trophoblast	Mrps18c
0	1.00789	0.655	0.278	0	Trophoblast	Snrpg
0	1.00749	0.68	0.34	0	Trophoblast	Ndufa3
0	1.0069	0.519	0.147	0	Trophoblast	Malsu1
0	1.0065	0.663	0.263	0	Trophoblast	Dnttip2
0	1.00445	0.627	0.245	0	Trophoblast	Mphosph10
0	1.00414	0.76	0.432	0	Trophoblast	Psma1
0	1.00374	0.872	0.589	0	Trophoblast	Cct3
0	1.00357	0.53	0.173	0	Trophoblast	Chd7
0	1.00286	0.596	0.233	0	Trophoblast	Sec61a1
0	1.00021	0.791	0.398	0	Trophoblast	Nop58
0	1.00014	0.662	0.336	0	Trophoblast	ENSRNOG00000037402
0	0.997843	0.522	0.158	0	Trophoblast	Rrp36
0	0.997832	0.955	0.801	0	Trophoblast	Ndufa4
0	0.996267	0.572	0.19	0	Trophoblast	1110065P20Rik
0	0.995941	0.677	0.318	0	Trophoblast	Stoml2
0	0.994175	0.565	0.214	0	Trophoblast	Dld
0	0.993581	0.589	0.209	0	Trophoblast	Rbis
0	0.992093	0.507	0.187	0	Trophoblast	Nelfcd
0	0.99204	0.774	0.401	0	Trophoblast	Gstp1
0	0.992036	0.592	0.228	0	Trophoblast	Brix1
0	0.991633	0.503	0.158	0	Trophoblast	Tex30
0	0.991617	0.623	0.251	0	Trophoblast	Nup50
0	0.988479	0.706	0.3	0	Trophoblast	Cdc37
0	0.987872	0.506	0.148	0	Trophoblast	Kat7
0	0.985438	0.585	0.222	0	Trophoblast	Vars1
0	0.983414	0.582	0.207	0	Trophoblast	Rangap1
0	0.983224	0.646	0.255	0	Trophoblast	Mix23
0	0.982733	0.605	0.213	0	Trophoblast	Sgta
0	0.981951	0.883	0.666	0	Trophoblast	Cox7a2l2
0	0.981634	0.534	0.211	0	Trophoblast	Oaf
0	0.981341	0.962	0.83	0	Trophoblast	Ran
0	0.980528	0.537	0.171	0	Trophoblast	Usp5
0	0.980023	0.525	0.182	0	Trophoblast	Pdcl3
0	0.979828	0.745	0.4	0	Trophoblast	Ebna1bp2
0	0.978994	0.741	0.423	0	Trophoblast	Bzw1
0	0.97896	0.686	0.297	0	Trophoblast	Bcap31
0	0.977755	0.912	0.699	0	Trophoblast	Cox5a
0	0.977476	0.514	0.17	0	Trophoblast	Faf1
0	0.976441	0.585	0.226	0	Trophoblast	Rae1
0	0.974191	0.604	0.21	0	Trophoblast	Vasp
0	0.97116	0.503	0.17	0	Trophoblast	Nup153
0	0.97072	0.596	0.227	0	Trophoblast	Ddx1
0	0.970413	0.872	0.613	0	Trophoblast	Hypk
0	0.969697	0.524	0.179	0	Trophoblast	Dars1
0	0.969414	0.726	0.466	0	Trophoblast	Mdh1
0	0.969323	0.69	0.307	0	Trophoblast	Psmd14
0	0.969178	0.548	0.204	0	Trophoblast	Usp47
0	0.968587	0.59	0.2	0	Trophoblast	Coro1c
0	0.968401	0.589	0.219	0	Trophoblast	Cand1
0	0.968042	0.569	0.184	0	Trophoblast	Arl6ip4
0	0.967715	0.932	0.658	0	Trophoblast	Calr
0	0.967154	0.796	0.452	0	Trophoblast	Phb2
0	0.967066	0.614	0.19	0	Trophoblast	Crip2
0	0.967058	0.82	0.467	0	Trophoblast	ENSRNOG00000070978
0	0.967054	0.526	0.162	0	Trophoblast	Dnm1l
0	0.966832	0.8	0.495	0	Trophoblast	Phb
0	0.966414	0.882	0.636	0	Trophoblast	Sap18.1
0	0.966258	0.615	0.222	0	Trophoblast	Rsl24d1
0	0.965429	0.813	0.448	0	Trophoblast	G3bp1
0	0.965387	0.82	0.476	0	Trophoblast	Dnajc8
0	0.964649	0.528	0.136	0	Trophoblast	Tcof1
0	0.964037	0.547	0.197	0	Trophoblast	Jagn1
0	0.963889	0.576	0.216	0	Trophoblast	Nit1
0	0.963649	0.532	0.164	0	Trophoblast	Hmgxb3
0	0.963451	0.714	0.438	0	Trophoblast	Plin2
0	0.961588	0.75	0.398	0	Trophoblast	Alyref
0	0.95856	0.588	0.221	0	Trophoblast	Clpp
0	0.95848	0.639	0.317	0	Trophoblast	Ube2e3
0	0.958256	0.703	0.285	0	Trophoblast	Cnih4
0	0.957484	0.738	0.307	0	Trophoblast	Snx6
0	0.957168	0.769	0.363	0	Trophoblast	Ubap2l
0	0.955649	0.817	0.515	0	Trophoblast	Hmgb2l1
0	0.954259	0.609	0.225	0	Trophoblast	RGD1562218
0	0.954199	0.874	0.587	0	Trophoblast	Ndufb7
0	0.95362	0.665	0.349	0	Trophoblast	ENSRNOG00000025909
0	0.95345	0.608	0.214	0	Trophoblast	Tax1bp3
0	0.953252	0.576	0.194	0	Trophoblast	Sec63
0	0.953148	0.67	0.424	0	Trophoblast	Prdx4
0	0.952949	0.899	0.717	0	Trophoblast	Uqcr10
0	0.951539	0.646	0.289	0	Trophoblast	Ergic2
0	0.949764	0.646	0.247	0	Trophoblast	Rsl1d1
0	0.949753	0.615	0.232	0	Trophoblast	Akt1
0	0.949127	0.621	0.301	0	Trophoblast	Atg101
0	0.949071	0.716	0.369	0	Trophoblast	Taf7
0	0.948729	0.644	0.248	0	Trophoblast	Yaf2
0	0.946343	0.794	0.453	0	Trophoblast	Sec62
0	0.946224	0.831	0.497	0	Trophoblast	Skp1
0	0.945346	0.502	0.159	0	Trophoblast	Mrpl2
0	0.945194	0.754	0.394	0	Trophoblast	Psmb7
0	0.944233	0.501	0.137	0	Trophoblast	Abt1
0	0.942605	0.524	0.19	0	Trophoblast	Rif1
0	0.942283	0.594	0.213	0	Trophoblast	Cops8
0	0.941951	0.83	0.493	0	Trophoblast	Pkn3
0	0.941278	0.723	0.366	0	Trophoblast	Hspb1
0	0.939555	0.746	0.359	0	Trophoblast	Srp19
0	0.939137	0.654	0.296	0	Trophoblast	Psmd3
0	0.939066	0.775	0.418	0	Trophoblast	Dnajc19
0	0.938197	0.518	0.169	0	Trophoblast	Jmjd6
0	0.937891	0.582	0.229	0	Trophoblast	Hspa14
0	0.937489	0.571	0.223	0	Trophoblast	Smarcc1
0	0.937484	0.765	0.405	0	Trophoblast	Lsm2
0	0.93683	0.656	0.319	0	Trophoblast	Smc3
0	0.935121	0.515	0.137	0	Trophoblast	Litaf
0	0.934037	0.71	0.309	0	Trophoblast	Fbl
0	0.933823	0.941	0.759	0	Trophoblast	Ptges3
0	0.933378	0.545	0.239	0	Trophoblast	Cdc20
0	0.932809	0.514	0.179	0	Trophoblast	Hells
0	0.932141	0.518	0.164	0	Trophoblast	Lypla2
0	0.931106	0.592	0.229	0	Trophoblast	Mrps16
0	0.93095	0.711	0.327	0	Trophoblast	Ndufv3
0	0.930899	0.764	0.399	0	Trophoblast	Bex3
0	0.930052	0.542	0.19	0	Trophoblast	Faf2
0	0.928549	0.667	0.318	0	Trophoblast	Tex261
0	0.928285	0.817	0.525	0	Trophoblast	Snrpe
0	0.928247	0.509	0.163	0	Trophoblast	Mycbp
0	0.927799	0.522	0.172	0	Trophoblast	Rrs1
0	0.927683	0.962	0.853	0	Trophoblast	Gapdh
0	0.926044	0.799	0.425	0	Trophoblast	Krtcap2
0	0.925357	0.818	0.479	0	Trophoblast	Hnrnpm
0	0.924801	0.886	0.544	0	Trophoblast	Tpm4
0	0.924044	0.83	0.554	0	Trophoblast	Ndufa5
0	0.92372	0.779	0.395	0	Trophoblast	Spcs1
0	0.923309	0.513	0.214	0	Trophoblast	Lmnb1
0	0.921229	0.657	0.296	0	Trophoblast	Kpna2
0	0.920324	0.684	0.355	0	Trophoblast	Mrps7
0	0.918936	0.867	0.593	0	Trophoblast	Eif3a
0	0.918903	0.549	0.187	0	Trophoblast	Ipo7
0	0.917766	0.788	0.408	0	Trophoblast	Vdac1
0	0.917383	0.766	0.413	0	Trophoblast	Ppig
0	0.91736	0.54	0.179	0	Trophoblast	Pdlim7
0	0.916977	0.768	0.451	0	Trophoblast	Fkbp4
0	0.916353	0.844	0.542	0	Trophoblast	Gspt1
0	0.914999	0.619	0.253	0	Trophoblast	Nsmce1
0	0.913437	0.656	0.281	0	Trophoblast	Nutf2
0	0.91276	0.506	0.17	0	Trophoblast	Bysl
0	0.911859	0.7	0.342	0	Trophoblast	Tmem147
0	0.911845	0.601	0.235	0	Trophoblast	Pfdn4
0	0.909832	0.854	0.557	0	Trophoblast	Nudc
0	0.909816	0.768	0.377	0	Trophoblast	Anxa5
0	0.909069	0.681	0.364	0	Trophoblast	Ppa1
0	0.907849	0.608	0.251	0	Trophoblast	Emc8
0	0.907614	0.649	0.257	0	Trophoblast	Luc7l
0	0.907216	0.637	0.281	0	Trophoblast	Phax
0	0.90644	0.67	0.258	0	Trophoblast	Sqstm1
0	0.906242	0.872	0.521	0	Trophoblast	Fkbp1a
0	0.905416	0.595	0.2	0	Trophoblast	Ywhag
0	0.904127	0.511	0.157	0	Trophoblast	Bms1
0	0.903974	0.582	0.221	0	Trophoblast	Phf20
0	0.903951	0.577	0.215	0	Trophoblast	RGD1565784
0	0.902761	0.746	0.405	0	Trophoblast	Chchd1
0	0.902753	0.51	0.156	0	Trophoblast	Tex264
0	0.901932	0.547	0.211	0	Trophoblast	Tmem9b
0	0.901715	0.514	0.152	0	Trophoblast	Zfand3
0	0.901494	0.772	0.411	0	Trophoblast	Cisd1
0	0.901108	0.553	0.213	0	Trophoblast	Trap1
0	0.899883	0.81	0.469	0	Trophoblast	RGD1560212
0	0.899685	0.651	0.248	0	Trophoblast	G3bp2
0	0.899412	0.612	0.277	0	Trophoblast	Vps35
0	0.899378	0.559	0.223	0	Trophoblast	Rpl10l
0	0.898856	0.586	0.227	0	Trophoblast	Aimp2
0	0.89701	0.748	0.353	0	Trophoblast	Hsbp1
0	0.896118	0.556	0.195	0	Trophoblast	Pmpca
0	0.895966	0.691	0.275	0	Trophoblast	Cap1
0	0.895174	0.802	0.491	0	Trophoblast	Vdac2
0	0.893308	0.742	0.34	0	Trophoblast	Tardbp
0	0.893263	0.663	0.286	0	Trophoblast	Cul3
0	0.89222	0.688	0.309	0	Trophoblast	Tmem208
0	0.89208	0.836	0.545	0	Trophoblast	Psma4
0	0.892039	0.698	0.315	0	Trophoblast	Psmc1
0	0.890459	0.54	0.17	0	Trophoblast	Fyttd1
0	0.889426	0.682	0.284	0	Trophoblast	Atp6v1e1
0	0.888659	0.501	0.17	0	Trophoblast	Nup35
0	0.88844	0.717	0.321	0	Trophoblast	Rad23b
0	0.887984	0.776	0.462	0	Trophoblast	Atn1
0	0.88708	0.549	0.186	0	Trophoblast	Pttg1ip
0	0.88702	0.537	0.169	0	Trophoblast	Srp68
0	0.886085	0.565	0.212	0	Trophoblast	Aldh7a1
0	0.884141	0.641	0.285	0	Trophoblast	Imp4
0	0.884115	0.61	0.25	0	Trophoblast	Rcor1
0	0.882789	0.68	0.341	0	Trophoblast	Cops5
0	0.882649	0.607	0.241	0	Trophoblast	Rad21
0	0.882628	0.665	0.285	0	Trophoblast	RGD1597339
0	0.882502	0.612	0.235	0	Trophoblast	Fdx2
0	0.881804	0.645	0.255	0	Trophoblast	Zyx
0	0.879989	0.566	0.212	0	Trophoblast	Mphosph6
0	0.879734	0.559	0.203	0	Trophoblast	Trmt10c
0	0.878152	0.607	0.257	0	Trophoblast	Tmem11
0	0.877978	0.63	0.276	0	Trophoblast	Cops2
0	0.877844	0.843	0.535	0	Trophoblast	Psmd4
0	0.877811	0.664	0.275	0	Trophoblast	Ubqln1
0	0.877443	0.736	0.385	0	Trophoblast	Magoh
0	0.876851	0.67	0.301	0	Trophoblast	Tmod3
0	0.876497	0.545	0.185	0	Trophoblast	Cul4b
0	0.876409	0.869	0.596	0	Trophoblast	Cct7
0	0.876104	0.826	0.522	0	Trophoblast	Cct8
0	0.875781	0.698	0.3	0	Trophoblast	Mfap1a
0	0.875763	0.885	0.683	0	Trophoblast	Cox6c
0	0.874878	0.721	0.308	0	Trophoblast	Prkcsh
0	0.874664	0.757	0.423	0	Trophoblast	Hdac1
0	0.874283	0.65	0.301	0	Trophoblast	Scaf11
0	0.873674	0.504	0.191	0	Trophoblast	Rtca
0	0.872794	0.834	0.517	0	Trophoblast	Ube2l3
0	0.869525	0.818	0.51	0	Trophoblast	Tpr
0	0.868587	0.54	0.171	0	Trophoblast	Sf3a1
0	0.868572	0.576	0.24	0	Trophoblast	Txndc9
0	0.86816	0.778	0.467	0	Trophoblast	Ctsb
0	0.867996	0.588	0.247	0	Trophoblast	Ube2f
0	0.86762	0.623	0.232	0	Trophoblast	Sap30l
0	0.867399	0.915	0.627	0	Trophoblast	Dstn
0	0.866705	0.502	0.154	0	Trophoblast	Arl8b
0	0.86666	0.877	0.645	0	Trophoblast	Atp5f1a
0	0.865933	0.559	0.193	0	Trophoblast	Tfam
0	0.865618	0.786	0.434	0	Trophoblast	Llph
0	0.865596	0.575	0.23	0	Trophoblast	Dohh
0	0.864773	0.787	0.497	0	Trophoblast	Naa38
0	0.864558	0.545	0.185	0	Trophoblast	Ppp2r2d
0	0.863176	0.57	0.218	0	Trophoblast	Yif1b
0	0.862983	0.708	0.339	0	Trophoblast	Papola
0	0.8628	0.656	0.262	0	Trophoblast	U2af2
0	0.862521	0.835	0.492	0	Trophoblast	Cstb
0	0.861707	0.539	0.173	0	Trophoblast	Trpc4ap
0	0.861258	0.608	0.237	0	Trophoblast	Fscn1
0	0.859798	0.828	0.532	0	Trophoblast	Pdcd5
0	0.85965	0.648	0.243	0	Trophoblast	Lrrc59
0	0.858946	0.625	0.285	0	Trophoblast	Calu
0	0.856878	0.788	0.457	0	Trophoblast	Mrpl14
0	0.856252	0.614	0.272	0	Trophoblast	Tpx2
0	0.856195	0.634	0.283	0	Trophoblast	Nop16
0	0.85458	0.556	0.225	0	Trophoblast	Mprip
0	0.852784	0.528	0.188	0	Trophoblast	Cul5
0	0.852676	0.765	0.426	0	Trophoblast	Cdc34
0	0.85261	0.834	0.547	0	Trophoblast	Ndufa12
0	0.851887	0.504	0.184	0	Trophoblast	Gcsh
0	0.851883	0.565	0.225	0	Trophoblast	Dpm1
0	0.850956	0.537	0.187	0	Trophoblast	Vps4a
0	0.850651	0.534	0.216	0	Trophoblast	Exosc7
0	0.850289	0.574	0.215	0	Trophoblast	Farsa
0	0.850193	0.794	0.419	0	Trophoblast	Pgam1
0	0.849855	0.576	0.248	0	Trophoblast	Asf1a
0	0.849222	0.513	0.157	0	Trophoblast	Naa35
0	0.84863	0.619	0.251	0	Trophoblast	Hmga1
0	0.847893	0.677	0.275	0	Trophoblast	Wdr1
0	0.847459	0.579	0.222	0	Trophoblast	Abce1
0	0.846704	0.765	0.393	0	Trophoblast	Arl6ip1
0	0.845814	0.744	0.391	0	Trophoblast	Anapc13
0	0.845304	0.537	0.183	0	Trophoblast	Sart1
0	0.841436	0.523	0.167	0	Trophoblast	Nabp1
0	0.840519	0.722	0.369	0	Trophoblast	Smarca5
0	0.839853	0.902	0.715	0	Trophoblast	Nap1l1
0	0.839607	0.667	0.249	0	Trophoblast	Mrps6
0	0.838439	0.609	0.252	0	Trophoblast	Mrpl41
0	0.837982	0.878	0.595	0	Trophoblast	Hnrnpc
0	0.837867	0.632	0.241	0	Trophoblast	Nsun2
0	0.837505	0.587	0.212	0	Trophoblast	ENSRNOG00000039496
0	0.836467	0.517	0.174	0	Trophoblast	Eif2a
0	0.835739	0.567	0.201	0	Trophoblast	Akap8
0	0.835302	0.836	0.513	0	Trophoblast	Snrpd3
0	0.834618	0.536	0.193	0	Trophoblast	Huwe1
0	0.834604	0.751	0.358	0	Trophoblast	Actn4
0	0.83393	0.504	0.183	0	Trophoblast	Hspbp1
0	0.833876	0.573	0.209	0	Trophoblast	Dda1
0	0.833868	0.907	0.663	0	Trophoblast	Ywhae
0	0.833848	0.717	0.372	0	Trophoblast	Psmd2
0	0.832273	0.526	0.218	0	Trophoblast	Fh
0	0.832231	0.631	0.272	0	Trophoblast	Chchd5
0	0.831985	0.526	0.176	0	Trophoblast	Paf1
0	0.83172	0.688	0.327	0	Trophoblast	Mrps36
0	0.831182	0.851	0.603	0	Trophoblast	Calm2
0	0.829546	0.511	0.175	0	Trophoblast	Mpv17l2
0	0.82952	0.749	0.387	0	Trophoblast	Snrpb
0	0.829396	0.87	0.621	0	Trophoblast	Psma6
0	0.829335	0.744	0.422	0	Trophoblast	Ahsa1
0	0.828994	0.745	0.456	0	Trophoblast	Vapa
0	0.828895	0.533	0.2	0	Trophoblast	Srp54a
0	0.82796	0.523	0.205	0	Trophoblast	Lsm1
0	0.827914	0.535	0.202	0	Trophoblast	Ssbp1
0	0.827512	0.512	0.174	0	Trophoblast	Tnpo3
0	0.826438	0.543	0.21	0	Trophoblast	Exoc3
0	0.825354	0.795	0.461	0	Trophoblast	Tma7
0	0.825273	0.516	0.215	0	Trophoblast	Etfa
0	0.822462	0.765	0.465	0	Trophoblast	Timm23
0	0.821695	0.662	0.276	0	Trophoblast	Selenos
0	0.821655	0.713	0.377	0	Trophoblast	Prpf40a
0	0.821097	0.8	0.489	0	Trophoblast	Morf4l2
0	0.820706	0.658	0.321	0	Trophoblast	Rbmxl1
0	0.81929	0.881	0.55	0	Trophoblast	Hsp90b1
0	0.819007	0.635	0.251	0	Trophoblast	Cbx1
0	0.818853	0.56	0.198	0	Trophoblast	Tmx1
0	0.818636	0.886	0.593	0	Trophoblast	Dad1
0	0.81828	0.679	0.357	0	Trophoblast	Pgp
0	0.817779	0.755	0.38	0	Trophoblast	Mydgf
0	0.816962	0.641	0.354	0	Trophoblast	Cdca3
0	0.815865	0.555	0.236	0	Trophoblast	Ugp2
0	0.8151	0.511	0.185	0	Trophoblast	Hsd17b12
0	0.814834	0.559	0.205	0	Trophoblast	Usp34
0	0.814714	0.526	0.178	0	Trophoblast	Fam207a
0	0.814665	0.555	0.204	0	Trophoblast	Sf3b4
0	0.814069	0.664	0.317	0	Trophoblast	Hikeshi
0	0.813381	0.7	0.308	0	Trophoblast	Rtf1
0	0.813092	0.768	0.443	0	Trophoblast	Prmt1
0	0.812873	0.922	0.589	0	Trophoblast	Cd63
0	0.812343	0.653	0.301	0	Trophoblast	Anapc15
0	0.812207	0.552	0.207	0	Trophoblast	Fam120a
0	0.811537	0.717	0.32	0	Trophoblast	Fxr1
0	0.811243	0.723	0.43	0	Trophoblast	Mrps21
0	0.810699	0.73	0.355	0	Trophoblast	Ube2k
0	0.810198	0.703	0.309	0	Trophoblast	Cib1
0	0.809515	0.512	0.191	0	Trophoblast	Polr2h
0	0.808424	0.711	0.339	0	Trophoblast	Fkbp2
0	0.80795	0.737	0.368	0	Trophoblast	Cks1b
0	0.806622	0.503	0.173	0	Trophoblast	Rnf167
0	0.806314	0.552	0.171	0	Trophoblast	Man1a2
0	0.805654	0.914	0.681	0	Trophoblast	Ldha
0	0.805023	0.907	0.69	0	Trophoblast	Hmgb2l1.1
0	0.804702	0.709	0.329	0	Trophoblast	Mesd
0	0.80461	0.541	0.199	0	Trophoblast	Clic4
0	0.804352	0.641	0.322	0	Trophoblast	Mrpl15
0	0.803607	0.612	0.219	0	Trophoblast	Ppp2r2a
0	0.803142	0.67	0.303	0	Trophoblast	Usp7
0	0.802562	0.556	0.203	0	Trophoblast	Bloc1s2
0	0.801562	0.77	0.39	0	Trophoblast	Lamp1
0	0.801193	0.61	0.226	0	Trophoblast	Rbm22
0	0.800673	0.7	0.327	0	Trophoblast	Caprin1
0	0.800592	0.645	0.328	0	Trophoblast	Ppih
0	0.800519	0.627	0.249	0	Trophoblast	Dnajc3
0	0.800231	0.551	0.213	0	Trophoblast	Trappc4
0	0.800039	0.764	0.38	0	Trophoblast	Prrc2c
0	0.799874	0.683	0.359	0	Trophoblast	Psmd11
0	0.799843	0.575	0.221	0	Trophoblast	Ccdc25
0	0.79979	0.946	0.796	0	Trophoblast	Eif4a1
0	0.799175	0.522	0.192	0	Trophoblast	Prelid3b
0	0.796778	0.868	0.626	0	Trophoblast	Sec61b
0	0.796631	0.659	0.293	0	Trophoblast	Med10
0	0.796098	0.68	0.359	0	Trophoblast	Cyc1
0	0.796076	0.603	0.252	0	Trophoblast	Ythdf1
0	0.79582	0.815	0.527	0	Trophoblast	Eif3g
0	0.794124	0.515	0.19	0	Trophoblast	Prpf8
0	0.793705	0.65	0.308	0	Trophoblast	Tomm22
0	0.793202	0.706	0.366	0	Trophoblast	Ppm1g
0	0.793005	0.989	0.949	0	Trophoblast	Hsp90aa1
0	0.792682	0.947	0.847	0	Trophoblast	Chchd2.1
0	0.792361	0.675	0.433	0	Trophoblast	Ctsd
0	0.792092	0.788	0.458	0	Trophoblast	Bax
0	0.790715	0.64	0.323	0	Trophoblast	Apex1
0	0.790668	0.55	0.227	0	Trophoblast	AABR07015346.1
0	0.790508	0.759	0.385	0	Trophoblast	Arglu1
0	0.790478	0.72	0.37	0	Trophoblast	Snrpa1
0	0.789898	0.516	0.197	0	Trophoblast	Ppil3
0	0.789021	0.614	0.237	0	Trophoblast	Ddrgk1
0	0.788938	0.787	0.5	0	Trophoblast	Ssb
0	0.788809	0.716	0.378	0	Trophoblast	Drap1
0	0.788559	0.578	0.288	0	Trophoblast	Spint2
0	0.78847	0.651	0.338	0	Trophoblast	Hat1
0	0.788415	0.531	0.18	0	Trophoblast	Cs
0	0.786949	0.758	0.397	0	Trophoblast	Rpn2
0	0.786241	0.544	0.21	0	Trophoblast	Map4k4
0	0.786074	0.61	0.214	0	Trophoblast	Anxa3
0	0.785926	0.903	0.697	0	Trophoblast	Prdx1
0	0.784754	0.517	0.219	0	Trophoblast	Tfdp1
0	0.784515	0.698	0.313	0	Trophoblast	Zc3h13
0	0.784424	0.701	0.321	0	Trophoblast	U2surp
0	0.784327	0.92	0.759	0	Trophoblast	Cox5b
0	0.783268	0.739	0.394	0	Trophoblast	Ccdc124
0	0.782861	0.646	0.25	0	Trophoblast	Cdk11b
0	0.782664	0.558	0.211	0	Trophoblast	Tnks2
0	0.782526	0.565	0.237	0	Trophoblast	Fnta
0	0.782089	0.575	0.247	0	Trophoblast	Prdx6
0	0.781795	0.677	0.353	0	Trophoblast	Snrpa
0	0.78151	0.521	0.177	0	Trophoblast	Mark3
0	0.781325	0.795	0.434	0	Trophoblast	Snrnp70
0	0.780901	0.609	0.237	0	Trophoblast	Pdcd6ip
0	0.779864	0.746	0.372	0	Trophoblast	Myh9
0	0.779798	0.813	0.527	0	Trophoblast	Romo1
0	0.77968	0.584	0.247	0	Trophoblast	Tipin
0	0.779655	0.538	0.179	0	Trophoblast	Utp11
0	0.779269	0.719	0.368	0	Trophoblast	Ndufab1
0	0.777764	0.585	0.28	0	Trophoblast	Mpc1
0	0.777304	0.614	0.292	0	Trophoblast	Mtx1
0	0.776688	0.696	0.358	0	Trophoblast	Eif4a3
0	0.77633	0.504	0.179	0	Trophoblast	Akt1s1
0	0.776142	0.649	0.29	0	Trophoblast	Tcerg1
0	0.775906	0.648	0.326	0	Trophoblast	Lap3
0	0.775866	0.839	0.537	0	Trophoblast	Dbi
0	0.775843	0.756	0.407	0	Trophoblast	Chmp2a
0	0.774888	0.951	0.828	0	Trophoblast	Txn1
0	0.774593	0.537	0.222	0	Trophoblast	Bud23
0	0.774093	0.612	0.268	0	Trophoblast	Yme1l1
0	0.773337	0.775	0.436	0	Trophoblast	Mapre1
0	0.772484	0.712	0.406	0	Trophoblast	Reep5
0	0.772117	0.649	0.264	0	Trophoblast	Phf14
0	0.771813	0.552	0.241	0	Trophoblast	Hadhb
0	0.771187	0.832	0.538	0	Trophoblast	Cct6a
0	0.771181	0.599	0.256	0	Trophoblast	Pet100
0	0.769831	0.782	0.434	0	Trophoblast	Mtdh
0	0.769819	0.84	0.611	0	Trophoblast	Tomm7
0	0.768449	0.641	0.293	0	Trophoblast	Eif4e
0	0.768362	0.528	0.173	0	Trophoblast	Lrp10
0	0.766669	0.779	0.519	0	Trophoblast	Psma5
0	0.76629	0.586	0.233	0	Trophoblast	Atic
0	0.766139	0.583	0.239	0	Trophoblast	C1d
0	0.763822	0.59	0.239	0	Trophoblast	Tmed7
0	0.762376	0.763	0.418	0	Trophoblast	Snrpf
0	0.761642	0.898	0.671	0	Trophoblast	Dnaja1
0	0.761205	0.622	0.257	0	Trophoblast	Brd7
0	0.760942	0.586	0.247	0	Trophoblast	AABR07035787.1
0	0.760697	0.506	0.188	0	Trophoblast	Gtf2b
0	0.760138	0.762	0.337	0	Trophoblast	Tpm2
0	0.759572	0.508	0.192	0	Trophoblast	Cers2
0	0.759256	0.757	0.441	0	Trophoblast	Psmd7
0	0.759076	0.802	0.47	0	Trophoblast	Lsm4
0	0.758837	0.707	0.367	0	Trophoblast	Cox6b1
0	0.758749	0.712	0.32	0	Trophoblast	Ythdc1
0	0.758359	0.712	0.383	0	Trophoblast	Dctn2
0	0.757797	0.541	0.206	0	Trophoblast	Psmg3
0	0.757549	0.521	0.184	0	Trophoblast	Capn2
0	0.756598	0.683	0.338	0	Trophoblast	Syncrip
0	0.756352	0.785	0.386	0	Trophoblast	P4hb
0	0.756332	0.638	0.322	0	Trophoblast	Mrps35
0	0.7552	0.679	0.33	0	Trophoblast	Rab10
0	0.754976	0.839	0.57	0	Trophoblast	U2af1
0	0.754804	0.694	0.384	0	Trophoblast	Grpel1
0	0.754406	0.688	0.331	0	Trophoblast	Trim28
0	0.754346	0.515	0.175	0	Trophoblast	Psme3
0	0.754332	0.536	0.172	0	Trophoblast	Wbp1l
0	0.754	0.829	0.503	0	Trophoblast	Psmc3
0	0.753287	0.503	0.168	0	Trophoblast	Scyl1
0	0.753028	0.533	0.205	0	Trophoblast	Gars
0	0.751003	0.621	0.279	0	Trophoblast	Ube2v2
0	0.750905	0.719	0.424	0	Trophoblast	Glrx3
0	0.750674	0.546	0.218	0	Trophoblast	Eif3l
0	0.748113	0.547	0.202	0	Trophoblast	Larp4b
0	0.747422	0.717	0.404	0	Trophoblast	Sugt1
0	0.74712	0.692	0.343	0	Trophoblast	Banf1
0	0.747025	0.513	0.179	0	Trophoblast	Glmp
0	0.746814	0.657	0.299	0	Trophoblast	Srsf10
0	0.746434	0.598	0.276	0	Trophoblast	mrpl11
0	0.746428	0.571	0.244	0	Trophoblast	Ccdc34
0	0.745926	0.992	0.982	0	Trophoblast	Rps21
0	0.745869	0.655	0.276	0	Trophoblast	Rbm25
0	0.745579	0.854	0.607	0	Trophoblast	Psmb3
0	0.744728	0.566	0.229	0	Trophoblast	Wdr61
0	0.743871	0.68	0.316	0	Trophoblast	Tbcb
0	0.74328	0.684	0.373	0	Trophoblast	Rrm2
0	0.742904	0.567	0.236	0	Trophoblast	Gps1
0	0.742717	0.787	0.529	0	Trophoblast	Cacybp
0	0.740838	0.876	0.627	0	Trophoblast	Top1
0	0.74075	0.56	0.19	0	Trophoblast	Prpf6
0	0.740508	0.542	0.193	0	Trophoblast	Setd3
0	0.73856	0.742	0.407	0	Trophoblast	Stub1
0	0.738305	0.649	0.268	0	Trophoblast	Dync1i2
0	0.738022	0.818	0.531	0	Trophoblast	Nasp
0	0.737777	0.647	0.296	0	Trophoblast	Med29
0	0.736629	0.592	0.257	0	Trophoblast	Taf1d
0	0.735963	0.566	0.262	0	Trophoblast	AABR07064980.1
0	0.735778	0.685	0.323	0	Trophoblast	Utp3
0	0.73564	0.775	0.475	0	Trophoblast	Tubb4b
0	0.735328	0.776	0.429	0	Trophoblast	Cltc
0	0.73519	0.747	0.413	0	Trophoblast	Lman2
0	0.735096	0.987	0.977	0	Trophoblast	Rplp2
0	0.735057	0.705	0.357	0	Trophoblast	Ssrp1
0	0.734539	0.838	0.568	0	Trophoblast	Hnrnpu
0	0.734518	0.573	0.297	0	Trophoblast	Aasdhppt
0	0.734401	0.918	0.737	0	Trophoblast	Atp5f1d
0	0.733265	0.702	0.402	0	Trophoblast	Ghitm
0	0.733003	0.587	0.229	0	Trophoblast	Ppp2cb
0	0.732904	0.619	0.255	0	Trophoblast	Ddx42
0	0.732385	0.542	0.22	0	Trophoblast	Mrpl3
0	0.731642	0.513	0.203	0	Trophoblast	Elp5
0	0.731368	0.528	0.199	0	Trophoblast	Bag5
0	0.731207	0.676	0.329	0	Trophoblast	Rbm17
0	0.730342	0.633	0.297	0	Trophoblast	Dtymk
0	0.730133	0.577	0.224	0	Trophoblast	Ciao2b
0	0.729564	0.562	0.273	0	Trophoblast	Mtx2
0	0.729396	0.766	0.366	0	Trophoblast	Psap
0	0.729107	0.508	0.191	0	Trophoblast	Swt1
0	0.728862	0.839	0.501	0	Trophoblast	Tomm20
0	0.728681	0.603	0.256	0	Trophoblast	Atp6v1d
0	0.72861	0.605	0.264	0	Trophoblast	Lars1
0	0.728531	0.55	0.213	0	Trophoblast	Clptm1l
0	0.728127	0.693	0.337	0	Trophoblast	Smap1
0	0.728021	0.737	0.406	0	Trophoblast	Eprs
0	0.727399	0.808	0.449	0	Trophoblast	Sar1a
0	0.72348	0.54	0.23	0	Trophoblast	Acat1
0	0.723459	0.534	0.201	0	Trophoblast	Med31
0	0.723419	0.577	0.234	0	Trophoblast	Mrpl42
0	0.723254	0.5	0.189	0	Trophoblast	Yipf3
0	0.722787	0.504	0.187	0	Trophoblast	Dap3
0	0.722573	0.77	0.459	0	Trophoblast	Nsa2
0	0.721541	0.747	0.406	0	Trophoblast	Lsm3
0	0.72119	0.745	0.391	0	Trophoblast	Zcrb1
0	0.720953	0.835	0.595	0	Trophoblast	Psmb6
0	0.719033	0.995	0.978	0	Trophoblast	Hsp90ab1
0	0.716058	0.528	0.19	0	Trophoblast	Dync1h1
0	0.715949	0.511	0.186	0	Trophoblast	Ube2j2
0	0.715927	0.908	0.715	0	Trophoblast	Erh
0	0.715894	0.754	0.408	0	Trophoblast	Ddx46
0	0.715018	0.615	0.266	0	Trophoblast	Rpl7l1
0	0.714529	0.541	0.22	0	Trophoblast	Rfc5
0	0.71373	0.61	0.264	0	Trophoblast	Sdf2
0	0.713528	0.518	0.18	0	Trophoblast	Ube2g1
0	0.713492	0.521	0.201	0	Trophoblast	Ak6
0	0.712011	0.589	0.263	0	Trophoblast	Emc7
0	0.711821	0.883	0.709	0	Trophoblast	Atp5pb
0	0.710671	0.561	0.231	0	Trophoblast	Kcmf1
0	0.709959	0.765	0.47	0	Trophoblast	ENSRNOG00000066942
0	0.708339	0.687	0.321	0	Trophoblast	Sf1
0	0.70823	0.583	0.258	0	Trophoblast	Nsd1
0	0.708093	0.572	0.242	0	Trophoblast	Dusp11
0	0.707522	0.709	0.365	0	Trophoblast	Ndufc1
0	0.707443	0.581	0.277	0	Trophoblast	Cenpf
0	0.706802	0.844	0.545	0	Trophoblast	Ppp1r14b
0	0.705888	0.724	0.373	0	Trophoblast	Tcea1
0	0.705746	0.805	0.523	0	Trophoblast	Hnrnpa1
0	0.704836	0.778	0.389	0	Trophoblast	Itgb1
0	0.704775	0.53	0.233	0	Trophoblast	Timm50
0	0.704042	0.654	0.275	0	Trophoblast	Brd4
0	0.703484	0.508	0.181	0	Trophoblast	Tpp2
0	0.703098	0.612	0.3	0	Trophoblast	Elovl1
0	0.702716	0.915	0.764	0	Trophoblast	Uqcrh
0	0.701782	0.543	0.249	0	Trophoblast	Ech1
0	0.70161	0.765	0.475	0	Trophoblast	Ndufa2
0	0.701462	0.524	0.191	0	Trophoblast	Ccdc59
0	0.700404	0.755	0.432	0	Trophoblast	4930563E22Rik
0	0.699407	0.92	0.795	0	Trophoblast	Rpl38.3
0	0.699105	0.504	0.157	0	Trophoblast	Rbm27
0	0.697985	0.665	0.382	0	Trophoblast	Ndufv1
0	0.697742	0.627	0.312	0	Trophoblast	Mrpl13
0	0.697698	0.779	0.504	0	Trophoblast	Psmb2
0	0.697603	0.668	0.345	0	Trophoblast	Eloc
0	0.697229	0.61	0.276	0	Trophoblast	Ccdc142
0	0.697132	0.534	0.206	0	Trophoblast	Smu1
0	0.69658	0.526	0.171	0	Trophoblast	Kpna4
0	0.695861	0.552	0.213	0	Trophoblast	Gmfb
0	0.695749	0.582	0.237	0	Trophoblast	Zfp330
0	0.695637	0.549	0.222	0	Trophoblast	Cdk9
0	0.695253	0.561	0.216	0	Trophoblast	Syap1
0	0.695067	0.576	0.263	0	Trophoblast	Ilf2
0	0.694053	0.512	0.193	0	Trophoblast	Stk24
0	0.694004	0.738	0.408	0	Trophoblast	Ndufs8
0	0.693069	0.725	0.403	0	Trophoblast	Pin1
0	0.692194	0.785	0.497	0	Trophoblast	Lsm5
0	0.692082	0.531	0.206	0	Trophoblast	Ramac
0	0.691493	0.504	0.179	0	Trophoblast	Vapb
0	0.691117	0.741	0.396	0	Trophoblast	Luc7l3
0	0.690405	0.51	0.215	0	Trophoblast	Lyrm2
0	0.690174	0.5	0.178	0	Trophoblast	Sdhaf2
0	0.689974	0.682	0.341	0	Trophoblast	Pfdn6
0	0.689654	0.549	0.228	0	Trophoblast	Ccdc47
0	0.689293	0.686	0.368	0	Trophoblast	Srp9
0	0.689215	0.612	0.286	0	Trophoblast	Xpnpep1
0	0.689069	0.591	0.264	0	Trophoblast	Mrpl32
0	0.687988	0.586	0.242	0	Trophoblast	Dhx15
0	0.687791	0.514	0.198	0	Trophoblast	Ntmt1
0	0.687052	0.555	0.223	0	Trophoblast	Mrpl43
0	0.687026	0.546	0.206	0	Trophoblast	Sptan1
0	0.686374	0.556	0.23	0	Trophoblast	Phf5a
0	0.685519	0.713	0.412	0	Trophoblast	Suclg1
0	0.685183	0.548	0.235	0	Trophoblast	Rock2
0	0.684997	0.961	0.831	0	Trophoblast	Tubb5
0	0.684712	0.875	0.65	0	Trophoblast	Nedd8
0	0.684549	0.923	0.75	0	Trophoblast	Anp32b
0	0.684525	0.615	0.295	0	Trophoblast	Slbp
0	0.684096	0.68	0.394	0	Trophoblast	Psmc2
0	0.682786	0.547	0.207	0	Trophoblast	RGD1304587
0	0.681558	0.841	0.592	0	Trophoblast	Ywhaq
0	0.681552	0.605	0.277	0	Trophoblast	Cbx5
0	0.681305	0.544	0.227	0	Trophoblast	Mrpl51
0	0.680951	0.736	0.381	0	Trophoblast	Fus
0	0.679608	0.684	0.301	0	Trophoblast	Septin2
0	0.679367	0.834	0.576	0	Trophoblast	Cct4
0	0.678457	0.519	0.203	0	Trophoblast	Cnih1
0	0.678114	0.692	0.341	0	Trophoblast	Cdc5l
0	0.678095	0.792	0.465	0	Trophoblast	Arpc4
0	0.678043	0.845	0.639	0	Trophoblast	Taf3
0	0.677809	0.588	0.332	0	Trophoblast	Rfc4
0	0.67668	0.707	0.35	0	Trophoblast	Rac1
0	0.676666	0.827	0.476	0	Trophoblast	Ywhaz
0	0.676347	0.645	0.304	0	Trophoblast	Fubp1
0	0.675094	0.84	0.555	0	Trophoblast	Ndufa7
0	0.672706	0.957	0.892	0	Trophoblast	Rpl31
0	0.670502	0.752	0.422	0	Trophoblast	Polr2j
0	0.669524	0.875	0.703	0	Trophoblast	AABR07071986.1
0	0.669003	0.734	0.452	0	Trophoblast	Psmd13
0	0.668527	0.51	0.177	0	Trophoblast	Surf2
0	0.668525	0.83	0.436	0	Trophoblast	Ctsz
0	0.668111	0.759	0.536	0	Trophoblast	Mt-nd3
0	0.667349	0.656	0.326	0	Trophoblast	Mrpl35
0	0.666254	0.758	0.433	0	Trophoblast	Hnrnpdl
0	0.666017	0.515	0.182	0	Trophoblast	Map7d1
0	0.665262	0.513	0.209	0	Trophoblast	Maea
0	0.663564	0.629	0.323	0	Trophoblast	Ola1
0	0.663026	0.885	0.697	0	Trophoblast	Atp5mf
0	0.661451	0.849	0.596	0	Trophoblast	Hnrnpd
0	0.659721	0.73	0.403	0	Trophoblast	Ndufb6
0	0.659069	0.9	0.716	0	Trophoblast	Sem1
0	0.65898	0.644	0.297	0	Trophoblast	Erp44
0	0.658396	0.698	0.368	0	Trophoblast	Srsf6
0	0.658261	0.681	0.329	0	Trophoblast	Npc2
0	0.657034	0.565	0.278	0	Trophoblast	Bola1
0	0.65699	0.69	0.353	0	Trophoblast	Mrps33
0	0.65681	0.554	0.21	0	Trophoblast	Ythdf2
0	0.655537	0.544	0.271	0	Trophoblast	Tyms
0	0.655047	0.617	0.311	0	Trophoblast	Pa2g4
0	0.654298	0.772	0.463	0	Trophoblast	Sri
0	0.653934	0.779	0.498	0	Trophoblast	Memo1
0	0.653736	0.812	0.516	0	Trophoblast	Nucks1
0	0.653105	0.709	0.37	0	Trophoblast	Csrp2
0	0.650786	0.53	0.213	0	Trophoblast	RGD1308706
0	0.65054	0.624	0.295	0	Trophoblast	Ttc3
0	0.649942	0.522	0.212	0	Trophoblast	Exosc4
0	0.649173	0.614	0.318	0	Trophoblast	Mcm6
0	0.648504	0.625	0.275	0	Trophoblast	Csnk1d
0	0.648058	0.648	0.32	0	Trophoblast	Trappc2l
0	0.647632	0.708	0.32	0	Trophoblast	Tpm1
0	0.647303	0.603	0.269	0	Trophoblast	Pbdc1
0	0.646284	0.721	0.403	0	Trophoblast	Lmna
0	0.646239	0.557	0.258	0	Trophoblast	Exosc5
0	0.646063	0.596	0.28	0	Trophoblast	ENSRNOG00000050051
0	0.645196	0.619	0.279	0	Trophoblast	Pole3
0	0.644994	0.81	0.546	0	Trophoblast	Tcp1
0	0.644257	0.729	0.378	0	Trophoblast	Xrn2
0	0.643583	0.626	0.28	0	Trophoblast	Sf3a3
0	0.64299	0.969	0.887	0	Trophoblast	H19
0	0.642517	0.518	0.183	0	Trophoblast	Spag9
0	0.642311	0.692	0.401	0	Trophoblast	Psmc6
0	0.642119	0.769	0.475	0	Trophoblast	Rab5if
0	0.641639	0.544	0.232	0	Trophoblast	Tfg
0	0.641332	0.525	0.2	0	Trophoblast	Vkorc1l1
0	0.640974	0.799	0.571	0	Trophoblast	Psma3
0	0.638974	0.545	0.235	0	Trophoblast	Clns1a
0	0.637957	0.62	0.35	0	Trophoblast	Uqcrc2
0	0.637466	0.534	0.216	0	Trophoblast	Ppie
0	0.636984	0.726	0.416	0	Trophoblast	Mrps12
0	0.634515	0.571	0.223	0	Trophoblast	Supt6h
0	0.634429	0.889	0.681	0	Trophoblast	Rnf139
0	0.634406	0.8	0.536	0	Trophoblast	Rtraf
0	0.634086	0.789	0.469	0	Trophoblast	Mrpl17
0	0.633488	0.523	0.191	0	Trophoblast	Zpr1
0	0.63302	0.513	0.193	0	Trophoblast	Mnat1
0	0.632976	0.64	0.267	0	Trophoblast	Polr1h
0	0.632799	0.557	0.237	0	Trophoblast	Surf4
0	0.631905	0.648	0.335	0	Trophoblast	Cmc2
0	0.631266	0.715	0.445	0	Trophoblast	ENSRNOG00000070574
0	0.631051	0.522	0.202	0	Trophoblast	Snrnp200
0	0.630897	0.509	0.197	0	Trophoblast	Hcfc1
0	0.630488	0.651	0.319	0	Trophoblast	Mrpl58
0	0.629517	0.519	0.178	0	Trophoblast	Otud5
0	0.628904	0.743	0.428	0	Trophoblast	Ndufb3
0	0.628832	0.71	0.376	0	Trophoblast	Snu13.1
0	0.628479	0.584	0.236	0	Trophoblast	Coa3
0	0.628141	0.687	0.35	0	Trophoblast	Hnrnph1
0	0.627791	0.726	0.392	0	Trophoblast	Csnk2a1
0	0.627294	0.634	0.291	0	Trophoblast	Chd4
0	0.626343	0.726	0.371	0	Trophoblast	Ostc
0	0.626041	0.839	0.562	0	Trophoblast	Ywhab
0	0.625971	0.672	0.358	0	Trophoblast	Ubxn4
0	0.625153	0.533	0.225	0	Trophoblast	Commd2
0	0.624816	0.649	0.35	0	Trophoblast	Lig1
0	0.624258	0.541	0.245	0	Trophoblast	Trappc3
0	0.62394	0.941	0.854	0	Trophoblast	Jpt1
0	0.623239	0.633	0.327	0	Trophoblast	Birc5
0	0.623123	0.526	0.231	0	Trophoblast	Polr3k
0	0.622535	0.598	0.277	0	Trophoblast	Eif1ad
0	0.621551	0.739	0.455	0	Trophoblast	Psmc5
0	0.620874	0.576	0.253	0	Trophoblast	Hdhd2
0	0.62077	0.597	0.242	0	Trophoblast	Snw1
0	0.620226	0.527	0.206	0	Trophoblast	Ublcp1
0	0.618331	0.73	0.382	0	Trophoblast	Ss18l2
0	0.618075	0.502	0.184	0	Trophoblast	Zc3h18
0	0.617999	0.649	0.332	0	Trophoblast	Wnk1
0	0.61794	0.591	0.249	0	Trophoblast	Smarcb1
0	0.617858	0.687	0.353	0	Trophoblast	Gtf2h5
0	0.616017	0.54	0.24	0	Trophoblast	Mt-atp8
0	0.615784	0.515	0.223	0	Trophoblast	Prc1
0	0.615705	0.813	0.535	0	Trophoblast	Ndufs7
0	0.615659	0.569	0.223	0	Trophoblast	Strn3
0	0.614403	0.848	0.6	0	Trophoblast	Hnrnpab
0	0.614054	0.548	0.217	0	Trophoblast	Polr1f
0	0.613948	0.541	0.221	0	Trophoblast	Kars
0	0.613624	0.645	0.303	0	Trophoblast	Uqcc3
0	0.612642	0.628	0.27	0	Trophoblast	Smim15
0	0.612346	0.527	0.243	0	Trophoblast	H1f0
0	0.612018	0.519	0.189	0	Trophoblast	Ltv1
0	0.611962	0.55	0.231	0	Trophoblast	Snapin
0	0.611919	0.551	0.211	0	Trophoblast	Zcchc17
0	0.610775	0.546	0.21	0	Trophoblast	Ngdn
0	0.610626	0.681	0.347	0	Trophoblast	Srsf11
0	0.609764	0.676	0.318	0	Trophoblast	Khdrbs1
0	0.608397	0.67	0.356	0	Trophoblast	Ddost
0	0.607642	0.892	0.7	0	Trophoblast	Atp5pf
0	0.606869	0.508	0.214	0	Trophoblast	Mrps11
0	0.606867	0.745	0.433	0	Trophoblast	Sec11a
0	0.606558	0.861	0.593	0	Trophoblast	Atox1
0	0.606096	0.537	0.251	0	Trophoblast	Psmg1
0	0.603794	0.669	0.337	0	Trophoblast	Churc1
0	0.603153	0.528	0.223	0	Trophoblast	Rbm7
0	0.602709	0.777	0.571	0	Trophoblast	Psma2
0	0.601169	0.658	0.324	0	Trophoblast	Ube2r2
0	0.601125	0.627	0.303	0	Trophoblast	Pnkd
0	0.600332	0.611	0.289	0	Trophoblast	Elof1
0	0.600227	0.588	0.27	0	Trophoblast	Yy1
0	0.599661	0.649	0.326	0	Trophoblast	Ranbp2
0	0.599524	0.877	0.675	0	Trophoblast	Atp5po
0	0.599115	0.689	0.345	0	Trophoblast	Zranb2
0	0.598833	0.594	0.299	0	Trophoblast	Rrm1
0	0.598605	0.513	0.205	0	Trophoblast	Ubfd1
0	0.598071	0.525	0.206	0	Trophoblast	Hmces
0	0.595419	0.764	0.417	0	Trophoblast	Ssr2
0	0.594757	0.837	0.59	0	Trophoblast	Ndufb2
0	0.594152	0.674	0.384	0	Trophoblast	Paics
0	0.593523	0.983	0.872	0	Trophoblast	Actg1
0	0.592145	0.515	0.218	0	Trophoblast	Pop4
0	0.592115	0.573	0.287	0	Trophoblast	Slc25a11
0	0.591741	0.712	0.397	0	Trophoblast	Cbx3
0	0.590028	0.883	0.719	0	Trophoblast	NEWGENE-619861
0	0.587913	0.514	0.207	0	Trophoblast	M6pr
0	0.587697	0.786	0.394	0	Trophoblast	Ezr
0	0.587113	0.934	0.793	0	Trophoblast	Pomp
0	0.586849	0.551	0.214	0	Trophoblast	Wbp11
0	0.586718	0.873	0.661	0	Trophoblast	Ndufa11
0	0.585634	0.534	0.247	0	Trophoblast	Pabpc4
0	0.584196	0.767	0.448	0	Trophoblast	Pfdn1
0	0.583793	0.852	0.57	0	Trophoblast	Swi5
0	0.582938	0.578	0.289	0	Trophoblast	Mrps26
0	0.581814	0.811	0.567	0	Trophoblast	Prpf4b
0	0.581045	0.959	0.891	0	Trophoblast	Pfn1
0	0.58044	0.56	0.308	0	Trophoblast	Prim1
0	0.579948	0.54	0.237	0	Trophoblast	Prrt2
0	0.57961	0.571	0.263	0	Trophoblast	Hras
0	0.579296	0.805	0.531	0	Trophoblast	Ube2i.1
0	0.578726	0.525	0.225	0	Trophoblast	Qars1
0	0.577783	0.829	0.562	0	Trophoblast	Sf3b2
0	0.576776	0.915	0.755	0	Trophoblast	Psma7
0	0.576725	0.571	0.238	0	Trophoblast	Ncbp2
0	0.576073	0.502	0.2	0	Trophoblast	Dnajc21
0	0.57605	0.611	0.318	0	Trophoblast	Srsf4
0	0.574484	0.614	0.292	0	Trophoblast	Prpf19
0	0.573091	0.868	0.701	0	Trophoblast	Cnbp
0	0.572978	0.628	0.282	0	Trophoblast	Szrd1
0	0.571927	0.73	0.409	0	Trophoblast	Ubl5
0	0.571926	0.637	0.282	0	Trophoblast	Fam32a
0	0.571582	0.521	0.227	0	Trophoblast	Abhd16b
0	0.570957	0.638	0.354	0	Trophoblast	Dhrsx
0	0.57069	0.596	0.278	0	Trophoblast	Rab1a
0	0.570657	0.535	0.232	0	Trophoblast	Med28
0	0.569963	0.616	0.288	0	Trophoblast	Ociad1
0	0.569328	0.758	0.477	0	Trophoblast	Cwc15
0	0.568522	0.536	0.215	0	Trophoblast	Gatad2a
0	0.567521	0.622	0.318	0	Trophoblast	Pdcd6
0	0.566991	0.586	0.282	0	Trophoblast	Fcf1
0	0.565786	0.545	0.275	0	Trophoblast	Nxt1
0	0.564286	0.65	0.365	0	Trophoblast	Mrpl28
0	0.564238	0.784	0.489	0	Trophoblast	Rnf7
0	0.5642	0.663	0.391	0	Trophoblast	Slc3a2
0	0.563645	0.624	0.29	0	Trophoblast	Clint1
0	0.563342	0.635	0.321	0	Trophoblast	Mrpl21
0	0.563215	0.808	0.547	0	Trophoblast	Ndufb5
0	0.562267	0.992	0.988	0	Trophoblast	Rps20.1
0	0.562086	0.672	0.357	0	Trophoblast	Mea1
0	0.561669	0.575	0.239	0	Trophoblast	Birc6
0	0.561127	0.674	0.413	0	Trophoblast	Psip1
0	0.560764	0.544	0.266	0	Trophoblast	Sar1b
0	0.560429	0.672	0.323	0	Trophoblast	Ctnnb1
0	0.560069	0.574	0.246	0	Trophoblast	Safb
0	0.560029	0.598	0.31	0	Trophoblast	Nsmce4a
0	0.559722	0.534	0.22	0	Trophoblast	Fam133b
0	0.556705	0.502	0.154	0	Trophoblast	Diaph1
0	0.556495	0.846	0.603	0	Trophoblast	Rbm8a
0	0.555058	0.513	0.223	0	Trophoblast	Med21
0	0.554105	0.712	0.361	0	Trophoblast	Capns1
0	0.554049	0.576	0.293	0	Trophoblast	Ubtf
0	0.552378	0.932	0.798	0	Trophoblast	Hnrnpa2b1
0	0.551824	0.558	0.23	0	Trophoblast	Arfrp1
0	0.551407	0.872	0.7	0	Trophoblast	Pebp1
0	0.5505	0.742	0.449	0	Trophoblast	Mrpl27
0	0.550189	0.71	0.371	0	Trophoblast	Lamtor5
0	0.549601	0.905	0.751	0	Trophoblast	Psmb1
0	0.549069	0.625	0.352	0	Trophoblast	Smc2
0	0.548353	0.51	0.197	0	Trophoblast	Carm1
0	0.54823	0.768	0.465	0	Trophoblast	ENSRNOG00000058249
0	0.548018	0.756	0.443	0	Trophoblast	Tns2
0	0.547377	0.555	0.253	0	Trophoblast	Tsg101
0	0.546548	0.522	0.22	0	Trophoblast	Tm9sf4
0	0.545792	0.504	0.235	0	Trophoblast	Hirip3
0	0.545739	0.66	0.303	0	Trophoblast	RGD1311899
0	0.545469	0.614	0.321	0	Trophoblast	Usp15
0	0.544811	0.796	0.511	0	Trophoblast	Pabpn1
0	0.54344	0.561	0.259	0	Trophoblast	Amd1
0	0.543193	0.565	0.329	0	Trophoblast	Gsto1
0	0.543172	0.731	0.427	0	Trophoblast	Npb
0	0.542752	0.584	0.254	0	Trophoblast	Trappc5
0	0.542159	0.541	0.248	0	Trophoblast	Get3
0	0.541773	0.78	0.553	0	Trophoblast	Ubxn1
0	0.541532	0.972	0.935	0	Trophoblast	Rps17
0	0.540925	0.748	0.453	0	Trophoblast	Srsf2
0	0.539904	0.6	0.278	0	Trophoblast	Rbm26
0	0.538718	0.544	0.262	0	Trophoblast	Eef1e1
0	0.538641	0.52	0.199	0	Trophoblast	Ehd4
0	0.53857	0.567	0.268	0	Trophoblast	Ppp4r2
0	0.538259	0.541	0.265	0	Trophoblast	Armc1
0	0.537457	0.919	0.759	0	Trophoblast	Tmpo
0	0.537282	0.538	0.193	0	Trophoblast	Vcl
0	0.536858	0.602	0.268	0	Trophoblast	Leprotl1
0	0.533694	0.567	0.273	0	Trophoblast	Lsm8
0	0.533304	0.695	0.363	0	Trophoblast	Eif6
0	0.532885	0.797	0.591	0	Trophoblast	Man2b2
0	0.531758	0.561	0.24	0	Trophoblast	Ccar1
0	0.531582	0.584	0.276	0	Trophoblast	Arcn1
0	0.530161	0.685	0.379	0	Trophoblast	Mrpl18
0	0.53013	0.576	0.283	0	Trophoblast	Sdha
0	0.529759	0.923	0.782	0	Trophoblast	Atp5mg
0	0.529628	0.855	0.587	0	Trophoblast	Morf4l1
0	0.529381	0.595	0.28	0	Trophoblast	Mrps25
0	0.529371	0.701	0.372	0	Trophoblast	Ptbp1
0	0.529318	0.688	0.425	0	Trophoblast	Psmc4
0	0.529281	0.918	0.779	0	Trophoblast	Myl12a
0	0.528683	0.636	0.358	0	Trophoblast	Glrx2
0	0.527333	0.582	0.257	0	Trophoblast	Copb1
0	0.526152	0.655	0.386	0	Trophoblast	Atp2b1
0	0.52515	0.757	0.439	0	Trophoblast	Srrm1
0	0.525095	0.879	0.684	0	Trophoblast	Uqcrb.1
0	0.52453	0.556	0.254	0	Trophoblast	Mrpl30
0	0.524213	0.906	0.684	0	Trophoblast	Ppib
0	0.523324	0.75	0.468	0	Trophoblast	Guk1
0	0.522355	0.947	0.846	0	Trophoblast	Rpl4
0	0.522255	0.664	0.336	0	Trophoblast	Mrpl57
0	0.521377	0.773	0.471	0	Trophoblast	Cuta
0	0.520683	0.642	0.384	0	Trophoblast	Ndufa9
0	0.519983	0.554	0.208	0	Trophoblast	Frg1
0	0.519874	0.666	0.385	0	Trophoblast	Dctpp1
0	0.519739	0.78	0.52	0	Trophoblast	Mt-nd4l
0	0.519599	0.847	0.627	0	Trophoblast	Srsf3
0	0.519497	0.589	0.282	0	Trophoblast	Itpa
0	0.517621	0.503	0.212	0	Trophoblast	Umps
0	0.516852	0.766	0.439	0	Trophoblast	Tmed10
0	0.516073	0.544	0.228	0	Trophoblast	Rbm14
0	0.515302	0.789	0.5	0	Trophoblast	Aurkaip1
0	0.514121	0.523	0.217	0	Trophoblast	Vmp1
0	0.514053	0.632	0.309	0	Trophoblast	Rwdd1
0	0.513266	0.745	0.455	0	Trophoblast	Sfpq
0	0.511784	0.657	0.366	0	Trophoblast	Lsm6
0	0.511166	0.721	0.402	0	Trophoblast	Tmed2
0	0.511155	0.525	0.219	0	Trophoblast	Pgrmc1
0	0.510777	0.746	0.432	0	Trophoblast	Pafah1b1
0	0.509955	0.797	0.528	0	Trophoblast	Ndufa13
0	0.508458	0.799	0.533	0	Trophoblast	Cct2
0	0.508063	0.692	0.393	0	Trophoblast	Cops6
0	0.506721	0.952	0.834	0	Trophoblast	Eif5a
0	0.506288	0.566	0.265	0	Trophoblast	Mrpl22
0	0.506176	0.537	0.251	0	Trophoblast	Sec11c
0	0.506093	0.504	0.259	0	Trophoblast	Esd
0	0.505592	0.587	0.239	0	Trophoblast	Septin11
0	0.505507	0.551	0.254	0	Trophoblast	Mcm3
0	0.504941	0.826	0.656	0	Trophoblast	Eif3m
0	0.504873	0.581	0.264	0	Trophoblast	Bud31
0	0.504588	0.528	0.232	0	Trophoblast	Mvb12a
0	0.504517	0.542	0.225	0	Trophoblast	ENSRNOG00000021395
0	0.503951	0.668	0.356	0	Trophoblast	Bag1
0	0.503532	0.719	0.439	0	Trophoblast	Gadd45gip1
0	0.50286	0.504	0.27	0	Trophoblast	Tut4
0	0.502633	0.773	0.492	0	Trophoblast	Calm1
0	0.502605	0.515	0.225	0	Trophoblast	Pop5
0	0.502334	0.524	0.224	0	Trophoblast	Chtop
1.0105e-283	0.558353	0.982	0.968	1.83466e-279	Trophoblast	ENSRNOG00000064545
2.02566e-261	0.682652	0.571	0.382	3.67778e-257	Trophoblast	Fn1
1.09954e-124	0.724658	0.757	0.628	1.99633e-120	Trophoblast	AC128848.1
1.34302e-74	0.662811	0.998	0.997	2.43839e-70	Trophoblast	Zc3h10
1.15206e-50	0.546198	0.992	0.988	2.09168e-46	Trophoblast	Rplp1
2.50397e-26	2.29694	0.572	0.491	4.54621e-22	Trophoblast	Prl3b1
0	5.3627	0.775	0.08	0	EC	Plvap
0	4.62136	0.673	0.035	0	EC	Fam167b
0	4.49641	0.88	0.431	0	EC	Maged2
0	4.31946	0.586	0.021	0	EC	Cdc45.1
0	4.21393	0.589	0.025	0	EC	Adrb1
0	4.08951	0.564	0.036	0	EC	Clec14a
0	4.07041	0.745	0.116	0	EC	Igfbp7
0	4.0362	0.698	0.062	0	EC	Eng
0	4.02959	0.558	0.028	0	EC	Cd93
0	3.9541	0.556	0.018	0	EC	Emcn
0	3.87901	0.587	0.04	0	EC	Kdr
0	3.79404	0.549	0.025	0	EC	Tie1
0	3.79002	0.631	0.053	0	EC	Egfl7
0	3.75107	0.807	0.129	0	EC	Gng11
0	3.71796	0.515	0.013	0	EC	Adgrl4
0	3.71567	0.915	0.46	0	EC	Vps25
0	3.48005	0.799	0.208	0	EC	Ifi27
0	3.36888	0.699	0.114	0	EC	Pecam1
0	3.24776	0.617	0.097	0	EC	Clu
0	3.21983	0.508	0.103	0	EC	Igfbp3
0	3.21397	0.545	0.08	0	EC	Lama4
0	3.17063	0.674	0.102	0	EC	ENSRNOG00000012659
0	3.16624	0.574	0.082	0	EC	Ccnd1
0	3.10548	0.528	0.067	0	EC	Flrt3
0	3.09813	0.597	0.094	0	EC	Cavin3
0	3.00169	0.658	0.135	0	EC	Rasip1
0	2.95652	0.84	0.601	0	EC	Igf2
0	2.91741	0.803	0.29	0	EC	Selenom
0	2.90263	0.655	0.145	0	EC	Dlk1
0	2.86567	0.58	0.136	0	EC	AABR07073181.1
0	2.83423	0.769	0.453	0	EC	ENSRNOG00000049075
0	2.80608	0.519	0.078	0	EC	Ece1
0	2.80083	0.619	0.106	0	EC	Id3
0	2.78925	0.575	0.068	0	EC	Bst2
0	2.7865	0.799	0.273	0	EC	Mest
0	2.77762	0.63	0.188	0	EC	Slc9a3r2
0	2.65008	0.557	0.116	0	EC	Fhl1
0	2.64478	0.551	0.074	0	EC	Nrarp
0	2.59583	0.694	0.263	0	EC	Tspan6
0	2.56412	0.543	0.084	0	EC	Flt1
0	2.55666	0.55	0.161	0	EC	Il6st
0	2.51124	0.519	0.059	0	EC	Lpar6
0	2.50805	0.567	0.147	0	EC	Arhgap29
0	2.50134	0.588	0.136	0	EC	Plk2
0	2.42326	0.68	0.278	0	EC	Aplp2
0	2.41307	0.567	0.14	0	EC	Rbpms
0	2.3578	0.559	0.099	0	EC	S100a16
0	2.34053	0.605	0.128	0	EC	Plagl1
0	2.2403	0.68	0.203	0	EC	Esam
0	2.23016	0.617	0.257	0	EC	Igf2r
0	2.22775	0.536	0.091	0	EC	Icam2
0	2.22608	0.92	0.405	0	EC	Vim
0	2.17385	0.608	0.222	0	EC	Rab13
0	2.13003	0.68	0.256	0	EC	Cdh5
0	2.11808	0.68	0.265	0	EC	Crip2
0	2.11435	0.535	0.15	0	EC	Myh10
0	2.11202	0.765	0.368	0	EC	Tssc4
0	2.10252	0.615	0.21	0	EC	App
0	2.07599	0.56	0.177	0	EC	Rras
0	2.07314	0.705	0.323	0	EC	Ccdc85b
0	2.0021	0.503	0.122	0	EC	Tgfbr2
0	1.99589	0.565	0.169	0	EC	Cnn3
0	1.95916	0.535	0.174	0	EC	Tubb2a
0	1.93462	0.883	0.585	0	EC	Fkbp1a
0	1.92235	0.599	0.22	0	EC	Vat1
0	1.90836	0.502	0.143	0	EC	Adgrf5
0	1.89224	0.531	0.139	0	EC	Ppic
0	1.86043	0.635	0.291	0	EC	Sptbn1
0	1.82	0.786	0.37	0	EC	Cotl1
0	1.77924	0.648	0.163	0	EC	Fstl1
0	1.76866	0.611	0.125	0	EC	AC141102.1
0	1.75527	0.638	0.214	0	EC	Timp1
0	1.75143	0.668	0.203	0	EC	Ndn
0	1.74477	0.915	0.772	0	EC	Cdkn1c
0	1.73657	0.85	0.391	0	EC	Col4a1
0	1.71757	0.602	0.233	0	EC	Mpzl1
0	1.70591	0.7	0.22	0	EC	Col4a2
0	1.6901	0.767	0.391	0	EC	Crip1
0	1.64858	0.652	0.337	0	EC	Abhd17a
0	1.60789	0.737	0.429	0	EC	Mtch1
0	1.60168	0.873	0.647	0	EC	ENSRNOG00000015967
0	1.57378	0.638	0.286	0	EC	Anxa3
0	1.55986	0.665	0.361	0	EC	Rab11a
0	1.52659	0.545	0.217	0	EC	Akr1b1
0	1.51863	0.813	0.46	0	EC	Ptms
0	1.51081	0.542	0.167	0	EC	Pnp
0	1.48235	0.638	0.304	0	EC	Fscn1
0	1.43421	0.823	0.482	0	EC	S100a10
0	1.41749	0.705	0.369	0	EC	Cst3
0	1.41351	0.678	0.319	0	EC	Eva1b
0	1.40713	0.772	0.484	0	EC	Nedd4
0	1.40631	0.73	0.461	0	EC	Map1lc3a
0	1.40229	0.935	0.764	0	EC	Gnas
0	1.39148	0.682	0.393	0	EC	Rdx
0	1.36599	0.613	0.255	0	EC	Cd9
0	1.32371	0.771	0.478	0	EC	Carhsp1
0	1.32108	0.79	0.536	0	EC	Clic1
0	1.30517	0.627	0.334	0	EC	Nenf
0	1.3036	0.77	0.409	0	EC	Fn1
0	1.29949	0.767	0.43	0	EC	Hspb1
0	1.28814	0.687	0.35	0	EC	Tle5
0	1.24694	0.945	0.846	0	EC	Tuba1b
0	1.23516	0.852	0.594	0	EC	Gnai2
0	1.22667	0.754	0.549	0	EC	Eid1
0	1.22196	0.72	0.374	0	EC	Msn
0	1.1718	0.708	0.44	0	EC	Vamp8
0	1.12856	0.761	0.461	0	EC	Itgb1
0	1.10671	0.889	0.394	0	EC	Sparc
0	1.08619	0.93	0.804	0	EC	Myl12a
0	1.02567	0.976	0.925	0	EC	Calm1.1
0	1.00791	0.883	0.649	0	EC	Tagln2
0	0.98841	0.936	0.825	0	EC	Cfl1
0	0.98345	0.864	0.608	0	EC	Tpm4
0	0.971118	0.953	0.903	0	EC	H19
0	0.964761	0.997	0.986	0	EC	Tmsb10
0	0.961852	0.742	0.356	0	EC	Ckap4
0	0.935306	0.505	0.183	0	EC	Cd48
0	0.882552	0.88	0.726	0	EC	Ppib
0	0.872053	0.942	0.823	0	EC	Myl6
0	0.84735	0.958	0.843	0	EC	Nme2
0	0.812661	0.986	0.892	0	EC	Actg1
0	0.792662	0.774	0.4	0	EC	Serpinh1
0	0.768889	0.915	0.82	0	EC	Pomp
0	0.748183	0.566	0.206	0	EC	Nid1
0	0.643976	0.998	0.996	0	EC	Actb
0	0.501226	0.59	0.268	0	EC	Lamc1
6.16322e-308	0.699176	0.961	0.934	1.11899e-303	EC	Serf2
6.53328e-304	0.87491	0.525	0.212	1.18618e-299	EC	Sh3bgrl
8.95276e-300	1.23149	0.647	0.327	1.62546e-295	EC	Fermt2
2.95327e-297	1.3248	0.639	0.375	5.36197e-293	EC	Mlf2
5.03332e-296	1.28612	0.596	0.278	9.1385e-292	EC	Grn
1.29e-295	1.10052	0.766	0.538	2.34212e-291	EC	Akr1a1
2.09782e-293	0.8907	0.847	0.591	3.8088e-289	EC	Ctsl
2.16656e-289	1.27073	0.688	0.452	3.93361e-285	EC	Cdk4
2.79435e-289	0.869261	0.768	0.457	5.07343e-285	EC	Marcks
4.16025e-281	0.817405	0.867	0.71	7.55335e-277	EC	Ywhae
1.32189e-278	1.13054	0.685	0.409	2.40003e-274	EC	Abracl
8.12641e-278	1.17048	0.691	0.387	1.47543e-273	EC	Ctnnb1
7.05613e-276	1.15097	0.611	0.309	1.28111e-271	EC	Nectin2
2.19099e-271	1.28971	0.574	0.291	3.97796e-267	EC	Tubb6
9.7334e-268	0.895468	0.752	0.492	1.7672e-263	EC	Itm2b
1.99086e-267	1.22691	0.604	0.338	3.61461e-263	EC	Gadd45g
2.77576e-258	0.937254	0.508	0.219	5.03968e-254	EC	Cmtm7
8.96789e-258	0.814237	0.856	0.754	1.62821e-253	EC	Ppial4d.1
3.27133e-256	1.29556	0.518	0.258	5.93942e-252	EC	Gipc1
4.92087e-255	1.07971	0.607	0.312	8.93434e-251	EC	Cd151
1.92072e-253	1.16999	0.552	0.268	3.48726e-249	EC	Sptan1
2.21547e-250	0.78773	0.874	0.726	4.02241e-246	EC	Ldha
3.47801e-249	1.02384	0.723	0.525	6.31468e-245	EC	Gnb2
1.34931e-247	1.03556	0.703	0.432	2.44981e-243	EC	Actn4
4.61738e-247	1.31269	0.523	0.271	8.38332e-243	EC	Ap1s1
3.19793e-245	1.28014	0.557	0.289	5.80616e-241	EC	Tax1bp3
3.52074e-244	0.852655	0.692	0.389	6.39225e-240	EC	Ifitm2
5.65168e-242	0.869434	0.805	0.61	1.02612e-237	EC	Ybx1
8.77514e-239	0.845783	0.806	0.605	1.59321e-234	EC	Pdia3
1.90184e-237	0.859081	0.797	0.624	3.45298e-233	EC	Swi5
3.80658e-237	0.715543	0.929	0.856	6.91122e-233	EC	Tubb5
1.91014e-234	1.05691	0.675	0.427	3.46804e-230	EC	Capns1
5.40324e-233	1.1149	0.565	0.304	9.81012e-229	EC	Septin11
1.12351e-232	1.42374	0.571	0.297	2.03985e-228	EC	Ly6e
1.54121e-232	1.05342	0.535	0.255	2.79821e-228	EC	Pltp
2.6118e-226	0.603835	0.923	0.872	4.74198e-222	EC	Eef1b2
5.22028e-223	1.13139	0.549	0.284	9.47793e-219	EC	Ctnna1
8.83647e-221	0.903589	0.622	0.348	1.60435e-216	EC	Calu
2.94979e-217	0.828586	0.72	0.432	5.35565e-213	EC	Csrp2
2.33905e-216	0.612909	0.918	0.871	4.24677e-212	EC	Jpt1
1.61928e-215	0.945732	0.703	0.496	2.93997e-211	EC	Ywhah
3.09102e-214	0.779705	0.812	0.628	5.61205e-210	EC	Man2b2
4.52435e-214	1.03903	0.538	0.292	8.21441e-210	EC	Sdhaf1.1
4.54509e-213	0.676744	0.857	0.753	8.25207e-209	EC	Erh
1.98547e-211	1.05736	0.556	0.293	3.60482e-207	EC	Tceal9
1.2605e-210	1.14296	0.587	0.364	2.28856e-206	EC	Cdk2ap1
1.41912e-204	0.993784	0.54	0.294	2.57655e-200	EC	Bnip2
1.92086e-204	0.950978	0.63	0.374	3.48752e-200	EC	Septin2
1.26078e-203	0.764333	0.756	0.539	2.28907e-199	EC	Pdia6
1.59479e-202	1.04694	0.541	0.285	2.8955e-198	EC	Afdn
5.6094e-200	0.566996	0.895	0.84	1.01844e-195	EC	AABR07060778.1
7.93883e-199	1.07023	0.527	0.279	1.44137e-194	EC	Aldh7a1
1.38034e-198	0.909754	0.501	0.247	2.50614e-194	EC	Rbms1
3.24383e-197	0.931814	0.629	0.385	5.8895e-193	EC	Tbcb
1.44913e-195	0.618575	0.871	0.774	2.63104e-191	EC	Atp5mc2
2.66667e-195	0.800595	0.771	0.585	4.8416e-191	EC	Arhgdia
3.76526e-195	0.500733	0.949	0.904	6.8362e-191	EC	Pfn1
6.50436e-194	0.896318	0.65	0.416	1.18093e-189	EC	Prkar1a
1.25889e-190	0.709457	0.718	0.463	2.28564e-186	EC	P4hb
1.39823e-187	0.880891	0.72	0.521	2.53863e-183	EC	Tax1bp1
2.66134e-187	0.623602	0.866	0.729	4.83194e-183	EC	Tpm3
8.0552e-187	0.833898	0.668	0.413	1.4625e-182	EC	Laptm4a
9.15784e-187	0.880969	0.509	0.259	1.6627e-182	EC	Ehd4
4.22388e-186	0.653877	0.849	0.645	7.66888e-182	EC	Slc25a4
5.83542e-186	0.92285	0.639	0.402	1.05948e-181	EC	Mesd
1.1553e-185	0.890996	0.716	0.531	2.09756e-181	EC	Mrpl17
5.87443e-185	0.767662	0.574	0.333	1.06656e-180	EC	Sdcbp
7.96357e-185	0.850405	0.711	0.482	1.44587e-180	EC	Vdac1
2.00761e-184	1.00129	0.514	0.283	3.64501e-180	EC	Tspan3
8.39532e-184	0.528211	0.936	0.867	1.52425e-179	EC	Dynll1
9.83403e-184	0.806495	0.747	0.575	1.78547e-179	EC	Park7
1.12787e-183	0.905632	0.587	0.349	2.04775e-179	EC	Atp1b3
1.27181e-183	0.930284	0.527	0.284	2.30909e-179	EC	ENSRNOG00000039496
2.1649e-181	0.900316	0.515	0.273	3.9306e-177	EC	Map4k4
2.48761e-181	0.589069	0.79	0.52	4.5165e-177	EC	Rrbp1
2.35358e-180	0.527211	0.887	0.834	4.27317e-176	EC	Cdc42
4.22289e-179	0.883785	0.708	0.527	7.66708e-175	EC	Raly
5.75092e-179	1.24316	0.577	0.33	1.04414e-174	EC	Mrps6
1.56063e-177	0.751093	0.795	0.64	2.83349e-173	EC	Ywhaq
1.69513e-177	0.947796	0.593	0.372	3.07767e-173	EC	Ilk
5.48084e-174	0.851509	0.701	0.484	9.95102e-170	EC	Ssr2
8.37768e-172	0.976333	0.548	0.317	1.52105e-167	EC	Ctla2a
4.08255e-171	0.748839	0.784	0.615	7.41227e-167	EC	Nudc
1.12626e-170	0.628305	0.875	0.778	2.04483e-166	EC	Hnrnpa3
1.05142e-169	0.759469	0.767	0.649	1.90896e-165	EC	Eif3i
2.49429e-164	0.705904	0.691	0.466	4.52864e-160	EC	Tmed9
5.88639e-164	0.869	0.603	0.386	1.06873e-159	EC	Dynlt1
1.61524e-163	1.01362	0.575	0.377	2.93264e-159	EC	Timm17b
5.6621e-163	0.876861	0.671	0.5	1.02801e-158	EC	Ndufa8
1.31457e-162	0.798297	0.776	0.638	2.38673e-158	EC	Stmn1
1.64393e-159	0.740684	0.738	0.593	2.98473e-155	EC	Ap2m1
4.52812e-159	0.885163	0.553	0.319	8.22125e-155	EC	Ktn1
6.13294e-159	0.698811	0.728	0.497	1.1135e-154	EC	Krtcap2
2.15664e-158	0.728067	0.716	0.54	3.91559e-154	EC	Ap2s1
6.8313e-158	0.712836	0.787	0.657	1.24029e-153	EC	Ppdpf
1.16771e-155	0.798511	0.717	0.527	2.12009e-151	EC	Rnasek
2.76082e-155	0.806835	0.655	0.43	5.01255e-151	EC	Hsbp1
5.92931e-154	0.882024	0.616	0.434	1.07653e-149	EC	Arpc1a
5.66025e-153	0.993311	0.554	0.349	1.02767e-148	EC	Xpnpep1
4.10258e-151	0.501299	0.822	0.685	7.44864e-147	EC	Clta
4.32139e-151	0.86772	0.58	0.372	7.84592e-147	EC	Ybx1-ps3
1.05228e-149	0.918357	0.764	0.611	1.91052e-145	EC	Ndufa7
8.09935e-149	0.814701	0.587	0.375	1.47052e-144	EC	Rab5c
1.43738e-146	0.700314	0.503	0.268	2.60971e-142	EC	Ets2
2.21804e-144	0.742045	0.549	0.329	4.02707e-140	EC	Macf1
3.31043e-144	0.873677	0.542	0.343	6.01041e-140	EC	1810037I17Rik
8.01485e-142	0.603431	0.8	0.65	1.45518e-137	EC	Dad1
1.5333e-140	0.777051	0.552	0.338	2.78387e-136	EC	Rab1a
1.44119e-137	0.727486	0.755	0.599	2.61663e-133	EC	AABR07035218.1
1.309e-136	0.525952	0.808	0.614	2.37662e-132	EC	Hsp90b1
3.68554e-136	0.592564	0.815	0.694	6.69146e-132	EC	Nedd8
9.96576e-136	0.725655	0.663	0.471	1.80938e-131	EC	Selenof
1.00752e-135	0.669955	0.675	0.485	1.82925e-131	EC	Bri3
3.90097e-135	0.686177	0.757	0.642	7.08261e-131	EC	Snx3
2.24534e-134	0.602874	0.791	0.644	4.07664e-130	EC	Arpc3
3.11589e-134	0.811368	0.596	0.4	5.65722e-130	EC	Chmp5
1.76681e-133	0.92969	0.519	0.322	3.20782e-129	EC	Hras
1.01877e-132	0.553553	0.698	0.452	1.84967e-128	EC	Anxa5
5.89533e-132	0.846461	0.512	0.307	1.07036e-127	EC	Akt1
5.70798e-131	0.720239	0.668	0.472	1.03634e-126	EC	Stub1
1.26719e-130	0.671682	0.601	0.389	2.30071e-126	EC	Kdelr2
1.3732e-130	0.778574	0.701	0.523	2.49318e-126	EC	ENSRNOG00000058249
4.72721e-130	0.579029	0.785	0.676	8.58271e-126	EC	Ppp1ca
5.17278e-130	0.7768	0.635	0.447	9.39171e-126	EC	Dctn2
2.05185e-129	0.659391	0.692	0.502	3.72534e-125	EC	Tmed10
2.07605e-129	0.757668	0.614	0.422	3.76928e-125	EC	Dynlrb1
3.74082e-129	0.767326	0.63	0.449	6.79182e-125	EC	Vdac3
5.62761e-129	0.74577	0.619	0.43	1.02175e-124	EC	Rheb
1.27542e-127	0.61912	0.758	0.617	2.31565e-123	EC	Ywhab
5.98521e-127	0.716853	0.737	0.568	1.08668e-122	EC	ENSRNOG00000031041
3.14549e-124	0.637141	0.679	0.47	5.71096e-120	EC	Bex3
1.04496e-123	0.604019	0.542	0.324	1.89723e-119	EC	Mdk
2.81771e-123	0.638064	0.618	0.394	5.11584e-119	EC	Rtn4
7.31089e-123	0.864501	0.506	0.319	1.32737e-118	EC	Mettl9
1.22239e-122	0.785229	0.556	0.366	2.21938e-118	EC	Rtn3
5.64952e-122	0.650202	0.74	0.621	1.02573e-117	EC	ENSRNOG00000005387
7.51308e-121	0.559709	0.681	0.467	1.36408e-116	EC	Arf4
1.01945e-120	0.724692	0.645	0.466	1.85092e-116	EC	Eif4e2
3.28962e-120	0.935974	0.58	0.395	5.97263e-116	EC	Fam162a
8.07402e-120	0.664186	0.504	0.287	1.46592e-115	EC	Plec
1.06221e-119	0.512486	0.85	0.753	1.92854e-115	EC	Uqcr10
1.306e-119	0.69245	0.518	0.293	2.37118e-115	EC	Flnb
1.42536e-119	0.578868	0.791	0.651	2.58788e-115	EC	Calm2
1.13807e-118	0.561155	0.799	0.67	2.06629e-114	EC	Psma6
4.04176e-116	0.708816	0.66	0.501	7.33822e-112	EC	Eif4h
2.20618e-114	0.644933	0.687	0.502	4.00554e-110	EC	Hmgn2
6.48657e-114	0.682852	0.607	0.426	1.1777e-109	EC	Nap1l4
7.82429e-114	0.607462	0.658	0.497	1.42058e-109	EC	Rhoa
1.06655e-113	0.737623	0.672	0.523	1.93642e-109	EC	Guk1
1.17276e-113	0.744157	0.63	0.462	2.12926e-109	EC	Ddx39b
2.14607e-113	0.816951	0.531	0.35	3.89641e-109	EC	Srm
6.66189e-113	0.621438	0.708	0.547	1.20953e-108	EC	Rnf7
7.82439e-112	0.640702	0.665	0.494	1.4206e-107	EC	Sec11a
1.1647e-110	0.635778	0.583	0.382	2.11464e-106	EC	Kdelr1
7.17125e-110	0.767049	0.522	0.342	1.30201e-105	EC	Atxn7l3b
1.40201e-109	0.611088	0.731	0.588	2.54549e-105	EC	Rtraf
7.90338e-109	0.535184	0.752	0.622	1.43494e-104	EC	Pfdn5
1.09258e-108	0.622092	0.691	0.533	1.98368e-104	EC	Rab5if
1.79587e-108	0.584721	0.7	0.52	3.26058e-104	EC	Rab2a
4.48518e-108	0.668381	0.617	0.431	8.14329e-104	EC	Kif5b
2.1205e-106	0.682285	0.589	0.407	3.84999e-102	EC	Smarce1
9.98895e-106	0.589065	0.693	0.51	1.81359e-101	EC	Bola2
1.12767e-105	0.618456	0.749	0.604	2.04739e-101	EC	Ppp1r14b
1.46556e-105	0.717073	0.64	0.484	2.66087e-101	EC	Rexo2
2.91749e-105	0.620179	0.669	0.488	5.297e-101	EC	Hdac1
9.40913e-105	0.649163	0.606	0.416	1.70832e-100	EC	Ddost
6.23206e-104	0.771471	0.515	0.326	1.13149e-99	EC	Yaf2
2.63246e-103	0.598114	0.546	0.36	4.77949e-99	EC	Pitpna
2.72428e-103	0.615123	0.681	0.528	4.94621e-99	EC	Sumo1
5.75114e-103	0.610117	0.735	0.567	1.04418e-98	EC	Psmc3
2.22777e-100	0.805757	0.522	0.35	4.04475e-96	EC	Sae1
2.63414e-100	0.645811	0.701	0.554	4.78254e-96	EC	Naa38
3.40218e-100	0.619683	0.706	0.584	6.177e-96	EC	Sfr1
3.64793e-100	0.716542	0.512	0.341	6.62318e-96	EC	Fkbp8
4.44343e-100	0.656234	0.55	0.359	8.0675e-96	EC	Ttc3
7.0566e-100	0.580658	0.558	0.371	1.2812e-95	EC	Tsc22d1
5.94899e-99	0.681049	0.603	0.442	1.0801e-94	EC	Anapc5
2.25628e-97	0.626245	0.641	0.482	4.0965e-93	EC	Atp6v1fnb
4.58867e-97	0.550143	0.659	0.489	8.33119e-93	EC	Capzb
5.00595e-96	0.518552	0.542	0.354	9.0888e-92	EC	Tram1
1.19565e-95	0.641519	0.588	0.417	2.17082e-91	EC	Bag1
3.51744e-94	0.642588	0.512	0.332	6.38626e-90	EC	Tmem59
1.4688e-93	0.537845	0.687	0.53	2.66674e-89	EC	Arpc4
2.74069e-91	0.592418	0.668	0.528	4.976e-87	EC	Ube2v1
1.66124e-90	0.592634	0.669	0.511	3.01616e-86	EC	Pfdn1
7.06178e-90	0.629592	0.571	0.41	1.28214e-85	EC	Eif1b
7.40119e-90	0.512869	0.749	0.602	1.34376e-85	EC	Psma4
1.0646e-89	0.59653	0.653	0.513	1.93289e-85	EC	Ndufc2
1.29744e-89	0.569636	0.54	0.352	2.35563e-85	EC	Arl1
2.83786e-89	0.531979	0.732	0.607	5.15243e-85	EC	Arf1
1.04631e-88	0.543167	0.643	0.472	1.89968e-84	EC	Gdi2
1.9208e-88	0.597557	0.602	0.428	3.4874e-84	EC	Eif6
1.71591e-87	0.589303	0.628	0.472	3.11541e-83	EC	Lamtor4
2.36484e-87	0.58714	0.51	0.335	4.29359e-83	EC	Hm13
3.65693e-87	0.575894	0.633	0.454	6.63951e-83	EC	Mydgf
1.34587e-85	0.577062	0.555	0.379	2.44356e-81	EC	Rer1
1.0948e-84	0.614289	0.519	0.343	1.98773e-80	EC	Dync1i2
9.47861e-84	0.592596	0.541	0.374	1.72094e-79	EC	RGD1311899
1.33397e-83	0.616072	0.519	0.361	2.42196e-79	EC	Dctn3
9.38033e-82	0.518087	0.732	0.625	1.70309e-77	EC	Ube2m
1.40118e-81	0.561582	0.534	0.355	2.54399e-77	EC	Wdr1
2.07363e-81	0.593714	0.586	0.429	3.76489e-77	EC	Rusc1
6.30023e-81	0.528869	0.663	0.526	1.14387e-76	EC	Cope
1.24663e-80	0.554491	0.588	0.425	2.26338e-76	EC	Scp2
1.74909e-80	0.592415	0.654	0.507	3.17565e-76	EC	Prmt1
2.70406e-79	0.564999	0.636	0.475	4.90949e-75	EC	Smdt1
1.14602e-78	0.547118	0.662	0.523	2.08072e-74	EC	Mrpl14
1.45647e-78	0.530683	0.541	0.371	2.64437e-74	EC	Fubp1
6.43136e-78	0.590624	0.506	0.346	1.16768e-73	EC	Vps28
7.21998e-77	0.619697	0.535	0.386	1.31086e-72	EC	Ptov1
1.15874e-76	0.625911	0.521	0.366	2.10381e-72	EC	Myzap
1.57342e-75	0.659921	0.565	0.395	2.8567e-71	EC	Higd1a
1.17388e-74	0.528748	0.63	0.465	2.13129e-70	EC	Lmna
1.44523e-74	0.59533	0.537	0.39	2.62396e-70	EC	Vps29
1.08702e-73	0.557944	0.556	0.381	1.97359e-69	EC	Cdc37
1.16368e-72	0.508094	0.619	0.466	2.11278e-68	EC	Sugt1
6.80782e-72	0.527005	0.518	0.359	1.23603e-67	EC	Hectd1
5.48785e-71	0.510057	0.534	0.366	9.96375e-67	EC	Med10
7.5713e-71	0.500805	0.641	0.483	1.37465e-66	EC	Cisd1
4.04693e-69	0.545827	0.586	0.437	7.34761e-65	EC	Ptbp1
1.10739e-68	0.504772	0.518	0.354	2.01058e-64	EC	Sdf4
1.45206e-67	0.593206	0.514	0.363	2.63636e-63	EC	Dtymk
1.09673e-65	0.516316	0.518	0.352	1.99121e-61	EC	Phax
3.45708e-62	0.525884	0.5	0.351	6.27668e-58	EC	Szrd1
1.73279e-61	0.577077	0.512	0.368	3.14605e-57	EC	Bzw2
1.62672e-60	0.524045	0.569	0.428	2.95347e-56	EC	Sf3b5
5.30795e-60	0.532209	0.599	0.468	9.63711e-56	EC	Pin1
3.02703e-59	0.50124	0.598	0.455	5.49588e-55	EC	Magoh
1.14959e-58	0.515484	0.715	0.625	2.08719e-54	EC	Ube2s
4.17641e-58	0.534892	0.585	0.452	7.58269e-54	EC	Cops6
5.54309e-56	0.514782	0.508	0.374	1.0064e-51	EC	Copz1
1.38896e-55	0.52608	0.528	0.404	2.5218e-51	EC	Mrps24
1.9451e-54	0.584881	0.556	0.432	3.53152e-50	EC	Mbd3
2.47999e-54	0.500032	0.587	0.458	4.50268e-50	EC	Ccnd3
2.87727e-51	0.537675	0.54	0.401	5.22397e-47	EC	ENSRNOG00000037402
1.19404e-44	0.543941	0.549	0.444	2.16791e-40	EC	Cks1b
6.58258e-41	0.532591	0.51	0.389	1.19513e-36	EC	Tmem256
2.96162e-39	0.632327	0.507	0.364	5.37711e-35	EC	Atp1a1
2.6353e-36	0.545145	0.652	0.554	4.78464e-32	EC	Ndufa1
3.65217e-35	0.518471	0.751	0.657	6.63088e-31	EC	Tomm7
0	3.7166	0.929	0.401	0	Ery.	Hbg1
0	3.60275	0.955	0.663	0	Ery.	Hbz
0	3.55282	0.992	0.875	0	Ery.	Hbe1
0	3.39213	0.91	0.328	0	Ery.	Ahsp
0	3.07954	0.811	0.101	0	Ery.	Rhd
0	2.90531	0.726	0.088	0	Ery.	Klf1
0	2.90241	0.92	0.213	0	Ery.	Alas2
0	2.87904	0.998	0.95	0	Ery.	Hba-a2
0	2.81928	0.859	0.145	0	Ery.	Slc4a1
0	2.71502	0.589	0.056	0	Ery.	Pklr
0	2.70414	0.758	0.095	0	Ery.	Gypa
0	2.70112	0.737	0.114	0	Ery.	Slc25a37
0	2.62868	0.58	0.057	0	Ery.	Rhag
0	2.62205	0.544	0.048	0	Ery.	Icam4
0	2.56605	0.647	0.11	0	Ery.	Cited4
0	2.50696	0.537	0.053	0	Ery.	Hemgn
0	2.46443	0.704	0.133	0	Ery.	Nrtn
0	2.46057	0.798	0.238	0	Ery.	Cpox
0	2.44891	0.93	0.473	0	Ery.	Glrx5
0	2.42908	0.71	0.133	0	Ery.	Fech
0	2.40677	0.865	0.347	0	Ery.	Hmbs
0	2.31587	0.738	0.194	0	Ery.	Bpgm
0	2.30224	0.851	0.273	0	Ery.	Blvrb
0	2.17988	0.903	0.507	0	Ery.	Mgst3
0	2.16353	0.666	0.18	0	Ery.	Spr
0	1.8166	0.899	0.359	0	Ery.	Car2
0	1.67906	0.936	0.552	0	Ery.	Nudt4
0	1.67776	0.761	0.31	0	Ery.	Nt5dc2
0	1.62125	0.961	0.77	0	Ery.	Prdx2
0	1.59295	0.672	0.27	0	Ery.	Josd2
0	1.58863	0.591	0.187	0	Ery.	Mt1
0	1.54931	0.813	0.414	0	Ery.	AABR07072356.1
0	1.50532	0.827	0.384	0	Ery.	Urod
0	1.45534	0.779	0.367	0	Ery.	Alad
0	1.39437	0.907	0.571	0	Ery.	AC128848.1
0	1.22654	0.998	0.914	0	Ery.	Hbb-b1
0	1.11858	0.811	0.471	0	Ery.	Dut
0	1.05138	0.515	0.221	0	Ery.	Tfrc
0	1.02022	0.696	0.373	0	Ery.	Prdx3
0	0.906785	0.72	0.397	0	Ery.	Isca1
0	0.890603	0.865	0.586	0	Ery.	Arf5
0	0.839301	0.716	0.404	0	Ery.	Mki67
0	0.810405	0.707	0.38	0	Ery.	Ccnd3
0	0.767886	0.58	0.241	0	Ery.	Ctla2a
0	0.761961	0.957	0.759	0	Ery.	Atp5if1
0	0.659173	0.523	0.3	0	Ery.	ENSRNOG00000056651
0	0.623096	0.673	0.414	0	Ery.	Acp1
0	0.616107	0.988	0.949	0	Ery.	Fth1
0	0.597958	0.721	0.449	0	Ery.	Slc25a39
0	0.536259	0.921	0.611	0	Ery.	Gpx1
0	6.62513	0.68	0.253	0	Blood P.	Pf4
0	5.93459	0.522	0.097	0	Blood P.	Npy
0	3.63975	0.68	0.288	0	Blood P.	Tuba4a
8.2607e-294	3.09394	0.678	0.281	1.49981e-289	Blood P.	Rgs10
2.90339e-251	2.89583	0.526	0.184	5.27139e-247	Blood P.	Gmpr
1.6712e-241	2.26214	0.583	0.248	3.03423e-237	Blood P.	Ypel5
2.62778e-239	4.47474	0.975	0.935	4.77099e-235	Blood P.	Hbb-b1
1.63953e-193	2.19207	0.994	0.962	2.97673e-189	Blood P.	Hba-a2
3.22752e-162	1.97416	0.536	0.25	5.85989e-158	Blood P.	Marchf2
8.97916e-157	1.94993	0.524	0.258	1.63026e-152	Blood P.	Gypa
5.56707e-109	0.950532	0.99	0.959	1.01076e-104	Blood P.	Fth1
1.75203e-106	1.69318	0.554	0.335	3.18099e-102	Blood P.	Rbm38
6.95299e-105	0.913228	0.917	0.807	1.26238e-100	Blood P.	Atp5if1
2.04256e-104	1.35203	0.596	0.388	3.70847e-100	Blood P.	Alas2
1.44446e-101	2.59275	0.549	0.325	2.62256e-97	Blood P.	Hist1h2bq
3.83802e-97	1.36913	0.569	0.358	6.96831e-93	Blood P.	Riok3
1.74646e-90	1.09151	0.541	0.328	3.17087e-86	Blood P.	Gadd45a
3.48814e-89	1.17109	0.776	0.684	6.33307e-85	Blood P.	Pabpc1
3.69233e-89	1.38658	0.729	0.689	6.70379e-85	Blood P.	Gpx1
2.26394e-88	1.10609	0.551	0.322	4.11041e-84	Blood P.	Slc4a1
5.39143e-84	0.789269	0.823	0.749	9.78868e-80	Blood P.	Gpx4
1.26732e-74	0.937124	0.639	0.469	2.30095e-70	Blood P.	Ucp2
8.89915e-72	1.09235	0.613	0.476	1.61573e-67	Blood P.	Isca1
3.96821e-62	1.27538	0.623	0.575	7.20468e-58	Blood P.	Ybx3
1.48506e-59	0.796953	0.824	0.818	2.69628e-55	Blood P.	Prdx2
1.86321e-58	0.73588	0.684	0.472	3.38284e-54	Blood P.	Ahsp
8.40379e-53	0.593404	0.774	0.721	1.52579e-48	Blood P.	H3f3a.1
2.15373e-52	0.823169	0.624	0.494	3.91031e-48	Blood P.	Urod
3.19405e-50	1.02044	0.519	0.349	5.79912e-46	Blood P.	Cd47
1.56205e-47	0.835263	0.574	0.446	2.83606e-43	Blood P.	Bnip3l
1.68684e-41	0.85617	0.594	0.517	3.06263e-37	Blood P.	Slc25a39
1.87605e-41	0.61289	0.692	0.587	3.40615e-37	Blood P.	Glrx5
3.13547e-30	0.540978	0.632	0.493	5.69276e-26	Blood P.	Car2
8.71969e-28	0.739862	0.556	0.464	1.58315e-23	Blood P.	ENSRNOG00000049075
1.15134e-27	0.595849	0.544	0.417	2.09037e-23	Blood P.	Blvrb
3.96527e-27	0.597417	0.711	0.605	7.19935e-23	Blood P.	ENSRNOG00000070284
8.89886e-23	1.59348	0.623	0.527	1.61568e-18	Blood P.	Tax1bp1
3.29871e-14	1.00747	0.541	0.471	5.98914e-10	Blood P.	Lmna
2.32584e-13	0.904001	0.988	0.959	4.22279e-09	Blood P.	ENSRNOG00000047931
6.18661e-07	0.589965	0.997	0.996	0.0112324	Blood P.	Actb
0	5.36859	0.961	0.187	0	SC	Col1a2
0	5.32903	0.964	0.177	0	SC	Col1a1
0	4.83422	0.983	0.196	0	SC	Col3a1
0	4.53851	0.846	0.122	0	SC	Tagln
0	4.29806	0.847	0.057	0	SC	Col5a2
0	4.21739	0.825	0.052	0	SC	Cthrc1
0	4.17095	0.559	0.028	0	SC	Col6a1
0	4.10815	0.873	0.068	0	SC	Itm2a
0	4.09719	0.898	0.094	0	SC	Bgn
0	3.91648	0.774	0.045	0	SC	Ptn
0	3.89173	0.936	0.135	0	SC	ENSRNOG00000065488
0	3.87788	0.977	0.131	0	SC	Fstl1
0	3.86691	0.903	0.101	0	SC	Pmp22
0	3.84212	0.654	0.035	0	SC	Col6a2
0	3.77608	0.973	0.174	0	SC	Ndn
0	3.75752	0.73	0.055	0	SC	Acta2
0	3.63171	0.901	0.097	0	SC	Pcolce
0	3.61371	0.952	0.18	0	SC	Myl9
0	3.56178	0.741	0.077	0	SC	Gpc4
0	3.54911	0.759	0.099	0	SC	Ifitm3
0	3.53578	0.563	0.036	0	SC	Gpc3
0	3.52838	0.931	0.096	0	SC	Plagl1
0	3.39272	0.992	0.249	0	SC	Mest
0	3.3775	0.807	0.053	0	SC	Olfml3
0	3.33492	0.859	0.093	0	SC	Gpx8
0	3.31839	0.908	0.118	0	SC	Dlk1
0	3.28899	0.673	0.033	0	SC	Sdc2
0	3.2511	0.641	0.03	0	SC	Sapcd1
0	3.2316	0.548	0.022	0	SC	Asb12
0	3.15307	0.641	0.054	0	SC	Loxl2
0	3.11419	0.516	0.034	0	SC	Vcan
0	3.10545	0.512	0.05	0	SC	Rhox4g
0	3.10076	0.531	0.029	0	SC	Sfrp1
0	3.09217	0.797	0.083	0	SC	Pitx1
0	3.02498	0.857	0.109	0	SC	Ppic
0	3.01642	0.534	0.048	0	SC	RGD1564664
0	3.01518	0.581	0.031	0	SC	Mfap2
0	3.00429	0.547	0.019	0	SC	Prrx1
0	2.97707	0.526	0.036	0	SC	Des
0	2.94216	0.508	0.019	0	SC	Snai2
0	2.82289	0.683	0.055	0	SC	Tgfb1i1
0	2.80528	0.522	0.027	0	SC	Tshz2
0	2.79294	0.901	0.231	0	SC	Igf2r
0	2.7904	0.923	0.186	0	SC	Timp1
0	2.77857	0.534	0.037	0	SC	Foxf1
0	2.69586	0.634	0.097	0	SC	Prnp
0	2.68469	0.514	0.034	0	SC	Arhgef25
0	2.66422	0.759	0.097	0	SC	Rnd3
0	2.61939	0.97	0.368	0	SC	Tpm1
0	2.60688	0.761	0.135	0	SC	Rcn3
0	2.60671	0.623	0.062	0	SC	Fkbp10
0	2.60501	0.527	0.048	0	SC	Pkdcc
0	2.58042	0.91	0.537	0	SC	ENSRNOG00000050647
0	2.55974	0.533	0.04	0	SC	Nrep
0	2.54211	0.997	0.376	0	SC	Sparc
0	2.54204	0.819	0.116	0	SC	Anxa6
0	2.51052	0.704	0.131	0	SC	Myh10
0	2.5005	0.693	0.086	0	SC	P3h4
0	2.43332	0.712	0.132	0	SC	Phlda1
0	2.43121	0.583	0.084	0	SC	Cavin3
0	2.40738	0.582	0.109	0	SC	Efemp2
0	2.35807	0.569	0.068	0	SC	Spats2l
0	2.35753	0.73	0.146	0	SC	Pkig
0	2.33437	0.555	0.077	0	SC	P3h3
0	2.32811	0.564	0.074	0	SC	ENSRNOG00000003178
0	2.32645	0.682	0.091	0	SC	Fam114a1
0	2.31763	0.705	0.326	0	SC	Gadd45g
0	2.30446	0.642	0.12	0	SC	Septin4
0	2.29901	0.694	0.131	0	SC	Rab34
0	2.2917	0.783	0.206	0	SC	Grb10
0	2.2808	0.995	0.389	0	SC	Vim
0	2.26763	0.631	0.091	0	SC	Tgfb2
[truncated: 1,331 more rows]

## Sheet: Trophoblast subclusters
Table S1-2. Differentially expressed genes in Trophoblast subclusters
p_val	avg_log2FC	pct.1	pct.2	p_val_adj	cluster	gene
0	2.21018	0.847	0.495	0	TrPC1	Serpinb6a
0	2.11864	0.74	0.241	0	TrPC1	Enho
0	2.08598	0.562	0.113	0	TrPC1	Inka1
0	2.00057	0.786	0.232	0	TrPC1	Hand1
0	1.99582	0.657	0.257	0	TrPC1	RGD1562844
0	1.93041	0.735	0.249	0	TrPC1	Arhgap18
0	1.92883	0.514	0.138	0	TrPC1	Arhgef6
0	1.84408	0.551	0.117	0	TrPC1	Pacsin3
0	1.82858	0.695	0.196	0	TrPC1	Map1b
0	1.77395	0.518	0.094	0	TrPC1	Epas1
0	1.76349	0.979	0.755	0	TrPC1	Krt15
0	1.75798	0.507	0.116	0	TrPC1	Trank1
0	1.69236	0.713	0.22	0	TrPC1	Hsd17b2
0	1.67261	0.764	0.297	0	TrPC1	Rbms1
0	1.67132	0.525	0.106	0	TrPC1	Cobll1
0	1.66595	0.687	0.252	0	TrPC1	Pawr
0	1.65858	0.761	0.429	0	TrPC1	Uba6
0	1.60391	0.529	0.166	0	TrPC1	Magi3
0	1.5987	0.687	0.198	0	TrPC1	Exoc3l4
0	1.59334	0.774	0.397	0	TrPC1	Fmr1
0	1.57805	0.666	0.302	0	TrPC1	Dmrtc1a
0	1.57791	0.94	0.626	0	TrPC1	ENSRNOG00000029078
0	1.54791	0.788	0.35	0	TrPC1	Alpl
0	1.547	0.548	0.142	0	TrPC1	Cnksr1
0	1.54074	0.539	0.126	0	TrPC1	Tgm1
0	1.53893	0.788	0.399	0	TrPC1	Eva1b
0	1.53727	0.958	0.79	0	TrPC1	Gnas
0	1.50407	0.546	0.174	0	TrPC1	Plpp1
0	1.50122	0.775	0.346	0	TrPC1	Fam89a
0	1.47044	0.666	0.293	0	TrPC1	Atp1b1
0	1.44784	0.585	0.201	0	TrPC1	Nfkbiz
0	1.44005	0.51	0.169	0	TrPC1	Zfp667
0	1.43036	0.668	0.272	0	TrPC1	Ppfibp1
0	1.42442	0.676	0.23	0	TrPC1	Procr
0	1.41039	0.615	0.254	0	TrPC1	RGD1309104
0	1.39245	0.629	0.227	0	TrPC1	Snx10
0	1.38287	0.7	0.312	0	TrPC1	Fhl2
0	1.37526	0.594	0.185	0	TrPC1	Tjp2
0	1.36238	0.611	0.214	0	TrPC1	Pde4dip
0	1.34673	0.522	0.187	0	TrPC1	Agap1
0	1.34224	0.561	0.193	0	TrPC1	Chst13
0	1.33525	0.583	0.274	0	TrPC1	Afap1
0	1.3334	0.973	0.825	0	TrPC1	Tagln2
0	1.31858	0.695	0.274	0	TrPC1	Epb41l2
0	1.31762	0.94	0.675	0	TrPC1	Anxa5
0	1.30777	0.756	0.239	0	TrPC1	Adgrf5
0	1.30179	0.748	0.474	0	TrPC1	Fn1
0	1.29278	0.935	0.688	0	TrPC1	Basp1
0	1.28239	0.959	0.739	0	TrPC1	Sfn
0	1.28139	0.645	0.273	0	TrPC1	Igf2bp1
0	1.2781	0.527	0.126	0	TrPC1	Filip1l
0	1.27599	0.879	0.624	0	TrPC1	Plin2
0	1.27182	0.504	0.113	0	TrPC1	Bace2
0	1.26122	0.622	0.192	0	TrPC1	Tcf7l2
0	1.25955	0.929	0.55	0	TrPC1	Krt7
0	1.25042	0.603	0.23	0	TrPC1	Tacc1
0	1.24505	0.934	0.644	0	TrPC1	Ckb
0	1.24239	0.832	0.534	0	TrPC1	Ube2e3
0	1.2302	0.556	0.218	0	TrPC1	ENSRNOG00000032038
0	1.21273	0.918	0.635	0	TrPC1	Morc4
0	1.20531	0.625	0.206	0	TrPC1	Dock5
0	1.20145	0.637	0.207	0	TrPC1	Chst2
0	1.19855	0.915	0.524	0	TrPC1	Marcks
0	1.19071	0.715	0.272	0	TrPC1	Ctdspl
0	1.17907	0.54	0.214	0	TrPC1	Arhgef5
0	1.17501	0.513	0.132	0	TrPC1	Prkch
0	1.17385	0.752	0.386	0	TrPC1	Plbd1
0	1.17047	0.625	0.21	0	TrPC1	ENSRNOG00000065214
0	1.16997	0.674	0.382	0	TrPC1	F11r
0	1.16662	0.696	0.294	0	TrPC1	Septin5
0	1.16506	0.685	0.336	0	TrPC1	Rybp
0	1.16066	0.518	0.216	0	TrPC1	Trim6
0	1.155	0.533	0.162	0	TrPC1	Syngr1
0	1.14918	0.517	0.173	0	TrPC1	Tmem125.1
0	1.13007	0.573	0.217	0	TrPC1	ENSRNOG00000068777
0	1.12588	0.738	0.4	0	TrPC1	Rbbp8
0	1.12235	0.617	0.197	0	TrPC1	Adgrg6
0	1.11909	0.814	0.538	0	TrPC1	Brd3
0	1.11726	0.58	0.229	0	TrPC1	Anxa1
0	1.10595	0.672	0.26	0	TrPC1	Plpp3
0	1.10516	0.66	0.339	0	TrPC1	Ube2h
0	1.10163	0.851	0.631	0	TrPC1	Csrp2
0	1.09437	0.749	0.311	0	TrPC1	A4galt
0	1.08135	0.618	0.279	0	TrPC1	Pik3c2a
0	1.07377	0.771	0.405	0	TrPC1	Oaf
0	1.06371	0.607	0.254	0	TrPC1	Map1s
0	1.06298	0.774	0.384	0	TrPC1	Daam1
0	1.05437	0.89	0.631	0	TrPC1	Hspb1
0	1.0532	0.574	0.16	0	TrPC1	Fhod1
0	1.03727	0.568	0.237	0	TrPC1	Myo1b
0	1.02762	0.871	0.46	0	TrPC1	Serpinb9
0	1.01386	0.766	0.415	0	TrPC1	Parp1
0	1.01224	0.734	0.485	0	TrPC1	Nup62cl
0	0.998561	0.633	0.25	0	TrPC1	Nucb2
0	0.988553	0.808	0.417	0	TrPC1	Pdlim1
0	0.982707	0.702	0.3	0	TrPC1	Nostrin
0	0.979131	0.822	0.498	0	TrPC1	Fdx1
0	0.974855	0.604	0.262	0	TrPC1	Pex5
0	0.969477	0.562	0.191	0	TrPC1	Dysf
0	0.964308	0.563	0.232	0	TrPC1	Smtn
0	0.958496	0.548	0.189	0	TrPC1	Mdfi
0	0.955235	0.837	0.52	0	TrPC1	Aamp
0	0.953858	0.925	0.711	0	TrPC1	Ezr
0	0.948433	0.559	0.239	0	TrPC1	Asap1
0	0.945083	0.832	0.476	0	TrPC1	Cited2
0	0.922422	0.688	0.274	0	TrPC1	Arhgef7
0	0.91973	0.667	0.236	0	TrPC1	C1qtnf1
0	0.906604	0.5	0.201	0	TrPC1	AABR07002848.1
0	0.905576	0.819	0.394	0	TrPC1	Esam
0	0.902923	0.855	0.513	0	TrPC1	Polg
0	0.898817	0.813	0.524	0	TrPC1	Lonp2
0	0.895718	0.722	0.409	0	TrPC1	Ehd4
0	0.893723	0.53	0.173	0	TrPC1	Ptpre
0	0.885284	0.578	0.223	0	TrPC1	Plcd1
0	0.884401	0.87	0.521	0	TrPC1	Fxyd5
0	0.875954	0.892	0.61	0	TrPC1	Rdx
0	0.868716	0.946	0.697	0	TrPC1	Htatsf1
0	0.864923	0.698	0.403	0	TrPC1	Nelfcd
0	0.858134	0.867	0.574	0	TrPC1	Rap1b
0	0.854358	0.85	0.598	0	TrPC1	Ing2
0	0.853077	0.886	0.654	0	TrPC1	Sdc1
0	0.852971	0.907	0.723	0	TrPC1	Tfpi
0	0.8477	0.999	0.958	0	TrPC1	Krt8
0	0.825905	0.997	0.949	0	TrPC1	Krt18
0	0.822535	0.655	0.266	0	TrPC1	Podxl
0	0.8034	0.534	0.195	0	TrPC1	Chsy1
0	0.797691	0.546	0.217	0	TrPC1	Atmin
0	0.797015	0.852	0.451	0	TrPC1	Phactr1
0	0.795187	0.754	0.421	0	TrPC1	Folr1
0	0.785962	0.749	0.39	0	TrPC1	Uaca
0	0.781284	0.569	0.16	0	TrPC1	Mfsd2a
0	0.778097	0.514	0.188	0	TrPC1	Csgalnact1
0	0.769133	0.501	0.166	0	TrPC1	Slc39a14
0	0.748219	0.655	0.293	0	TrPC1	Snai1
0	0.743058	0.945	0.764	0	TrPC1	Tbrg1
0	0.7408	0.829	0.499	0	TrPC1	Jup
0	0.712094	0.697	0.356	0	TrPC1	Cyb5r3
0	0.688333	0.632	0.24	0	TrPC1	Ext1
0	0.684848	0.938	0.761	0	TrPC1	Ptp4a2
0	0.682109	0.995	0.955	0	TrPC1	H19
0	0.676983	0.954	0.801	0	TrPC1	Gpx4
0	0.665636	0.57	0.216	0	TrPC1	Slc44a2
0	0.656543	0.645	0.283	0	TrPC1	RGD1306556
0	0.647737	0.5	0.178	0	TrPC1	Scpep1
0	0.626513	0.985	0.864	0	TrPC1	S100a6
0	0.582582	0.962	0.701	0	TrPC1	Plet1
0	0.580944	0.995	0.947	0	TrPC1	Dynll1
0	0.566682	0.962	0.815	0	TrPC1	ENSRNOG00000060956
0	0.511745	0.815	0.479	0	TrPC1	Mpzl1
0	0.501596	0.995	0.95	0	TrPC1	Calm1.1
0	0.501366	0.641	0.24	0	TrPC1	Crispld2
6.07033e-308	0.645001	0.72	0.381	1.10213e-303	TrPC1	Pkp2
8.92133e-308	0.990469	0.538	0.239	1.61976e-303	TrPC1	Arhgap29
2.18482e-306	0.987392	0.655	0.36	3.96675e-302	TrPC1	Pparg
4.31368e-306	0.883151	0.52	0.21	7.83192e-302	TrPC1	Igf2bp3
7.22939e-305	0.972864	0.63	0.326	1.31257e-300	TrPC1	Smco4
1.64189e-304	0.999623	0.714	0.422	2.98102e-300	TrPC1	Sptbn1
6.29041e-304	0.860448	0.681	0.38	1.14209e-299	TrPC1	Ift43
9.15707e-304	0.660659	0.803	0.496	1.66256e-299	TrPC1	Vasp
3.49597e-303	0.660969	0.573	0.248	6.34729e-299	TrPC1	Tnfaip1
1.02675e-301	0.863591	0.787	0.521	1.86416e-297	TrPC1	Kpna3
1.77747e-300	0.676983	0.897	0.665	3.22718e-296	TrPC1	Tln1
5.5457e-300	0.579433	0.839	0.536	1.00688e-295	TrPC1	Septin9
4.99224e-298	0.824587	0.626	0.322	9.06391e-294	TrPC1	RGD1560065
1.10639e-297	0.59771	0.962	0.84	2.00876e-293	TrPC1	NEWGENE-619861
7.14244e-297	0.687106	0.825	0.554	1.29678e-292	TrPC1	Wnk1
1.87272e-296	0.598705	0.844	0.62	3.40011e-292	TrPC1	Atp1a1
4.9972e-296	0.825641	0.583	0.278	9.07292e-292	TrPC1	Arhgef1
7.0342e-295	0.76176	0.902	0.661	1.27713e-290	TrPC1	Myh9
2.32318e-291	0.845713	0.538	0.234	4.21797e-287	TrPC1	Camk1
2.73575e-290	1.01725	0.611	0.314	4.96703e-286	TrPC1	Rest
8.27537e-290	0.505006	0.961	0.818	1.50248e-285	TrPC1	Arpc2
5.37361e-289	0.626226	0.683	0.352	9.75633e-285	TrPC1	Ptpn12
8.38655e-289	0.735894	0.735	0.395	1.52266e-284	TrPC1	Litaf
9.18427e-288	0.663447	0.505	0.205	1.6675e-283	TrPC1	Git2
2.1663e-287	0.823157	0.829	0.59	3.93313e-283	TrPC1	Psip1
3.61757e-287	0.64348	0.674	0.338	6.56805e-283	TrPC1	Ldlrap1
5.66409e-287	0.73487	0.795	0.505	1.02837e-282	TrPC1	Rad21
3.70863e-285	0.668937	0.512	0.204	6.73338e-281	TrPC1	Ralgps2
7.0727e-285	0.767737	0.673	0.379	1.28412e-280	TrPC1	Smad2
2.78802e-284	0.586278	0.767	0.461	5.06193e-280	TrPC1	Dst
3.53837e-284	0.824956	0.723	0.438	6.42426e-280	TrPC1	Bbx
1.00295e-283	0.788744	0.574	0.269	1.82095e-279	TrPC1	Dab2ip
7.36247e-282	0.924629	0.617	0.325	1.33673e-277	TrPC1	Fstl3
1.00225e-281	0.724186	0.651	0.338	1.81969e-277	TrPC1	Hif1a
2.74404e-281	0.581724	0.614	0.295	4.98208e-277	TrPC1	Sema4d
1.07672e-280	0.822464	0.736	0.458	1.95489e-276	TrPC1	Mprip
1.48798e-280	0.835087	0.616	0.314	2.70158e-276	TrPC1	Kctd10
7.50134e-279	0.919504	0.503	0.221	1.36194e-274	TrPC1	Slc45a4
2.85471e-275	0.980929	0.792	0.603	5.18302e-271	TrPC1	Prdx4
4.36761e-275	0.739728	0.878	0.672	7.92983e-271	TrPC1	Vapa
1.45664e-273	0.732699	0.591	0.296	2.64468e-269	TrPC1	Tspan9
6.69187e-273	0.818328	0.538	0.251	1.21498e-268	TrPC1	Mdp1
2.97372e-272	0.73631	0.777	0.497	5.39908e-268	TrPC1	Gsn
5.92053e-272	0.667948	0.635	0.317	1.07493e-267	TrPC1	Rasip1
8.79846e-272	0.731248	0.672	0.368	1.59745e-267	TrPC1	Stau1
5.88478e-271	0.684132	0.562	0.268	1.06844e-266	TrPC1	Ogt
1.16966e-269	0.953752	0.532	0.247	2.12363e-265	TrPC1	Myo10
2.83859e-266	0.662491	0.896	0.68	5.15374e-262	TrPC1	Fthl17a
4.96856e-266	0.858358	0.705	0.403	9.02092e-262	TrPC1	Klhl13
7.08297e-266	0.900406	0.5	0.225	1.28598e-261	TrPC1	Bckdhb
1.65986e-264	0.710485	0.976	0.927	3.01364e-260	TrPC1	Sin3b
1.03233e-263	0.603956	0.769	0.468	1.8743e-259	TrPC1	Cttn
1.5204e-263	0.643666	0.825	0.555	2.76043e-259	TrPC1	Zfp593
1.98636e-263	0.544502	0.813	0.488	3.60643e-259	TrPC1	Arhgdib
4.36217e-263	0.592311	0.803	0.452	7.91996e-259	TrPC1	Serpinb6b
1.22339e-262	0.788757	0.736	0.474	2.22119e-258	TrPC1	Ppp4r2
1.35425e-261	0.752373	0.824	0.569	2.45877e-257	TrPC1	Ube2q2
1.87086e-261	0.634367	0.649	0.338	3.39673e-257	TrPC1	Cdc42bpb
3.8118e-260	0.762966	0.806	0.557	6.9207e-256	TrPC1	Cdk1
1.27523e-259	0.66344	0.826	0.58	2.3153e-255	TrPC1	Bcl7c
2.10479e-259	0.76186	0.683	0.398	3.82145e-255	TrPC1	N4bp2
8.20713e-259	0.598811	0.652	0.34	1.49009e-254	TrPC1	Xbp1
1.35048e-258	0.50455	0.965	0.777	2.45194e-254	TrPC1	Cald1
7.06712e-258	0.773959	0.646	0.369	1.28311e-253	TrPC1	Tsen15
1.99986e-255	0.544746	0.887	0.701	3.63095e-251	TrPC1	Cd164
3.32764e-255	0.709969	0.762	0.505	6.04166e-251	TrPC1	Scp2
1.11768e-253	0.692528	0.526	0.236	2.02926e-249	TrPC1	Alg13
7.56096e-253	0.862215	0.624	0.339	1.37277e-248	TrPC1	Tjp1
1.05297e-252	0.534954	0.746	0.446	1.91177e-248	TrPC1	Fam120a
2.06234e-252	0.564407	0.735	0.433	3.74439e-248	TrPC1	Trpc4ap
8.15793e-252	0.895886	0.609	0.324	1.48115e-247	TrPC1	Cdc73
2.38281e-251	0.642048	0.841	0.595	4.32624e-247	TrPC1	Cyb5a.1
7.6611e-250	0.681195	0.598	0.315	1.39095e-245	TrPC1	Stt3b
1.21456e-246	0.688556	0.501	0.224	2.20516e-242	TrPC1	Ino80c
5.7779e-246	0.743839	0.765	0.512	1.04904e-241	TrPC1	Prl2a1
5.27501e-245	0.6341	0.636	0.338	9.57731e-241	TrPC1	Ccm2
4.25681e-244	0.707814	0.904	0.705	7.72866e-240	TrPC1	Atn1
1.20717e-243	0.59094	0.95	0.797	2.19174e-239	TrPC1	Calm2
1.02513e-242	0.577583	0.768	0.495	1.86122e-238	TrPC1	Fam3c
1.59583e-242	0.695536	0.609	0.319	2.89739e-238	TrPC1	Klf13
2.04611e-242	0.729496	0.635	0.336	3.71492e-238	TrPC1	Magea9
1.83766e-240	0.57732	0.753	0.473	3.33645e-236	TrPC1	1110065P20Rik
2.51158e-240	0.781203	0.681	0.42	4.56002e-236	TrPC1	Stk24
7.86305e-240	0.718131	0.688	0.406	1.42761e-235	TrPC1	Wasf2
1.55839e-239	0.734596	0.721	0.454	2.82942e-235	TrPC1	Usp47
2.25405e-239	0.598641	0.797	0.508	4.09245e-235	TrPC1	Anxa3
1.27595e-238	0.584378	0.585	0.281	2.31662e-234	TrPC1	Myo18a
7.74266e-237	0.61386	0.731	0.436	1.40576e-232	TrPC1	Pdlim7
1.70511e-236	0.602034	0.675	0.389	3.09581e-232	TrPC1	Galnt1
1.38144e-235	0.570024	0.578	0.284	2.50815e-231	TrPC1	Nav2
5.6684e-234	0.529201	0.97	0.859	1.02915e-229	TrPC1	Dnaja1
1.27104e-231	0.745407	0.524	0.253	2.3077e-227	TrPC1	Spen
1.51022e-231	0.586041	0.583	0.297	2.74195e-227	TrPC1	Specc1
1.24209e-230	0.538738	0.804	0.523	2.25514e-226	TrPC1	Sap30l
1.30506e-230	0.808287	0.696	0.475	2.36946e-226	TrPC1	Slc38a4
1.53339e-229	0.588183	0.863	0.601	2.78402e-225	TrPC1	Dsp
1.0097e-228	0.66431	0.53	0.258	1.83321e-224	TrPC1	Rnf19a
1.28053e-226	0.510064	0.68	0.377	2.32493e-222	TrPC1	Ankrd13a
2.05386e-226	0.771476	0.703	0.457	3.729e-222	TrPC1	Rgcc
2.38446e-223	0.657459	0.501	0.233	4.32922e-219	TrPC1	Wwp1
5.3556e-223	0.651193	0.757	0.489	9.72363e-219	TrPC1	Arcn1
3.40762e-222	0.664984	0.7	0.427	6.18687e-218	TrPC1	Dars1
2.24369e-221	0.553512	0.563	0.28	4.07364e-217	TrPC1	Obsl1
4.1994e-221	0.583885	0.807	0.571	7.62444e-217	TrPC1	Atp2b1
4.66586e-221	0.523349	0.714	0.43	8.47134e-217	TrPC1	Chd7
5.05095e-221	0.601268	0.704	0.436	9.17051e-217	TrPC1	Pltp
4.97572e-220	0.528347	0.657	0.383	9.03391e-216	TrPC1	Bpnt2
6.05397e-220	0.573499	0.801	0.542	1.09916e-215	TrPC1	Nop16
1.13947e-219	0.664667	0.893	0.685	2.06883e-215	TrPC1	Odc1
3.04427e-219	0.568503	0.68	0.408	5.52718e-215	TrPC1	St3gal4
7.33101e-219	0.66936	0.6	0.334	1.33102e-214	TrPC1	Gpsm3
1.386e-218	0.698367	0.754	0.497	2.51643e-214	TrPC1	Nsd2
3.10177e-218	0.602869	0.543	0.274	5.63158e-214	TrPC1	Zfp36l2
2.7004e-217	0.661406	0.519	0.251	4.90285e-213	TrPC1	Tinagl1
3.65171e-217	0.708081	0.518	0.244	6.63004e-213	TrPC1	Map9
6.76561e-217	0.562917	0.832	0.581	1.22836e-212	TrPC1	Tmod3
2.11325e-216	0.681073	0.556	0.283	3.83682e-212	TrPC1	Cast
7.72613e-214	0.556062	0.575	0.293	1.40276e-209	TrPC1	Eif2ak4
2.77704e-212	0.531078	0.985	0.912	5.04199e-208	TrPC1	Rhox9.1
3.44566e-211	0.530164	0.643	0.35	6.25594e-207	TrPC1	Csrp1
7.21112e-210	0.570998	0.927	0.743	1.30925e-205	TrPC1	Capg
2.51013e-208	0.634157	0.672	0.411	4.55739e-204	TrPC1	Nup153
8.09815e-208	0.610726	0.583	0.284	1.4703e-203	TrPC1	Serpinb9d
2.13056e-207	0.660905	0.679	0.411	3.86824e-203	TrPC1	Kat7
4.45067e-207	0.569385	0.625	0.356	8.08064e-203	TrPC1	Poldip2
1.0315e-206	0.525659	0.608	0.33	1.8728e-202	TrPC1	Efcab14
1.27756e-205	0.557729	0.766	0.531	2.31953e-201	TrPC1	ENSRNOG00000016452
1.50386e-205	0.62853	0.774	0.549	2.73041e-201	TrPC1	Gpbp1
1.84883e-203	0.58337	0.833	0.606	3.35673e-199	TrPC1	Srp9
7.95262e-203	0.627721	0.654	0.392	1.44388e-198	TrPC1	Vta1
9.28593e-203	0.56109	0.695	0.426	1.68595e-198	TrPC1	Ube2z
1.118e-202	0.575008	0.683	0.412	2.02984e-198	TrPC1	Fgfr1op2
1.43153e-200	0.642341	0.609	0.348	2.59908e-196	TrPC1	AABR07039316.1
2.21326e-199	0.555542	0.635	0.372	4.01839e-195	TrPC1	Tmem199
3.814e-199	0.544278	0.721	0.453	6.9247e-195	TrPC1	Rock2
1.74463e-197	0.587126	0.561	0.297	3.16754e-193	TrPC1	Polr1e
6.08603e-195	0.611518	0.627	0.361	1.10498e-190	TrPC1	Mthfd1
1.25042e-194	0.571423	0.582	0.319	2.27027e-190	TrPC1	Svil
1.80458e-193	0.539436	0.624	0.356	3.2764e-189	TrPC1	Ipo4
3.57887e-192	0.510688	0.926	0.732	6.49779e-188	TrPC1	Morf4l2
5.3216e-192	0.579704	0.746	0.499	9.66189e-188	TrPC1	Ppp1r12a
7.24983e-190	0.567042	0.614	0.353	1.31628e-185	TrPC1	Pja1
1.53652e-186	0.569301	0.64	0.369	2.78971e-182	TrPC1	Slk
1.54799e-185	0.806782	0.72	0.491	2.81053e-181	TrPC1	Prl3b1
1.24501e-183	0.506019	0.724	0.465	2.26044e-179	TrPC1	Ilk
1.54717e-183	0.525035	0.502	0.246	2.80904e-179	TrPC1	Arf2
9.58557e-183	0.64739	0.57	0.32	1.74036e-178	TrPC1	Tex19.2
1.05443e-181	0.528322	0.617	0.342	1.91443e-177	TrPC1	Peg10
1.06163e-180	0.544203	0.506	0.262	1.92749e-176	TrPC1	Med13
1.85751e-180	0.549244	0.576	0.322	3.37249e-176	TrPC1	Max
1.24215e-177	0.502312	0.623	0.373	2.25525e-173	TrPC1	Hprt1
1.45495e-176	0.604944	0.733	0.474	2.64162e-172	TrPC1	NEWGENE-1559832
7.38819e-176	0.526562	0.724	0.468	1.3414e-171	TrPC1	Tnks2
1.28285e-174	0.501311	0.842	0.609	2.32914e-170	TrPC1	Trip12
1.59194e-173	0.532941	0.662	0.393	2.89033e-169	TrPC1	Parva
8.11962e-171	0.532169	0.609	0.358	1.4742e-166	TrPC1	Elf2
1.4639e-170	0.780486	0.614	0.377	2.65786e-166	TrPC1	Nrk
1.54348e-168	0.559937	0.678	0.442	2.80234e-164	TrPC1	Abhd17a
2.97088e-166	0.519632	0.576	0.326	5.39392e-162	TrPC1	Rab6a
4.1997e-166	0.510422	0.619	0.388	7.62498e-162	TrPC1	Ebpl
5.75517e-161	0.553162	0.617	0.385	1.04491e-156	TrPC1	Cdkn2aipnl
4.53043e-160	0.519325	0.76	0.539	8.22544e-156	TrPC1	Zfand5
2.27683e-159	0.591414	0.547	0.313	4.13381e-155	TrPC1	Rrp1b
7.60512e-159	0.530832	0.62	0.38	1.38079e-154	TrPC1	Rbms2
1.75748e-158	0.560083	0.532	0.303	3.19089e-154	TrPC1	Rpp40
1.49881e-155	0.501017	0.631	0.383	2.72125e-151	TrPC1	Ddx6
9.07904e-150	0.597141	0.609	0.392	1.64839e-145	TrPC1	Lamp2
2.47137e-142	0.658519	0.574	0.362	4.48702e-138	TrPC1	Hmgb3
5.67489e-127	1.11134	0.666	0.458	1.03033e-122	TrPC1	Cited1
0	0.994842	0.944	0.965	0	TrPC2	Fth1
3.42893e-252	1.40258	0.862	0.74	6.22557e-248	TrPC2	AC128848.1
1.47711e-231	0.897819	0.975	0.992	2.68184e-227	TrPC2	Ikzf4
3.85068e-203	0.963874	0.993	0.999	6.9913e-199	TrPC2	Zc3h10
2.22982e-179	1.02881	0.98	0.995	4.04846e-175	TrPC2	Rps29
3.54841e-168	0.984721	0.983	0.993	6.44249e-164	TrPC2	Rplp1
3.26008e-159	0.939168	0.961	0.985	5.91899e-155	TrPC2	ENSRNOG00000064545
1.79416e-155	0.683543	0.954	0.982	3.25748e-151	TrPC2	ENSRNOG00000063418
1.44609e-152	0.892469	0.887	0.944	2.62552e-148	TrPC2	Rpl36a
6.47879e-152	1.40376	0.663	0.466	1.17629e-147	TrPC2	Mt2A
1.05937e-151	0.690476	0.984	0.995	1.92338e-147	TrPC2	Rpl35
6.33911e-144	0.984918	0.962	0.984	1.15093e-139	TrPC2	Rps27
4.27126e-136	1.10918	0.955	0.987	7.7549e-132	TrPC2	Rps28
3.70007e-131	0.878885	0.968	0.99	6.71784e-127	TrPC2	Rplp2
1.13895e-124	0.518533	0.867	0.923	2.06787e-120	TrPC2	Atp5if1
1.60668e-123	0.595706	0.944	0.977	2.91709e-119	TrPC2	Rps17
1.24786e-118	0.600493	0.969	0.99	2.26562e-114	TrPC2	Rps12
1.59513e-116	0.866092	0.844	0.932	2.89612e-112	TrPC2	Rpl38.3
1.25414e-114	0.574739	0.521	0.273	2.27701e-110	TrPC2	Adm
4.22294e-112	0.504359	0.964	0.989	7.66717e-108	TrPC2	Rps15a
3.80837e-111	0.50754	0.98	0.991	6.91448e-107	TrPC2	Rpl28
1.65811e-110	0.501462	0.912	0.964	3.01047e-106	TrPC2	Rpl23a
1.081e-108	0.670201	0.849	0.929	1.96267e-104	TrPC2	Cox6a1
3.80884e-108	0.691723	0.807	0.877	6.91533e-104	TrPC2	Sec61g
1.40169e-101	0.947611	0.786	0.889	2.5449e-97	TrPC2	AABR07071986.1
4.35184e-98	0.879716	0.855	0.939	7.9012e-94	TrPC2	Rpl39.4
1.80879e-96	0.820006	0.804	0.898	3.28404e-92	TrPC2	Cox6c
3.73348e-93	0.81353	0.888	0.954	6.77851e-89	TrPC2	ENSRNOG00000066117
1.49738e-92	0.881399	0.879	0.946	2.71864e-88	TrPC2	Mif
2.73784e-90	0.800556	0.806	0.896	4.97082e-86	TrPC2	Cox7a2l2
1.17157e-88	0.621101	0.91	0.964	2.12709e-84	TrPC2	Rpl31
2.4864e-88	0.692925	0.877	0.949	4.5143e-84	TrPC2	Elob
3.09675e-87	0.555808	0.96	0.987	5.62246e-83	TrPC2	Rps15
8.88383e-87	0.801087	0.819	0.912	1.61295e-82	TrPC2	Uqcr10
9.76008e-86	0.672787	0.801	0.899	1.77204e-81	TrPC2	Atp5mf
2.77655e-84	0.502334	0.964	0.987	5.0411e-80	TrPC2	Rpl34
5.56239e-84	0.539488	0.985	0.993	1.00991e-79	TrPC2	Rps20.1
9.53378e-82	0.691381	0.974	0.995	1.73095e-77	TrPC2	Rps21
1.48928e-80	0.807774	0.816	0.927	2.70394e-76	TrPC2	Eif2s2
8.23088e-80	0.950946	0.74	0.829	1.4944e-75	TrPC2	Hmgb2l1
1.5796e-78	1.08996	0.503	0.346	2.86793e-74	TrPC2	Mt1
8.16142e-74	0.788548	0.798	0.901	1.48179e-69	TrPC2	Atp5mk
6.20427e-70	0.78424	0.807	0.914	1.12645e-65	TrPC2	Uqcrq
1.72458e-69	0.874579	0.688	0.751	3.13115e-65	TrPC2	Nop10
4.91214e-69	0.821206	0.747	0.855	8.91848e-65	TrPC2	Tomm7
9.31364e-69	0.613614	0.859	0.943	1.69099e-64	TrPC2	Prickle4
1.55499e-68	0.589612	0.788	0.872	2.82324e-64	TrPC2	Cox7b
4.92032e-67	0.544599	0.898	0.958	8.93333e-63	TrPC2	Serbp1
8.80303e-62	0.609293	0.788	0.89	1.59828e-57	TrPC2	Top1
2.62746e-61	0.726679	0.74	0.845	4.77042e-57	TrPC2	Ndufa5
4.40304e-61	1.0508	0.559	0.496	7.99416e-57	TrPC2	ENSRNOG00000028747
1.36824e-59	1.13552	0.721	0.869	2.48418e-55	TrPC2	Eif3j
5.64605e-59	0.907281	0.78	0.89	1.0251e-54	TrPC2	Lgals1
4.46948e-57	1.01897	0.536	0.465	8.11479e-53	TrPC2	Rpl22
2.1673e-54	0.718137	0.726	0.842	3.93494e-50	TrPC2	Timm8b
4.97496e-54	0.574477	0.774	0.887	9.03254e-50	TrPC2	Hypk
9.5241e-53	0.716644	0.718	0.828	1.7292e-48	TrPC2	Romo1
2.28705e-51	1.29106	0.617	0.71	4.15237e-47	TrPC2	AC109542.1
5.38071e-51	0.618217	0.742	0.852	9.76921e-47	TrPC2	Ndufb2
1.11494e-49	0.754832	0.688	0.777	2.02428e-45	TrPC2	ENSRNOG00000063015
1.56444e-47	0.924084	0.628	0.689	2.8404e-43	TrPC2	Ndufa3
1.4106e-46	1.03675	0.611	0.694	2.56109e-42	TrPC2	Pam16
1.47565e-46	0.737176	0.724	0.781	2.67918e-42	TrPC2	Plac8
2.01523e-46	0.777947	0.721	0.864	3.65885e-42	TrPC2	Metap2
3.30152e-46	0.742947	0.705	0.836	5.99425e-42	TrPC2	Hnrnpm
1.01178e-45	1.02398	0.561	0.566	1.83699e-41	TrPC2	AABR07064980.1
1.63587e-45	0.880723	0.668	0.813	2.97009e-41	TrPC2	Aimp1
1.77969e-45	0.964764	0.668	0.812	3.2312e-41	TrPC2	Snrpg.1
2.28332e-45	0.574965	0.762	0.884	4.14559e-41	TrPC2	Pdap1
2.71322e-45	0.604175	0.726	0.844	4.92611e-41	TrPC2	Pdcd5
4.01328e-45	0.645948	0.761	0.894	7.28651e-41	TrPC2	Cfdp1
4.29473e-45	1.21295	0.772	0.883	7.79751e-41	TrPC2	Bex1
6.26775e-45	0.609427	0.691	0.646	1.13797e-40	TrPC2	Sbsn
1.43749e-44	0.961285	0.645	0.766	2.60991e-40	TrPC2	Lsm7
2.06989e-43	0.744558	0.696	0.836	3.7581e-39	TrPC2	Snrpe
1.50756e-42	0.561522	0.71	0.797	2.73712e-38	TrPC2	ENSRNOG00000062531
3.43587e-41	0.73405	0.652	0.725	6.23817e-37	TrPC2	ENSRNOG00000070574
2.96981e-40	0.844408	0.615	0.67	5.39199e-36	TrPC2	ENSRNOG00000037402
4.67398e-40	1.10927	0.599	0.714	8.48608e-36	TrPC2	Nmt1
1.61663e-38	0.610734	0.773	0.908	2.93515e-34	TrPC2	Cdv3
2.52954e-38	0.823596	0.651	0.789	4.59263e-34	TrPC2	Nsa2
9.30839e-38	0.796143	0.621	0.672	1.69003e-33	TrPC2	ENSRNOG00000025909
3.14114e-37	0.644521	0.688	0.777	5.70306e-33	TrPC2	ENSRNOG00000066942
5.62759e-36	0.712739	0.665	0.781	1.02175e-31	TrPC2	Ndufa2
7.86052e-36	1.06378	0.537	0.566	1.42716e-31	TrPC2	Tdg
1.17715e-35	0.605621	0.7	0.789	2.13722e-31	TrPC2	ENSRNOG00000015967
1.49728e-35	1.1092	0.593	0.723	2.71845e-31	TrPC2	Wdr43
3.93016e-34	0.703954	0.641	0.736	7.1356e-30	TrPC2	Mrps21
1.41499e-33	0.90279	0.588	0.665	2.56905e-29	TrPC2	Polr2i
2.14601e-32	0.593941	0.722	0.871	3.89629e-28	TrPC2	Zc3h15
1.59293e-31	0.90204	0.607	0.711	2.89212e-27	TrPC2	Sars1
1.67989e-31	0.706676	0.662	0.806	3.05e-27	TrPC2	Llph
3.61989e-31	0.82862	0.643	0.719	6.57228e-27	TrPC2	Tpm1
6.62273e-31	0.927885	0.586	0.691	1.20242e-26	TrPC2	Snrnp27
9.57321e-31	0.630392	0.686	0.803	1.73811e-26	TrPC2	Naa38
1.43553e-30	0.842795	0.613	0.741	2.60634e-26	TrPC2	Tcea1
5.13156e-30	0.850735	0.584	0.666	9.31685e-26	TrPC2	Snrpg
1.25405e-29	0.56498	0.689	0.801	2.27685e-25	TrPC2	Lsm5
1.55531e-29	0.589453	0.731	0.88	2.82383e-25	TrPC2	Tomm5
1.9898e-28	0.66424	0.628	0.705	3.61268e-24	TrPC2	ENSRNOG00000025388
7.56185e-27	0.834683	0.565	0.62	1.37293e-22	TrPC2	Ercc1
9.22579e-27	0.509578	0.689	0.787	1.67503e-22	TrPC2	Mrpl54
8.61182e-26	0.70567	0.652	0.808	1.56356e-21	TrPC2	Bola2
8.64736e-26	0.775755	0.586	0.652	1.57001e-21	TrPC2	Ndufb4
2.22765e-23	0.587608	0.667	0.789	4.04452e-19	TrPC2	Cisd1
2.34361e-23	0.728871	0.45	0.661	4.25506e-19	TrPC2	ENSRNOG00000070284
3.11288e-22	0.505848	0.694	0.813	5.65174e-18	TrPC2	Ndufa13
7.17924e-22	0.645755	0.633	0.762	1.30346e-17	TrPC2	Anapc13
4.87743e-21	0.698549	0.624	0.754	8.85547e-17	TrPC2	Nars1
5.26558e-21	0.504281	0.681	0.814	9.56018e-17	TrPC2	Emc6
6.81093e-21	0.690946	0.54	0.577	1.23659e-16	TrPC2	Tmem256
5.93062e-20	0.568403	0.648	0.773	1.07676e-15	TrPC2	Ndufa1
3.64399e-19	0.537428	0.649	0.761	6.61602e-15	TrPC2	Chchd1
5.02965e-19	0.620197	0.324	0.547	9.13184e-15	TrPC2	Hmbs
5.20547e-17	0.814823	0.539	0.626	9.45106e-13	TrPC2	Nmt2
4.64112e-16	0.980088	0.637	0.77	8.42642e-12	TrPC2	Rpl38.1
1.65543e-15	0.754121	0.561	0.681	3.0056e-11	TrPC2	Arpp19.1
1.75201e-15	0.565793	0.63	0.742	3.18096e-11	TrPC2	Ddt
1.75858e-15	0.666337	0.592	0.725	3.19287e-11	TrPC2	Cox6b1
2.013e-15	0.803505	0.51	0.573	3.6548e-11	TrPC2	Bola1
2.69386e-15	0.808154	0.516	0.602	4.89097e-11	TrPC2	Ndufs5.1
7.39011e-15	0.641966	0.588	0.706	1.34175e-10	TrPC2	ENSRNOG00000062652
9.01064e-14	0.708983	0.591	0.728	1.63597e-09	TrPC2	Knop1
6.45589e-12	0.731422	0.533	0.645	1.17213e-07	TrPC2	Tmco1
3.34622e-11	0.680814	0.567	0.699	6.0754e-07	TrPC2	Dnajb6
5.03759e-10	0.564854	0.58	0.712	9.14625e-06	TrPC2	Rpl35al1
9.18414e-10	0.520781	0.65	0.806	1.66747e-05	TrPC2	Htatsf1
9.3738e-10	0.613137	0.523	0.611	1.70191e-05	TrPC2	Pet100
1.4104e-09	0.817338	0.447	0.5	2.56071e-05	TrPC2	Slirp
7.02731e-09	0.731993	0.47	0.545	0.000127588	TrPC2	Fam133b
3.36846e-08	0.507313	0.62	0.759	0.000611578	TrPC2	Bloc1s1
4.70969e-08	0.552557	0.561	0.686	0.000855092	TrPC2	Churc1
5.95781e-08	0.563215	0.55	0.658	0.0010817	TrPC2	Ajm1
9.94691e-08	0.571933	0.575	0.728	0.00180596	TrPC2	Ttc1
0	2.97223	0.668	0.124	0	LaTP	Cldn4
0	2.86015	0.776	0.306	0	LaTP	Tuba4a
0	2.72821	0.584	0.101	0	LaTP	Stard10
0	2.60844	0.565	0.099	0	LaTP	Rflnb
0	2.53282	0.502	0.077	0	LaTP	St14
0	2.49404	0.819	0.461	0	LaTP	Crip1
0	2.31117	0.597	0.122	0	LaTP	Crb3
0	2.26992	0.517	0.128	0	LaTP	Gucd1
0	2.25213	0.65	0.218	0	LaTP	Spint1
0	2.16577	0.78	0.424	0	LaTP	Mdk
0	2.16258	0.91	0.702	0	LaTP	Chchd10
0	2.046	0.565	0.162	0	LaTP	Cdh1
0	1.9868	0.559	0.196	0	LaTP	Id1
0	1.79827	0.671	0.282	0	LaTP	Cldn7
0	1.64315	0.832	0.528	0	LaTP	Epcam
0	1.55527	0.884	0.538	0	LaTP	Phlda2
0	1.44765	0.819	0.632	0	LaTP	Glo1
1.79649e-285	1.71192	0.543	0.194	3.26171e-281	LaTP	Bcam
2.99032e-256	1.92383	0.517	0.19	5.42922e-252	LaTP	Cldn3
8.30466e-252	1.79625	0.551	0.219	1.50779e-247	LaTP	Sncg
1.19443e-234	1.40865	0.743	0.484	2.16861e-230	LaTP	Avpi1
2.96859e-234	1.57871	0.584	0.257	5.38977e-230	LaTP	Tcea3
6.68316e-220	1.4693	0.74	0.496	1.21339e-215	LaTP	Gata2
1.17315e-218	1.43328	0.503	0.197	2.12996e-214	LaTP	AABR07066529.1
7.20572e-215	1.65328	0.527	0.229	1.30827e-210	LaTP	Acads
1.12996e-214	0.826877	0.888	0.719	2.05156e-210	LaTP	Prdx5
2.85599e-212	0.691676	0.933	0.906	5.18533e-208	LaTP	Slc25a4
5.76877e-212	1.44326	0.523	0.219	1.04738e-207	LaTP	Aldh4a1
3.52373e-210	1.13965	0.78	0.497	6.39768e-206	LaTP	Ass1
3.46952e-208	1.09521	0.793	0.546	6.29926e-204	LaTP	Spint2
9.00705e-208	0.906883	0.872	0.789	1.63532e-203	LaTP	Fkbp3
8.16037e-197	0.573137	0.933	0.917	1.4816e-192	LaTP	Tmpo
4.33191e-196	1.49097	0.586	0.29	7.86501e-192	LaTP	Bok
9.16271e-192	1.47167	0.568	0.272	1.66358e-187	LaTP	Pmepa1
5.77123e-191	0.89493	0.833	0.718	1.04782e-186	LaTP	Taldo1
1.72535e-187	0.537393	0.953	0.939	3.13255e-183	LaTP	Jpt1
1.06984e-183	0.768989	0.905	0.867	1.94239e-179	LaTP	RGD1560927
1.90834e-182	0.880195	0.836	0.721	3.46477e-178	LaTP	Ap2m1
3.44649e-175	1.08569	0.744	0.476	6.25745e-171	LaTP	Cd9
9.64352e-174	1.03731	0.546	0.241	1.75088e-169	LaTP	Eef2k
5.74088e-171	1.31404	0.562	0.294	1.04231e-166	LaTP	Traf4
3.58528e-170	1.1611	0.647	0.396	6.50943e-166	LaTP	Pcgf5
9.46321e-166	1.31869	0.516	0.245	1.71814e-161	LaTP	Nkain1
1.2691e-164	1.32923	0.613	0.362	2.30418e-160	LaTP	Rcc2
7.30813e-162	0.712341	0.886	0.832	1.32686e-157	LaTP	Dbi
2.72712e-158	1.32132	0.522	0.261	4.95137e-154	LaTP	Mcrip2
6.46381e-157	0.634557	0.913	0.832	1.17357e-152	LaTP	Hmgn1
1.78538e-156	0.822832	0.843	0.757	3.24154e-152	LaTP	Fkbp4
2.00389e-156	1.16654	0.53	0.246	3.63826e-152	LaTP	RGD1305347
9.65013e-153	1.11398	0.744	0.564	1.75208e-148	LaTP	ENSRNOG00000039496
1.70089e-148	0.702501	0.882	0.806	3.08813e-144	LaTP	Mdh2
8.09578e-148	0.671083	0.883	0.808	1.46987e-143	LaTP	Nasp
2.49171e-147	0.910399	0.767	0.6	4.52394e-143	LaTP	Clic1
3.48958e-147	0.936246	0.798	0.664	6.33567e-143	LaTP	Ppa1
2.36598e-144	1.12969	0.663	0.405	4.29567e-140	LaTP	Cebpb
2.52184e-143	0.602598	0.901	0.846	4.57866e-139	LaTP	Psmb5
1.88765e-140	0.643679	0.875	0.788	3.42721e-136	LaTP	Psma3
3.18379e-138	1.34985	0.53	0.287	5.78049e-134	LaTP	Tlcd1
1.28229e-135	0.591727	0.924	0.9	2.32812e-131	LaTP	Prdx1
1.22358e-134	0.551439	0.899	0.874	2.22154e-130	LaTP	Atp5po
8.76752e-131	0.52386	0.897	0.874	1.59183e-126	LaTP	Atp5f1a
6.75847e-130	0.501828	0.971	0.96	1.22707e-125	LaTP	Gapdh
3.9464e-129	1.20462	0.549	0.303	7.16508e-125	LaTP	Cyba
1.20124e-124	1.23687	0.615	0.407	2.18098e-120	LaTP	ENSRNOG00000021144
3.19997e-124	1.026	0.715	0.52	5.80986e-120	LaTP	Cdc20
6.46642e-116	1.09557	0.549	0.33	1.17404e-111	LaTP	Lrrc42
2.89421e-114	1.1569	0.72	0.571	5.25473e-110	LaTP	Tmem37
8.35684e-114	0.563904	0.874	0.823	1.51727e-109	LaTP	Pkn3
1.65688e-113	0.512965	0.906	0.867	3.00823e-109	LaTP	Pebp1
1.90447e-113	0.755724	0.827	0.706	3.45775e-109	LaTP	Lmna
2.78274e-111	0.787962	0.741	0.604	5.05234e-107	LaTP	Chchd3
5.45923e-111	0.801668	0.759	0.622	9.91178e-107	LaTP	Apex1
2.53812e-109	0.63162	0.855	0.777	4.6082e-105	LaTP	Cacybp
1.00871e-107	1.16785	0.558	0.351	1.83142e-103	LaTP	Fnbp1l
5.63178e-107	0.967739	0.588	0.374	1.02251e-102	LaTP	Nt5dc2
3.17221e-106	0.521862	0.89	0.838	5.75946e-102	LaTP	Taf3
5.60874e-106	0.980771	0.526	0.293	1.01832e-101	LaTP	Lad1
9.56737e-106	0.755807	0.834	0.758	1.73705e-101	LaTP	Prmt1
2.76052e-105	0.979558	0.622	0.425	5.012e-101	LaTP	Lcmt1
1.00456e-104	0.842719	0.746	0.591	1.82387e-100	LaTP	Rusc1
3.19711e-104	1.09082	0.515	0.309	5.80467e-100	LaTP	Tmem41a
1.42571e-101	0.58088	0.832	0.771	2.58852e-97	LaTP	Memo1
3.94832e-100	0.699566	0.736	0.569	7.16856e-96	LaTP	Mtch1
6.41626e-100	0.636426	0.832	0.76	1.16494e-95	LaTP	Rab5if
9.4757e-99	0.800158	0.698	0.532	1.72041e-94	LaTP	Jtb
4.10793e-95	0.57762	0.839	0.743	7.45836e-91	LaTP	Psmd12
3.80008e-94	0.68593	0.776	0.68	6.89943e-90	LaTP	Sdhb
3.71975e-92	0.827167	0.755	0.636	6.75358e-88	LaTP	Perp
5.57692e-92	0.779041	0.663	0.471	1.01254e-87	LaTP	Krtcap3
7.30126e-92	0.968473	0.61	0.44	1.32562e-87	LaTP	Ppif
1.34397e-91	0.796807	0.706	0.557	2.44011e-87	LaTP	Sdha
2.77366e-91	0.68881	0.775	0.668	5.03586e-87	LaTP	Anp32e
1.2537e-88	0.872633	0.603	0.416	2.27622e-84	LaTP	Clpb
1.36773e-87	0.565777	0.867	0.79	2.48325e-83	LaTP	Rtraf
1.77427e-87	0.947889	0.547	0.354	3.22136e-83	LaTP	Tcf3
5.53563e-87	0.502025	0.871	0.807	1.00505e-82	LaTP	Eif3g
3.01494e-85	0.778809	0.72	0.596	5.47393e-81	LaTP	Tubb6
8.76097e-85	0.73239	0.744	0.626	1.59064e-80	LaTP	Mrpl15
8.76225e-85	0.576232	0.843	0.748	1.59087e-80	LaTP	Psma1
2.99625e-84	0.828867	0.613	0.434	5.43999e-80	LaTP	Tarbp2
7.4487e-84	0.555151	0.829	0.736	1.35239e-79	LaTP	Ppid
1.02759e-83	0.897494	0.502	0.3	1.86569e-79	LaTP	Serpine2
1.26797e-83	0.508555	0.88	0.828	2.30212e-79	LaTP	Psmb6
1.40572e-82	0.907819	0.669	0.49	2.55223e-78	LaTP	Lmnb1
5.22896e-82	0.581007	0.803	0.704	9.4937e-78	LaTP	Sugt1
7.69513e-81	0.8397	0.64	0.464	1.39713e-76	LaTP	Uhrf1
2.15869e-80	0.5452	0.844	0.76	3.91932e-76	LaTP	Ube2s
5.18171e-80	0.676546	0.736	0.614	9.40792e-76	LaTP	Sdhd
6.13801e-80	0.61337	0.774	0.663	1.11442e-75	LaTP	Vdac3
2.12626e-79	0.846213	0.516	0.334	3.86044e-75	LaTP	Syngr2
4.69502e-79	0.677251	0.742	0.637	8.52427e-75	LaTP	Mrpl28
2.26017e-78	0.78995	0.579	0.39	4.10356e-74	LaTP	Acad10
8.99496e-78	0.851273	0.59	0.422	1.63313e-73	LaTP	Nit2
3.99407e-77	0.629508	0.713	0.582	7.25163e-73	LaTP	Gpx1
1.56674e-75	0.779117	0.649	0.495	2.84458e-71	LaTP	Hells
8.47498e-75	0.601351	0.777	0.662	1.53872e-70	LaTP	Stoml2
1.96146e-74	0.836579	0.586	0.418	3.56123e-70	LaTP	Ptpmt1
2.49357e-74	0.671134	0.731	0.594	4.52732e-70	LaTP	Cdk4
3.4268e-74	0.864117	0.596	0.431	6.2217e-70	LaTP	Idi1
1.08851e-73	0.653383	0.734	0.624	1.97629e-69	LaTP	Mrps35
1.18919e-73	0.872984	0.538	0.366	2.15909e-69	LaTP	Pafah1b3
2.90633e-73	0.798072	0.54	0.355	5.27673e-69	LaTP	Mybl2
3.44236e-73	0.757176	0.686	0.556	6.24996e-69	LaTP	Mpc2
6.04682e-73	0.689221	0.671	0.529	1.09786e-68	LaTP	Jagn1
4.37021e-72	0.528421	0.804	0.722	7.93455e-68	LaTP	Timm17a
8.52125e-72	0.56249	0.773	0.656	1.54712e-67	LaTP	Ash2l
1.43952e-71	0.777515	0.588	0.423	2.61359e-67	LaTP	Zdhhc12
3.50456e-71	0.553276	0.847	0.704	6.36288e-67	LaTP	Hspb1
5.21103e-71	0.502496	0.826	0.735	9.46114e-67	LaTP	Uqcrfs1
1.38706e-70	0.699079	0.75	0.67	2.51835e-66	LaTP	Cyc1
1.50565e-70	0.631499	0.714	0.552	2.73367e-66	LaTP	Aasdhppt
3.60491e-70	0.8224	0.547	0.382	6.54508e-66	LaTP	Sertad1
4.14458e-70	0.706245	0.687	0.548	7.52491e-66	LaTP	Dld
8.73539e-70	0.509321	0.834	0.772	1.586e-65	LaTP	Eif3i
2.49475e-69	0.70097	0.633	0.466	4.52948e-65	LaTP	Coa7
3.87289e-69	0.585893	0.78	0.705	7.03162e-65	LaTP	Ndufc2
1.40155e-67	0.732389	0.672	0.544	2.54465e-63	LaTP	Amd1
1.40998e-67	0.771034	0.605	0.447	2.55997e-63	LaTP	Psph
1.5348e-67	0.599823	0.756	0.654	2.78658e-63	LaTP	Ndufv2
1.29564e-65	0.877116	0.668	0.533	2.35236e-61	LaTP	Ktn1
1.39991e-65	0.598996	0.77	0.649	2.54168e-61	LaTP	Ndufv1
8.94767e-65	0.557848	0.766	0.676	1.62454e-60	LaTP	Mtch2
1.17206e-64	0.885721	0.537	0.369	2.12799e-60	LaTP	Alas1
1.8139e-64	0.712211	0.632	0.497	3.29331e-60	LaTP	Ntmt1
3.15087e-64	0.527215	0.779	0.691	5.72073e-60	LaTP	Ghitm
3.69208e-64	0.618726	0.704	0.576	6.70335e-60	LaTP	Tecr
6.29564e-64	0.709562	0.744	0.619	1.14304e-59	LaTP	ENSRNOG00000050647
8.06704e-64	0.687384	0.641	0.481	1.46465e-59	LaTP	Pcmt1
1.03312e-63	0.695045	0.606	0.431	1.87573e-59	LaTP	Hexim1
3.2017e-63	0.743304	0.646	0.519	5.813e-59	LaTP	Iah1
2.40548e-61	0.646116	0.68	0.548	4.36739e-57	LaTP	Aldh7a1
6.26018e-61	0.563048	0.731	0.604	1.1366e-56	LaTP	Uqcrc2
1.59551e-60	0.736585	0.622	0.473	2.89681e-56	LaTP	Ifrd1
2.40556e-60	0.70425	0.618	0.455	4.36753e-56	LaTP	Pmm1
4.64962e-60	0.642218	0.713	0.6	8.44185e-56	LaTP	Mtx1
1.01882e-59	0.778064	0.558	0.411	1.84976e-55	LaTP	Mrps9
1.81247e-59	0.665382	0.631	0.485	3.29072e-55	LaTP	Dap3
2.45745e-59	0.623916	0.658	0.524	4.46175e-55	LaTP	Armc1
3.83401e-59	0.780773	0.533	0.377	6.96103e-55	LaTP	Gas2l1
6.50744e-59	0.554554	0.754	0.684	1.18149e-54	LaTP	Smap1
7.55802e-59	0.711143	0.506	0.34	1.37223e-54	LaTP	Nfe2l2
1.31755e-58	0.511958	0.727	0.591	2.39214e-54	LaTP	Dnajc9
3.20432e-58	0.708468	0.603	0.452	5.81776e-54	LaTP	Ucp2
1.24929e-57	0.641192	0.678	0.582	2.26821e-53	LaTP	Mrps25
2.38846e-57	0.582175	0.726	0.615	4.33649e-53	LaTP	Ola1
2.7688e-57	0.612634	0.726	0.657	5.02704e-53	LaTP	Dctpp1
3.68682e-57	0.715785	0.636	0.509	6.69379e-53	LaTP	Vkorc1l1
6.33579e-57	0.733818	0.531	0.375	1.15033e-52	LaTP	Tspan3
6.34677e-57	0.539401	0.738	0.645	1.15232e-52	LaTP	Ndufs4
1.12072e-56	0.679033	0.647	0.513	2.03478e-52	LaTP	Dazap1
2.99623e-56	0.560237	0.74	0.632	5.43995e-52	LaTP	Psmd8
8.46055e-56	0.731013	0.504	0.337	1.5361e-51	LaTP	Kif20a
9.34519e-56	0.803663	0.51	0.358	1.69671e-51	LaTP	Thap11
1.86519e-55	0.512568	0.761	0.668	3.38644e-51	LaTP	Tbcb
2.763e-55	0.636614	0.647	0.497	5.01649e-51	LaTP	Etfa
7.23958e-54	0.653056	0.666	0.557	1.31442e-49	LaTP	Hras
9.04123e-54	0.511975	0.751	0.679	1.64153e-49	LaTP	Got2
2.46848e-53	0.639925	0.64	0.525	4.48178e-49	LaTP	Mrpl45
2.56524e-53	0.566346	0.723	0.642	4.65746e-49	LaTP	Mbd3
2.72846e-53	0.668239	0.601	0.458	4.95379e-49	LaTP	Dapk3
5.58073e-53	0.714989	0.538	0.395	1.01324e-48	LaTP	Parl
2.16995e-52	0.567815	0.683	0.576	3.93977e-48	LaTP	Mphosph8
3.38228e-52	0.522529	0.751	0.663	6.14086e-48	LaTP	Dut
3.88124e-52	0.671857	0.604	0.466	7.04677e-48	LaTP	Mrpl44
2.23586e-51	0.622454	0.677	0.573	4.05942e-47	LaTP	Aimp2
4.01293e-51	0.677908	0.564	0.422	7.28587e-47	LaTP	Trappc2b
6.91278e-51	0.626361	0.604	0.463	1.25508e-46	LaTP	Fam50a
9.20781e-51	0.822311	0.59	0.432	1.67177e-46	LaTP	ENSRNOG00000049075
4.35968e-50	0.512828	0.722	0.625	7.91543e-46	LaTP	Phax
4.55912e-50	0.704122	0.512	0.371	8.27755e-46	LaTP	Mnd1
3.20981e-49	0.677852	0.509	0.357	5.82774e-45	LaTP	Rad51
1.1645e-48	0.598647	0.72	0.634	2.11426e-44	LaTP	Hcfc1r1
1.2389e-48	0.646042	0.577	0.442	2.24934e-44	LaTP	Mrpl19
1.36184e-48	0.652948	0.659	0.56	2.47255e-44	LaTP	Dda1
2.54043e-48	0.671621	0.624	0.486	4.61241e-44	LaTP	Esd
2.91315e-48	0.56882	0.645	0.508	5.28911e-44	LaTP	Pdcl3
4.34643e-48	0.537523	0.724	0.601	7.89138e-44	LaTP	H3f3a.1
9.44007e-48	0.761776	0.581	0.462	1.71394e-43	LaTP	Dnph1
2.17669e-47	0.803541	0.657	0.548	3.952e-43	LaTP	Fos
2.30477e-47	0.562315	0.707	0.614	4.18455e-43	LaTP	Ndufs3
3.15782e-47	0.699914	0.55	0.43	5.73334e-43	LaTP	Mrpl38
7.84571e-47	0.50004	0.737	0.617	1.42447e-42	LaTP	Prkar1a
3.54698e-46	0.740717	0.598	0.493	6.43989e-42	LaTP	Ahcy
1.32837e-45	0.569366	0.681	0.572	2.41179e-41	LaTP	Fcf1
1.53531e-45	0.675466	0.524	0.389	2.78751e-41	LaTP	Coq7
2.03496e-45	0.645461	0.555	0.419	3.69467e-41	LaTP	Ndufaf3
3.32693e-45	0.566508	0.588	0.443	6.04038e-41	LaTP	Ccnd3
5.99806e-45	0.57765	0.693	0.593	1.08901e-40	LaTP	Slc25a5
6.83405e-45	0.603306	0.68	0.57	1.24079e-40	LaTP	Ccna2
7.46763e-45	0.586572	0.519	0.378	1.35582e-40	LaTP	Tmed1
7.73889e-45	0.59241	0.644	0.531	1.40507e-40	LaTP	Clns1a
1.52887e-44	0.598935	0.535	0.39	2.77582e-40	LaTP	Orai1
6.97768e-44	0.514941	0.649	0.529	1.26687e-39	LaTP	Tfg
7.05226e-44	0.696348	0.55	0.429	1.28041e-39	LaTP	Gfer
9.41389e-44	0.553654	0.583	0.45	1.70919e-39	LaTP	Gatd3a
3.51456e-43	0.515529	0.738	0.659	6.38103e-39	LaTP	Anp32a
2.11376e-42	0.560529	0.568	0.431	3.83774e-38	LaTP	Timm21
7.47516e-42	0.600142	0.612	0.502	1.35719e-37	LaTP	Ppil3
9.18852e-42	0.65107	0.508	0.381	1.66827e-37	LaTP	Adsl
1.98849e-41	0.528612	0.639	0.519	3.61031e-37	LaTP	Ssbp1
8.97652e-41	0.621327	0.6	0.476	1.62978e-36	LaTP	Nosip
8.9973e-41	0.565169	0.608	0.502	1.63355e-36	LaTP	Pop5
2.03743e-40	0.689125	0.544	0.427	3.69915e-36	LaTP	Fam76a
2.05205e-40	0.552097	0.669	0.561	3.7257e-36	LaTP	Pttg1
2.5591e-40	0.502255	0.666	0.563	4.64631e-36	LaTP	Ilf2
2.9533e-40	0.518685	0.702	0.631	5.362e-36	LaTP	Mrps34
3.14306e-40	0.566805	0.648	0.546	5.70654e-36	LaTP	Bcor
3.58496e-39	0.55728	0.54	0.412	6.50886e-35	LaTP	Tspan31
3.92783e-39	0.510175	0.632	0.527	7.13136e-35	LaTP	Acat1
4.32635e-39	0.522959	0.682	0.578	7.85493e-35	LaTP	Mrpl32
5.63428e-39	0.540633	0.579	0.455	1.02296e-34	LaTP	Mrps22
5.849e-39	0.552745	0.616	0.512	1.06194e-34	LaTP	Qars1
6.84325e-39	0.555923	0.615	0.495	1.24246e-34	LaTP	Rnh1
1.15654e-38	0.529327	0.621	0.503	2.09982e-34	LaTP	Oxa1l
1.20628e-38	0.513676	0.697	0.605	2.19012e-34	LaTP	Pa2g4
2.16895e-38	0.507428	0.684	0.579	3.93795e-34	LaTP	Brix1
3.39848e-38	0.67891	0.505	0.387	6.17028e-34	LaTP	Gab1
6.07723e-38	0.582457	0.619	0.518	1.10338e-33	LaTP	Ramac
6.94447e-38	0.60211	0.53	0.418	1.26084e-33	LaTP	Blmh
2.03258e-37	0.607992	0.547	0.425	3.69034e-33	LaTP	Nfu1
5.36888e-37	0.54613	0.628	0.498	9.74775e-33	LaTP	Ciao2a
5.37261e-37	0.527414	0.534	0.399	9.75451e-33	LaTP	Maip1
4.12006e-36	0.591096	0.557	0.447	7.48038e-32	LaTP	Nudt5
4.40477e-36	0.525985	0.65	0.552	7.99729e-32	LaTP	Dnajc7
9.71771e-35	0.546857	0.501	0.375	1.76435e-30	LaTP	Flot2
2.83994e-34	0.577258	0.551	0.44	5.1562e-30	LaTP	Mcrs1
7.73455e-34	0.519706	0.613	0.507	1.40429e-29	LaTP	Bcas2
8.01035e-34	0.541793	0.567	0.461	1.45436e-29	LaTP	Tex9
4.1824e-33	0.504324	0.727	0.663	7.59357e-29	LaTP	Mrps15
7.0066e-33	0.538844	0.564	0.452	1.27212e-28	LaTP	Smim11a
8.29619e-33	0.547627	0.582	0.479	1.50626e-28	LaTP	Mrpl46
9.48689e-33	0.528201	0.539	0.427	1.72244e-28	LaTP	Gipc1
1.03619e-32	0.522518	0.508	0.387	1.88131e-28	LaTP	Gclm
1.54804e-32	0.528501	0.605	0.49	2.81063e-28	LaTP	Hspbp1
3.48091e-32	0.530206	0.558	0.439	6.31994e-28	LaTP	mrpl24
7.61898e-32	0.522343	0.609	0.512	1.3833e-27	LaTP	Pitpna
2.26243e-31	0.510767	0.633	0.541	4.10768e-27	LaTP	Kat8
2.68053e-31	0.508916	0.555	0.445	4.86677e-27	LaTP	Lsr
3.10893e-31	0.5303	0.518	0.407	5.64457e-27	LaTP	Marchf5
3.31467e-31	0.535307	0.555	0.435	6.01812e-27	LaTP	Mettl5
1.09789e-30	0.575055	0.542	0.429	1.99333e-26	LaTP	Adi1
1.19286e-30	0.511451	0.573	0.478	2.16575e-26	LaTP	Nob1
1.34176e-30	0.518783	0.675	0.602	2.43611e-26	LaTP	Psenen
1.38677e-30	0.526702	0.6	0.504	2.51782e-26	LaTP	Idh3a
4.50169e-30	0.505652	0.587	0.481	8.17328e-26	LaTP	Pdhb
7.78597e-30	0.678901	0.622	0.523	1.41362e-25	LaTP	Lrrfip1
8.37076e-30	0.551512	0.567	0.46	1.5198e-25	LaTP	1810037I17Rik
8.76957e-30	0.562733	0.523	0.407	1.5922e-25	LaTP	Nusap1
8.94969e-30	0.525986	0.528	0.425	1.62491e-25	LaTP	Cetn3
1.53772e-29	0.514513	0.571	0.466	2.79188e-25	LaTP	Gtf2f2
5.0407e-27	0.533869	0.52	0.416	9.15189e-23	LaTP	Mdm2
8.64831e-27	0.541428	0.5	0.394	1.57019e-22	LaTP	Adprs
2.16107e-25	0.517844	0.6	0.49	3.92364e-21	LaTP	Tut4
2.80089e-25	0.542975	0.518	0.424	5.08529e-21	LaTP	Rrp9
5.86088e-24	0.506234	0.62	0.539	1.0641e-19	LaTP	H2ax
3.2111e-18	0.50556	0.554	0.497	5.83007e-14	LaTP	Gcsh
2.05204e-06	0.649603	0.769	0.747	0.0372569	LaTP	S100a10
0	3.46432	0.796	0.146	0	LaTP2	Hs3st6
0	3.42315	0.772	0.135	0	LaTP2	Scamp5
0	3.31207	0.621	0.15	0	LaTP2	S100a16
0	3.11161	0.611	0.075	0	LaTP2	Hbegf
0	2.97255	0.844	0.279	0	LaTP2	Ca4
0	2.80349	0.549	0.051	0	LaTP2	Atp2a3
0	2.76333	0.653	0.122	0	LaTP2	Igsf8
0	2.67513	0.803	0.282	0	LaTP2	Tfeb
0	2.66611	0.93	0.527	0	LaTP2	Phlda2
0	2.57059	0.634	0.124	0	LaTP2	Nacad
0	2.54102	0.759	0.284	0	LaTP2	Gadd45b
0	2.4915	0.845	0.371	0	LaTP2	Wnk3
0	2.3808	0.6	0.175	0	LaTP2	Amot
0	2.36824	0.711	0.207	0	LaTP2	Pard6g
0	2.34882	0.555	0.133	0	LaTP2	Dkkl1
0	2.28878	0.677	0.205	0	LaTP2	Ovol2
0	2.24848	0.661	0.185	0	LaTP2	Arhgef16
0	2.13251	0.712	0.282	0	LaTP2	Ehd1
0	2.08288	0.538	0.188	0	LaTP2	Tmem38b
0	1.93704	0.631	0.268	0	LaTP2	Ptpra
0	1.9147	0.825	0.476	0	LaTP2	Nabp1
0	1.90612	0.768	0.386	0	LaTP2	Cebpb
0	1.90036	0.675	0.218	0	LaTP2	Eef2k
0	1.87061	0.644	0.248	0	LaTP2	Ankrd50
0	1.86021	0.931	0.711	0	LaTP2	Prdx5
0	1.85981	0.794	0.367	0	LaTP2	Hspb8
0	1.85149	0.655	0.225	0	LaTP2	RGD1305347
0	1.81936	0.572	0.144	0	LaTP2	Parvb
0	1.80562	0.609	0.151	0	LaTP2	Cdh1
0	1.79036	0.811	0.502	0	LaTP2	Map4k4
0	1.7805	0.839	0.475	0	LaTP2	Tsc22d1
0	1.7602	0.697	0.297	0	LaTP2	Plpp7
0	1.74438	0.681	0.32	0	LaTP2	Zbtb10
0	1.68107	0.599	0.226	0	LaTP2	Kdm1b
0	1.67157	0.611	0.175	0	LaTP2	Tead3
0	1.65413	0.684	0.304	0	LaTP2	Elf5
0	1.63706	0.808	0.466	0	LaTP2	Ifi30
0	1.60482	0.613	0.201	0	LaTP2	Irx4
0	1.59597	0.654	0.27	0	LaTP2	Rgs17
0	1.57481	0.594	0.22	0	LaTP2	Asl
0	1.55007	0.89	0.579	0	LaTP2	Dusp9
0	1.5361	0.815	0.46	0	LaTP2	Prss8
0	1.53265	0.831	0.514	0	LaTP2	Dnase2
0	1.51451	0.826	0.487	0	LaTP2	Ass1
0	1.39426	0.842	0.551	0	LaTP2	Mtch1
0	1.38182	0.772	0.443	0	LaTP2	Coa7
0	1.36997	0.943	0.755	0	LaTP2	Tmem160
0	1.28411	0.841	0.333	0	LaTP2	Fgfbp1
0	1.27518	0.509	0.131	0	LaTP2	Crb3
0	0.957979	0.943	0.804	0	LaTP2	Tfap2c
5.00649e-297	1.48796	0.785	0.496	9.08979e-293	LaTP2	Anxa4
1.77874e-290	1.43335	0.807	0.53	3.22948e-286	LaTP2	Snx2
9.3911e-289	0.838391	0.955	0.801	1.70505e-284	LaTP2	Zwint
8.49549e-274	1.49214	0.562	0.216	1.54244e-269	LaTP2	Ddr1
1.74938e-270	1.49057	0.529	0.195	3.17617e-266	LaTP2	Gabarapl1
1.00382e-259	1.53944	0.666	0.347	1.82253e-255	LaTP2	Reps1
5.64058e-257	1.01396	0.911	0.755	1.0241e-252	LaTP2	Igf2bp2
2.74213e-255	1.47021	0.744	0.427	4.97862e-251	LaTP2	Gadd45g
6.70231e-250	1.14311	0.834	0.59	1.21687e-245	LaTP2	Nup50
1.06757e-246	0.967277	0.521	0.194	1.93828e-242	LaTP2	Tmem150a
1.67516e-244	1.32374	0.795	0.518	3.04143e-240	LaTP2	Ugp2
5.58102e-244	1.24091	0.821	0.558	1.01329e-239	LaTP2	Slc2a1
3.1673e-243	0.780774	0.99	0.937	5.75056e-239	LaTP2	Sin3b
1.17119e-240	1.09762	0.802	0.502	2.12642e-236	LaTP2	Fkbp5
5.5019e-237	1.59599	0.587	0.268	9.98925e-233	LaTP2	Septin4
1.98659e-236	1.33577	0.541	0.225	3.60686e-232	LaTP2	Pip4p1
5.11211e-234	1.37415	0.581	0.256	9.28154e-230	LaTP2	Helz
9.22941e-232	1.53818	0.639	0.318	1.67569e-227	LaTP2	Grn
2.56038e-230	1.26654	0.819	0.574	4.64863e-226	LaTP2	Usp9x
6.35778e-229	1.29988	0.659	0.35	1.15432e-224	LaTP2	Brap
1.41633e-227	1.3233	0.593	0.277	2.5715e-223	LaTP2	Rragc
7.76188e-225	0.750977	0.904	0.701	1.40925e-220	LaTP2	Chchd10
2.59088e-224	1.39262	0.658	0.355	4.70399e-220	LaTP2	Ryk
8.68479e-223	1.11521	0.631	0.285	1.57681e-218	LaTP2	Cldn7
1.20473e-221	0.976109	0.826	0.589	2.18731e-217	LaTP2	Atg101
4.92165e-216	1.29053	0.605	0.294	8.93574e-212	LaTP2	Lzts2
1.24975e-215	1.31397	0.534	0.227	2.26905e-211	LaTP2	Zfp36l3
8.07734e-215	1.03554	0.818	0.58	1.46652e-210	LaTP2	Vps35
1.78602e-211	1.13288	0.698	0.4	3.24269e-207	LaTP2	Oser1
4.09076e-210	0.812567	0.882	0.72	7.42719e-206	LaTP2	Stub1
4.09531e-208	1.47085	0.501	0.208	7.43544e-204	LaTP2	Mtss1
3.0991e-205	1.60768	0.584	0.285	5.62673e-201	LaTP2	Agpat5
4.35906e-205	1.03747	0.748	0.456	7.91431e-201	LaTP2	Krtcap3
4.57269e-205	1.18973	0.563	0.259	8.30217e-201	LaTP2	Pink1
6.82289e-205	1.02073	0.719	0.396	1.23876e-200	LaTP2	AABR07039316.1
1.41323e-204	0.981193	0.822	0.57	2.56585e-200	LaTP2	NEWGENE-1565644
3.22082e-204	1.348	0.63	0.344	5.84773e-200	LaTP2	Anxa11
4.87313e-203	1.24689	0.644	0.35	8.84766e-199	LaTP2	Clpx
2.68637e-201	1.33164	0.675	0.394	4.87738e-197	LaTP2	Net1
2.70525e-201	1.09771	0.762	0.463	4.91165e-197	LaTP2	Tut4
5.41342e-201	1.30538	0.548	0.251	9.8286e-197	LaTP2	Micu1
1.88326e-200	1.05555	0.695	0.4	3.41924e-196	LaTP2	Clpb
9.28811e-200	0.763272	0.913	0.748	1.68635e-195	LaTP2	Lamp1
2.01512e-199	1.33634	0.775	0.519	3.65866e-195	LaTP2	Urod
6.06288e-199	1.20944	0.789	0.548	1.10078e-194	LaTP2	Cenpf
8.1827e-198	1.40716	0.535	0.238	1.48565e-193	LaTP2	Ankrd12
2.14445e-197	1.12234	0.546	0.245	3.89347e-193	LaTP2	Ap1m2
5.17444e-197	1.10123	0.747	0.482	9.39472e-193	LaTP2	Avpi1
3.76197e-196	1.31821	0.656	0.374	6.83023e-192	LaTP2	Smad7
4.42625e-195	1.08722	0.806	0.587	8.0363e-191	LaTP2	Dnmt1
8.43335e-195	1.29015	0.652	0.358	1.53116e-190	LaTP2	Acsl3
6.02999e-194	1.31029	0.546	0.257	1.09481e-189	LaTP2	Zfp609
6.5228e-190	1.32006	0.719	0.444	1.18428e-185	LaTP2	Akap12
2.57843e-188	1.054	0.715	0.428	4.6814e-184	LaTP2	ENSRNOG00000017758
3.3931e-187	0.843323	0.91	0.699	6.16051e-183	LaTP2	Stmn1
1.04333e-185	1.0827	0.819	0.501	1.89426e-181	LaTP2	Rgcc
6.73443e-185	0.86816	0.838	0.525	1.2227e-180	LaTP2	Epcam
2.92562e-184	1.01051	0.722	0.443	5.31175e-180	LaTP2	Fam50a
1.0266e-182	1.0623	0.653	0.371	1.8639e-178	LaTP2	Trmt10b
2.19261e-182	1.06492	0.757	0.475	3.98091e-178	LaTP2	Lmnb1
5.71015e-181	1.02054	0.739	0.478	1.03674e-176	LaTP2	Maea
9.32444e-181	1.23041	0.546	0.261	1.69295e-176	LaTP2	Mtarc1
9.71324e-180	0.908019	0.851	0.652	1.76354e-175	LaTP2	Vamp8
1.57334e-179	1.04606	0.696	0.426	2.85656e-175	LaTP2	Atp6v1b2
2.30587e-178	0.954114	0.799	0.576	4.18654e-174	LaTP2	Suds3
1.39717e-176	1.50144	0.539	0.262	2.5367e-172	LaTP2	Spryd4
7.81645e-176	1.03876	0.765	0.526	1.41916e-171	LaTP2	Bcor
2.83102e-175	1.34023	0.688	0.421	5.14e-171	LaTP2	Slc16a1
1.39006e-173	1.18917	0.596	0.309	2.52379e-169	LaTP2	Etl4
7.44598e-173	1.35193	0.523	0.246	1.35189e-168	LaTP2	Dpp7
1.04961e-172	0.929808	0.791	0.574	1.90568e-168	LaTP2	Atp6v1d
1.10784e-172	0.849635	0.816	0.579	2.0114e-168	LaTP2	Psenen
2.82182e-172	1.03873	0.614	0.327	5.1233e-168	LaTP2	Ndrg1
6.45023e-170	1.2596	0.508	0.238	1.1711e-165	LaTP2	Gabarapl2
1.11298e-169	1.12628	0.607	0.334	2.02072e-165	LaTP2	Spsb3
4.27113e-169	1.0571	0.632	0.359	7.75467e-165	LaTP2	Itpk1
3.40454e-168	0.766184	0.871	0.683	6.18129e-164	LaTP2	ENSRNOG00000003269
6.87547e-168	0.847967	0.856	0.679	1.24831e-163	LaTP2	Tax1bp1
1.02512e-166	1.02076	0.692	0.417	1.8612e-162	LaTP2	Hexim1
1.56045e-166	1.36529	0.669	0.403	2.83315e-162	LaTP2	Ppfia1
2.6621e-166	0.990425	0.646	0.37	4.83332e-162	LaTP2	Kif3a
9.24008e-166	1.08293	0.544	0.262	1.67763e-161	LaTP2	Aebp2
5.32701e-165	0.88184	0.776	0.511	9.67172e-161	LaTP2	Cda
3.78326e-164	1.03283	0.704	0.44	6.86888e-160	LaTP2	Rb1cc1
9.98712e-164	0.554248	0.952	0.876	1.81326e-159	LaTP2	Eif3c
1.15881e-163	0.911828	0.738	0.467	2.10394e-159	LaTP2	Yipf4
1.60865e-162	1.02728	0.731	0.47	2.92066e-158	LaTP2	Gtf2b
6.23308e-162	0.954749	0.734	0.488	1.13168e-157	LaTP2	Capn2
9.85756e-162	0.819423	0.779	0.532	1.78974e-157	LaTP2	Dpm1
4.25474e-160	1.08641	0.653	0.375	7.72491e-156	LaTP2	Knl1
1.41863e-158	1.04793	0.673	0.4	2.57566e-154	LaTP2	Kif20b
1.33843e-157	1.05687	0.554	0.278	2.43005e-153	LaTP2	Cystm1
3.66672e-157	1.01044	0.67	0.391	6.65729e-153	LaTP2	Pcgf5
2.04024e-156	0.912692	0.697	0.439	3.70426e-152	LaTP2	Chmp2b
4.80174e-156	0.950106	0.626	0.346	8.71805e-152	LaTP2	Hspbap1
2.37912e-155	0.845473	0.508	0.223	4.31953e-151	LaTP2	Sncg
2.3876e-155	1.12242	0.575	0.313	4.33493e-151	LaTP2	Eif2ak2
3.13777e-155	0.922052	0.556	0.282	5.69693e-151	LaTP2	Gnpda1
8.74768e-155	1.0489	0.57	0.292	1.58823e-150	LaTP2	Sipa1l1
2.04514e-154	0.901647	0.772	0.546	3.71316e-150	LaTP2	Ubtf
1.61592e-153	0.951016	0.519	0.242	2.93386e-149	LaTP2	Nkain1
8.9331e-153	0.754532	0.797	0.538	1.62189e-148	LaTP2	Aasdhppt
5.01347e-152	1.14497	0.576	0.31	9.10246e-148	LaTP2	Utp14b
5.81747e-152	0.884537	0.682	0.422	1.05622e-147	LaTP2	Vps26a
1.43027e-151	0.965083	0.638	0.35	2.59679e-147	LaTP2	Myo18a
2.75476e-151	0.61896	0.909	0.765	5.00155e-147	LaTP2	Txnl1
1.34791e-150	0.836261	0.738	0.474	2.44726e-146	LaTP2	Asmtl
1.55802e-150	1.06309	0.559	0.295	2.82874e-146	LaTP2	Foxn3
9.65547e-150	1.04153	0.644	0.38	1.75305e-145	LaTP2	Arhgap5
1.1532e-149	1.08046	0.557	0.3	2.09375e-145	LaTP2	Tpmt
2.04449e-149	0.88476	0.523	0.255	3.71197e-145	LaTP2	Rab11fip1
3.01036e-149	0.936564	0.669	0.422	5.4656e-145	LaTP2	Knstrn
4.05379e-149	0.574954	0.913	0.781	7.36007e-145	LaTP2	Psma3
8.88932e-149	1.07647	0.574	0.315	1.61394e-144	LaTP2	Ctdp1
2.28836e-147	1.02235	0.621	0.37	4.15474e-143	LaTP2	Cacul1
1.29317e-146	0.810028	0.863	0.692	2.34788e-142	LaTP2	Bri3
3.11043e-146	0.820151	0.766	0.527	5.6473e-142	LaTP2	Prim1
9.46711e-146	0.780629	0.608	0.332	1.71885e-141	LaTP2	Nfkbia
1.43459e-145	1.13806	0.608	0.353	2.60464e-141	LaTP2	Atxn2
1.44217e-145	1.11013	0.527	0.273	2.61841e-141	LaTP2	Raf1
1.65123e-145	0.661627	0.85	0.529	2.99797e-141	LaTP2	Nup62cl
3.66469e-145	0.613886	0.923	0.801	6.65361e-141	LaTP2	Nasp
3.90272e-145	0.875098	0.753	0.522	7.08577e-141	LaTP2	Ostf1
4.25019e-145	0.856836	0.717	0.488	7.71664e-141	LaTP2	Chic2
9.64416e-145	1.02261	0.561	0.304	1.75099e-140	LaTP2	Hint2
1.61371e-144	0.865319	0.7	0.451	2.92984e-140	LaTP2	Golt1b
4.47168e-144	0.754499	0.519	0.235	8.11878e-140	LaTP2	Spint1
6.85788e-144	0.795414	0.636	0.349	1.24512e-139	LaTP2	Tle5
3.4387e-143	0.973447	0.651	0.403	6.2433e-139	LaTP2	Appbp2
1.90859e-141	0.698593	0.816	0.54	3.46523e-137	LaTP2	Spint2
6.64851e-141	0.920408	0.51	0.248	1.2071e-136	LaTP2	Efnb1
9.59545e-141	0.83978	0.639	0.379	1.74215e-136	LaTP2	Haus1
1.60934e-140	0.64273	0.948	0.879	2.92192e-136	LaTP2	Lgals3
4.87278e-140	0.965182	0.625	0.373	8.84701e-136	LaTP2	Trim25
9.04402e-140	0.761852	0.82	0.62	1.64203e-135	LaTP2	ENSRNOG00000019655
1.82398e-139	0.920424	0.655	0.41	3.31162e-135	LaTP2	Ndc80
2.07525e-139	0.924036	0.672	0.428	3.76783e-135	LaTP2	Atp6v0d1
3.78216e-138	0.70879	0.808	0.577	6.86689e-134	LaTP2	Dnajc9
4.01764e-138	0.688653	0.829	0.607	7.29443e-134	LaTP2	Phax
4.21746e-138	1.02985	0.601	0.351	7.65722e-134	LaTP2	Sirt1
1.53088e-137	1.04067	0.723	0.496	2.77946e-133	LaTP2	H1f0
2.96133e-137	0.772366	0.775	0.547	5.37658e-133	LaTP2	Mrps26
4.07398e-137	1.0104	0.5	0.25	7.39672e-133	LaTP2	Tob1
1.05893e-136	0.881091	0.683	0.452	1.9226e-132	LaTP2	Eif4ebp3
1.249e-136	0.719632	0.824	0.648	2.26768e-132	LaTP2	Ubxn4
1.66642e-136	0.762808	0.849	0.702	3.02556e-132	LaTP2	Lmna
2.92687e-136	0.958269	0.635	0.39	5.31402e-132	LaTP2	Usp19
3.26313e-136	0.68546	0.841	0.654	5.92454e-132	LaTP2	Rab10
3.54654e-135	0.765699	0.711	0.459	6.4391e-131	LaTP2	Pnrc1
5.99738e-135	0.660188	0.837	0.636	1.08888e-130	LaTP2	Rnf4
3.85723e-134	1.05661	0.603	0.364	7.00319e-130	LaTP2	Dnajc13
4.92802e-133	0.510421	0.983	0.96	8.94732e-129	LaTP2	H3f3a
6.36533e-133	0.9775	0.592	0.343	1.15569e-128	LaTP2	Tor1a
6.82087e-133	0.879698	0.595	0.351	1.2384e-128	LaTP2	Acat2
6.99406e-133	0.712604	0.808	0.619	1.26984e-128	LaTP2	Arpc5l
1.42898e-132	0.77184	0.717	0.468	2.59446e-128	LaTP2	Pcmt1
2.04044e-132	0.552482	0.929	0.837	3.70461e-128	LaTP2	Atp6v1g1
2.68412e-132	0.934052	0.564	0.314	4.87329e-128	LaTP2	Rhou
3.01941e-132	0.554512	0.897	0.762	5.48203e-128	LaTP2	Ubxn1
3.94566e-132	0.806428	0.678	0.433	7.16373e-128	LaTP2	Cir1
4.46942e-132	1.02088	0.53	0.278	8.11468e-128	LaTP2	Kif4a
9.33957e-132	0.728156	0.73	0.493	1.69569e-127	LaTP2	Vkorc1l1
2.03433e-131	0.606243	0.903	0.77	3.69352e-127	LaTP2	Bax
3.56652e-131	0.651031	0.865	0.694	6.47537e-127	LaTP2	Psmd2
9.68533e-131	0.784762	0.713	0.484	1.75847e-126	LaTP2	Pop4
1.39497e-130	0.923175	0.581	0.324	2.53272e-126	LaTP2	Kif20a
3.39649e-129	0.777604	0.75	0.536	6.16666e-125	LaTP2	Lonp1
5.76735e-129	0.59971	0.935	0.87	1.04712e-124	LaTP2	Ftl1
6.58661e-129	0.608242	0.832	0.653	1.19587e-124	LaTP2	Vdac3
1.64151e-128	0.855317	0.608	0.351	2.98032e-124	LaTP2	Plk4
2.9623e-128	0.861829	0.688	0.437	5.37835e-124	LaTP2	Tmbim4
3.39818e-128	0.658453	0.873	0.744	6.16974e-124	LaTP2	Supt16h
5.46912e-128	0.763032	0.749	0.53	9.92973e-124	LaTP2	Trmt10c
3.63813e-127	0.908192	0.62	0.375	6.60538e-123	LaTP2	Cep290
4.7569e-127	0.771313	0.731	0.497	8.63663e-123	LaTP2	Cul5
1.5406e-126	0.79617	0.731	0.501	2.79711e-122	LaTP2	Arid5b
1.79369e-126	0.913737	0.664	0.418	3.25662e-122	LaTP2	Snx9
2.09381e-126	0.562633	0.897	0.733	3.80153e-122	LaTP2	Psmd12
3.17477e-126	0.91313	0.783	0.587	5.76411e-122	LaTP2	Mbnl2
3.49818e-126	0.873495	0.671	0.431	6.3513e-122	LaTP2	Numa1
3.6394e-126	0.501639	0.932	0.832	6.60769e-122	LaTP2	Dnaja2
1.00228e-125	0.705501	0.847	0.703	1.81973e-121	LaTP2	Smarca5
1.41727e-125	1.01907	0.596	0.345	2.57319e-121	LaTP2	Cep350
4.29698e-125	0.855495	0.504	0.257	7.8016e-121	LaTP2	Fam83g
4.39221e-125	0.920046	0.531	0.275	7.9745e-121	LaTP2	Pmepa1
5.16601e-124	0.779562	0.752	0.513	9.37942e-120	LaTP2	Cul4b
9.11565e-124	0.844413	0.576	0.324	1.65504e-119	LaTP2	Polr3e
9.48808e-124	0.769949	0.642	0.389	1.72266e-119	LaTP2	Zfx
1.33897e-123	0.937119	0.525	0.277	2.43103e-119	LaTP2	Kif11
2.03749e-123	0.964477	0.549	0.308	3.69927e-119	LaTP2	Eea1
3.53967e-123	0.805052	0.703	0.473	6.42663e-119	LaTP2	Hirip3
1.72613e-122	0.972588	0.509	0.272	3.13396e-118	LaTP2	ENSRNOG00000048059
2.00698e-122	0.790957	0.589	0.346	3.64388e-118	LaTP2	Tcf3
2.22007e-122	0.571254	0.908	0.756	4.03076e-118	LaTP2	Psma2
2.50181e-122	0.853425	0.722	0.501	4.54228e-118	LaTP2	Hp1bp3
2.64458e-122	0.913731	0.687	0.425	4.8015e-118	LaTP2	Nrk
2.67525e-122	0.893293	0.726	0.507	4.85717e-118	LaTP2	Brd1
2.76055e-122	0.657594	0.832	0.624	5.01206e-118	LaTP2	Ndfip1
3.34158e-122	0.537276	0.904	0.769	6.06697e-118	LaTP2	Ssb
3.59838e-122	0.707876	0.792	0.59	6.53322e-118	LaTP2	Slc25a39
3.71948e-122	0.676712	0.836	0.674	6.7531e-118	LaTP2	Dek
7.115e-122	0.933454	0.587	0.346	1.2918e-117	LaTP2	Mis18bp1
1.87886e-121	1.00265	0.527	0.292	3.41127e-117	LaTP2	Fancm
2.04811e-121	0.744584	0.719	0.475	3.71854e-117	LaTP2	Swt1
2.17063e-121	0.604803	0.834	0.631	3.94099e-117	LaTP2	Rbmxl1
7.07199e-121	0.619025	0.829	0.67	1.28399e-116	LaTP2	Cdc5l
1.55764e-120	0.841382	0.572	0.324	2.82806e-116	LaTP2	Maco1
1.8613e-120	0.692385	0.846	0.663	3.37938e-116	LaTP2	Psmc4
4.6113e-120	0.504951	0.936	0.801	8.37227e-116	LaTP2	Gjb3
7.20381e-120	0.781839	0.724	0.463	1.30792e-115	LaTP2	N4bp2
3.26638e-119	0.925687	0.588	0.348	5.93045e-115	LaTP2	Ddit3
1.33245e-118	0.873264	0.512	0.274	2.4192e-114	LaTP2	Hsd17b4
1.53604e-118	0.823491	0.667	0.433	2.78883e-114	LaTP2	Nrbp1
1.77422e-118	0.747068	0.704	0.483	3.22128e-114	LaTP2	Naa35
2.01922e-118	0.858995	0.629	0.394	3.6661e-114	LaTP2	Pcm1
4.86393e-118	0.874237	0.561	0.32	8.83096e-114	LaTP2	Gtpbp6
3.11699e-117	0.712658	0.75	0.536	5.65921e-113	LaTP2	Aldh7a1
3.29324e-117	0.64206	0.827	0.651	5.97921e-113	LaTP2	Eid1
1.09983e-116	0.815087	0.607	0.366	1.99684e-112	LaTP2	Mcm2
1.94701e-116	0.76435	0.735	0.497	3.53498e-112	LaTP2	Zfp655
2.3637e-116	0.606637	0.839	0.645	4.29154e-112	LaTP2	Ash2l
3.1507e-116	0.780048	0.621	0.375	5.72041e-112	LaTP2	Ncapg
6.00615e-116	0.840423	0.637	0.409	1.09048e-111	LaTP2	Gna11
1.69236e-115	0.679921	0.763	0.534	3.07265e-111	LaTP2	Fnta
3.27295e-115	0.613642	0.867	0.732	5.94236e-111	LaTP2	Guk1
4.28712e-115	0.674033	0.818	0.585	7.7837e-111	LaTP2	Zfand5
5.51956e-115	0.783836	0.704	0.477	1.00213e-110	LaTP2	Pbrm1
5.60173e-115	0.78931	0.609	0.369	1.01705e-110	LaTP2	Pold3
6.41651e-115	0.578091	0.88	0.765	1.16498e-110	LaTP2	Gabarap
6.59968e-115	0.798617	0.599	0.359	1.19824e-110	LaTP2	Flot2
9.09402e-115	0.722076	0.876	0.75	1.65111e-110	LaTP2	Pfdn1
9.90764e-115	1.06054	0.521	0.294	1.79883e-110	LaTP2	Rpia
9.99881e-115	0.886448	0.53	0.297	1.81538e-110	LaTP2	Ccdc186
1.20521e-114	0.569115	0.839	0.655	2.18817e-110	LaTP2	Psmc2
2.15124e-114	0.570434	0.839	0.642	3.9058e-110	LaTP2	Snx5
2.43028e-114	0.798291	0.514	0.277	4.41242e-110	LaTP2	Cnppd1
2.54054e-114	0.597303	0.81	0.605	4.61261e-110	LaTP2	Map2k2
4.8717e-114	0.646194	0.836	0.659	8.84506e-110	LaTP2	Wapl
5.5644e-114	0.737767	0.663	0.424	1.01027e-109	LaTP2	Nom1
8.84108e-114	0.772838	0.619	0.382	1.60519e-109	LaTP2	Stard3
1.01265e-113	0.792121	0.615	0.382	1.83858e-109	LaTP2	Atp6v1c1
1.84241e-113	0.949077	0.602	0.365	3.34508e-109	LaTP2	Jarid2
1.98531e-113	0.76255	0.592	0.356	3.60453e-109	LaTP2	Pafah1b3
2.20544e-113	0.869705	0.72	0.501	4.0042e-109	LaTP2	Nfe2l1
5.08595e-113	0.674436	0.901	0.751	9.23404e-109	LaTP2	Ube2s
1.06297e-112	0.913834	0.615	0.39	1.92992e-108	LaTP2	Washc2c
4.88621e-112	0.536878	0.911	0.798	8.87141e-108	LaTP2	Hspa4
1.274e-111	0.868174	0.517	0.289	2.31308e-107	LaTP2	Polb
3.81825e-111	0.883594	0.551	0.307	6.93242e-107	LaTP2	Fbxo5
7.08919e-111	0.623842	0.811	0.611	1.28711e-106	LaTP2	Dhrsx
8.44395e-111	1.05158	0.511	0.29	1.53308e-106	LaTP2	Pank3
3.13548e-110	0.732802	0.728	0.514	5.69278e-106	LaTP2	Exoc3
3.19298e-109	0.883021	0.512	0.284	5.79718e-105	LaTP2	Tubgcp2
3.36255e-109	0.742259	0.682	0.458	6.10505e-105	LaTP2	Rad50
3.92346e-109	0.921796	0.675	0.463	7.12343e-105	LaTP2	Golgb1
5.99069e-109	0.824979	0.627	0.4	1.08767e-104	LaTP2	Clspn
8.94304e-109	1.04796	0.532	0.298	1.6237e-104	LaTP2	Lgalsl
1.32225e-108	0.725373	0.775	0.58	2.40069e-104	LaTP2	Zc3h11a
1.32255e-108	0.879667	0.514	0.29	2.40122e-104	LaTP2	Nub1
1.45705e-108	0.619464	0.782	0.579	2.64543e-104	LaTP2	Vps29
1.63095e-108	0.775769	0.629	0.406	2.96116e-104	LaTP2	Ndufaf3
2.11198e-108	0.796483	0.616	0.389	3.83451e-104	LaTP2	Carnmt1
3.15295e-108	0.713178	0.804	0.615	5.7245e-104	LaTP2	Cdca3
4.57007e-108	0.652718	0.784	0.586	8.29742e-104	LaTP2	Yme1l1
1.13516e-107	0.688007	0.775	0.584	2.06099e-103	LaTP2	AABR07071244.1
1.20573e-107	0.89342	0.574	0.346	2.18912e-103	LaTP2	Hsdl2
2.59378e-107	0.663562	0.786	0.587	4.70926e-103	LaTP2	Usp15
5.46663e-107	0.651562	0.816	0.624	9.92521e-103	LaTP2	Scaf11
6.37546e-107	0.647329	0.764	0.554	1.15753e-102	LaTP2	Phf20
7.24682e-107	0.728705	0.687	0.469	1.31573e-102	LaTP2	Iws1
1.1267e-106	0.769017	0.734	0.521	2.04564e-102	LaTP2	Ktn1
3.32939e-106	0.842326	0.551	0.327	6.04484e-102	LaTP2	Wipi2
3.85231e-106	0.550496	0.86	0.695	6.99425e-102	LaTP2	Sugt1
1.09803e-105	0.614014	0.812	0.64	1.99358e-101	LaTP2	Smc6
1.34481e-105	0.723125	0.638	0.408	2.44163e-101	LaTP2	Cep57
2.66349e-105	0.77581	0.524	0.295	4.83584e-101	LaTP2	Lpcat1
2.66595e-105	0.781438	0.601	0.371	4.84031e-101	LaTP2	Gab1
4.19636e-105	0.652722	0.757	0.563	7.61891e-101	LaTP2	Cand1
4.67207e-105	0.777401	0.77	0.59	8.48262e-101	LaTP2	Ctnna1
5.80833e-105	0.592788	0.754	0.513	1.05456e-100	LaTP2	Nr2f6
1.17388e-104	0.858962	0.596	0.373	2.1313e-100	LaTP2	Atad5
3.29759e-104	0.77397	0.665	0.438	5.9871e-100	LaTP2	Sbno1
4.7848e-104	0.725059	0.699	0.479	8.68729e-100	LaTP2	Cers2
1.20927e-103	0.764536	0.646	0.407	2.19556e-99	LaTP2	Peg10
3.35356e-103	0.802365	0.549	0.325	6.08872e-99	LaTP2	Exosc9
5.48361e-103	0.683408	0.705	0.484	9.95604e-99	LaTP2	Faf1
1.74252e-102	0.783256	0.753	0.556	3.16373e-98	LaTP2	Nsd1
1.80989e-102	0.61164	0.741	0.524	3.28604e-98	LaTP2	Mettl16
1.89508e-102	0.637169	0.754	0.557	3.4407e-98	LaTP2	Ccna2
1.95969e-102	0.604592	0.784	0.562	3.55802e-98	LaTP2	Tecr
3.11839e-102	0.626886	0.714	0.486	5.66175e-98	LaTP2	Etfa
3.69914e-102	0.682624	0.728	0.521	6.71615e-98	LaTP2	Mien1
8.3456e-102	0.588091	0.8	0.604	1.51523e-97	LaTP2	Cops2
8.92188e-102	0.75511	0.641	0.415	1.61986e-97	LaTP2	Bod1
1.34338e-101	0.760124	0.691	0.475	2.43904e-97	LaTP2	Cdk2ap2
1.43748e-101	0.631589	0.725	0.503	2.60989e-97	LaTP2	Srp54a
2.44326e-101	0.665394	0.716	0.498	4.43598e-97	LaTP2	Leo1
2.64647e-101	0.755568	0.829	0.672	4.80492e-97	LaTP2	Dsp
2.94911e-101	0.748954	0.528	0.305	5.3544e-97	LaTP2	Tmem41a
3.1619e-101	0.6439	0.723	0.52	5.74075e-97	LaTP2	Dbndd2
3.66085e-101	0.721475	0.693	0.483	6.64664e-97	LaTP2	Tceal9
6.16699e-101	0.607153	0.733	0.503	1.11968e-96	LaTP2	Rfc3
1.32792e-100	0.870528	0.54	0.316	2.41097e-96	LaTP2	Sgo2
1.33383e-100	0.605875	0.71	0.477	2.4217e-96	LaTP2	Dpp3
1.72946e-100	0.755375	0.565	0.344	3.14001e-96	LaTP2	N4bp1
3.47208e-100	0.831467	0.588	0.373	6.30391e-96	LaTP2	Ap3b1
3.77021e-100	0.715118	0.678	0.466	6.84519e-96	LaTP2	Tprg1l
3.85457e-100	0.685965	0.717	0.524	6.99835e-96	LaTP2	Snapin
1.38062e-99	0.583337	0.809	0.613	2.50665e-95	LaTP2	Apex1
1.79128e-99	0.673639	0.859	0.729	3.25224e-95	LaTP2	Xpo1
3.74383e-99	0.743447	0.633	0.392	6.79731e-95	LaTP2	Cdc73
1.10749e-98	0.658784	0.737	0.525	2.01076e-94	LaTP2	Jtb
1.24326e-98	0.636123	0.605	0.378	2.25727e-94	LaTP2	Ccdc90b
1.25351e-98	0.666912	0.698	0.481	2.27587e-94	LaTP2	Arid4b
1.4541e-98	0.606131	0.765	0.546	2.64007e-94	LaTP2	Asf1a
1.55362e-98	0.624261	0.726	0.486	2.82074e-94	LaTP2	Mbnl3
6.2865e-98	0.735313	0.574	0.355	1.14138e-93	LaTP2	Nsmce2
1.94726e-97	0.757762	0.621	0.391	3.53544e-93	LaTP2	Nusap1
2.72879e-97	0.699937	0.554	0.328	4.95439e-93	LaTP2	Lrrc42
2.75593e-97	0.847727	0.518	0.309	5.00366e-93	LaTP2	Ube2g2
5.37456e-97	0.704474	0.548	0.309	9.75805e-93	LaTP2	Camk1
8.37426e-97	0.725978	0.571	0.351	1.52043e-92	LaTP2	Rbfa
5.40656e-96	0.738013	0.648	0.434	9.81614e-92	LaTP2	Nrdc
5.8545e-96	0.6956	0.746	0.538	1.06294e-91	LaTP2	NEWGENE-1559832
8.48224e-96	0.637159	0.784	0.59	1.54004e-91	LaTP2	H3f3a.1
1.26691e-95	0.600672	0.81	0.626	2.3002e-91	LaTP2	Perp
1.58683e-95	0.714783	0.615	0.386	2.88104e-91	LaTP2	Zmym5
2.52858e-95	0.738496	0.515	0.292	4.5909e-91	LaTP2	Serinc3
4.11243e-95	0.703625	0.642	0.427	7.46652e-91	LaTP2	Aatf
5.79976e-95	0.786828	0.534	0.315	1.053e-90	LaTP2	Cyp51
7.09214e-95	0.764741	0.57	0.354	1.28765e-90	LaTP2	Twnk
8.85326e-94	0.594562	0.812	0.632	1.6074e-89	LaTP2	Smc3
9.10731e-94	0.629661	0.674	0.457	1.65352e-89	LaTP2	Cenpk
1.8945e-93	0.828157	0.524	0.309	3.43965e-89	LaTP2	Tasor2
6.63182e-93	0.781519	0.591	0.368	1.20407e-88	LaTP2	Trip11
2.11411e-92	0.778192	0.541	0.318	3.83837e-88	LaTP2	Sos1
3.21558e-92	0.682501	0.593	0.382	5.8382e-88	LaTP2	Psme3ip1
3.27528e-92	0.658302	0.73	0.514	5.9466e-88	LaTP2	Rsrp1
3.41446e-92	0.79773	0.507	0.296	6.19929e-88	LaTP2	Abhd2
5.57075e-92	0.505492	0.839	0.673	1.01142e-87	LaTP2	Dnajc2
1.66384e-91	0.533453	0.809	0.638	3.02086e-87	LaTP2	Syf2
1.78777e-91	0.526214	0.822	0.645	3.24587e-87	LaTP2	Etf1
1.83924e-91	0.755456	0.513	0.302	3.33933e-87	LaTP2	Pdcd4
2.00663e-91	0.729106	0.633	0.427	3.64324e-87	LaTP2	Napa
2.85325e-91	0.600805	0.719	0.514	5.18037e-87	LaTP2	Cggbp1
2.26978e-90	0.639283	0.741	0.545	4.12101e-86	LaTP2	Smarcc1
3.13786e-90	0.507442	0.829	0.67	5.69709e-86	LaTP2	ENSRNOG00000017251
4.57804e-90	0.592808	0.725	0.512	8.31189e-86	LaTP2	Trappc3
7.10614e-90	0.760161	0.529	0.318	1.29019e-85	LaTP2	Pnpla8
1.10193e-89	0.632725	0.699	0.496	2.00066e-85	LaTP2	Chtop
1.38496e-89	0.639809	0.638	0.426	2.51454e-85	LaTP2	mrpl24
1.87159e-89	0.619583	0.548	0.327	3.39805e-85	LaTP2	Syngr2
2.03828e-89	0.673093	0.626	0.399	3.7007e-85	LaTP2	Unc50
2.50526e-89	0.522685	0.769	0.56	4.54854e-85	LaTP2	Rfc4
3.09465e-89	0.696393	0.579	0.354	5.61864e-85	LaTP2	Bin2
8.13464e-89	0.777254	0.549	0.34	1.47692e-84	LaTP2	Myc
1.20753e-88	0.727983	0.588	0.382	2.1924e-84	LaTP2	Dis3
1.23961e-88	0.831368	0.511	0.309	2.25063e-84	LaTP2	Arid3a
1.25017e-88	0.599835	0.704	0.499	2.26982e-84	LaTP2	Anapc4
1.84455e-88	0.627494	0.665	0.465	3.34896e-84	LaTP2	Nosip
2.31545e-88	0.701515	0.557	0.348	4.20393e-84	LaTP2	Cmss1
3.07937e-88	0.561396	0.815	0.667	5.5909e-84	LaTP2	AABR07062570.1
3.87676e-88	0.585809	0.767	0.569	7.03865e-84	LaTP2	Rab1a
4.00719e-88	0.581503	0.688	0.473	7.27545e-84	LaTP2	Mettl9
4.79034e-88	0.71	0.771	0.605	8.69733e-84	LaTP2	Mki67
9.35377e-88	0.507387	0.83	0.633	1.69827e-83	LaTP2	Ube2b
3.03529e-87	0.660682	0.658	0.451	5.51086e-83	LaTP2	Ppp4r3a
3.20615e-87	0.514386	0.825	0.657	5.82109e-83	LaTP2	Tbcb
3.32815e-87	0.591247	0.777	0.602	6.0426e-83	LaTP2	Smc2
3.4204e-87	0.703399	0.516	0.303	6.21008e-83	LaTP2	Spata5
3.63115e-87	0.685509	0.566	0.352	6.59271e-83	LaTP2	Topors
1.36786e-86	0.876468	0.502	0.306	2.48349e-82	LaTP2	Snx27
1.45702e-86	0.716149	0.569	0.357	2.64537e-82	LaTP2	Cep295
1.97133e-86	0.546911	0.778	0.585	3.57915e-82	LaTP2	Rusc1
2.97332e-86	1.45606	0.561	0.361	5.39836e-82	LaTP2	Tfrc
4.27101e-86	0.704061	0.567	0.358	7.75445e-82	LaTP2	Sin3a
5.514e-86	0.67216	0.624	0.414	1.00112e-81	LaTP2	Pgrmc2
1.01128e-85	0.651248	0.667	0.458	1.83609e-81	LaTP2	Uhrf1
1.26477e-85	0.537771	0.758	0.56	2.29631e-81	LaTP2	Rnmt
2.23607e-85	0.570691	0.719	0.523	4.0598e-81	LaTP2	Ubn1
3.0733e-85	0.659762	0.623	0.414	5.57988e-81	LaTP2	Atg3
4.00546e-85	0.602379	0.634	0.42	7.27231e-81	LaTP2	Eif4enif1
6.86388e-85	0.631372	0.63	0.422	1.24621e-80	LaTP2	Chaf1a
9.97817e-85	0.712627	0.563	0.356	1.81164e-80	LaTP2	Vps41
1.1567e-84	0.749377	0.569	0.37	2.10011e-80	LaTP2	Usp48
1.43507e-84	0.585073	0.723	0.535	2.6055e-80	LaTP2	Syap1
1.75223e-84	0.63104	0.631	0.411	3.18136e-80	LaTP2	Cdk12
1.98133e-84	0.612061	0.62	0.412	3.5973e-80	LaTP2	Trappc2b
2.77994e-84	0.660146	0.569	0.359	5.04726e-80	LaTP2	Atp6v1a
3.07296e-84	0.755338	0.505	0.299	5.57926e-80	LaTP2	Ncbp3
3.83599e-84	0.701889	0.674	0.483	6.96463e-80	LaTP2	Akap9
4.9914e-84	0.56517	0.729	0.537	9.06239e-80	LaTP2	Ctcf
7.1163e-84	0.717624	0.576	0.374	1.29204e-79	LaTP2	Recql
9.2302e-84	0.650062	0.538	0.331	1.67584e-79	LaTP2	Stx4
9.51973e-84	0.663593	0.526	0.315	1.7284e-79	LaTP2	Terf1
1.42921e-83	0.684581	0.682	0.489	2.59488e-79	LaTP2	Prpf8
1.90091e-83	0.669073	0.522	0.313	3.4513e-79	LaTP2	Rnf121
2.11639e-83	0.542229	0.738	0.507	3.84251e-79	LaTP2	Copz2
3.94038e-83	0.551832	0.522	0.307	7.15415e-79	LaTP2	Gde1
4.95914e-83	0.63678	0.557	0.35	9.00381e-79	LaTP2	Thap11
5.81001e-83	0.57383	0.634	0.394	1.05487e-78	LaTP2	Rassf4
7.12786e-83	0.624849	0.625	0.417	1.29413e-78	LaTP2	Gigyf2
8.53661e-83	0.70148	0.673	0.494	1.54991e-78	LaTP2	Spag9
8.8046e-83	0.604693	0.567	0.349	1.59856e-78	LaTP2	Mybl2
1.09201e-82	0.569356	0.794	0.631	1.98266e-78	LaTP2	Ctr9
1.69394e-82	0.53307	0.766	0.572	3.07553e-78	LaTP2	Nsmce4a
1.69626e-82	0.618106	0.681	0.464	3.07972e-78	LaTP2	Use1
2.38333e-82	0.636967	0.501	0.286	4.32717e-78	LaTP2	Pcbp4
2.85568e-82	0.595412	0.652	0.436	5.18477e-78	LaTP2	Marchf7
6.15467e-82	0.574767	0.693	0.499	1.11744e-77	LaTP2	Qars1
6.90191e-82	0.642889	0.714	0.525	1.25311e-77	LaTP2	Mcm3
7.55195e-82	0.553326	0.748	0.54	1.37113e-77	LaTP2	Psmg2
4.63302e-81	0.666964	0.552	0.349	8.41171e-77	LaTP2	Slu7
8.34748e-81	0.626428	0.608	0.397	1.51557e-76	LaTP2	Nuf2
8.62985e-81	0.572677	0.622	0.414	1.56684e-76	LaTP2	Tmem167b
1.01042e-80	0.647963	0.695	0.506	1.83453e-76	LaTP2	Mrpl36
1.53189e-80	0.563112	0.732	0.541	2.78129e-76	LaTP2	Akap8
1.82263e-80	0.578166	0.654	0.452	3.30917e-76	LaTP2	Gtf2f2
2.83634e-80	0.52312	0.754	0.56	5.14967e-76	LaTP2	Arl1
3.47074e-80	0.656992	0.703	0.522	6.30147e-76	LaTP2	Sptan1
3.87812e-80	0.641927	0.676	0.48	7.04112e-76	LaTP2	Hadha
4.82349e-80	0.725413	0.588	0.384	8.75752e-76	LaTP2	Irx3
5.44086e-80	0.573866	0.603	0.4	9.87843e-76	LaTP2	Ift74
6.44303e-80	0.697976	0.531	0.334	1.1698e-75	LaTP2	Cyhr1
6.96153e-80	0.534256	0.741	0.55	1.26394e-75	LaTP2	Ilf2
2.07285e-79	0.542515	0.791	0.617	3.76347e-75	LaTP2	Wdr18
2.36156e-79	0.60078	0.559	0.348	4.28766e-75	LaTP2	Rad51
2.49829e-79	0.634526	0.708	0.522	4.5359e-75	LaTP2	RGD1304587
3.17625e-79	0.538036	0.621	0.411	5.76681e-75	LaTP2	Acrbp
4.21859e-79	0.661551	0.542	0.341	7.65927e-75	LaTP2	Asxl1
6.47713e-79	0.503359	0.85	0.719	1.17599e-74	LaTP2	Eprs
6.51164e-79	0.720043	0.583	0.388	1.18225e-74	LaTP2	Rnaset2
6.85982e-79	0.687543	0.563	0.367	1.24547e-74	LaTP2	Anapc2
8.84243e-79	0.655096	0.574	0.367	1.60543e-74	LaTP2	Ofd1
9.42405e-79	0.598735	0.676	0.483	1.71103e-74	LaTP2	Dnm2
1.37789e-78	0.514108	0.796	0.625	2.5017e-74	LaTP2	Lap3
2.15113e-78	0.511729	0.819	0.661	3.90559e-74	LaTP2	Purb
3.27755e-78	0.890303	0.661	0.484	5.95072e-74	LaTP2	Hist1h2an
3.30478e-78	0.639301	0.574	0.377	6.00016e-74	LaTP2	Impa2
3.38249e-78	0.638238	0.613	0.417	6.14125e-74	LaTP2	Cmas
4.31718e-78	0.55992	0.785	0.601	7.83827e-74	LaTP2	Ezh2
4.8648e-78	0.688034	0.51	0.314	8.83252e-74	LaTP2	Cenpc
5.30327e-78	0.573692	0.752	0.578	9.62861e-74	LaTP2	Ctsa
6.3961e-78	0.663561	0.532	0.332	1.16128e-73	LaTP2	Rad51ap1
1.14669e-77	0.584996	0.705	0.507	2.08194e-73	LaTP2	Exosc7
1.9548e-77	0.519436	0.784	0.618	3.54913e-73	LaTP2	Hdgfl2
2.12731e-77	0.683145	0.65	0.456	3.86235e-73	LaTP2	Hmmr
2.71122e-77	0.592437	0.762	0.592	4.92249e-73	LaTP2	Tpx2
1.05359e-76	0.60745	0.757	0.59	1.91289e-72	LaTP2	Pkn2
1.23043e-76	0.681436	0.519	0.325	2.23397e-72	LaTP2	Ints6
1.47909e-76	0.706964	0.531	0.337	2.68543e-72	LaTP2	Mfn1
1.47976e-76	0.587636	0.578	0.367	2.68665e-72	LaTP2	Fen1
3.10871e-76	0.514261	0.766	0.588	5.64418e-72	LaTP2	Ubald2
3.23592e-76	0.638197	0.601	0.399	5.87514e-72	LaTP2	Mllt10
5.87103e-76	0.63167	0.524	0.331	1.06594e-71	LaTP2	Spast
6.01846e-76	0.632721	0.535	0.33	1.09271e-71	LaTP2	Kifc1
3.71062e-75	0.542076	0.69	0.493	6.737e-71	LaTP2	Rab7a
3.88338e-75	0.517271	0.787	0.628	7.05067e-71	LaTP2	Lig1
1.0588e-74	0.516626	0.746	0.571	1.92236e-70	LaTP2	Rrm1
1.16897e-74	0.504655	0.772	0.59	2.12237e-70	LaTP2	Slbp
1.32272e-74	0.69126	0.502	0.308	2.40153e-70	LaTP2	Kif15
1.88665e-74	0.667641	0.588	0.399	3.4254e-70	LaTP2	Wdr3
1.91809e-74	0.530844	0.697	0.501	3.48249e-70	LaTP2	Bag5
3.20145e-74	0.585796	0.614	0.42	5.81256e-70	LaTP2	Gon4l
4.95867e-74	0.606552	0.797	0.647	9.00296e-70	LaTP2	Mrps6
5.60691e-74	0.551704	0.696	0.5	1.01799e-69	LaTP2	Paf1
5.80825e-74	0.510422	0.737	0.545	1.05455e-69	LaTP2	Ncbp2
6.59399e-74	0.721098	0.635	0.449	1.1972e-69	LaTP2	Suco
9.3279e-74	0.633486	0.663	0.467	1.69357e-69	LaTP2	Dlgap5
9.8656e-74	0.50813	0.759	0.592	1.7912e-69	LaTP2	Ftsj3
1.24084e-73	0.636592	0.511	0.317	2.25287e-69	LaTP2	Hdac6
1.54458e-73	0.513665	0.635	0.41	2.80434e-69	LaTP2	Tjp1
1.71113e-73	0.711623	0.523	0.333	3.10672e-69	LaTP2	Naa16
2.8905e-73	0.577517	0.587	0.394	5.248e-69	LaTP2	Flii
1.18571e-72	0.570032	0.627	0.442	2.15277e-68	LaTP2	Gatd3a
1.95209e-72	0.605157	0.553	0.364	3.54421e-68	LaTP2	Riok1
5.41826e-72	0.64511	0.544	0.351	9.8374e-68	LaTP2	Npat
8.72525e-72	0.56328	0.674	0.483	1.58416e-67	LaTP2	Ppp4r3b
1.33324e-71	0.590081	0.563	0.363	2.42063e-67	LaTP2	Cwc22
1.40498e-71	0.645902	0.593	0.402	2.55088e-67	LaTP2	Trappc10
3.26013e-71	0.616488	0.635	0.453	5.9191e-67	LaTP2	Appl1
9.00152e-71	0.57252	0.639	0.445	1.63432e-66	LaTP2	Mrps22
1.18963e-70	0.536765	0.591	0.386	2.1599e-66	LaTP2	Acad10
1.34268e-70	0.669057	0.602	0.421	2.43776e-66	LaTP2	Zdhhc3
9.26565e-70	0.61201	0.513	0.324	1.68227e-65	LaTP2	Hdac3
9.31754e-70	0.631417	0.628	0.438	1.69169e-65	LaTP2	Atad2
1.30121e-69	0.539326	0.778	0.617	2.36248e-65	LaTP2	Smc4
2.14271e-69	0.505788	0.705	0.511	3.89031e-65	LaTP2	Psmg1
3.34468e-69	0.551672	0.717	0.53	6.0726e-65	LaTP2	Wac
4.92482e-69	0.501937	0.732	0.514	8.94151e-65	LaTP2	Ech1
5.54379e-69	0.544746	0.548	0.352	1.00653e-64	LaTP2	Mknk2
7.27654e-69	0.534904	0.758	0.597	1.32113e-64	LaTP2	Ddx42
1.7249e-68	0.602215	0.601	0.416	3.13173e-64	LaTP2	Nubp2
2.11964e-68	0.522948	0.581	0.388	3.84842e-64	LaTP2	Tmf1
2.15056e-68	0.614008	0.681	0.5	3.90457e-64	LaTP2	Rif1
3.6206e-68	0.538474	0.533	0.342	6.57357e-64	LaTP2	Gfm1
3.6402e-68	0.532728	0.782	0.629	6.60914e-64	LaTP2	Fip1l1
4.26889e-68	0.558144	0.572	0.389	7.7506e-64	LaTP2	Mrpl4
1.07613e-67	0.545499	0.78	0.629	1.95382e-63	LaTP2	Ranbp2
1.23385e-67	0.581831	0.577	0.38	2.24017e-63	LaTP2	NEWGENE-1586233
2.31844e-67	0.523261	0.641	0.451	4.20935e-63	LaTP2	Bptf
2.55079e-67	0.599676	0.576	0.392	4.63121e-63	LaTP2	Tm2d2
2.66899e-67	0.62158	0.676	0.525	4.84583e-63	LaTP2	Brd2
5.86752e-67	0.684318	0.519	0.332	1.06531e-62	LaTP2	Ippk
6.81044e-67	0.587056	0.567	0.379	1.2365e-62	LaTP2	Ice1
8.49037e-67	0.525325	0.64	0.446	1.54151e-62	LaTP2	Topbp1
1.25354e-66	0.569908	0.606	0.417	2.27594e-62	LaTP2	Trappc13
1.51676e-66	0.558332	0.708	0.536	2.75384e-62	LaTP2	Usp34
3.39769e-66	0.532328	0.604	0.416	6.16885e-62	LaTP2	Fam76a
3.48002e-66	0.506344	0.764	0.602	6.31833e-62	LaTP2	Ttc3
3.98344e-66	0.550545	0.596	0.407	7.23233e-62	LaTP2	Csk
5.0521e-66	0.501573	0.656	0.45	9.17259e-62	LaTP2	Tmem59
5.21211e-66	0.549631	0.518	0.328	9.4631e-62	LaTP2	Spg21
6.78166e-66	0.526668	0.625	0.448	1.23128e-61	LaTP2	Mapk14
8.51801e-66	0.546685	0.58	0.387	1.54653e-61	LaTP2	Dmap1
8.55847e-66	0.636829	0.543	0.357	1.55388e-61	LaTP2	Ormdl1
1.05922e-65	0.592806	0.558	0.375	1.92313e-61	LaTP2	Eloa
1.18344e-65	0.608549	0.524	0.339	2.14865e-61	LaTP2	Ehmt1
1.77079e-65	0.530192	0.523	0.331	3.21505e-61	LaTP2	Itsn2
1.82054e-65	0.589094	0.611	0.425	3.30537e-61	LaTP2	Smc5
1.95622e-65	0.508927	0.619	0.436	3.55171e-61	LaTP2	Dync1li2
2.99338e-65	0.640361	0.545	0.355	5.43477e-61	LaTP2	Thoc2l
3.4157e-65	0.59288	0.548	0.365	6.20155e-61	LaTP2	Sgce
3.93928e-65	0.555135	0.519	0.335	7.15215e-61	LaTP2	Maf1
8.36656e-65	0.564687	0.527	0.337	1.51903e-60	LaTP2	Rab35
1.0667e-64	0.575951	0.591	0.407	1.93671e-60	LaTP2	AABR07064719.2
1.80189e-64	0.518779	0.597	0.416	3.27152e-60	LaTP2	Rab24
2.47092e-64	0.501213	0.722	0.541	4.48621e-60	LaTP2	Pnisr
2.72314e-64	0.529986	0.703	0.526	4.94414e-60	LaTP2	H2ax
3.97999e-64	0.506935	0.722	0.52	7.22607e-60	LaTP2	Ccne1
6.80097e-64	0.580824	0.504	0.316	1.23478e-59	LaTP2	Ptk2
6.81172e-64	0.625664	0.528	0.336	1.23674e-59	LaTP2	Ccne2
7.57188e-64	0.567464	0.539	0.359	1.37475e-59	LaTP2	Dtd1
9.66652e-64	0.576492	0.537	0.354	1.75505e-59	LaTP2	Nup214
1.49408e-63	0.511961	0.635	0.451	2.71264e-59	LaTP2	Gnl2
2.73207e-63	0.570691	0.5	0.32	4.96035e-59	LaTP2	Gbf1
5.16541e-63	0.560671	0.587	0.407	9.37831e-59	LaTP2	Crebbp
1.8482e-62	0.563671	0.621	0.443	3.35559e-58	LaTP2	Psph
2.54425e-62	0.531701	0.531	0.343	4.61935e-58	LaTP2	Cdca5
3.72389e-62	0.57724	0.523	0.345	6.7611e-58	LaTP2	Fam210a
4.25513e-62	0.540985	0.554	0.372	7.72562e-58	LaTP2	Fblim1
1.08717e-61	0.576736	0.534	0.35	1.97387e-57	LaTP2	Fem1b
1.42868e-61	0.600523	0.523	0.345	2.5939e-57	LaTP2	Pla2g15
3.48506e-61	0.64067	0.611	0.419	6.32748e-57	LaTP2	Pja1
4.42669e-61	0.568847	0.536	0.355	8.03711e-57	LaTP2	Zfp511
5.54753e-61	0.529638	0.532	0.352	1.00721e-56	LaTP2	Sike1
6.70652e-61	0.57342	0.556	0.377	1.21764e-56	LaTP2	ENSRNOG00000067388
8.8948e-61	0.500177	0.601	0.416	1.61494e-56	LaTP2	Nfu1
1.24163e-60	0.540999	0.599	0.415	2.2543e-56	LaTP2	Opa1
1.55329e-60	0.512405	0.543	0.358	2.82014e-56	LaTP2	Slc25a13
2.54973e-60	0.565217	0.575	0.387	4.62928e-56	LaTP2	Zc3h14
3.10673e-60	0.528319	0.551	0.366	5.64057e-56	LaTP2	Ap1g1
4.88242e-60	0.507039	0.598	0.42	8.86452e-56	LaTP2	Prpf3
6.35611e-60	0.553268	0.524	0.347	1.15402e-55	LaTP2	Osgep
9.85081e-60	0.534733	0.615	0.435	1.78851e-55	LaTP2	Fam193a
1.07074e-59	0.50891	0.556	0.376	1.94404e-55	LaTP2	Lrrc47
1.57892e-59	0.588931	0.581	0.414	2.8667e-55	LaTP2	Ckap5
2.43777e-59	0.588637	0.627	0.452	4.42602e-55	LaTP2	Arfgef1
3.90386e-59	0.572974	0.675	0.516	7.08785e-55	LaTP2	Arhgap10
5.12114e-59	0.542257	0.588	0.412	9.29795e-55	LaTP2	Dctn1
9.15058e-59	0.607936	0.534	0.359	1.66138e-54	LaTP2	Zmym4
1.73215e-58	0.562336	0.553	0.379	3.1449e-54	LaTP2	Sertad1
1.01036e-57	0.518038	0.544	0.373	1.8344e-53	LaTP2	Xab2
1.92873e-57	0.531027	0.636	0.46	3.50181e-53	LaTP2	Trrap
4.58664e-57	0.533611	0.554	0.384	8.3275e-53	LaTP2	Gpalpp1
8.03329e-57	0.507868	0.783	0.644	1.45852e-52	LaTP2	Slc3a2
1.01388e-56	0.542906	0.551	0.381	1.8408e-52	LaTP2	Ppwd1
1.19636e-56	0.577309	0.56	0.391	2.17211e-52	LaTP2	Nol8
1.50732e-56	0.515976	0.516	0.346	2.73669e-52	LaTP2	Cnot10
5.25604e-56	0.603965	0.733	0.594	9.54286e-52	LaTP2	H1f4
6.1292e-56	0.505539	0.569	0.39	1.11282e-51	LaTP2	Pias2
7.37891e-56	0.525467	0.691	0.522	1.33972e-51	LaTP2	Cdc20
9.16801e-56	0.673159	0.698	0.548	1.66454e-51	LaTP2	Top2a
1.71887e-55	0.547765	0.541	0.369	3.12078e-51	LaTP2	Rabep1
2.29622e-55	0.629561	0.635	0.47	4.16903e-51	LaTP2	Cenpe
4.06508e-55	0.729853	0.525	0.36	7.38056e-51	LaTP2	H4f3
7.10319e-55	0.54309	0.531	0.355	1.28965e-50	LaTP2	AABR07021955.1
8.32432e-55	0.513798	0.66	0.499	1.51136e-50	LaTP2	Mark3
1.45803e-54	0.554997	0.555	0.378	2.64719e-50	LaTP2	Arl6ip5
2.26341e-54	0.561953	0.505	0.336	4.10944e-50	LaTP2	Dicer1
2.90911e-54	0.628724	0.511	0.348	5.28178e-50	LaTP2	Timeless
1.88909e-53	0.516179	0.521	0.35	3.42983e-49	LaTP2	Arl14ep
3.45734e-53	0.506503	0.722	0.56	6.27715e-49	LaTP2	Copb1
4.98096e-52	0.502601	0.572	0.406	9.04343e-48	LaTP2	Grwd1
7.66827e-52	0.50507	0.641	0.48	1.39225e-47	LaTP2	Dnajc21
9.26611e-52	0.514212	0.513	0.344	1.68236e-47	LaTP2	Trpm7
3.39595e-51	0.529566	0.516	0.35	6.16568e-47	LaTP2	Mdn1
1.58031e-50	0.519954	0.514	0.353	2.86921e-46	LaTP2	Rnf20
2.43262e-50	0.511841	0.545	0.38	4.41666e-46	LaTP2	Ascc3
1.09288e-47	0.501868	0.589	0.422	1.98423e-43	LaTP2	Krcc1
2.37945e-45	0.581943	0.524	0.382	4.32012e-41	LaTP2	Baz1a
2.98762e-44	0.559503	0.531	0.378	5.42433e-40	LaTP2	Qk
1.19511e-42	0.536948	0.612	0.438	2.16984e-38	LaTP2	Hprt1
5.35997e-40	0.522417	0.509	0.367	9.73156e-36	LaTP2	Ascc1
6.43409e-39	0.557013	0.517	0.379	1.16817e-34	LaTP2	Inf2
2.63887e-30	0.693928	0.525	0.405	4.79113e-26	LaTP2	H1f5
3.83447e-28	0.622164	0.705	0.61	6.96186e-24	LaTP2	Peg3
0	4.37144	0.998	0.636	0	SpT	Ceacam9
0	4.22525	0.904	0.137	0	SpT	Prl6a1
0	3.84294	0.671	0.1	0	SpT	Prl7b1
0	3.79997	0.626	0.04	0	SpT	Doxl1
0	3.76214	0.857	0.086	0	SpT	Ascl2
0	3.52629	0.836	0.164	0	SpT	Igsf3
0	3.52049	0.892	0.147	0	SpT	Laptm5
0	3.51439	0.683	0.084	0	SpT	Ncam1
0	3.51391	0.781	0.221	0	SpT	1500009L16Rik
0	3.28226	0.662	0.038	0	SpT	AABR07054614.1
0	3.1462	0.61	0.023	0	SpT	Ccr1l1
0	3.10459	0.73	0.097	0	SpT	Icam2
0	3.08985	0.935	0.336	0	SpT	Fgfbp1
0	2.96511	0.565	0.023	0	SpT	RGD1309036
0	2.9526	0.652	0.097	0	SpT	Mmp15
0	2.91424	0.963	0.478	0	SpT	Ckap4
0	2.88375	0.938	0.396	0	SpT	Fabp3
0	2.88136	0.704	0.093	0	SpT	Psmb9
0	2.83493	0.907	0.354	0	SpT	Cotl1
0	2.80663	0.957	0.444	0	SpT	Car2
0	2.75699	0.523	0.041	0	SpT	Ceacam1
0	2.59275	0.586	0.077	0	SpT	Derl3
0	2.58592	0.535	0.025	0	SpT	Pla2g4d
0	2.50862	0.943	0.517	0	SpT	Ifitm2
0	2.40636	0.522	0.045	0	SpT	Nipal2
0	2.38689	0.635	0.128	0	SpT	Gpc1
0	2.38601	0.808	0.334	0	SpT	Grhpr
0	2.36251	0.996	0.727	0	SpT	ENSRNOG00000002379
0	2.32734	0.674	0.152	0	SpT	Pkib
0	2.3185	0.74	0.202	0	SpT	Cmtm7
0	2.30593	0.825	0.415	0	SpT	Ada
0	2.30549	0.621	0.09	0	SpT	Tspan33
0	2.29856	0.9	0.443	0	SpT	Col4a1
0	2.22633	0.719	0.161	0	SpT	RT1-CE16
0	2.22026	0.86	0.348	0	SpT	Tssc4
0	2.13047	0.728	0.132	0	SpT	Jam2
0	2.1262	0.706	0.242	0	SpT	Col4a2
0	2.09584	0.793	0.264	0	SpT	Cdx2
0	2.08009	0.812	0.321	0	SpT	P4ha2
0	2.07664	0.718	0.205	0	SpT	Pheta1
0	2.05728	0.798	0.34	0	SpT	Tnfaip8
0	2.01255	0.503	0.126	0	SpT	Id2
0	2.01165	0.511	0.079	0	SpT	Psmb8
0	2.00697	0.579	0.109	0	SpT	Olr1
0	1.96684	0.967	0.638	0	SpT	B2m
0	1.95701	0.947	0.528	0	SpT	Serpinh1
0	1.94779	0.711	0.163	0	SpT	Irs3
0	1.94506	0.555	0.123	0	SpT	Tpst1
0	1.90069	0.567	0.143	0	SpT	Sox4
0	1.88442	0.855	0.384	0	SpT	Efhd2
0	1.86683	0.664	0.227	0	SpT	Upp1
0	1.84333	0.992	0.933	0	SpT	Cdkn1c
0	1.829	0.714	0.301	0	SpT	Twf2
0	1.80811	0.843	0.376	0	SpT	Rassf4
0	1.67207	0.806	0.334	0	SpT	Fam78b
0	1.66294	0.507	0.124	0	SpT	Lcp1
0	1.65201	0.994	0.61	0	SpT	Sbsn
0	1.64377	0.975	0.761	0	SpT	Ctnnbip1
0	1.63043	0.733	0.354	0	SpT	Psme2
0	1.57652	0.744	0.309	0	SpT	Faslg
0	1.53691	0.591	0.184	0	SpT	Pxdc1
0	1.53039	0.587	0.185	0	SpT	Miox
0	1.51775	0.928	0.781	0	SpT	Man2b2
0	1.50985	0.73	0.243	0	SpT	Bcat1
0	1.48927	0.943	0.753	0	SpT	Gstp1
0	1.4748	0.621	0.211	0	SpT	Pea15
0	1.46987	0.837	0.543	0	SpT	Prdx6
0	1.46655	0.794	0.45	0	SpT	Pla2g12a
0	1.30488	0.938	0.71	0	SpT	Macroh2a1
0	1.28533	0.694	0.233	0	SpT	Alas2
0	1.23787	0.853	0.384	0	SpT	Septin5
0	1.2334	0.977	0.8	0	SpT	Gjb3
0	1.13911	0.924	0.733	0	SpT	Grb2
0	1.1346	0.939	0.74	0	SpT	Tpm2
0	1.05952	0.95	0.773	0	SpT	Arpc4
0	0.967615	0.968	0.576	0	SpT	Ecm1
0	0.961949	0.996	0.899	0	SpT	Ctsl
0	0.753881	0.982	0.928	0	SpT	Cfl1
1.71139e-305	1.49273	0.542	0.164	3.1072e-301	SpT	Ube2l6
1.51239e-299	0.828272	0.994	0.955	2.7459e-295	SpT	Pfn1
8.58569e-297	1.69134	0.572	0.185	1.55882e-292	SpT	Dbn1
9.16188e-296	1.26143	0.911	0.659	1.66343e-291	SpT	Nectin2
5.81639e-280	1.30154	0.734	0.348	1.05602e-275	SpT	Psme1
1.7087e-279	1.59534	0.586	0.204	3.10232e-275	SpT	Adgrg3
3.79716e-279	1.79202	0.507	0.155	6.89413e-275	SpT	Ramp1
1.44053e-278	0.903555	0.949	0.831	2.61542e-274	SpT	Ppp1r14b
3.78175e-277	1.36121	0.764	0.402	6.86614e-273	SpT	Josd2
4.2268e-272	1.44513	0.585	0.205	7.67419e-268	SpT	Agap3
5.691e-271	1.36006	0.689	0.286	1.03326e-266	SpT	Nr2f2
5.66935e-268	1.17504	0.814	0.396	1.02933e-263	SpT	Nostrin
1.12038e-267	1.32607	0.551	0.174	2.03416e-263	SpT	Fgfrl1
1.46604e-267	1.32273	0.693	0.298	2.66175e-263	SpT	Was
6.5002e-264	1.47436	0.601	0.232	1.18018e-259	SpT	Tpst2
1.99738e-261	0.886177	0.959	0.849	3.62644e-257	SpT	Arpc1b
6.79428e-261	1.32223	0.808	0.515	1.23357e-256	SpT	Cda
1.34664e-260	1.0612	0.906	0.751	2.44496e-256	SpT	ENSRNOG00000058249
3.01614e-253	0.966596	1	0.994	5.47611e-249	SpT	Tmsb10
4.26073e-251	1.46355	0.661	0.275	7.73579e-247	SpT	Abcg1
5.7466e-250	1.33259	0.68	0.308	1.04335e-245	SpT	Hspb2
9.7813e-250	1.343	0.555	0.198	1.77589e-245	SpT	Bmp7
4.59442e-248	1.18458	0.747	0.378	8.34163e-244	SpT	Mthfd2
9.53339e-248	0.928878	0.905	0.746	1.73088e-243	SpT	Arpc5
2.82388e-247	0.942988	0.968	0.879	5.12703e-243	SpT	Anxa2
7.91713e-243	1.45198	0.556	0.212	1.43743e-238	SpT	Slc31a2
1.79445e-242	0.817212	0.966	0.9	3.258e-238	SpT	Prdx2
4.18066e-240	0.994741	0.757	0.32	7.59041e-236	SpT	Mt1
3.87518e-239	1.35231	0.631	0.272	7.03577e-235	SpT	Sap30
3.80957e-237	1.41441	0.685	0.3	6.91665e-233	SpT	Agrn
7.49137e-236	1.37782	0.742	0.427	1.36013e-231	SpT	Ccnd3
8.26181e-233	0.755696	0.982	0.906	1.50001e-228	SpT	Ldha
2.0627e-230	1.46023	0.562	0.223	3.74504e-226	SpT	Arhgap9
2.50049e-230	0.729922	0.972	0.905	4.53989e-226	SpT	H2az1
1.6963e-228	1.25302	0.684	0.324	3.07979e-224	SpT	Ier2
4.88652e-227	1.23162	0.761	0.395	8.87196e-223	SpT	Palm
1.48852e-226	0.912988	0.903	0.728	2.70256e-222	SpT	Ube2v1
2.23131e-225	1.30455	0.502	0.172	4.05117e-221	SpT	Cnih2
1.13114e-224	0.631218	0.997	0.982	2.05369e-220	SpT	Actg1
1.47135e-220	0.972828	0.933	0.761	2.67139e-216	SpT	Ralbp1
6.42265e-217	1.13606	0.856	0.583	1.1661e-212	SpT	Cul7
2.07137e-215	0.856447	0.647	0.257	3.76077e-211	SpT	Tubb3
6.52372e-215	0.926762	0.903	0.614	1.18445e-210	SpT	Zyx
4.81341e-214	1.02936	0.82	0.534	8.73922e-210	SpT	Gsto1
1.74952e-213	1.16219	0.778	0.487	3.17644e-209	SpT	Mbnl3
1.91393e-212	0.717158	0.985	0.923	3.47494e-208	SpT	S100a11
1.84701e-211	0.533941	0.99	0.728	3.35344e-207	SpT	AC128848.1
9.23149e-210	1.30877	0.643	0.302	1.67607e-205	SpT	Gm2a
2.64493e-207	1.07025	0.753	0.436	4.80214e-203	SpT	Slc35b1
2.36437e-206	0.659042	0.983	0.949	4.29275e-202	SpT	Eif5a
1.6854e-204	1.3588	0.605	0.277	3.06002e-200	SpT	Gfi1b
2.36018e-204	1.45208	0.506	0.172	4.28515e-200	SpT	Pecam1
1.2586e-202	1.17126	0.832	0.507	2.28512e-198	SpT	Cd82
6.99514e-201	1.22263	0.789	0.455	1.27004e-196	SpT	Chpf
7.13403e-201	1.23397	0.585	0.245	1.29525e-196	SpT	Akap2
2.42325e-200	1.02292	0.836	0.619	4.39965e-196	SpT	Galk1
2.66357e-200	0.675579	0.963	0.861	4.83598e-196	SpT	Fkbp1a
1.10787e-199	1.16397	0.777	0.427	2.01144e-195	SpT	Actn1
8.59363e-197	1.1751	0.687	0.383	1.56026e-192	SpT	Casp6
3.36965e-196	0.775952	0.927	0.778	6.11794e-192	SpT	Pgam1
1.54772e-192	1.12204	0.681	0.351	2.81004e-188	SpT	Tle5
3.84033e-189	0.585551	0.993	0.99	6.97249e-185	SpT	Rps2
1.44416e-187	1.33643	0.509	0.204	2.62201e-183	SpT	Cchcr1
1.82919e-187	0.874708	0.876	0.688	3.32107e-183	SpT	Ninj1
9.40218e-187	0.591961	0.962	0.909	1.70706e-182	SpT	Psma7
6.01689e-183	1.11463	0.638	0.329	1.09243e-178	SpT	Nabp2
1.78622e-177	0.97495	0.869	0.678	3.24306e-173	SpT	Higd1a
2.91908e-172	0.719949	0.963	0.793	5.29988e-168	SpT	Maged1
2.59136e-170	0.856061	0.817	0.568	4.70487e-166	SpT	Eif1b
6.28112e-168	0.841517	0.847	0.645	1.1404e-163	SpT	Tex261
9.60954e-168	0.575898	0.96	0.858	1.74471e-163	SpT	Ssr4
2.72349e-167	1.09388	0.622	0.309	4.94476e-163	SpT	Cyp17a1
3.31623e-166	0.75056	0.94	0.822	6.02095e-162	SpT	Cstb
3.24615e-165	0.833217	0.815	0.524	5.89371e-161	SpT	Pdlim1
5.06203e-165	0.960096	0.736	0.457	9.19062e-161	SpT	Parva
1.29041e-164	0.910536	0.822	0.576	2.34286e-160	SpT	Arhgdib
1.76907e-163	0.935642	0.901	0.631	3.21192e-159	SpT	Gjb5
2.64634e-162	0.929339	0.835	0.575	4.8047e-158	SpT	NEWGENE-1565644
6.56175e-162	0.933002	0.769	0.501	1.19135e-157	SpT	RGD1308706
9.9138e-162	0.77004	0.897	0.695	1.79995e-157	SpT	Actr3
2.81776e-161	1.02152	0.633	0.337	5.11593e-157	SpT	Htatip2
3.16767e-161	0.987828	0.66	0.344	5.75122e-157	SpT	Ssbp4
7.71889e-161	0.914448	0.664	0.35	1.40144e-156	SpT	Bin2
6.28008e-157	1.10918	0.51	0.22	1.14021e-152	SpT	Asah1
1.29417e-155	0.785389	0.879	0.66	2.3497e-151	SpT	Rrm2
2.42081e-155	0.575608	0.982	0.924	4.39522e-151	SpT	Tuba1c
1.68497e-154	0.694476	0.905	0.718	3.05924e-150	SpT	Carhsp1
4.41212e-153	0.966696	0.659	0.374	8.01064e-149	SpT	Ugdh
4.88524e-153	0.975934	0.674	0.389	8.86964e-149	SpT	Mlx
6.81528e-153	0.959774	0.709	0.386	1.23738e-148	SpT	Snai1
7.52614e-153	0.671216	0.903	0.756	1.36645e-148	SpT	Sri
2.96097e-152	0.976182	0.652	0.329	5.37594e-148	SpT	Abhd12
2.15312e-150	1.00649	0.704	0.415	3.90921e-146	SpT	Cln6
4.8021e-150	0.828461	0.551	0.245	8.7187e-146	SpT	RGD1310587
2.35951e-149	0.628377	0.921	0.767	4.28392e-145	SpT	Pkm
2.59212e-149	0.987769	0.669	0.388	4.70625e-145	SpT	Nipa2
4.05999e-148	0.779685	0.808	0.574	7.37132e-144	SpT	Alad
1.94936e-144	1.05146	0.571	0.284	3.53926e-140	SpT	Tmed3
8.43522e-144	0.877023	0.761	0.481	1.5315e-139	SpT	Ifi30
1.19615e-143	0.74682	0.86	0.659	2.17174e-139	SpT	Gng12
8.16548e-143	0.56466	0.969	0.925	1.48253e-138	SpT	Tuba1b
2.84607e-142	0.579686	0.954	0.857	5.16732e-138	SpT	Sec61b
7.08351e-139	0.881103	0.787	0.516	1.28608e-134	SpT	Nr2f6
1.75461e-135	0.795734	0.766	0.512	3.18566e-131	SpT	Csnk1g2
2.00489e-135	0.896255	0.756	0.493	3.64007e-131	SpT	Errfi1
4.52098e-135	0.849161	0.768	0.551	8.20829e-131	SpT	Ruvbl2
1.59829e-134	0.926557	0.598	0.323	2.90185e-130	SpT	Spg21
4.14315e-134	0.790295	0.855	0.574	7.5223e-130	SpT	Serpinb9
1.12473e-132	1.30686	0.508	0.235	2.04205e-128	SpT	Cdcp1
1.5963e-131	0.65287	0.873	0.702	2.89824e-127	SpT	Tmed2
1.62722e-130	0.693007	0.857	0.736	2.95438e-126	SpT	ENSRNOG00000005387
6.25654e-130	0.932459	0.582	0.307	1.13594e-125	SpT	ENSRNOG00000065095
1.29542e-129	0.786195	0.845	0.571	2.35197e-125	SpT	Prl2a1
1.44782e-129	0.879003	0.539	0.264	2.62866e-125	SpT	Asns
2.57333e-129	0.813784	0.803	0.564	4.67214e-125	SpT	Coro1c
7.60418e-129	1.30866	0.539	0.254	1.38062e-124	SpT	Unc5b
3.88326e-128	0.957553	0.62	0.317	7.05044e-124	SpT	Nid1
4.40974e-128	0.930289	0.532	0.263	8.00632e-124	SpT	Diablo
1.11029e-127	0.799687	0.519	0.229	2.01585e-123	SpT	Vsir
1.22075e-127	0.800053	0.783	0.583	2.2164e-123	SpT	Prdx3
1.61584e-127	0.747147	0.683	0.424	2.93372e-123	SpT	ENSRNOG00000049075
1.6637e-125	0.942193	0.563	0.292	3.02061e-121	SpT	Rcn1
4.3182e-125	0.723999	0.701	0.41	7.84013e-121	SpT	Cnn2
1.51266e-124	0.975426	0.554	0.291	2.74638e-120	SpT	Dhrs4
1.67053e-124	0.627213	0.871	0.723	3.03302e-120	SpT	Psmc5
3.72294e-124	0.792081	0.729	0.498	6.75937e-120	SpT	Lsm1
5.56941e-124	0.758728	0.779	0.591	1.01118e-119	SpT	Cdk4
8.97473e-124	0.705464	0.808	0.611	1.62945e-119	SpT	Dtymk
1.00752e-121	0.800015	0.747	0.495	1.82925e-117	SpT	Emc10
3.48923e-121	0.706294	0.84	0.636	6.33505e-117	SpT	Kdelr1
8.38154e-121	0.849892	0.506	0.24	1.52175e-116	SpT	Parm1
1.88039e-119	0.770267	0.769	0.508	3.41403e-115	SpT	Dnajb11
1.45937e-118	0.797499	0.706	0.458	2.64964e-114	SpT	Cdc42se2
4.22205e-118	0.59954	0.889	0.734	7.66555e-114	SpT	Arf5
1.28103e-117	0.725219	0.817	0.604	2.32583e-113	SpT	Dnajc3
2.31357e-116	1.10314	0.534	0.269	4.20052e-112	SpT	Scd2
5.7562e-116	0.815765	0.654	0.393	1.0451e-111	SpT	Hpcal1
9.19231e-116	0.574023	0.869	0.707	1.66896e-111	SpT	Eif4h
6.14208e-115	0.595208	0.835	0.585	1.11516e-110	SpT	Ercc1
7.41243e-115	0.644847	0.825	0.626	1.3458e-110	SpT	Map1lc3a
2.28264e-114	0.53101	0.905	0.764	4.14436e-110	SpT	Ap2s1
5.62801e-114	0.861794	0.553	0.287	1.02182e-109	SpT	Snx4
1.48412e-113	0.661042	0.863	0.655	2.69458e-109	SpT	Cd151
2.10533e-113	0.797779	0.601	0.299	3.82244e-109	SpT	Slc16a3
2.69823e-113	0.767046	0.64	0.367	4.89891e-109	SpT	Gas2l1
9.8405e-113	0.804333	0.707	0.457	1.78664e-108	SpT	Tor1aip2
1.3628e-112	0.645966	0.939	0.776	2.4743e-108	SpT	Pdia6
1.19473e-111	0.874878	0.504	0.232	2.16916e-107	SpT	Sptbn2
6.3188e-110	0.774272	0.699	0.473	1.14724e-105	SpT	Hmox2
8.33201e-110	0.820292	0.588	0.327	1.51276e-105	SpT	F8a1
8.84385e-110	0.724609	0.766	0.514	1.60569e-105	SpT	Clic4
2.39743e-109	0.668928	0.874	0.657	4.35278e-105	SpT	Npc2
9.4023e-109	0.820143	0.613	0.343	1.70708e-104	SpT	Dgat2
6.141e-108	0.719577	0.895	0.704	1.11496e-103	SpT	Tmed9
9.08377e-108	0.522022	0.874	0.752	1.64925e-103	SpT	Psmb4
3.70896e-107	0.738225	0.727	0.515	6.73399e-103	SpT	Txn2
1.52611e-105	0.663887	0.742	0.515	2.77081e-101	SpT	Prrt2
1.8635e-105	0.595816	0.653	0.361	3.38337e-101	SpT	Fkbp11
1.94128e-105	0.828913	0.603	0.343	3.52459e-101	SpT	Pik3cb
4.18823e-105	0.855385	0.587	0.328	7.60414e-101	SpT	Ier3
4.66081e-105	0.552265	0.9	0.747	8.46217e-101	SpT	Ssr2
1.80362e-104	0.729515	0.732	0.488	3.27465e-100	SpT	Kif2a
3.88336e-104	0.664978	0.763	0.51	7.05063e-100	SpT	Copz2
5.47582e-104	0.588983	0.834	0.67	9.94191e-100	SpT	Psmc4
1.77827e-103	0.763734	0.636	0.391	3.22863e-99	SpT	Spdl1
2.57849e-103	0.871774	0.744	0.469	4.6815e-99	SpT	Itga5
3.91904e-102	1.1729	0.687	0.432	7.11541e-98	SpT	Lama5
4.3769e-102	0.784761	0.567	0.32	7.94671e-98	SpT	Tusc3
1.59166e-101	0.587801	0.812	0.634	2.88981e-97	SpT	Scand1
1.94448e-101	0.62817	0.733	0.508	3.5304e-97	SpT	Trappc1
2.19405e-101	0.785769	0.525	0.28	3.98352e-97	SpT	Rcc1l
3.63295e-100	0.627543	0.806	0.583	6.59599e-96	SpT	Fscn1
4.62144e-100	0.728108	0.551	0.301	8.39069e-96	SpT	Bnip3
4.73187e-100	0.541032	0.868	0.743	8.59119e-96	SpT	Psmd7
6.78182e-100	0.543076	0.878	0.707	1.23131e-95	SpT	Capzb
1.42754e-99	0.77651	0.551	0.29	2.59183e-95	SpT	Stx2
9.90333e-99	0.685679	0.699	0.48	1.79805e-94	SpT	Esd
4.56558e-98	0.738428	0.75	0.522	8.28927e-94	SpT	Ccne1
1.39776e-97	0.584542	0.952	0.815	2.53778e-93	SpT	Btg2
1.29327e-96	0.56187	0.849	0.685	2.34807e-92	SpT	Cib1
9.20666e-96	0.81561	0.505	0.265	1.67156e-91	SpT	Socs3
3.12001e-95	0.500699	0.91	0.786	5.66469e-91	SpT	Tpi1
4.461e-95	0.910056	0.714	0.464	8.09938e-91	SpT	Ncor2
4.84939e-95	0.684352	0.714	0.523	8.80455e-91	SpT	Eef1e1
4.98507e-95	0.580438	0.935	0.783	9.0509e-91	SpT	Krtcap2
7.21594e-94	0.575081	0.807	0.653	1.31013e-89	SpT	Taf9
8.13321e-94	0.623705	0.776	0.53	1.47667e-89	SpT	Surf4
2.55459e-93	0.631367	0.638	0.371	4.63811e-89	SpT	Tspan9
1.35648e-92	0.625847	0.77	0.567	2.46282e-88	SpT	Emc7
2.09737e-91	0.721126	0.67	0.428	3.80798e-87	SpT	Bbln
1.30705e-90	0.569596	0.758	0.556	2.37307e-86	SpT	Mrps26
1.4125e-90	0.527694	0.879	0.766	2.56454e-86	SpT	Psma5
1.70209e-90	0.635776	0.768	0.516	3.09031e-86	SpT	Ech1
6.88058e-90	0.647507	0.684	0.442	1.24924e-85	SpT	Ncor1
5.92215e-89	0.542551	0.919	0.738	1.07523e-84	SpT	Rpn2
8.68167e-89	0.568168	0.801	0.589	1.57624e-84	SpT	Ubald2
2.85371e-88	0.85348	0.536	0.3	5.1812e-84	SpT	Serpine2
6.31089e-88	0.598587	0.804	0.579	1.1458e-83	SpT	Ythdf1
1.8254e-87	0.633125	0.989	0.868	3.31419e-83	SpT	Hsp90b1
2.49672e-87	0.722667	0.616	0.372	4.53305e-83	SpT	Utf1
6.08301e-87	0.57425	0.81	0.635	1.10443e-82	SpT	Psmd3
1.54081e-86	0.585315	0.609	0.367	2.79749e-82	SpT	Sdf2l1
9.6716e-86	0.671702	0.685	0.474	1.75598e-81	SpT	Cfap20
1.07307e-85	0.667884	0.657	0.436	1.94827e-81	SpT	Msl3
1.93639e-85	0.627322	0.614	0.382	3.51572e-81	SpT	Aldh9a1
4.40343e-85	0.597092	0.725	0.514	7.99488e-81	SpT	Sec11c
1.15566e-84	0.61096	0.694	0.47	2.09822e-80	SpT	Tprg1l
1.7306e-84	0.57136	0.797	0.607	3.14208e-80	SpT	Creld2
1.9177e-83	0.528798	0.791	0.628	3.48178e-79	SpT	Psmd8
9.357e-83	0.569851	0.669	0.434	1.69886e-78	SpT	Isyna1
3.11534e-81	0.533861	0.794	0.593	5.65621e-77	SpT	Akt1
5.95285e-81	0.661432	0.532	0.308	1.0808e-76	SpT	Ocel1
1.38464e-79	0.508778	0.808	0.624	2.51396e-75	SpT	Kdelr2
2.48806e-78	0.502413	0.84	0.646	4.51732e-74	SpT	Bcl7c
1.62169e-77	0.675873	0.852	0.643	2.94434e-73	SpT	Ero1a
1.88108e-77	0.60159	0.584	0.343	3.41528e-73	SpT	Tor2a
9.37847e-77	0.661638	0.639	0.414	1.70276e-72	SpT	Mgat4b
9.72109e-77	0.732435	0.544	0.316	1.76496e-72	SpT	Map9
1.69579e-76	0.753248	0.525	0.299	3.07888e-72	SpT	Abcb6
3.00416e-76	0.524801	0.773	0.554	5.45435e-72	SpT	Spint2
2.00743e-75	0.699462	0.621	0.398	3.64468e-71	SpT	Adpgk
1.32657e-74	0.588684	0.614	0.383	2.40853e-70	SpT	Tk1
8.8519e-74	0.575675	0.565	0.35	1.60715e-69	SpT	Ap1m1
1.90995e-73	0.550486	0.502	0.284	3.4677e-69	SpT	Cdkn3
5.76535e-73	0.853786	0.595	0.379	1.04676e-68	SpT	Il11ra1
7.37697e-73	0.577088	0.583	0.364	1.33936e-68	SpT	Mettl6
1.28988e-72	0.553997	0.808	0.626	2.34191e-68	SpT	Lman1
2.79705e-72	0.553148	0.534	0.312	5.07832e-68	SpT	Arf2
3.78794e-72	0.639839	0.576	0.349	6.87739e-68	SpT	P4ha1
4.86359e-72	0.502468	0.674	0.442	8.83033e-68	SpT	Shmt2
9.24137e-72	0.517787	0.638	0.425	1.67786e-67	SpT	Ogfr
3.03808e-71	0.583422	0.526	0.306	5.51593e-67	SpT	Tubg1
2.34853e-69	0.584144	0.501	0.293	4.26399e-65	SpT	Cep20
2.56359e-69	0.629885	0.537	0.329	4.65445e-65	SpT	Med27
8.87524e-69	0.594197	0.593	0.381	1.61139e-64	SpT	Dnajb1
1.37216e-68	0.624928	0.554	0.344	2.49129e-64	SpT	Manbal
4.8519e-68	0.575883	0.581	0.372	8.80911e-64	SpT	Gnpnat1
5.0693e-68	0.507553	0.736	0.545	9.20382e-64	SpT	Sae1
1.43726e-67	0.549405	0.628	0.421	2.60948e-63	SpT	Actl6a
2.81594e-67	0.651439	0.706	0.484	5.11262e-63	SpT	Dpp3
3.30348e-67	0.591518	0.745	0.539	5.99779e-63	SpT	Ube2c
4.29681e-66	0.539655	0.662	0.458	7.80129e-62	SpT	Tmem165
7.81814e-65	0.609124	0.506	0.304	1.41946e-60	SpT	Trmt61a
9.63205e-65	0.688372	0.548	0.36	1.7488e-60	SpT	Pelo
2.24904e-64	0.569614	0.641	0.461	4.08336e-60	SpT	Cfl2
5.40916e-64	0.514177	0.673	0.487	9.82087e-60	SpT	Actr10
1.76963e-63	0.507998	0.503	0.296	3.21295e-59	SpT	Pim3
2.70757e-63	0.500019	0.73	0.519	4.91586e-59	SpT	Chid1
5.12076e-63	0.754666	0.624	0.4	9.29725e-59	SpT	Lamc1
1.04141e-62	0.937663	0.527	0.331	1.89078e-58	SpT	Lamb1
3.97615e-62	0.704773	0.501	0.3	7.2191e-58	SpT	RGD1305350
1.7139e-61	0.542546	0.685	0.469	3.11176e-57	SpT	Emc3
2.01703e-60	0.536338	0.671	0.476	3.66212e-56	SpT	Ptpn11
8.70422e-60	0.525137	0.531	0.337	1.58034e-55	SpT	Ap3s2
1.1318e-59	0.516833	0.681	0.505	2.05489e-55	SpT	Sptssa
3.54326e-59	0.508335	0.787	0.573	6.43315e-55	SpT	Sec61a1
5.32514e-59	0.527973	0.512	0.311	9.66833e-55	SpT	Evi5
8.51395e-59	0.518064	0.708	0.492	1.54579e-54	SpT	Map7d1
2.75724e-58	0.528868	0.681	0.507	5.00604e-54	SpT	Cd47
1.83936e-55	0.56781	0.506	0.309	3.33955e-51	SpT	Slc50a1
2.19429e-54	0.528265	0.502	0.318	3.98395e-50	SpT	Gins1
1.13705e-52	0.518191	0.669	0.456	2.06443e-48	SpT	Pdia4
4.24644e-51	0.500656	0.503	0.319	7.70983e-47	SpT	Oxct1
1.10188e-50	0.53875	0.665	0.468	2.00057e-46	SpT	Slc38a2
1.39523e-49	0.628814	0.677	0.481	2.53319e-45	SpT	Diaph1
3.63096e-49	0.680074	0.536	0.347	6.59238e-45	SpT	Hyou1
1.00382e-43	0.50791	0.572	0.392	1.82254e-39	SpT	Tor1aip1
1.61583e-42	0.547568	0.523	0.343	2.93371e-38	SpT	Apobr
1.85229e-38	0.690513	0.891	0.688	3.36302e-34	SpT	Cdh5
3.83721e-246	2.27887	0.909	0.778	6.96684e-242	TGC	Tfpi
5.7396e-183	1.46087	0.945	0.931	1.04208e-178	TGC	Calr
1.12212e-178	1.81094	0.861	0.828	2.03733e-174	TGC	Ctsz
1.13509e-177	1.57348	0.884	0.786	2.06086e-173	TGC	Plet1
2.17027e-155	1.29254	0.941	0.907	3.94033e-151	TGC	Ctsl
1.57561e-153	1.15862	0.954	0.97	2.86067e-149	TGC	H19
1.84133e-137	1.58828	0.859	0.883	3.34311e-133	TGC	Hsp90b1
9.50492e-129	2.83159	0.522	0.247	1.72571e-124	TGC	Prl3d2
1.34615e-117	2.51046	0.718	0.611	2.44408e-113	TGC	Ecm1
2.49126e-109	1.88773	0.759	0.779	4.52314e-105	TGC	Ctsb
1.86524e-104	1.30174	0.866	0.893	3.38653e-100	TGC	Hspa5
5.46426e-98	1.85835	0.699	0.607	9.92092e-94	TGC	Cd59
1.52234e-97	1.23949	0.802	0.838	2.76396e-93	TGC	Pdia3
8.85347e-97	1.20781	0.826	0.867	1.60744e-92	TGC	Canx
4.60066e-94	0.777058	0.995	0.995	8.35296e-90	TGC	Mt-co3
1.49642e-91	2.62164	0.506	0.291	2.7169e-87	TGC	Adm
3.24588e-85	0.660757	0.94	0.904	5.89322e-81	TGC	S100a6
7.59801e-85	2.03934	0.662	0.627	1.37949e-80	TGC	Lgmn
2.36217e-84	1.43862	0.746	0.798	4.28876e-80	TGC	Pdia6
1.42376e-80	0.67855	0.979	0.986	2.58499e-76	TGC	Mt-co1
9.51871e-80	1.85952	0.715	0.77	1.72822e-75	TGC	Psap
7.87466e-77	0.665562	0.989	0.991	1.42972e-72	TGC	Mt-atp6
4.01695e-75	2.19368	0.647	0.623	7.29317e-71	TGC	Calu
4.61935e-73	0.782814	0.96	0.957	8.3869e-69	TGC	Bsg
2.59354e-69	1.41407	0.704	0.762	4.70883e-65	TGC	Rpn2
4.0801e-68	1.55828	0.702	0.759	7.40782e-64	TGC	Rpn1
2.384e-67	2.25064	0.551	0.435	4.32839e-63	TGC	Spn
4.52971e-67	1.13026	0.801	0.86	8.22414e-63	TGC	Rrbp1
2.18498e-66	1.31793	0.727	0.737	3.96705e-62	TGC	Sdc1
1.16766e-65	2.02103	0.52	0.378	2.12e-61	TGC	C1qtnf1
7.81872e-64	1.51205	0.704	0.791	1.41957e-59	TGC	P4hb
3.20901e-63	1.31619	0.698	0.711	5.82627e-59	TGC	Cdh5
1.96257e-61	1.33932	0.724	0.773	3.56324e-57	TGC	Igf2
9.97416e-56	2.23942	0.639	0.678	1.81091e-51	TGC	Ctsd
3.84312e-55	0.617104	0.989	0.985	6.97757e-51	TGC	Mt-cyb
4.37605e-54	0.563573	0.993	0.996	7.94516e-50	TGC	Mt-co2
9.99814e-54	1.80335	0.524	0.413	1.81526e-49	TGC	Adgrf5
1.93121e-53	0.98222	0.888	0.925	3.50631e-49	TGC	Cd63
1.09943e-51	1.63599	0.591	0.54	1.99612e-47	TGC	Esam
1.04083e-49	0.565189	0.96	0.971	1.88973e-45	TGC	Mt-nd2
6.66107e-42	1.89965	0.642	0.598	1.20938e-37	TGC	Prl2a1
3.30962e-41	1.12421	0.711	0.784	6.00894e-37	TGC	Itgb1
3.86421e-41	0.52846	0.958	0.966	7.01585e-37	TGC	Mt-nd4
9.37953e-38	0.762368	0.857	0.91	1.70295e-33	TGC	Ppib
2.92986e-37	0.675204	0.943	0.974	5.31945e-33	TGC	ENSRNOG00000047931
1.34811e-34	1.61709	0.563	0.601	2.44764e-30	TGC	Mpzl1
1.84848e-33	1.50855	0.555	0.549	3.3561e-29	TGC	Cd24
1.23473e-32	1.70783	0.561	0.57	2.24178e-28	TGC	Dst
1.41578e-31	0.688295	0.746	0.788	2.57049e-27	TGC	Htatsf1
2.78347e-31	1.42361	0.655	0.767	5.05366e-27	TGC	Mt-nd3
3.3238e-31	0.735755	0.781	0.894	6.0347e-27	TGC	Dad1
5.07092e-31	1.89119	0.509	0.497	9.20675e-27	TGC	Hmox1
6.62173e-29	0.984981	0.679	0.774	1.20224e-24	TGC	Cd164
7.22425e-29	1.23147	0.632	0.76	1.31163e-24	TGC	Ssr1
6.59681e-26	1.26609	0.623	0.705	1.19772e-21	TGC	Atp1a1
4.82204e-25	1.694	0.524	0.571	8.75489e-21	TGC	Nucb1
8.52111e-25	0.558718	0.275	0.564	1.54709e-20	TGC	Rsrp1
2.76945e-24	1.17415	0.611	0.73	5.02822e-20	TGC	Prkcsh
9.38135e-23	0.586131	0.264	0.539	1.70328e-18	TGC	Otud5
1.16511e-22	0.921902	0.658	0.79	2.11537e-18	TGC	Mt-nd4l
4.54467e-22	0.752401	0.316	0.623	8.2513e-18	TGC	Rbm26
5.21947e-22	0.50994	0.248	0.506	9.47648e-18	TGC	Derl2
6.56821e-22	1.0405	0.622	0.719	1.19252e-17	TGC	Flnb
1.26865e-21	1.61718	0.503	0.561	2.30336e-17	TGC	Surf4
3.47739e-20	1.76584	0.521	0.602	6.31356e-16	TGC	Sec61a1
5.00751e-20	0.545118	0.267	0.528	9.09163e-16	TGC	Clk2
6.94409e-20	0.564845	0.27	0.526	1.26077e-15	TGC	Setd2
3.11088e-19	0.745904	0.281	0.552	5.64812e-15	TGC	Hmgxb3
5.55698e-18	0.904697	0.638	0.776	1.00893e-13	TGC	Tmed10
6.07026e-17	0.566421	0.275	0.53	1.10212e-12	TGC	Hsd17b12
3.6838e-16	0.555038	0.657	0.686	6.6883e-12	TGC	Krt7
5.21861e-16	1.51302	0.484	0.552	9.47491e-12	TGC	Ssr3
5.28353e-16	0.727157	0.668	0.763	9.59278e-12	TGC	ENSRNOG00000002379
5.72221e-16	0.555335	0.285	0.542	1.03892e-11	TGC	Vmp1
7.46468e-16	0.544929	0.705	0.778	1.35529e-11	TGC	Plac8
9.2176e-16	0.517529	0.288	0.544	1.67355e-11	TGC	Pgrmc1
9.83412e-16	1.6393	0.472	0.521	1.78548e-11	TGC	Slc7a1
2.26174e-15	1.62637	0.483	0.557	4.10641e-11	TGC	Ncln
3.07891e-15	0.522328	0.292	0.539	5.59007e-11	TGC	Castor1
5.21662e-15	0.758606	0.27	0.51	9.4713e-11	TGC	Emc3
1.26296e-14	0.50104	0.283	0.519	2.29304e-10	TGC	Diaph1
3.19311e-14	0.531028	0.292	0.54	5.79741e-10	TGC	Emc10
6.6066e-14	0.607488	0.289	0.537	1.19949e-09	TGC	Cnih1
1.14403e-13	2.9781	0.506	0.577	2.0771e-09	TGC	Prl3b1
1.19626e-13	0.561111	0.325	0.589	2.17194e-09	TGC	Yif1b
1.28655e-13	0.799844	0.658	0.81	2.33586e-09	TGC	Krtcap2
2.92716e-13	0.566141	0.782	0.902	5.31455e-09	TGC	Atp6v0c
4.65514e-13	0.865798	0.607	0.758	8.45188e-09	TGC	Lman2
7.03051e-13	0.523397	0.356	0.623	1.27646e-08	TGC	Ythdf1
2.43721e-12	0.52336	0.297	0.528	4.425e-08	TGC	Cst3
2.49556e-12	0.575532	0.279	0.5	4.53094e-08	TGC	Ankrd13a
2.54734e-12	0.687326	0.281	0.508	4.62495e-08	TGC	Yipf5
4.92089e-12	0.574364	0.305	0.539	8.93437e-08	TGC	Errfi1
1.4896e-11	0.771665	0.618	0.655	2.70452e-07	TGC	Sbsn
1.78292e-11	1.10696	0.543	0.663	3.23706e-07	TGC	Atp2b1
4.15438e-11	0.630044	0.316	0.558	7.54268e-07	TGC	Eif4a2
4.55694e-11	0.715095	0.295	0.527	8.27358e-07	TGC	Tex264
4.72935e-11	0.541644	0.329	0.579	8.58661e-07	TGC	Sdf4
5.1231e-11	1.31598	0.475	0.507	9.3015e-07	TGC	Alpl
5.30128e-11	0.59069	0.322	0.553	9.62501e-07	TGC	Huwe1
6.10483e-11	0.731101	0.291	0.517	1.10839e-06	TGC	Yipf3
2.89802e-10	0.547626	0.343	0.594	5.26164e-06	TGC	Birc6
4.37193e-10	0.6123	0.317	0.555	7.93767e-06	TGC	Sec11c
4.84527e-10	0.729381	0.301	0.531	8.79707e-06	TGC	M6pr
5.66452e-10	0.680061	0.303	0.53	1.02845e-05	TGC	Glmp
7.25711e-10	0.573928	0.336	0.582	1.3176e-05	TGC	Rtn3
7.44863e-10	0.729136	0.326	0.566	1.35237e-05	TGC	Ccdc47
7.84599e-10	0.623081	0.325	0.556	1.42452e-05	TGC	Trpc4ap
1.62916e-09	0.80428	0.631	0.807	2.95791e-05	TGC	Sec62
2.40156e-09	0.828328	0.293	0.518	4.36028e-05	TGC	Arl8b
4.53443e-09	0.710322	0.32	0.555	8.23271e-05	TGC	Tf
6.50804e-09	0.744351	0.617	0.782	0.00011816	TGC	Lamp1
7.17411e-09	1.24264	0.472	0.544	0.000130253	TGC	Folr1
7.68233e-09	0.600635	0.387	0.661	0.00013948	TGC	Prpf38b
9.20025e-09	0.666574	0.366	0.633	0.00016704	TGC	Ddrgk1
1.14978e-08	0.891582	0.568	0.737	0.000208754	TGC	Tmed9
1.27132e-08	0.710306	0.331	0.552	0.00023082	TGC	Jade1
1.38953e-08	0.627413	0.371	0.629	0.000252282	TGC	Sdf2
1.67627e-08	0.78361	0.607	0.776	0.000304344	TGC	Ssr2
2.00804e-08	1.38783	0.489	0.61	0.00036458	TGC	Ctsa
2.49564e-08	0.598246	0.377	0.647	0.000453108	TGC	Dnajc3
3.15582e-08	0.557275	0.357	0.609	0.000572971	TGC	Tmed7
4.10186e-08	0.7653	0.329	0.565	0.000744734	TGC	Sypl1
7.50559e-08	0.744435	0.299	0.508	0.00136271	TGC	Tmem33
8.98268e-08	0.721237	0.349	0.573	0.0016309	TGC	Mprip
9.38828e-08	1.47592	0.51	0.575	0.00170454	TGC	Fn1
9.632e-08	0.544286	0.347	0.568	0.00174879	TGC	Man1a2
9.68879e-08	0.592762	0.48	0.759	0.0017591	TGC	Pnn
1.23664e-07	0.6249	0.367	0.62	0.00224524	TGC	Leprotl1
2.51886e-07	0.890731	0.566	0.739	0.00457325	TGC	Ostc
2.65622e-07	1.18863	0.532	0.67	0.00482263	TGC	Afdn
2.8242e-07	0.572924	0.378	0.634	0.00512762	TGC	Ociad1
5.55812e-07	0.667443	0.613	0.757	0.0100913	TGC	Myh9
1.94156e-06	0.752704	0.33	0.544	0.035251	TGC	Dync1h1
2.06616e-06	0.814761	0.527	0.643	0.0375132	TGC	Polg
2.58473e-06	0.606946	0.374	0.604	0.0469283	TGC	ENSRNOG00000039496
9.51388e-188	2.99411	0.5	0.171	1.72734e-183	iTrophoblast	Tyrobp
6.13833e-159	1.03683	0.994	0.97	1.11447e-154	iTrophoblast	ENSRNOG00000047931
9.18035e-159	1.55123	0.859	0.662	1.66678e-154	iTrophoblast	B2m
1.04285e-115	3.64331	0.557	0.305	1.8934e-111	iTrophoblast	Cd74
2.41922e-83	3.71991	0.514	0.306	4.39234e-79	iTrophoblast	S100a9
7.29161e-80	0.718858	0.982	0.981	1.32386e-75	iTrophoblast	Rps27
6.3309e-74	0.596325	0.974	0.961	1.14944e-69	iTrophoblast	Fth1
2.55585e-63	0.578578	0.99	0.993	4.6404e-59	iTrophoblast	Rps29
9.56484e-63	0.612195	0.941	0.945	1.73659e-58	iTrophoblast	ENSRNOG00000066117
2.78793e-60	1.95499	0.594	0.454	5.06177e-56	iTrophoblast	Btg1
1.34846e-55	1.89034	0.502	0.359	2.44826e-51	iTrophoblast	Gmfg
2.55237e-55	0.750264	0.853	0.767	4.63409e-51	iTrophoblast	Plac8
5.38249e-51	1.62602	0.639	0.542	9.77245e-47	iTrophoblast	Jund
5.08257e-50	0.637818	0.921	0.928	9.22791e-46	iTrophoblast	Rpl39.4
5.88209e-37	0.530701	0.973	0.982	1.06795e-32	iTrophoblast	ENSRNOG00000064545
2.23244e-36	1.11966	0.59	0.501	4.05321e-32	iTrophoblast	Crip1
3.61524e-36	1.16218	0.647	0.556	6.56384e-32	iTrophoblast	Fos
7.84007e-29	1.2368	0.506	0.416	1.42344e-24	iTrophoblast	Msn
2.52738e-28	0.528381	0.898	0.921	4.58872e-24	iTrophoblast	Rpl38.3
1.11369e-26	0.840457	0.73	0.753	2.02201e-22	iTrophoblast	Rpl38.1
1.52977e-26	0.579076	0.982	0.982	2.77745e-22	iTrophoblast	Rps28
1.1443e-25	0.550511	0.755	0.778	2.0776e-21	iTrophoblast	ENSRNOG00000015967
1.88604e-24	1.01011	0.544	0.472	3.4243e-20	iTrophoblast	Ly6e
1.15481e-23	0.54184	0.839	0.877	2.09667e-19	iTrophoblast	AABR07071986.1
5.81155e-19	0.878152	0.544	0.495	1.05515e-14	iTrophoblast	Hmox1
1.40688e-16	0.789383	0.575	0.548	2.55434e-12	iTrophoblast	Cd24
7.29723e-16	0.556274	0.728	0.791	1.32488e-11	iTrophoblast	Bola2
2.1417e-15	1.15992	0.514	0.476	3.88847e-11	iTrophoblast	B3gnt2
3.09927e-15	0.630919	0.749	0.757	5.62704e-11	iTrophoblast	AC128848.1
4.92814e-12	0.641923	0.525	0.491	8.94753e-08	iTrophoblast	Mt2A
1.94838e-07	0.580015	0.509	0.504	0.00353748	iTrophoblast	ENSRNOG00000028747
3.84193e-07	0.574671	0.631	0.702	0.00697541	iTrophoblast	AC109542.1
5.60382e-07	0.618957	0.56	0.601	0.0101743	iTrophoblast	Gpx1
7.37362e-07	0.645317	0.504	0.529	0.0133875	iTrophoblast	Psmb10
1.63507e-06	0.650599	0.595	0.604	0.0296864	iTrophoblast	Arhgdib

## Sheet: SC subclusters
Table S1-3. Differentially expressed genes in SC subclusters
p_val	avg_log2FC	pct.1	pct.2	p_val_adj	cluster	gene
0	3.32603	0.799	0.179	0	SC1	Actg2
2.57277e-300	2.87665	0.886	0.312	4.67112e-296	SC1	Lum
1.81112e-280	2.45328	1	0.953	3.28827e-276	SC1	Col1a1
1.43444e-279	2.61171	0.999	0.95	2.60436e-275	SC1	Col1a2
1.08875e-253	2.43843	0.89	0.396	1.97674e-249	SC1	P4ha2
1.82236e-242	1.94761	1	0.997	3.30868e-238	SC1	Sparc
9.84286e-240	2.48938	0.885	0.356	1.78707e-235	SC1	Dcn
1.58369e-227	2.2843	0.889	0.411	2.87534e-223	SC1	Vcan
2.97181e-223	2.81314	0.604	0.119	5.39562e-219	SC1	Cpz
1.38959e-220	1.75047	0.971	0.783	2.52294e-216	SC1	Cthrc1
4.53368e-215	2.37046	0.678	0.179	8.23134e-211	SC1	Ltbp1
1.41135e-207	2.62921	0.694	0.211	2.56245e-203	SC1	Serpinf1
8.72744e-206	2.49551	0.643	0.159	1.58455e-201	SC1	Ramp1
2.36522e-200	1.77423	0.999	0.978	4.29429e-196	SC1	Col3a1
7.94053e-199	0.990276	0.998	0.983	1.44168e-194	SC1	Serpinh1
2.03823e-197	2.46439	0.533	0.097	3.7006e-193	SC1	Lox
6.82299e-187	2.40242	0.603	0.149	1.23878e-182	SC1	Abi3bp
1.32203e-182	2.03258	0.756	0.294	2.40027e-178	SC1	Mmp23
5.48703e-180	2.45336	0.713	0.241	9.96225e-176	SC1	Ecrg4
1.16286e-176	1.4595	0.975	0.88	2.11128e-172	SC1	Pcolce
2.51583e-176	1.74257	0.888	0.523	4.56774e-172	SC1	Pltp
1.19106e-175	1.66702	0.972	0.829	2.1625e-171	SC1	Cep295nl
1.38779e-170	1.77216	0.973	0.809	2.51967e-166	SC1	Tagln
4.26774e-168	1.61822	0.865	0.46	7.74851e-164	SC1	Kdelr3
2.9155e-165	1.56751	0.965	0.803	5.29338e-161	SC1	S100a6
7.8786e-161	2.162	0.596	0.171	1.43044e-156	SC1	Col16a1
4.89312e-159	2.16242	0.843	0.478	8.88395e-155	SC1	Col6a1
1.67289e-158	1.49149	0.887	0.496	3.03731e-154	SC1	Cavin3
9.65355e-156	0.967134	0.993	0.916	1.7527e-151	SC1	S100a11
1.95987e-152	1.45243	0.969	0.813	3.55834e-148	SC1	Col5a2
3.13284e-151	0.964804	0.992	0.957	5.68798e-147	SC1	Ckap4
1.63434e-148	1.3503	0.925	0.714	2.96731e-144	SC1	Rcn3
2.63781e-146	1.83463	0.723	0.308	4.7892e-142	SC1	Ccdc80
1.24302e-143	2.37772	0.615	0.219	2.25683e-139	SC1	Pam
5.88365e-141	1.60067	0.96	0.881	1.06824e-136	SC1	Bgn
6.76029e-138	2.24349	0.636	0.228	1.2274e-133	SC1	Igfbp3
2.0862e-136	1.32521	0.938	0.708	3.78771e-132	SC1	App
1.48614e-135	1.58703	0.917	0.724	2.69824e-131	SC1	Peg3
2.11454e-134	2.19941	0.539	0.168	3.83915e-130	SC1	Aebp1
9.68291e-133	1.08534	0.974	0.878	1.75803e-128	SC1	Lman1
1.39545e-132	1.42059	0.883	0.55	2.53359e-128	SC1	Ahnak
8.13454e-132	1.58228	0.882	0.589	1.47691e-127	SC1	Col6a2
2.54838e-131	1.52994	0.804	0.484	4.62683e-127	SC1	P3h3
2.16331e-130	2.12183	0.598	0.219	3.92771e-126	SC1	Plac9
9.72723e-127	1.43837	0.802	0.455	1.76608e-122	SC1	Crtapl1
1.43238e-124	1.66558	0.611	0.218	2.60063e-120	SC1	Cryab
3.10428e-123	1.55747	0.828	0.488	5.63614e-119	SC1	Gpc3
7.98308e-123	1.34885	0.748	0.343	1.44941e-118	SC1	Nexn
1.528e-122	1.35757	0.852	0.58	2.77423e-118	SC1	P4ha1
4.47877e-118	1.49383	0.685	0.3	8.13165e-114	SC1	Tspo
8.50636e-117	1.65505	0.607	0.238	1.54441e-112	SC1	Rarres2
9.9181e-115	1.22164	0.984	0.903	1.80073e-110	SC1	Tpm2
6.28721e-114	1.62229	0.64	0.268	1.14151e-109	SC1	Fcgrt
5.5431e-111	1.31821	0.862	0.569	1.0064e-106	SC1	Prnp
1.19824e-109	1.23299	0.881	0.672	2.17553e-105	SC1	Krt8
2.58524e-109	1.48504	0.619	0.252	4.69376e-105	SC1	Olfml1
3.08162e-108	1.87998	0.68	0.313	5.59499e-104	SC1	Col5a1
2.05187e-104	1.26501	0.864	0.605	3.72538e-100	SC1	Fkbp11
9.55068e-104	1.20747	0.939	0.785	1.73402e-99	SC1	Vkorc1
1.35244e-103	1.63675	0.541	0.199	2.45549e-99	SC1	Pdgfa
1.29888e-101	1.26419	0.821	0.521	2.35825e-97	SC1	Creb3l1
6.80951e-100	0.978259	0.992	0.967	1.23634e-95	SC1	Igf2
2.59093e-97	1.13795	0.905	0.695	4.70409e-93	SC1	Gpc4
4.24678e-97	0.918229	0.964	0.887	7.71045e-93	SC1	Prdx4
1.84365e-96	1.16014	0.836	0.572	3.34734e-92	SC1	Rcn1
6.83519e-96	1.34868	0.68	0.347	1.241e-91	SC1	Loxl1
2.65948e-95	1.48047	0.611	0.275	4.82856e-91	SC1	Ccn4
5.99244e-94	1.06913	0.863	0.644	1.08799e-89	SC1	P3h4
6.24504e-94	1.57515	0.61	0.28	1.13385e-89	SC1	Tent5a
1.0645e-93	1.01483	0.969	0.9	1.93271e-89	SC1	Itm2b
3.60584e-93	0.974051	0.987	0.942	6.54676e-89	SC1	Fn1
4.87747e-93	1.05165	0.91	0.678	8.85553e-89	SC1	Acta2
1.91686e-92	1.5829	0.529	0.208	3.48025e-88	SC1	Nucb2
1.38553e-91	1.29886	0.59	0.253	2.51556e-87	SC1	Cdh3
2.69485e-91	1.22112	0.802	0.519	4.89278e-87	SC1	Efemp2
6.28822e-90	1.11508	0.835	0.577	1.14169e-85	SC1	Ikbip
1.57007e-89	1.13656	0.828	0.565	2.85061e-85	SC1	Fkbp10
2.16934e-88	0.81416	0.969	0.889	3.93865e-84	SC1	Hdlbp
1.01811e-87	1.54968	0.751	0.445	1.84848e-83	SC1	Gadd45b
5.21109e-86	0.743174	0.971	0.899	9.46126e-82	SC1	P4hb
1.09874e-84	1.27558	0.646	0.321	1.99487e-80	SC1	Plpp1
2.40243e-84	0.912036	0.965	0.892	4.36186e-80	SC1	Tssc4
5.53908e-84	1.65591	0.527	0.225	1.00567e-79	SC1	Tgfbi
5.8135e-84	0.83076	0.943	0.835	1.0555e-79	SC1	Ddost
9.02552e-84	1.33434	0.659	0.348	1.63867e-79	SC1	Fkbp14
1.33146e-82	1.10938	0.724	0.42	2.4174e-78	SC1	Serpinb6a
4.53469e-81	1.26481	0.741	0.485	8.23319e-77	SC1	Tmed3
9.89441e-80	1.34485	0.524	0.218	1.79643e-75	SC1	Pmepa1
4.09107e-79	0.671412	0.982	0.944	7.42774e-75	SC1	Rrbp1
3.98547e-77	1.46924	0.648	0.351	7.23602e-73	SC1	Colec12
1.02875e-76	0.549504	0.996	0.972	1.8678e-72	SC1	Fstl1
1.13438e-76	0.625375	0.975	0.957	2.05958e-72	SC1	Ssr4
5.9501e-76	0.862604	0.92	0.77	1.0803e-71	SC1	Calu
6.68934e-76	0.786089	0.918	0.802	1.21452e-71	SC1	Tceal9
6.7361e-76	1.11558	0.768	0.495	1.22301e-71	SC1	P3h1
8.51924e-72	1.31327	0.54	0.252	1.54675e-67	SC1	Svil
2.89012e-69	1.32813	0.632	0.344	5.24731e-65	SC1	Anxa1
5.47006e-69	1.28618	0.651	0.374	9.93144e-65	SC1	Fbn1
3.35779e-68	0.553333	0.99	0.976	6.0964e-64	SC1	Lgals1
5.67464e-68	0.796307	0.959	0.913	1.03029e-63	SC1	Timp1
9.48664e-67	1.35315	0.538	0.264	1.72239e-62	SC1	Mxra8
3.04317e-65	0.584439	0.971	0.92	5.52517e-61	SC1	Kdelr2
4.04931e-65	0.903273	0.893	0.72	7.35194e-61	SC1	Ifitm3
4.41875e-65	0.606675	0.982	0.962	8.02267e-61	SC1	Dstn
1.38152e-64	1.08375	0.615	0.336	2.50829e-60	SC1	Sec23a
4.4573e-63	1.14549	0.656	0.4	8.09267e-59	SC1	Fkbp9
1.68662e-62	0.695362	0.956	0.88	3.06222e-58	SC1	Ctsl
1.83706e-62	0.75947	0.937	0.854	3.33536e-58	SC1	Itm2a
1.63932e-60	1.19055	0.57	0.302	2.97635e-56	SC1	Fkbp7
3.82145e-60	0.64236	0.918	0.803	6.93822e-56	SC1	Copz2
5.75604e-60	1.02772	0.642	0.388	1.04507e-55	SC1	Glt8d1
1.05975e-59	1.22944	0.642	0.393	1.92408e-55	SC1	Map1b
3.28198e-59	0.61665	0.939	0.837	5.95877e-55	SC1	Kdelr1
1.76127e-57	0.987555	0.559	0.293	3.19776e-53	SC1	Mdfic
2.50298e-57	0.871572	0.794	0.571	4.54441e-53	SC1	Tmem263
3.57429e-57	0.854031	0.663	0.386	6.48948e-53	SC1	Ehd2
3.9512e-57	1.11144	0.657	0.421	7.17379e-53	SC1	Tspan4
4.08744e-57	1.19879	0.541	0.28	7.42115e-53	SC1	Asph
6.91672e-57	0.802927	0.854	0.7	1.2558e-52	SC1	Sdf4
5.24355e-56	1.66867	0.557	0.326	9.5202e-52	SC1	Zfp36
7.70003e-56	0.642965	0.917	0.804	1.39802e-51	SC1	Arl1
2.54748e-55	1.24993	0.851	0.663	4.6252e-51	SC1	Gadd45g
1.45111e-54	0.649345	0.919	0.842	2.63464e-50	SC1	Gpx8
8.96455e-54	1.08341	0.504	0.247	1.6276e-49	SC1	Lrp1
7.14709e-53	0.610628	0.95	0.83	1.29762e-48	SC1	Lmna
5.91776e-52	0.898077	0.732	0.531	1.07443e-47	SC1	Rpl38.1
1.00177e-51	1.33579	0.651	0.412	1.81882e-47	SC1	Fosb
1.61606e-51	0.735185	0.832	0.64	2.93413e-47	SC1	Fam114a1
2.10477e-51	0.847397	0.659	0.396	3.82143e-47	SC1	Anxa3
3.32522e-51	1.02851	0.575	0.326	6.03727e-47	SC1	Lgals3bp
3.12694e-50	0.757813	0.803	0.621	5.67727e-46	SC1	Mlec
4.21211e-50	0.959569	0.613	0.362	7.64751e-46	SC1	Nucb1
2.23734e-49	1.02465	0.563	0.315	4.06211e-45	SC1	Mxd4
5.36613e-49	1.08052	0.504	0.26	9.74275e-45	SC1	Ghr
6.5446e-49	0.6281	0.943	0.889	1.18824e-44	SC1	Bex3
9.43672e-48	0.795445	0.735	0.522	1.71333e-43	SC1	Mbnl2
3.33753e-47	0.938409	0.593	0.336	6.05962e-43	SC1	Igfbp5
6.43242e-47	0.765051	0.825	0.645	1.16787e-42	SC1	Dpp7
5.63984e-46	0.785596	0.618	0.373	1.02397e-41	SC1	AABR07073181.1
7.1971e-45	0.902933	0.557	0.318	1.3067e-40	SC1	Thra
9.07051e-45	0.813552	0.666	0.442	1.64684e-40	SC1	Lrpap1
9.81071e-45	0.839239	0.604	0.372	1.78123e-40	SC1	Myadm
1.0883e-43	0.630775	0.859	0.725	1.97593e-39	SC1	Txndc5
3.05646e-43	0.920087	0.726	0.54	5.54931e-39	SC1	Mfap2
9.41759e-42	0.749888	0.772	0.604	1.70986e-37	SC1	Loxl2
3.57514e-41	0.765379	0.673	0.462	6.49103e-37	SC1	RGD1559896
1.37907e-40	0.925019	0.643	0.456	2.50383e-36	SC1	ENSRNOG00000056651
1.43381e-40	0.823469	0.615	0.394	2.60323e-36	SC1	Pdia5
9.60851e-40	1.32388	0.584	0.383	1.74452e-35	SC1	Nnat
3.28401e-38	1.01991	0.524	0.32	5.96245e-34	SC1	Txnip
6.54178e-38	0.816819	0.631	0.426	1.18773e-33	SC1	Wnt2
1.65839e-37	0.755483	0.719	0.527	3.01098e-33	SC1	Erlec1
3.27537e-37	0.56469	0.816	0.68	5.94676e-33	SC1	AABR07000398.1
1.01848e-36	0.82681	0.668	0.477	1.84915e-32	SC1	Lgals3
2.87196e-36	0.682464	0.775	0.614	5.21433e-32	SC1	Krt18
3.71218e-36	0.768077	0.682	0.492	6.73984e-32	SC1	Foxf1
6.07754e-36	0.811507	0.633	0.442	1.10344e-31	SC1	Ccdc107
7.44474e-36	0.543266	0.911	0.82	1.35167e-31	SC1	Ndfip1
8.53422e-36	0.57584	0.826	0.673	1.54947e-31	SC1	Cd164
4.03354e-35	0.861743	0.562	0.359	7.32329e-31	SC1	Uso1
1.85408e-34	0.548179	0.84	0.693	3.36627e-30	SC1	Maged1
1.15038e-33	0.823107	0.53	0.337	2.08864e-29	SC1	Pcdh7
1.4159e-33	0.842837	0.501	0.304	2.5707e-29	SC1	Tmem98
1.59987e-33	0.518339	0.883	0.789	2.90472e-29	SC1	AABR07071244.1
2.75382e-33	0.576004	0.828	0.685	4.99983e-29	SC1	Surf4
3.23635e-33	0.915403	0.525	0.337	5.87591e-29	SC1	Dap
1.23815e-32	0.666168	0.721	0.533	2.24799e-28	SC1	Pxdn
3.20449e-32	0.817505	0.556	0.36	5.81807e-28	SC1	AABR07028769.1
5.50593e-32	0.751931	0.516	0.317	9.99657e-28	SC1	Plod3
3.1893e-31	0.758189	0.513	0.314	5.7905e-27	SC1	Leng9
4.81475e-30	0.77793	0.57	0.396	8.74166e-26	SC1	Wipi1
5.4417e-30	0.663408	0.688	0.521	9.87994e-26	SC1	Oaf
1.16437e-29	0.674167	0.772	0.643	2.11403e-25	SC1	Aga
2.03172e-29	0.73188	0.614	0.435	3.68878e-25	SC1	Glg1
2.78476e-29	0.864459	0.506	0.32	5.05601e-25	SC1	Golgb1
4.62556e-29	0.618905	0.809	0.675	8.39816e-25	SC1	Lamp2
4.82699e-29	0.744967	0.837	0.802	8.76388e-25	SC1	Egr1
1.64094e-28	0.785583	0.605	0.429	2.97929e-24	SC1	Fam71e2
2.42032e-28	0.597366	0.713	0.561	4.39434e-24	SC1	Galnt2
3.04988e-28	0.589101	0.689	0.522	5.53737e-24	SC1	Gpx7
1.06144e-27	0.747445	0.529	0.348	1.92715e-23	SC1	Pafah1b3
1.3628e-27	0.561999	0.808	0.675	2.4743e-23	SC1	Myh10
2.99188e-27	0.574866	0.656	0.474	5.43206e-23	SC1	Arhgef25
3.99807e-27	0.628837	0.573	0.382	7.2589e-23	SC1	Plec
6.2445e-27	0.641614	0.539	0.355	1.13375e-22	SC1	Akap13
8.24399e-27	1.30808	0.656	0.538	1.49678e-22	SC1	Ier3
1.66678e-26	0.767018	0.562	0.392	3.02621e-22	SC1	Klf4
1.93582e-26	0.667065	0.522	0.345	3.51467e-22	SC1	Os9
2.16838e-26	0.549952	0.737	0.586	3.93691e-22	SC1	Capn2
2.95001e-26	0.70182	0.517	0.339	5.35604e-22	SC1	Marveld1
5.12121e-26	0.687749	0.506	0.329	9.29807e-22	SC1	Ext2
1.03486e-25	0.776422	0.626	0.462	1.8789e-21	SC1	Emilin1
1.34956e-25	0.618207	0.598	0.426	2.45027e-21	SC1	Smco4
2.37029e-25	0.845421	0.924	0.915	4.3035e-21	SC1	Fos
2.7911e-25	0.540258	0.748	0.635	5.06753e-21	SC1	Pdlim7
5.99387e-25	0.538143	0.746	0.594	1.08825e-20	SC1	Rras
7.19344e-25	0.660912	0.564	0.393	1.30604e-20	SC1	Pigt
1.16118e-24	0.643574	0.603	0.437	2.10824e-20	SC1	Tacc1
1.50535e-24	0.534078	0.583	0.399	2.73311e-20	SC1	Dab2
2.69984e-24	0.702968	0.528	0.363	4.90183e-20	SC1	Dnajc1
4.10647e-24	0.678809	0.518	0.35	7.45571e-20	SC1	Prrc1
1.3847e-23	0.566725	0.876	0.841	2.51405e-19	SC1	Jund
1.63242e-23	0.67458	0.552	0.385	2.96382e-19	SC1	Itfg1
6.33006e-23	0.603062	0.538	0.362	1.14929e-18	SC1	Wls
6.69574e-23	0.701796	0.51	0.351	1.21568e-18	SC1	Golim4
2.02025e-22	0.647672	0.562	0.407	3.66796e-18	SC1	Pld3
3.27006e-22	0.738691	0.696	0.545	5.93712e-18	SC1	Socs3
5.83675e-22	0.614153	0.57	0.413	1.05972e-17	SC1	Rras2
9.84455e-22	0.613542	0.599	0.445	1.78738e-17	SC1	Ero1a
9.93714e-22	0.572012	0.724	0.591	1.80419e-17	SC1	Ctsa
1.09772e-21	0.710052	0.563	0.412	1.99303e-17	SC1	Ypel3
2.04049e-21	0.513585	0.669	0.521	3.70471e-17	SC1	Asmtl
2.08569e-21	0.597351	0.59	0.432	3.78678e-17	SC1	Map4
1.0352e-20	0.514615	0.726	0.602	1.87952e-16	SC1	Grn
3.43475e-20	0.56845	0.596	0.439	6.23613e-16	SC1	Cndp2
4.00373e-20	0.606388	0.678	0.547	7.26918e-16	SC1	Scd2
4.45359e-20	0.551031	0.599	0.448	8.08594e-16	SC1	Slc50a1
5.51142e-20	0.601513	0.504	0.355	1.00065e-15	SC1	Nek6
4.4515e-19	0.508902	0.658	0.537	8.08214e-15	SC1	Msrb1
4.87737e-19	0.527796	0.626	0.499	8.85535e-15	SC1	Ak3
4.95358e-18	0.586643	0.552	0.415	8.99372e-14	SC1	Golm2
1.48791e-17	0.507737	0.547	0.393	2.70144e-13	SC1	Npepl1
3.15552e-17	0.615044	0.592	0.449	5.72917e-13	SC1	Ccn2
3.21593e-17	1.05669	0.535	0.435	5.83884e-13	SC1	Nfkbia
5.06854e-17	0.519254	0.51	0.367	9.20245e-13	SC1	RGD1309104
4.47896e-16	0.502846	0.595	0.462	8.13201e-12	SC1	Copa
4.5512e-16	0.609801	0.637	0.523	8.26317e-12	SC1	Asb12
5.74143e-15	0.685075	0.64	0.531	1.04241e-10	SC1	Cebpd
1.2203e-43	0.530554	0.964	0.928	2.21557e-39	SC2	ENSRNOG00000065488
1.19346e-35	0.977667	0.565	0.391	2.16685e-31	SC2	Trpc5os
1.09312e-28	0.7909	0.604	0.465	1.98467e-24	SC2	Lpar1
3.33738e-26	0.624621	0.805	0.747	6.05935e-22	SC2	Rnd3
4.4685e-25	0.802734	0.619	0.482	8.11301e-21	SC2	Rhox4g
1.57253e-23	0.787091	0.586	0.486	2.85509e-19	SC2	St3gal5
1.34907e-17	0.531707	0.835	0.793	2.44936e-13	SC2	Cited2
7.19527e-16	0.645769	0.606	0.532	1.30637e-11	SC2	Asb12
1.4518e-13	0.743809	0.635	0.553	2.63588e-09	SC2	Igfbp7
1.54399e-12	0.527744	0.726	0.693	2.80327e-08	SC2	Ccn1
2.49155e-10	0.957587	0.567	0.549	4.52366e-06	SC2	Il6st
5.38309e-10	0.519713	0.577	0.532	9.77354e-06	SC2	Tubb2a
3.96553e-08	0.536631	0.58	0.549	0.000719981	SC2	Cebpd
4.53321e-08	0.532177	0.526	0.504	0.000823049	SC2	Snai2
7.51277e-172	3.08859	0.831	0.082	1.36402e-167	SC3	Rhd
6.36016e-163	2.40587	0.569	0.034	1.15475e-158	SC3	Icam4
1.313e-158	2.85466	0.777	0.076	2.38388e-154	SC3	Gypa
4.27597e-158	2.96996	0.8	0.083	7.76346e-154	SC3	Slc25a37
4.1624e-150	3.27516	0.908	0.131	7.55726e-146	SC3	Slc4a1
4.98869e-146	2.41758	0.623	0.049	9.05746e-142	SC3	Rhag
2.9685e-138	3.28087	0.915	0.156	5.38961e-134	SC3	Alas2
2.64487e-137	2.81093	0.715	0.075	4.80202e-133	SC3	Klf1
1.08585e-136	2.22112	0.523	0.035	1.97147e-132	SC3	Aqp3
6.1581e-124	2.4036	0.6	0.055	1.11807e-119	SC3	Pklr
5.07631e-116	2.32032	0.531	0.045	9.21655e-112	SC3	Slc39a8
1.30044e-113	2.02335	0.538	0.046	2.36108e-109	SC3	Tspan33
2.54407e-111	2.22441	0.508	0.042	4.61902e-107	SC3	Hemgn
1.54406e-97	2.30666	0.715	0.102	2.80339e-93	SC3	Nrtn
3.28151e-88	2.59679	0.954	0.296	5.95791e-84	SC3	Car2
6.14855e-88	2.23179	0.715	0.119	1.11633e-83	SC3	Spr
1.34551e-82	3.62123	0.977	0.493	2.4429e-78	SC3	Ahsp
4.82777e-79	3.61475	1	0.999	8.76529e-75	SC3	Hba-a2
2.89364e-76	2.11895	0.669	0.116	5.25369e-72	SC3	Cited4
6.77554e-75	2.06571	0.777	0.166	1.23017e-70	SC3	Fech
9.66754e-69	3.99719	0.946	0.676	1.75524e-64	SC3	Hbg1
1.20675e-68	2.25641	0.877	0.281	2.19098e-64	SC3	Blvrb
1.4431e-67	3.78644	1	0.998	2.62009e-63	SC3	Hbe1
1.91242e-66	2.15878	0.885	0.299	3.4722e-62	SC3	Cpox
1.44023e-65	3.80634	0.969	0.877	2.61488e-61	SC3	Hbz
7.83595e-63	2.16986	0.946	0.589	1.4227e-58	SC3	Glrx5
3.31912e-62	2.79771	0.954	0.623	6.0262e-58	SC3	AC128848.1
3.84586e-60	2.03333	0.662	0.14	6.98255e-56	SC3	Mt2A
1.02457e-55	1.07099	1	0.977	1.86021e-51	SC3	Prdx2
3.70677e-55	1.87984	0.969	0.592	6.73002e-51	SC3	Mgst3
2.80439e-54	2.01983	0.915	0.43	5.09165e-50	SC3	Hmbs
2.96757e-54	1.81289	0.646	0.145	5.38791e-50	SC3	Mt1
6.77269e-49	1.42692	0.992	0.797	1.22965e-44	SC3	Nudt4
2.9613e-48	3.03033	1	0.897	5.37653e-44	SC3	Hbb-b1
2.25885e-43	1.61114	0.585	0.138	4.10117e-39	SC3	Ctla2a
3.21009e-40	1.68852	0.8	0.29	5.82823e-36	SC3	Bpgm
8.62624e-40	1.52389	0.646	0.174	1.56618e-35	SC3	Tfrc
3.42552e-32	1.31064	0.562	0.15	6.21937e-28	SC3	Zfpm1
2.11948e-30	1.28947	0.885	0.506	3.84812e-26	SC3	Urod
4.46412e-25	1.14024	0.792	0.364	8.10506e-21	SC3	Josd2
2.99007e-23	0.96509	0.923	0.636	5.42877e-19	SC3	AABR07072356.1
1.74163e-22	1.12811	0.692	0.285	3.1621e-18	SC3	Gadd45a
2.73586e-22	1.0882	0.823	0.424	4.96723e-18	SC3	Alad
1.43939e-19	0.939446	0.731	0.313	2.61336e-15	SC3	Ucp2
1.93149e-18	0.659175	0.985	0.84	3.50681e-14	SC3	Gpx1
3.17534e-17	0.81056	0.592	0.229	5.76515e-13	SC3	Ada
4.43042e-17	0.839169	0.538	0.201	8.04387e-13	SC3	Bcat2
3.92682e-16	0.955805	0.846	0.503	7.12953e-12	SC3	Mki67
1.8037e-15	0.661626	0.946	0.747	3.2748e-11	SC3	Dut
2.55561e-13	0.692292	0.862	0.514	4.63997e-09	SC3	Prdx3
3.47626e-12	0.576229	0.585	0.248	6.3115e-08	SC3	ENSRNOG00000054017
6.34109e-11	0.72433	0.515	0.233	1.15129e-06	SC3	Hist2h3c2.3
6.29772e-10	0.608398	0.677	0.351	1.14341e-05	SC3	Mllt3
5.08143e-09	0.613454	0.762	0.469	9.22584e-05	SC3	Hist1h2an
9.98953e-09	0.50691	0.562	0.278	0.00018137	SC3	Stx7
1.51755e-08	0.515182	0.654	0.378	0.000275527	SC3	H1f5
2.72035e-08	0.565451	0.938	0.798	0.000493907	SC3	ENSRNOG00000051885
3.67999e-08	0.56623	0.531	0.267	0.000668139	SC3	Hist2h3c2.4
9.62184e-218	2.3075	0.915	0.321	1.74694e-213	SC4	Cdc20
4.27366e-191	1.88082	0.964	0.44	7.75925e-187	SC4	Tpx2
4.61889e-190	1.97663	0.929	0.421	8.38606e-186	SC4	Ccnb1
6.03762e-187	2.18985	0.902	0.348	1.09619e-182	SC4	Cenpf
3.39989e-183	1.8198	0.964	0.476	6.17285e-179	SC4	Cdca3
2.1296e-177	1.9761	0.893	0.353	3.86649e-173	SC4	Prc1
2.03477e-173	2.19297	0.908	0.438	3.69432e-169	SC4	Ube2c
2.40973e-168	1.92223	0.889	0.375	4.37511e-164	SC4	Dlgap5
1.7389e-164	2.049	0.859	0.34	3.15716e-160	SC4	Hmmr
4.08751e-162	2.04613	0.758	0.237	7.42128e-158	SC4	Plk1
2.59829e-153	1.66333	0.945	0.452	4.71746e-149	SC4	Pttg1
1.44786e-151	1.89646	0.825	0.299	2.62873e-147	SC4	Knstrn
1.32796e-149	1.93221	0.72	0.212	2.41105e-145	SC4	Kif23
2.34665e-141	1.59397	0.914	0.451	4.26058e-137	SC4	Birc5
7.8381e-140	1.671	0.808	0.3	1.42308e-135	SC4	Bub1
1.10337e-139	2.0318	0.727	0.246	2.00328e-135	SC4	Nusap1
1.50807e-137	1.43415	0.936	0.516	2.73805e-133	SC4	Cdca8
2.40355e-137	1.0943	1	0.86	4.36388e-133	SC4	Hmgb2l1.1
1.88779e-135	1.79953	0.786	0.292	3.42748e-131	SC4	Cenpe
1.62622e-129	1.85633	0.592	0.15	2.95256e-125	SC4	Depdc1
5.21997e-127	1.79859	0.673	0.206	9.47737e-123	SC4	Kif20a
1.05259e-125	1.67893	0.682	0.209	1.91107e-121	SC4	Racgap1
2.96687e-124	1.80052	0.652	0.195	5.38666e-120	SC4	Ccnb2
1.46757e-118	1.5819	0.805	0.355	2.66453e-114	SC4	Tacc3
6.7632e-117	1.65397	0.695	0.244	1.22793e-112	SC4	Cenpa
4.64678e-116	1.80125	0.63	0.198	8.4367e-112	SC4	Aurka
8.81014e-111	1.60016	0.758	0.303	1.59957e-106	SC4	Ndc80
1.0362e-110	1.09047	0.983	0.73	1.88133e-106	SC4	Hmgb2l1
2.01299e-108	1.198	0.972	0.754	3.65479e-104	SC4	Tuba1c
6.84487e-108	1.69383	0.697	0.261	1.24276e-103	SC4	Sgo2
8.24065e-108	1.67592	0.549	0.149	1.49617e-103	SC4	Bub1b
2.1102e-107	1.41869	0.868	0.481	3.83127e-103	SC4	Cdk1
1.00418e-106	1.29118	0.893	0.472	1.82319e-102	SC4	Ccna2
1.80158e-103	1.53967	0.692	0.256	3.27094e-99	SC4	Kifc1
9.9049e-100	1.57363	0.549	0.156	1.79833e-95	SC4	Kif2c
6.89478e-98	1.72501	0.803	0.448	1.25182e-93	SC4	Kpna2
2.88946e-93	1.2967	0.788	0.362	5.24611e-89	SC4	Nuf2
9.34098e-93	1.56081	0.618	0.216	1.69595e-88	SC4	Kif4a
2.51004e-92	1.54583	0.694	0.286	4.55723e-88	SC4	Kif20b
3.50341e-92	1.2961	0.816	0.4	6.36079e-88	SC4	Cenpw
9.90935e-89	0.842424	0.981	0.87	1.79914e-84	SC4	Ube2s
1.13312e-88	1.6249	0.778	0.405	2.05729e-84	SC4	Top2a
3.96997e-88	1.42519	0.788	0.393	7.20788e-84	SC4	Cdkn3
4.91965e-87	1.56904	0.534	0.17	8.93211e-83	SC4	Ckap2
5.09498e-87	1.4117	0.656	0.258	9.25044e-83	SC4	Ttk
3.32733e-80	1.08067	0.917	0.626	6.04111e-76	SC4	Tubb4b
3.37812e-80	1.662	0.536	0.183	6.13331e-76	SC4	Mis18bp1
1.90016e-76	1.41383	0.818	0.542	3.44993e-72	SC4	Arl6ip1
3.0706e-75	0.7189	0.991	0.898	5.57499e-71	SC4	Nucks1
3.53022e-75	1.38967	0.617	0.251	6.40948e-71	SC4	Arhgap11a
8.69605e-72	0.824899	0.964	0.752	1.57885e-67	SC4	Cks1b
1.99926e-71	0.609965	1	0.936	3.62985e-67	SC4	H2az1
3.15159e-69	0.65406	0.989	0.916	5.72203e-65	SC4	Calm2
4.44276e-65	1.08291	0.818	0.467	8.06628e-61	SC4	Mki67
8.12419e-65	1.31197	0.541	0.21	1.47503e-60	SC4	Kif11
8.35755e-65	0.678927	0.979	0.89	1.5174e-60	SC4	H2az2
2.96775e-62	1.18726	0.624	0.28	5.38825e-58	SC4	Aurkb
1.22248e-57	0.792113	0.929	0.674	2.21954e-53	SC4	Anp32e
1.3012e-57	1.29745	0.553	0.239	2.36246e-53	SC4	Cenpc
1.86562e-56	1.11341	0.673	0.331	3.38721e-52	SC4	Knl1
2.22802e-56	0.591663	0.987	0.914	4.0452e-52	SC4	Hmgn2
6.27274e-55	1.2525	0.515	0.207	1.13888e-50	SC4	Anln
4.66288e-54	1.0697	0.611	0.286	8.46593e-50	SC4	Spc25
1.15681e-51	1.18213	0.539	0.238	2.1003e-47	SC4	ENSRNOG00000064527
1.15614e-49	0.867731	0.816	0.51	2.09909e-45	SC4	Spc24
4.56869e-49	0.861978	0.84	0.571	8.29491e-45	SC4	Smc4
6.63121e-48	1.1963	0.528	0.241	1.20396e-43	SC4	Incenp
8.75979e-48	0.890965	0.797	0.492	1.59043e-43	SC4	Ccdc34
2.79585e-47	1.06477	0.523	0.229	5.07615e-43	SC4	Shcbp1
4.40179e-46	1.0413	0.645	0.34	7.9919e-42	SC4	Ckap5
5.87455e-45	0.715836	0.936	0.776	1.06658e-40	SC4	Pitx1
3.2437e-44	0.58547	0.983	0.856	5.88926e-40	SC4	Stmn1
3.57988e-43	0.966329	0.633	0.341	6.49962e-39	SC4	Rangap1
4.42721e-43	0.966441	0.53	0.245	8.03805e-39	SC4	Ncapg
5.75821e-42	0.582935	0.944	0.81	1.04546e-37	SC4	Hdgf
1.5177e-40	0.960767	0.511	0.237	2.75553e-36	SC4	Ska3
2.34817e-40	0.601842	0.947	0.824	4.26334e-36	SC4	Hnrnpdl
1.93611e-39	0.547291	0.968	0.832	3.51519e-35	SC4	Sfpq
8.29153e-39	0.608833	0.947	0.811	1.50541e-34	SC4	Ddx39b
4.29334e-37	0.929599	0.579	0.302	7.79499e-33	SC4	Cenpn
6.32361e-36	0.780053	0.639	0.346	1.14811e-31	SC4	Plk4
9.23328e-36	0.502113	0.97	0.846	1.67639e-31	SC4	Top1
7.49574e-34	0.812378	0.729	0.475	1.36093e-29	SC4	Bambi
6.42225e-32	0.690498	0.769	0.522	1.16602e-27	SC4	Akirin2
1.30936e-29	0.682041	0.746	0.476	2.37728e-25	SC4	Rhox4g
3.88968e-29	0.64426	0.765	0.539	7.0621e-25	SC4	H2ax
9.3565e-29	0.67267	0.703	0.466	1.69877e-24	SC4	Ubald2
1.23785e-28	0.782425	0.536	0.293	2.24743e-24	SC4	Ppp2r5d
5.04284e-28	0.78978	0.549	0.303	9.15579e-24	SC4	Cmss1
5.85762e-27	0.55966	0.857	0.642	1.06351e-22	SC4	Hp1bp3
7.14224e-27	0.591113	0.821	0.589	1.29675e-22	SC4	Smc2
1.34824e-26	0.686016	0.695	0.442	2.44787e-22	SC4	Myef2
3.96313e-26	0.818279	0.517	0.291	7.19546e-22	SC4	Akr1b8
5.86961e-26	0.560227	0.823	0.616	1.06569e-21	SC4	Mrps12
2.82839e-23	0.68504	0.639	0.42	5.13523e-19	SC4	Macroh2a2
9.125e-23	0.586537	0.722	0.489	1.65674e-18	SC4	Lmnb1
2.3901e-22	0.564466	0.731	0.515	4.33947e-18	SC4	Pnrc2
6.1153e-22	0.543515	0.759	0.561	1.11029e-17	SC4	Ilf2
5.36578e-21	0.571242	0.716	0.512	9.74211e-17	SC4	Cmc2
6.32666e-21	0.72305	0.517	0.323	1.14867e-16	SC4	Sephs2
1.91447e-20	0.537475	0.624	0.398	3.47591e-16	SC4	Trpc5os
9.34828e-20	0.593962	0.511	0.305	1.69727e-15	SC4	Cenpm
2.1801e-19	0.50747	0.716	0.51	3.9582e-15	SC4	Hmgb3
3.75381e-18	0.536916	0.603	0.392	6.81541e-14	SC4	Dohh
2.95053e-17	0.584892	0.56	0.371	5.35698e-13	SC4	ENSRNOG00000000866
3.57373e-17	0.560496	0.532	0.334	6.48846e-13	SC4	Ssbp3
4.20824e-17	0.554107	0.63	0.427	7.64048e-13	SC4	ENSRNOG00000068306
4.87428e-16	0.588847	0.586	0.407	8.84975e-12	SC4	Rad21
8.37556e-16	0.543514	0.598	0.406	1.52067e-11	SC4	Actl6a
2.42005e-15	0.546359	0.643	0.456	4.39384e-11	SC4	Ublcp1
2.92117e-15	0.553217	0.564	0.38	5.30368e-11	SC4	Lmo4
3.20812e-14	0.552035	0.617	0.441	5.82466e-10	SC4	Pcbp4
4.03231e-11	0.506494	0.5	0.35	7.32106e-07	SC4	Ssna1
1.38729e-119	1.62001	0.88	0.373	2.51876e-115	SC5	Pclaf
4.5953e-118	1.60436	0.932	0.43	8.34322e-114	SC5	ENSRNOG00000062927
2.60434e-111	1.67107	0.838	0.334	4.72843e-107	SC5	H1f5
4.76838e-110	1.63403	0.892	0.429	8.65747e-106	SC5	Hist1h2an
6.38919e-90	1.2739	0.923	0.511	1.16002e-85	SC5	Rrm2
5.34104e-87	1.3458	0.89	0.51	9.69719e-83	SC5	H1f4
3.20692e-77	1.38954	0.728	0.304	5.82248e-73	SC5	H4f3
2.60065e-58	0.830289	0.967	0.729	4.72174e-54	SC5	Dut
4.7895e-53	1.07594	0.763	0.415	8.69582e-49	SC5	Tk1
6.29438e-53	0.677477	0.993	0.862	1.14281e-48	SC5	Nasp
4.19186e-51	1.3189	0.521	0.209	7.61074e-47	SC5	Hist2h3c2.3
5.32685e-51	1.19794	0.638	0.301	9.67143e-47	SC5	Fbxo5
1.54234e-50	0.873784	0.899	0.625	2.80027e-46	SC5	Lsm2
5.00775e-50	0.888736	0.864	0.57	9.09207e-46	SC5	Lig1
1.07376e-49	0.557807	1	0.997	1.94953e-45	SC5	H3f3a
1.02358e-48	0.610577	0.988	0.916	1.85842e-44	SC5	Hmgn2
3.95505e-48	1.23196	0.8	0.527	7.1808e-44	SC5	H1f0
5.09497e-47	0.85342	0.878	0.589	9.25043e-43	SC5	Gmnn
3.07596e-46	1.03798	0.711	0.389	5.58472e-42	SC5	Fen1
1.48057e-45	0.86735	0.869	0.601	2.68812e-41	SC5	Tyms
9.7942e-45	1.12239	0.575	0.269	1.77823e-40	SC5	Cdca5
2.26061e-44	0.536077	0.998	0.938	4.10437e-40	SC5	H2az1
1.08329e-42	0.630799	0.988	0.859	1.96682e-38	SC5	Stmn1
9.77328e-42	0.810933	0.847	0.547	1.77444e-37	SC5	Dctpp1
2.71861e-41	0.971809	0.73	0.434	4.93591e-37	SC5	Hmga1
3.16372e-41	1.21053	0.531	0.245	5.74405e-37	SC5	Hist2h3c2.4
7.36275e-41	0.729266	0.937	0.757	1.33678e-36	SC5	Dek
4.79783e-40	0.50189	0.995	0.921	8.71095e-36	SC5	Ranbp1
8.55809e-40	0.768841	0.85	0.552	1.55381e-35	SC5	Rrm1
1.27459e-39	0.72036	0.904	0.682	2.31414e-35	SC5	Apex1
3.0202e-39	0.511067	0.995	0.927	5.48348e-35	SC5	Srsf3
1.17129e-38	0.877014	0.695	0.388	2.12659e-34	SC5	Orc6
1.94276e-38	0.790105	0.939	0.78	3.52728e-34	SC5	Pitx1
1.04249e-37	0.717202	0.906	0.707	1.89275e-33	SC5	Dnajc9
5.64153e-37	0.806263	0.784	0.48	1.02428e-32	SC5	Rhox4g
6.90291e-37	0.548693	0.986	0.882	1.25329e-32	SC5	Mdk
8.33032e-37	0.874485	0.739	0.443	1.51245e-32	SC5	Rfc5
1.36785e-36	0.552485	0.974	0.882	2.48347e-32	SC5	Nhp2
2.71073e-36	0.777342	0.805	0.537	4.92161e-32	SC5	Mcm7
2.94199e-36	1.07597	0.533	0.26	5.34147e-32	SC5	Dscc1
1.45887e-35	0.613574	0.991	0.864	2.64872e-31	SC5	Csrp2
3.31853e-35	0.772993	0.854	0.591	6.02513e-31	SC5	Rfc4
2.8024e-34	0.558175	0.986	0.859	5.08804e-30	SC5	Pkn3
7.38239e-34	0.897751	0.674	0.403	1.34035e-29	SC5	Cenph
1.0935e-33	0.673761	0.854	0.595	1.98537e-29	SC5	Hat1
4.18003e-33	0.581133	0.96	0.759	7.58925e-29	SC5	Cks1b
8.02742e-33	0.897928	0.54	0.271	1.45746e-28	SC5	Rad51ap1
4.67725e-32	0.991038	0.556	0.296	8.49202e-28	SC5	Uhrf1
2.19504e-31	0.982132	0.523	0.265	3.98532e-27	SC5	Tcf19
3.80401e-31	0.714158	0.845	0.617	6.90656e-27	SC5	Ahcy
8.30146e-31	0.679198	0.786	0.497	1.50721e-26	SC5	Ccna2
9.38046e-31	0.858989	0.568	0.301	1.70312e-26	SC5	Spc25
9.89589e-31	0.890358	0.566	0.305	1.7967e-26	SC5	Cenpm
5.35038e-30	0.901427	0.636	0.379	9.71414e-26	SC5	Bex2
7.52322e-30	0.849393	0.676	0.422	1.36592e-25	SC5	Atad2
8.35235e-29	0.748904	0.746	0.494	1.51645e-24	SC5	Ezh2
1.15223e-28	0.93308	0.552	0.301	2.09199e-24	SC5	Clspn
1.74047e-28	0.782757	0.718	0.466	3.16e-24	SC5	Rfc2
2.08699e-28	0.608617	0.899	0.712	3.78914e-24	SC5	Uba2
3.41962e-28	0.528879	0.939	0.824	6.20866e-24	SC5	Phb2
4.20071e-28	0.712771	0.796	0.589	7.62682e-24	SC5	Pcna
5.86651e-28	0.652929	0.84	0.635	1.06512e-23	SC5	Dtymk
1.00608e-27	0.738012	0.749	0.509	1.82665e-23	SC5	Slbp
1.34622e-27	0.665826	0.833	0.629	2.4442e-23	SC5	Nsmce4a
1.61906e-27	0.531389	0.955	0.828	2.93956e-23	SC5	Siva1
2.58049e-27	0.840773	0.634	0.386	4.68514e-23	SC5	Zwilch
3.66486e-27	0.865477	0.58	0.339	6.65393e-23	SC5	Vrk1
3.67456e-27	0.784758	0.662	0.387	6.67153e-23	SC5	Rbp1
3.83524e-27	0.56448	0.913	0.737	6.96327e-23	SC5	Lsm7
4.11242e-27	0.539946	0.953	0.827	7.46651e-23	SC5	Hnrnpdl
4.64299e-27	0.525036	0.962	0.74	8.42981e-23	SC5	Hmgb2l1
5.07723e-27	0.69326	0.735	0.466	9.21822e-23	SC5	Lpar1
6.47485e-27	0.505205	0.953	0.839	1.17557e-22	SC5	Taf10
8.61246e-27	0.937555	0.545	0.294	1.56368e-22	SC5	Akr1b8
9.0147e-27	0.644367	0.805	0.566	1.63671e-22	SC5	Mcm6
1.14851e-26	0.70021	0.681	0.398	2.08523e-22	SC5	Trpc5os
1.56877e-26	0.5511	0.892	0.75	2.84827e-22	SC5	Snu13.1
4.56312e-26	0.862584	0.563	0.316	8.28481e-22	SC5	Ccne1
5.24202e-26	0.650845	0.796	0.521	9.51741e-22	SC5	Spc24
5.37839e-26	0.810338	0.589	0.348	9.765e-22	SC5	Atad5
5.49849e-26	0.748079	0.718	0.487	9.98306e-22	SC5	Tubg1
8.59025e-26	0.654906	0.688	0.421	1.55965e-21	SC5	Macroh2a2
1.56856e-25	0.503863	0.96	0.819	2.84787e-21	SC5	Nop58
4.81132e-25	0.545989	0.885	0.732	8.73543e-21	SC5	Pkm
5.69719e-25	0.646971	0.815	0.619	1.03438e-20	SC5	Prim1
8.55995e-25	0.641735	0.749	0.509	1.55414e-20	SC5	Rfc3
1.16459e-24	0.61993	0.862	0.66	2.11443e-20	SC5	Psip1
1.66761e-24	0.632405	0.819	0.631	3.0277e-20	SC5	Timm8a1
7.3857e-24	0.794465	0.531	0.302	1.34095e-19	SC5	Gins1
1.39423e-23	0.657975	0.695	0.47	2.53137e-19	SC5	Nxt1
1.01998e-22	0.665429	0.714	0.489	1.85187e-18	SC5	Hirip3
1.10208e-22	0.553596	0.852	0.657	2.00094e-18	SC5	Cbx5
1.36506e-22	0.775978	0.58	0.351	2.47841e-18	SC5	Mcm5
1.83897e-22	0.755199	0.505	0.279	3.33884e-18	SC5	Chaf1a
1.94252e-22	0.56225	0.725	0.468	3.52684e-18	SC5	H1f2
1.9432e-22	0.617703	0.683	0.428	3.52807e-18	SC5	Cenpw
3.35068e-22	0.64228	0.77	0.551	6.0835e-18	SC5	Tipin
5.54193e-22	0.55203	0.847	0.665	1.00619e-17	SC5	Pole3
6.91669e-22	0.718766	0.535	0.309	1.25579e-17	SC5	Timeless
8.97643e-22	0.540408	0.85	0.678	1.62976e-17	SC5	Ssrp1
1.06677e-21	0.534415	0.857	0.69	1.93683e-17	SC5	Nop56
2.76519e-21	0.534721	0.864	0.75	5.02048e-17	SC5	Eif4a3
3.43139e-21	0.634485	0.742	0.534	6.23003e-17	SC5	Vcpkmt
4.18932e-21	0.510656	0.892	0.712	7.60614e-17	SC5	Paics
5.16081e-21	0.660027	0.528	0.302	9.36996e-17	SC5	Aurkb
5.42965e-21	0.549285	0.84	0.65	9.85808e-17	SC5	Mrto4
9.74914e-21	0.558723	0.779	0.57	1.77005e-16	SC5	Thoc3
1.0099e-20	0.681584	0.69	0.488	1.83358e-16	SC5	Dcakd
3.95072e-20	0.684343	0.622	0.406	7.17293e-16	SC5	Rpa2
3.57414e-19	0.51991	0.805	0.618	6.48921e-15	SC5	Luc7l
3.90863e-19	0.584267	0.669	0.449	7.09651e-15	SC5	Rcc2
8.87703e-19	0.523867	0.793	0.599	1.61171e-14	SC5	Smc2
1.05919e-18	0.674081	0.512	0.31	1.92307e-14	SC5	Gins4
1.11264e-18	0.505139	0.8	0.618	2.02011e-14	SC5	Asf1a
1.1257e-18	0.502522	0.847	0.676	2.04382e-14	SC5	Prpf19
1.2774e-18	0.588891	0.657	0.444	2.31925e-14	SC5	Umps
6.84578e-18	0.613829	0.606	0.407	1.24292e-13	SC5	Tex30
9.65658e-18	0.527887	0.761	0.546	1.75325e-13	SC5	H2ax
1.74898e-17	0.564162	0.5	0.291	3.17545e-13	SC5	Kifc1
1.81041e-17	0.664778	0.669	0.476	3.28698e-13	SC5	Pitx2
1.91098e-17	0.660112	0.535	0.33	3.46957e-13	SC5	Dnph1
2.55524e-17	0.545208	0.791	0.614	4.63929e-13	SC5	Pa2g4
4.44519e-17	0.624881	0.61	0.41	8.07069e-13	SC5	Oser1
9.26517e-17	0.64385	0.66	0.47	1.68218e-12	SC5	Dnmt1
1.76609e-16	0.62291	0.674	0.489	3.20651e-12	SC5	Bambi
2.06875e-16	0.602289	0.573	0.369	3.75603e-12	SC5	Rrs1
2.93882e-16	0.522429	0.8	0.619	5.33572e-12	SC5	Tomm40
4.69134e-16	0.540736	0.707	0.529	8.5176e-12	SC5	Gcsh
7.39014e-16	0.573109	0.554	0.365	1.34175e-11	SC5	Plk4
1.23038e-15	0.612393	0.556	0.368	2.23388e-11	SC5	Nup43
2.42876e-15	0.570391	0.627	0.443	4.40965e-11	SC5	Nelfe
2.56318e-15	0.57574	0.669	0.489	4.6537e-11	SC5	Usp1
2.7072e-15	0.604844	0.615	0.429	4.9152e-11	SC5	Bex4
6.26942e-15	0.538357	0.775	0.615	1.13828e-10	SC5	Srsf10
6.33346e-15	0.645455	0.509	0.33	1.1499e-10	SC5	Rad18
9.18688e-15	0.61143	0.526	0.351	1.66797e-10	SC5	Nmral1
9.24421e-15	0.514274	0.746	0.591	1.67838e-10	SC5	Synj2bp
9.64869e-15	0.52177	0.617	0.435	1.75182e-10	SC5	Rrp1
1.15505e-14	0.53692	0.636	0.463	2.0971e-10	SC5	Snrnp40
1.2957e-14	0.570183	0.592	0.408	2.35246e-10	SC5	Pmf1
1.41427e-14	0.591056	0.521	0.349	2.56774e-10	SC5	Cdc25a
2.86391e-14	0.505274	0.657	0.482	5.19971e-10	SC5	Ilf3
3.25781e-14	0.609628	0.575	0.396	5.91489e-10	SC5	Ccdc86
9.03125e-14	0.579448	0.545	0.365	1.63971e-09	SC5	Ppan
2.51279e-13	0.549179	0.678	0.499	4.56222e-09	SC5	Bola1
3.36692e-13	0.503443	0.636	0.467	6.11297e-09	SC5	Oxct1
6.08682e-13	0.528495	0.638	0.471	1.10512e-08	SC5	Bmp4
7.65701e-13	0.57585	0.542	0.381	1.39021e-08	SC5	Tpgs2
7.6949e-13	0.511059	0.655	0.494	1.39709e-08	SC5	Bin1
1.87044e-12	0.521005	0.521	0.349	3.39596e-08	SC5	Cers4
3.86038e-12	0.508361	0.542	0.375	7.00891e-08	SC5	Pop4
1.20491e-11	0.544681	0.54	0.38	2.18764e-07	SC5	Sox5
3.22112e-11	0.506985	0.523	0.367	5.84826e-07	SC5	Wdr12
8.92903e-11	0.521023	0.542	0.393	1.62116e-06	SC5	Exosc4
1.61283e-10	0.521037	0.507	0.359	2.92826e-06	SC5	Nt5c3b
5.13815e-10	0.585602	0.516	0.37	9.32882e-06	SC5	Id3
4.45213e-232	4.10945	0.664	0.026	8.08328e-228	SC6	Treml1
6.02566e-195	4.22632	0.766	0.05	1.09402e-190	SC6	Clec1b
1.66783e-176	3.52003	0.505	0.019	3.02812e-172	SC6	Gp9
4.2286e-172	4.76611	0.729	0.053	7.67745e-168	SC6	Pla2g2a
9.08252e-155	3.27365	0.533	0.027	1.64902e-150	SC6	Fgl2
5.62846e-137	3.73549	0.579	0.039	1.0219e-132	SC6	Plek
1.54399e-129	4.89669	0.86	0.115	2.80327e-125	SC6	Npy
8.14792e-85	2.7932	0.776	0.126	1.47934e-80	SC6	RT1-T24-4
2.839e-80	5.09246	0.72	0.124	5.15448e-76	SC6	Srgn
1.90431e-72	3.03924	0.897	0.258	3.45747e-68	SC6	Cd9
6.92902e-66	5.09971	0.86	0.267	1.25803e-61	SC6	Pf4
3.79805e-57	2.70243	0.935	0.338	6.89573e-53	SC6	Hist1h2bq
3.1443e-54	2.70521	0.654	0.141	5.70879e-50	SC6	Tinagl1
4.0565e-54	5.25235	0.579	0.115	7.36497e-50	SC6	Htra1
1.09649e-45	2.31366	0.607	0.136	1.99078e-41	SC6	Sema6d
1.5753e-45	3.59423	0.57	0.13	2.86012e-41	SC6	Wfdc1
5.63692e-44	1.92313	0.636	0.147	1.02344e-39	SC6	Stom
2.65741e-43	3.2127	0.505	0.103	4.82479e-39	SC6	Mfap5
2.88933e-37	2.03045	0.514	0.115	5.24587e-33	SC6	Slc7a1
5.09412e-36	1.62426	0.589	0.14	9.24888e-32	SC6	Tmem140
1.08196e-34	1.9375	0.523	0.123	1.96441e-30	SC6	Gmpr
1.10411e-34	1.95868	0.664	0.194	2.00463e-30	SC6	Rasl11a
1.14094e-33	2.054	0.86	0.404	2.0715e-29	SC6	Gng11
2.28441e-33	1.47457	0.579	0.144	4.14758e-29	SC6	Epas1
2.57315e-32	1.62555	0.589	0.155	4.67182e-28	SC6	Gpsm3
5.97409e-31	2.73264	0.607	0.204	1.08466e-26	SC6	Fabp3
1.80594e-30	2.01486	0.542	0.142	3.27886e-26	SC6	Ctla2a
2.98868e-30	1.79074	0.505	0.128	5.42624e-26	SC6	Ldlrap1
2.72884e-29	2.16653	0.925	0.573	4.95448e-25	SC6	Nid1
9.38401e-29	2.28207	0.505	0.146	1.70376e-24	SC6	Acad10
4.19647e-28	2.89536	0.523	0.165	7.61912e-24	SC6	Id4
4.71256e-28	1.69131	0.505	0.132	8.55612e-24	SC6	Pdpn
5.62773e-28	2.61724	0.897	0.573	1.02177e-23	SC6	Lamb1
8.02093e-27	1.88672	0.991	0.898	1.45628e-22	SC6	Col4a1
1.26781e-26	3.81851	0.748	0.343	2.30183e-22	SC6	Apoe
1.81382e-26	0.628657	1	0.999	3.29317e-22	SC6	Mt-co1
1.96985e-26	1.37309	1	0.928	3.57645e-22	SC6	B2m
2.22135e-26	1.38863	0.72	0.278	4.03309e-22	SC6	Clu
5.92338e-26	1.88161	0.953	0.729	1.07545e-21	SC6	Tax1bp1
1.95592e-25	0.809026	1	0.999	3.55117e-21	SC6	Fth1
3.57394e-25	1.36483	0.972	0.679	6.48885e-21	SC6	Cst3
4.31587e-25	3.34684	0.738	0.36	7.8359e-21	SC6	Lama1
5.16734e-25	1.90508	0.916	0.655	9.38182e-21	SC6	Col4a2
1.06989e-24	1.5389	0.925	0.64	1.94249e-20	SC6	Sod2
1.95503e-24	1.21471	0.748	0.291	3.54955e-20	SC6	RT1-CE16
3.40688e-24	2.05249	0.813	0.488	6.18554e-20	SC6	Fcrla
4.16165e-24	1.26622	0.813	0.35	7.55589e-20	SC6	Ifi27
5.04104e-24	2.16306	0.654	0.28	9.15251e-20	SC6	Pth1r
3.29727e-23	1.29287	0.561	0.178	5.98652e-19	SC6	Pfkp
1.08907e-22	0.65405	1	0.999	1.97731e-18	SC6	Mt-co3
1.17088e-22	2.23839	0.907	0.663	2.12585e-18	SC6	Lamc1
1.65534e-22	1.34272	0.86	0.477	3.00543e-18	SC6	Serpinb6a
3.17519e-22	1.75838	0.738	0.381	5.76488e-18	SC6	Colgalt1
4.36706e-22	1.24647	0.533	0.16	7.92883e-18	SC6	Niban2
6.57717e-22	0.99079	0.944	0.566	1.19415e-17	SC6	Rpl38.1
1.48506e-21	0.554179	1	1	2.69628e-17	SC6	Mt-co2
3.25164e-20	1.67279	0.607	0.266	5.90367e-16	SC6	Spint2
3.47055e-20	0.980169	0.935	0.696	6.30112e-16	SC6	ENSRNOG00000003269
5.69357e-20	1.88721	0.72	0.365	1.03372e-15	SC6	Rgs10
2.68663e-19	1.17695	0.617	0.24	4.87785e-15	SC6	Slc44a1
3.07134e-19	1.26286	0.692	0.317	5.57633e-15	SC6	Ucp2
5.17319e-19	1.32354	0.626	0.247	9.39245e-15	SC6	Ecm1
9.11851e-19	0.932822	0.636	0.233	1.65556e-14	SC6	Lgmn
2.23759e-18	1.01814	0.794	0.366	4.06257e-14	SC6	Zfp36
2.36378e-18	0.923677	0.869	0.492	4.29168e-14	SC6	Cd151
3.43743e-18	0.859108	1	0.997	6.24099e-14	SC6	Sparc
3.90346e-18	0.840046	0.972	0.726	7.08713e-14	SC6	Myh9
6.01384e-18	0.97363	0.71	0.3	1.09187e-13	SC6	Gsn
2.89928e-17	0.536913	0.869	0.486	5.26394e-13	SC6	Prl3b1
2.98618e-17	1.02368	0.589	0.227	5.42171e-13	SC6	Mylk
3.96082e-17	0.878252	0.626	0.24	7.19126e-13	SC6	Fuca1
5.40854e-17	1.05686	0.505	0.171	9.81974e-13	SC6	Syngr2
1.00251e-16	1.01592	0.71	0.311	1.82016e-12	SC6	Tmem176b
2.07973e-16	0.673497	0.804	0.373	3.77595e-12	SC6	Tspo
2.53928e-16	0.979219	0.869	0.541	4.61033e-12	SC6	Kdelr3
2.72014e-16	1.07113	0.888	0.54	4.93868e-12	SC6	Pdlim1
1.04022e-15	1.12674	0.682	0.348	1.88863e-11	SC6	Rnaset2
1.12322e-15	1.10425	0.57	0.223	2.03933e-11	SC6	Snai1
1.20098e-15	0.827579	0.71	0.314	2.18049e-11	SC6	Dag1
1.31354e-15	1.4022	0.86	0.704	2.38486e-11	SC6	Ctsz
1.47844e-15	0.913521	0.729	0.352	2.68426e-11	SC6	Dst
2.426e-15	0.847125	0.626	0.258	4.40465e-11	SC6	Kank2
4.37639e-15	1.28506	0.57	0.245	7.94576e-11	SC6	Stk4
4.40183e-15	1.19467	0.822	0.588	7.99197e-11	SC6	Galnt2
5.48224e-15	1.12467	0.972	0.857	9.95356e-11	SC6	Cep295nl
9.28783e-15	0.731342	0.636	0.267	1.6863e-10	SC6	Lamb2
1.3211e-14	0.803702	0.869	0.562	2.39859e-10	SC6	Igfbp7
1.3542e-14	0.936601	0.692	0.317	2.45869e-10	SC6	Tmem176a
1.54277e-14	1.12402	0.57	0.24	2.80106e-10	SC6	Gmfg
1.64712e-14	0.968936	0.57	0.23	2.99051e-10	SC6	Cav1
1.92463e-14	0.858381	0.514	0.192	3.49436e-10	SC6	Nomo1
2.02707e-14	0.98505	0.598	0.256	3.68035e-10	SC6	Ypel5
2.79945e-14	0.624085	0.925	0.616	5.08268e-10	SC6	Ahnak
2.95474e-14	1.12574	0.776	0.457	5.36462e-10	SC6	Fosb
5.77902e-14	0.981009	0.561	0.241	1.04924e-09	SC6	Gna12
6.20004e-14	0.782646	0.785	0.397	1.12568e-09	SC6	Anxa1
1.43727e-13	1.01602	0.673	0.353	2.60951e-09	SC6	Plod3
1.50789e-13	0.774696	0.832	0.462	2.73773e-09	SC6	Ostf1
1.70787e-13	0.760449	0.897	0.721	3.1008e-09	SC6	Maged1
2.70158e-13	0.751853	0.86	0.614	4.905e-09	SC6	Ctsa
3.04379e-13	0.760317	0.963	0.753	5.5263e-09	SC6	Ifitm3
3.69176e-13	1.05632	0.748	0.429	6.70275e-09	SC6	Marchf2
4.27523e-13	0.737735	0.841	0.502	7.76211e-09	SC6	Sptan1
4.67343e-13	0.674318	0.963	0.703	8.48508e-09	SC6	AABR07000398.1
5.3598e-13	0.799136	0.738	0.359	9.73126e-09	SC6	Mxd4
1.2519e-12	0.717261	0.636	0.301	2.27294e-08	SC6	Lama4
1.40645e-12	0.66816	0.822	0.485	2.55355e-08	SC6	Macf1
1.59942e-12	0.772635	0.645	0.313	2.9039e-08	SC6	Gga2
1.78524e-12	0.860763	0.617	0.292	3.24127e-08	SC6	Pck2
1.95464e-12	0.804118	0.804	0.508	3.54884e-08	SC6	Avpi1
2.19586e-12	0.712632	0.832	0.511	3.9868e-08	SC6	Lgals3
2.24811e-12	0.893076	0.598	0.285	4.08166e-08	SC6	Plod1
2.45091e-12	0.874924	0.626	0.29	4.44987e-08	SC6	Cdc42ep2
3.98513e-12	0.59014	0.981	0.891	7.2354e-08	SC6	S100a10
7.07626e-12	0.796924	0.785	0.499	1.28476e-07	SC6	Atp1a1
7.52544e-12	1.1287	0.757	0.432	1.36632e-07	SC6	Arhgdib
8.90516e-12	0.764907	0.598	0.264	1.61682e-07	SC6	Edem1
1.15359e-11	0.693493	0.692	0.345	2.09446e-07	SC6	Myo1c
1.28717e-11	0.824757	0.514	0.209	2.33699e-07	SC6	Rnf11l1
1.41307e-11	0.564893	0.991	0.986	2.56557e-07	SC6	Serpinh1
1.44016e-11	1.34981	0.701	0.399	2.61476e-07	SC6	Cox4i2
1.48192e-11	0.716977	0.57	0.252	2.69057e-07	SC6	Selenop
1.50233e-11	0.671396	0.579	0.249	2.72763e-07	SC6	Wbp2
1.57615e-11	0.992583	0.626	0.328	2.86165e-07	SC6	Ext1
1.70605e-11	0.644716	0.626	0.281	3.0975e-07	SC6	Hyou1
2.39579e-11	0.597306	0.981	0.903	4.3498e-07	SC6	Anxa2
2.54413e-11	0.589876	0.626	0.288	4.61913e-07	SC6	Pls3
2.67527e-11	0.814892	0.963	0.835	4.85723e-07	SC6	S100a6
4.66499e-11	0.596907	0.963	0.724	8.46975e-07	SC6	Flna
5.70393e-11	0.859278	0.794	0.532	1.03561e-06	SC6	Atp2a2
5.99292e-11	0.607644	0.916	0.698	1.08807e-06	SC6	Psap
6.56631e-11	1.01711	0.561	0.267	1.19218e-06	SC6	Gale
6.56742e-11	0.720566	0.505	0.214	1.19238e-06	SC6	Itpripl2
7.76849e-11	1.22957	0.645	0.377	1.41045e-06	SC6	Man1a2
1.11326e-10	0.50112	0.701	0.341	2.02123e-06	SC6	Fcgrt
1.67993e-10	1.03355	0.551	0.285	3.05008e-06	SC6	Flt1
2.17423e-10	0.749141	0.766	0.509	3.94754e-06	SC6	Ctnna1
2.20133e-10	0.721455	0.589	0.28	3.99673e-06	SC6	Lrp10
2.88273e-10	0.949405	0.729	0.485	5.23388e-06	SC6	Lrpap1
2.90351e-10	0.610554	0.589	0.271	5.27162e-06	SC6	Nucb2
3.49055e-10	0.857062	0.542	0.252	6.33744e-06	SC6	Gas2l1
3.70494e-10	1.0061	0.654	0.378	6.72669e-06	SC6	Thbs1
3.97055e-10	1.03415	0.664	0.435	7.20893e-06	SC6	Pmm1
4.01583e-10	0.775831	0.701	0.414	7.29115e-06	SC6	Ezr
4.05673e-10	0.625792	0.813	0.525	7.3654e-06	SC6	Vamp8
4.11166e-10	0.620724	0.738	0.418	7.46513e-06	SC6	Akap12
5.15394e-10	0.646718	0.738	0.437	9.35749e-06	SC6	Ypel3
6.82813e-10	0.617392	0.664	0.353	1.23972e-05	SC6	Golgb1
7.60138e-10	0.642414	0.626	0.32	1.38011e-05	SC6	Tmem259
8.75578e-10	0.841797	0.664	0.383	1.5897e-05	SC6	Acaa2
9.20981e-10	0.726746	0.598	0.312	1.67213e-05	SC6	Phlda2
9.3316e-10	0.662598	0.86	0.597	1.69425e-05	SC6	Mgst3
1.02241e-09	1.91343	0.57	0.38	1.85628e-05	SC6	Gata6
1.04492e-09	0.760766	0.766	0.527	1.89716e-05	SC6	Wnk1
1.12834e-09	0.7265	0.841	0.675	2.04862e-05	SC6	Ppdpf
1.31889e-09	0.653143	0.617	0.311	2.39458e-05	SC6	Glb1
1.72481e-09	0.673498	0.86	0.714	3.13156e-05	SC6	Krt8
2.01367e-09	0.561019	0.953	0.84	3.65602e-05	SC6	Tsc22d1
2.15998e-09	0.652055	0.514	0.241	3.92166e-05	SC6	Ncstn
2.61521e-09	0.60525	0.738	0.415	4.74817e-05	SC6	Myadm
2.77929e-09	0.532934	0.991	0.913	5.04608e-05	SC6	Itm2b
2.81071e-09	0.760706	0.916	0.754	5.10313e-05	SC6	Rap1b
3.22049e-09	0.655529	0.579	0.28	5.84711e-05	SC6	Gde1
3.30369e-09	0.748215	0.86	0.644	5.99818e-05	SC6	Krt18
3.31772e-09	0.631041	0.794	0.509	6.02365e-05	SC6	Slc9a3r2
3.85413e-09	0.833406	0.682	0.418	6.99757e-05	SC6	Sbds
4.09904e-09	0.665644	0.636	0.321	7.44221e-05	SC6	Tns3
4.11057e-09	0.662905	0.551	0.266	7.46315e-05	SC6	Cpd
4.22017e-09	0.784801	0.533	0.264	7.66214e-05	SC6	Huwe1
4.23898e-09	0.860279	0.617	0.359	7.6963e-05	SC6	Gucy1b1
5.08203e-09	0.591619	0.804	0.495	9.22694e-05	SC6	Mycbp2
5.44479e-09	0.584387	0.738	0.418	9.88556e-05	SC6	AABR07073181.1
5.45697e-09	0.656505	0.542	0.259	9.90768e-05	SC6	Ramp1
5.74529e-09	0.506347	0.907	0.737	0.000104311	SC6	Psme1
6.0936e-09	0.508305	0.963	0.824	0.000110635	SC6	Rnasek
7.34773e-09	0.690158	0.57	0.29	0.000133405	SC6	Il3ra
7.66502e-09	0.500979	0.925	0.72	0.000139166	SC6	Rtn4
8.47055e-09	0.610516	0.57	0.28	0.000153791	SC6	Ppp2r5c
9.10775e-09	0.966004	0.664	0.424	0.00016536	SC6	Klf4
9.16096e-09	0.608673	0.692	0.41	0.000166326	SC6	Nucb1
9.22756e-09	0.567213	0.729	0.416	0.000167536	SC6	Plec
9.80258e-09	0.553848	0.579	0.284	0.000177976	SC6	Ube2h
1.07271e-08	0.67314	0.579	0.29	0.000194761	SC6	Fhl1
1.16126e-08	0.580466	0.664	0.368	0.000210839	SC6	BC005537
1.2246e-08	0.518129	0.963	0.914	0.000222338	SC6	P4hb
1.27805e-08	0.669751	0.617	0.328	0.000232042	SC6	Pold4
1.43984e-08	0.529494	0.748	0.435	0.000261417	SC6	Pdia5
1.52288e-08	0.575139	0.841	0.546	0.000276495	SC6	Asmtl
1.59965e-08	0.563624	0.57	0.285	0.000290433	SC6	Cdc42bpa
1.70677e-08	0.622355	0.589	0.303	0.000309882	SC6	Tgfbr2
1.98169e-08	0.610458	0.561	0.287	0.000359796	SC6	Osbpl1a
2.01949e-08	0.894045	0.505	0.264	0.000366659	SC6	Flrt3
2.13763e-08	0.541225	0.514	0.248	0.000388109	SC6	Klhl13
2.27397e-08	0.532747	0.86	0.575	0.000412862	SC6	Cavin3
2.39939e-08	0.695943	0.692	0.425	0.000435632	SC6	Nexn
2.8487e-08	0.845242	0.692	0.455	0.00051721	SC6	Galk1
3.05258e-08	0.635739	0.57	0.296	0.000554227	SC6	Lrp1
3.20662e-08	0.647231	0.841	0.628	0.000582194	SC6	Pnrc1
3.48596e-08	0.511913	0.86	0.6	0.00063291	SC6	Ech1
3.56509e-08	0.659794	0.701	0.403	0.000647278	SC6	Iqgap1
3.784e-08	0.614435	0.654	0.385	0.000687024	SC6	Ctsh
3.80526e-08	0.534354	0.589	0.298	0.000690883	SC6	Arhgef1
4.24394e-08	0.58947	0.617	0.326	0.000770529	SC6	Crlf2
4.24868e-08	0.623782	0.636	0.355	0.000771391	SC6	Ergic3
4.51949e-08	0.631479	0.523	0.262	0.000820558	SC6	Cdkn2d
4.88485e-08	0.522366	0.916	0.729	0.000886894	SC6	Sdf4
5.62482e-08	0.580232	0.897	0.7	0.00102124	SC6	Erp44
6.55978e-08	0.716206	0.72	0.464	0.00119099	SC6	Tcf7l2
6.73853e-08	0.530725	0.916	0.744	0.00122345	SC6	Cstb
7.41827e-08	0.524465	0.86	0.637	0.00134686	SC6	Eif4g1
7.46541e-08	0.612725	0.561	0.294	0.00135542	SC6	Gmppa
7.61831e-08	0.703529	0.514	0.263	0.00138318	SC6	Tnfaip1
8.04805e-08	0.594242	0.804	0.537	0.0014612	SC6	Sap30l
8.25192e-08	0.778429	0.645	0.387	0.00149822	SC6	Nsun2
8.48217e-08	0.552598	0.907	0.746	0.00154002	SC6	Capns1
8.69522e-08	0.542799	0.636	0.333	0.0015787	SC6	Ninj1
9.23203e-08	0.63042	0.832	0.58	0.00167617	SC6	Zyx
1.01016e-07	0.672918	0.72	0.436	0.00183404	SC6	Ckb
1.12852e-07	0.638501	0.673	0.419	0.00204894	SC6	Ifi30
1.16781e-07	0.645059	0.505	0.254	0.00212028	SC6	Tor2a
1.2214e-07	0.575412	0.71	0.427	0.00221757	SC6	Pttg1ip
1.22533e-07	0.580087	0.505	0.255	0.00222471	SC6	Arid4a
1.22736e-07	0.505193	0.505	0.239	0.00222839	SC6	Esyt2
1.22816e-07	0.532088	0.673	0.397	0.00222985	SC6	Uso1
1.29082e-07	0.629879	0.664	0.375	0.00234361	SC6	Numa1
1.32144e-07	0.65412	0.523	0.269	0.00239921	SC6	Lpcat3
1.37836e-07	0.581214	0.776	0.523	0.00250255	SC6	Trip12
1.43633e-07	0.657713	0.579	0.325	0.0026078	SC6	Slk
1.67823e-07	0.687852	0.692	0.416	0.003047	SC6	Arid1a
1.72339e-07	0.683076	0.505	0.273	0.00312899	SC6	Erbin
1.73224e-07	0.659838	0.561	0.301	0.00314506	SC6	Smim14
1.83587e-07	0.702353	0.822	0.572	0.00333321	SC6	Socs3
1.9545e-07	0.617285	0.72	0.486	0.00354858	SC6	Usp9x
2.18347e-07	0.687098	0.57	0.329	0.00396431	SC6	Pdgfrb
2.2178e-07	0.725993	0.738	0.509	0.00402664	SC6	Atp2b1
3.37018e-07	0.723854	0.785	0.588	0.0061189	SC6	Crip2
3.52689e-07	0.545323	0.626	0.356	0.00640342	SC6	Sqstm1
3.88511e-07	0.517698	0.692	0.4	0.0070538	SC6	Tm9sf2
4.13741e-07	0.553519	0.636	0.361	0.00751189	SC6	Setx
4.56341e-07	0.693292	0.626	0.346	0.00828533	SC6	R3hdm4
4.79838e-07	0.602178	0.617	0.354	0.00871194	SC6	Lims1
5.31442e-07	0.642199	0.523	0.268	0.00964886	SC6	Sp110
5.44305e-07	0.50338	0.561	0.297	0.0098824	SC6	Golga2
5.51786e-07	0.531551	0.682	0.391	0.0100182	SC6	Selenon
6.43617e-07	0.525291	0.673	0.424	0.0116855	SC6	Pigt
6.67727e-07	0.519727	0.551	0.294	0.0121232	SC6	Leprot
6.93137e-07	0.518145	0.841	0.667	0.0125846	SC6	Aga
7.02115e-07	0.585718	0.692	0.448	0.0127476	SC6	Anxa3
7.74682e-07	0.535902	0.514	0.273	0.0140651	SC6	Mark2
7.94433e-07	0.518842	0.514	0.278	0.0144237	SC6	Slc25a24
8.44816e-07	0.697125	0.598	0.346	0.0153385	SC6	Nudt2
8.62011e-07	0.521837	0.832	0.715	0.0156507	SC6	Prkcsh
8.75993e-07	0.560028	0.505	0.263	0.0159045	SC6	Rere
9.56752e-07	0.545789	0.692	0.47	0.0173708	SC6	Cltb
9.75e-07	0.54507	0.617	0.35	0.0177021	SC6	Lasp1
1.00999e-06	0.71769	0.542	0.306	0.0183374	SC6	Cd59
1.0415e-06	0.649705	0.72	0.484	0.0189095	SC6	Camk1
1.10001e-06	0.505126	0.841	0.631	0.0199718	SC6	Sptbn1
1.14527e-06	0.57266	0.766	0.561	0.0207936	SC6	Serinc3
1.15505e-06	0.548077	0.701	0.427	0.020971	SC6	Tmem30a
1.17986e-06	0.60786	0.607	0.347	0.0214216	SC6	Dnm2
1.22579e-06	0.787662	0.766	0.536	0.0222555	SC6	Tubb2a
1.31101e-06	0.560798	0.533	0.286	0.0238027	SC6	Smtn
1.4659e-06	0.540296	0.72	0.472	0.0266149	SC6	Ero1a
1.66054e-06	0.555328	0.813	0.568	0.0301488	SC6	Cmpk1
1.71042e-06	0.564854	0.664	0.41	0.0310544	SC6	Nckap1
1.7771e-06	0.58453	0.654	0.407	0.032265	SC6	Glmp
2.1905e-06	0.553911	0.542	0.291	0.0397707	SC6	Sppl3
2.25611e-06	0.539763	0.626	0.371	0.0409619	SC6	Trpm7
2.32337e-06	0.55996	0.514	0.275	0.042183	SC6	Herc1
2.36412e-06	0.54363	0.505	0.262	0.0429229	SC6	Ap3b1
2.38234e-06	0.529742	0.505	0.262	0.0432539	SC6	Apc
2.38639e-06	0.538357	0.617	0.351	0.0433273	SC6	Leng9
2.4103e-06	0.588071	0.804	0.61	0.0437613	SC6	Ctsb
2.64012e-06	0.714402	0.533	0.308	0.047934	SC6	Qsox1
7.37573e-95	2.92674	0.637	0.059	1.33914e-90	SC7	Plbd1
1.38918e-93	2.54998	0.55	0.041	2.52219e-89	SC7	A4galt
2.73923e-91	3.17871	0.637	0.06	4.97334e-87	SC7	Alpl
5.77811e-90	2.53486	0.738	0.079	1.04907e-85	SC7	Prss8
2.14716e-82	2.74574	0.6	0.058	3.89839e-78	SC7	Slc30a2
1.11297e-78	2.43012	0.637	0.067	2.02071e-74	SC7	Gjb5
5.13903e-78	3.26099	0.825	0.133	9.33043e-74	SC7	Dsp
2.31705e-71	2.36737	0.562	0.058	4.20684e-67	SC7	Pparg
1.96215e-67	3.42839	0.787	0.137	3.56247e-63	SC7	Fthl17a
2.8175e-67	2.90036	0.762	0.122	5.11546e-63	SC7	Epcam
5.64309e-67	2.39093	0.637	0.082	1.02456e-62	SC7	Perp
2.4302e-66	2.18642	0.5	0.049	4.41227e-62	SC7	Sema4d
3.01047e-64	2.68151	0.625	0.083	5.4658e-60	SC7	F11r
2.4531e-59	2.7624	0.688	0.114	4.45385e-55	SC7	Cdh5
5.6557e-56	2.76124	0.55	0.073	1.02685e-51	SC7	Adgrf5
6.7271e-56	2.36955	0.662	0.103	1.22137e-51	SC7	NEWGENE-1565644
2.17705e-53	2.65242	0.85	0.218	3.95266e-49	SC7	Gjb3
9.01742e-53	3.16404	0.863	0.239	1.6372e-48	SC7	Plet1
2.07645e-52	2.53368	0.537	0.074	3.77001e-48	SC7	Dmrtc1a
3.72295e-49	2.37938	0.8	0.195	6.75938e-45	SC7	Tfap2c
1.17797e-48	2.48571	0.525	0.077	2.13872e-44	SC7	Phactr1
2.52538e-48	2.55797	0.512	0.072	4.58507e-44	SC7	RGD1562844
2.1759e-47	2.25236	0.65	0.115	3.95056e-43	SC7	Slc7a1
2.89053e-46	2.14046	0.588	0.095	5.24805e-42	SC7	Podxl
2.88767e-45	2.10033	0.5	0.072	5.24285e-41	SC7	Fam89a
1.28616e-43	2.4957	0.512	0.08	2.33516e-39	SC7	Folr1
2.71732e-42	2.4995	0.613	0.122	4.93356e-38	SC7	Krt7
7.75585e-41	2.28847	0.525	0.091	1.40815e-36	SC7	Sfmbt2
8.40053e-38	2.65785	0.762	0.228	1.5252e-33	SC7	Sfn
9.41143e-38	2.19964	0.713	0.183	1.70874e-33	SC7	Dusp9
6.8692e-37	2.64074	0.975	0.643	1.24717e-32	SC7	Krt18
2.40878e-36	2.56161	0.8	0.27	4.37337e-32	SC7	RGD1560927
1.1835e-35	2.0372	0.65	0.151	2.14876e-31	SC7	Fxyd5
1.39367e-34	1.9407	0.588	0.123	2.53034e-30	SC7	Procr
1.3657e-33	2.32019	0.512	0.103	2.47957e-29	SC7	Atp1b1
1.79069e-33	2.59647	0.963	0.732	3.25118e-29	SC7	Rhox9
2.56008e-33	1.84347	0.525	0.1	4.64808e-29	SC7	Dock5
4.29965e-33	1.95914	0.637	0.162	7.80644e-29	SC7	Polg
1.0308e-32	2.49948	0.825	0.361	1.87152e-28	SC7	Sdc1
1.4868e-32	2.52586	0.975	0.713	2.69944e-28	SC7	Rhox9.1
3.68473e-32	2.04168	1	0.957	6.68999e-28	SC7	Sin3b
4.50061e-32	1.60199	0.562	0.114	8.17132e-28	SC7	Rps6ka1
8.88994e-31	2.15105	0.988	0.713	1.61406e-26	SC7	Krt8
9.11172e-31	3.07441	0.8	0.364	1.65432e-26	SC7	Krt15
3.75243e-29	1.71012	0.625	0.159	6.81291e-25	SC7	Esam
1.53655e-27	2.05854	0.825	0.336	2.78976e-23	SC7	Slc38a4
2.00567e-27	1.60198	0.65	0.173	3.64149e-23	SC7	Tspan9
1.10698e-25	1.97562	0.688	0.239	2.00984e-21	SC7	N4bp2
1.35701e-25	2.42881	0.562	0.145	2.46378e-21	SC7	Cited1
1.51108e-25	1.40875	0.6	0.154	2.74351e-21	SC7	Cd82
5.70996e-25	1.55452	0.512	0.122	1.0367e-20	SC7	Sipa1l1
5.68095e-24	1.65131	0.562	0.149	1.03143e-19	SC7	Septin5
1.10297e-23	1.43588	0.588	0.156	2.00256e-19	SC7	Lama5
1.12778e-23	2.33404	0.713	0.278	2.04759e-19	SC7	Uba6
2.83889e-23	1.38858	0.787	0.299	5.15428e-19	SC7	Afdn
2.84254e-23	1.93946	0.863	0.49	5.16092e-19	SC7	Fcrla
3.41566e-23	1.39057	0.5	0.118	6.20148e-19	SC7	Pxn
4.51538e-23	1.51041	0.537	0.145	8.19813e-19	SC7	Rbm38
9.41955e-23	1.45087	0.762	0.3	1.71021e-18	SC7	Plac8
1.06196e-22	2.02434	0.838	0.417	1.92809e-18	SC7	Morc4
3.28713e-22	1.52232	0.85	0.424	5.96811e-18	SC7	Flnb
5.85328e-22	1.18309	0.988	0.895	1.06272e-17	SC7	Ctsl
9.52615e-22	1.36218	0.713	0.234	1.72957e-17	SC7	Lgmn
2.28208e-21	1.39357	0.925	0.511	4.14334e-17	SC7	Lgals3
4.24899e-21	1.71236	0.5	0.14	7.71446e-17	SC7	Arhgap18
6.15556e-21	1.37455	0.6	0.186	1.1176e-16	SC7	Jup
7.92861e-21	1.50826	0.713	0.248	1.43952e-16	SC7	Ecm1
1.43331e-20	1.3831	0.525	0.141	2.60232e-16	SC7	Serpinb6b
5.42896e-20	2.02337	0.762	0.414	9.85682e-16	SC7	Ezr
5.72622e-20	2.12239	0.675	0.292	1.03965e-15	SC7	Capg
1.1368e-19	3.10186	0.688	0.28	2.06397e-15	SC7	Prl2a1
3.18792e-19	1.33485	0.525	0.151	5.78799e-15	SC7	Myo10
4.37366e-19	1.60221	0.825	0.5	7.94083e-15	SC7	Atp1a1
6.06069e-19	1.56506	0.562	0.17	1.10038e-14	SC7	Ogt
1.3223e-18	1.86149	0.575	0.185	2.40077e-14	SC7	Fstl3
1.38207e-18	1.52926	0.625	0.221	2.50928e-14	SC7	Jade1
3.88158e-18	1.23515	0.7	0.267	7.0474e-14	SC7	Spint2
4.55501e-18	0.713714	1	0.999	8.27008e-14	SC7	Mt-co1
3.61649e-17	1.40122	0.863	0.523	6.56611e-13	SC7	Trip12
3.89021e-17	1.31492	0.925	0.577	7.06306e-13	SC7	Xpo1
1.11594e-16	0.78433	1	0.999	2.02611e-12	SC7	Mt-co3
1.16771e-16	1.28695	0.675	0.267	2.12009e-12	SC7	Cd9
1.32083e-16	0.932191	0.537	0.159	2.3981e-12	SC7	Unc5b
1.64341e-16	1.2954	0.613	0.223	2.98378e-12	SC7	Fkbp5
2.14588e-16	0.667004	1	0.999	3.89605e-12	SC7	Mt-nd2
2.49596e-16	1.31075	0.5	0.155	4.53166e-12	SC7	Pde4dip
2.81432e-16	1.55205	0.625	0.248	5.10968e-12	SC7	Klhl13
4.24852e-16	0.626688	1	1	7.7136e-12	SC7	Mt-atp6
1.12e-15	2.16752	0.725	0.433	2.03348e-11	SC7	ENSRNOG00000029078
2.82125e-15	0.649356	1	1	5.12226e-11	SC7	Mt-co2
3.23261e-15	1.01994	0.613	0.222	5.86912e-11	SC7	Rnf167
3.26688e-15	0.670145	1	0.985	5.93135e-11	SC7	Bsg
3.82068e-15	1.51647	0.738	0.354	6.93682e-11	SC7	Dst
4.40972e-15	1.09146	0.588	0.214	8.00628e-11	SC7	Fam177a1
5.01288e-15	0.963814	0.925	0.78	9.10138e-11	SC7	Tuba1c
5.43332e-15	1.10225	0.738	0.328	9.86474e-11	SC7	Tsr1
1.06661e-14	1.22788	0.5	0.156	1.93654e-10	SC7	Fhod1
1.1485e-14	1.58208	0.613	0.242	2.08522e-10	SC7	Chchd10
1.67954e-14	1.03574	0.512	0.166	3.04937e-10	SC7	Pex5
3.79013e-14	0.897124	0.963	0.721	6.88136e-10	SC7	Maged1
4.15798e-14	1.65334	0.775	0.481	7.54923e-10	SC7	Serpinb6a
5.05468e-14	1.00509	0.938	0.702	9.17728e-10	SC7	Cd164
5.24571e-14	1.31702	0.562	0.214	9.52411e-10	SC7	Cdc73
5.82277e-14	1.32483	0.613	0.276	1.05718e-09	SC7	Rbbp8
6.5722e-14	1.00819	0.512	0.17	1.19325e-09	SC7	Ndc1
8.4206e-14	1.34997	0.75	0.438	1.52884e-09	SC7	Ckb
8.42365e-14	1.23304	0.575	0.227	1.5294e-09	SC7	AABR07062570.1
1.0208e-13	1.10534	0.537	0.192	1.85337e-09	SC7	Ofd1
1.22473e-13	1.15936	0.662	0.304	2.22363e-09	SC7	Gsn
1.51822e-13	0.916476	0.562	0.198	2.75647e-09	SC7	Diaph1
1.52335e-13	1.1457	0.562	0.207	2.76579e-09	SC7	Tcof1
1.58043e-13	1.1159	0.5	0.168	2.86944e-09	SC7	Tatdn2
1.87499e-13	1.3655	0.588	0.259	3.40423e-09	SC7	Lonp2
2.21838e-13	0.943948	0.588	0.209	4.02769e-09	SC7	Nol8
2.94326e-13	1.06036	0.637	0.264	5.34378e-09	SC7	Huwe1
3.52448e-13	1.12506	0.525	0.19	6.39904e-09	SC7	Nfkbiz
3.75499e-13	1.19814	0.688	0.33	6.81756e-09	SC7	Nup153
4.78412e-13	1.12009	0.838	0.508	8.68605e-09	SC7	Atp2b1
5.80731e-13	1.35369	0.825	0.489	1.05438e-08	SC7	Bex1
6.54777e-13	0.956905	0.562	0.203	1.18881e-08	SC7	Cdkn2aipnl
7.41852e-13	1.4338	0.625	0.301	1.34691e-08	SC7	Ube2q2
8.89984e-13	0.975419	0.512	0.181	1.61585e-08	SC7	Eif2ak4
1.39251e-12	1.2152	0.775	0.442	2.52823e-08	SC7	Bex4
1.43141e-12	0.933742	0.6	0.227	2.59886e-08	SC7	Atp2c1
1.45561e-12	0.959657	0.7	0.305	2.64281e-08	SC7	Cd59
1.52789e-12	1.22105	0.75	0.418	2.77404e-08	SC7	Plec
1.65403e-12	0.89012	0.537	0.197	3.00306e-08	SC7	Wdr36
2.34976e-12	1.11614	0.65	0.299	4.26623e-08	SC7	Rif1
2.66244e-12	0.921483	0.5	0.172	4.83393e-08	SC7	Tmem216
2.8337e-12	0.987199	0.613	0.241	5.14487e-08	SC7	Bcor
3.4394e-12	0.951284	0.613	0.262	6.24457e-08	SC7	Trrap
3.86229e-12	1.02024	0.713	0.342	7.01237e-08	SC7	Zfp655
4.78383e-12	0.9663	0.738	0.363	8.68551e-08	SC7	Ftsj3
6.26426e-12	0.941033	0.613	0.236	1.13734e-07	SC7	Por
6.35826e-12	1.40658	0.675	0.346	1.15441e-07	SC7	Rgcc
7.08852e-12	1.24267	0.625	0.305	1.28699e-07	SC7	Nsd2
7.37818e-12	0.773287	0.963	0.847	1.33958e-07	SC7	Eif5b
8.6913e-12	1.07049	0.575	0.24	1.57799e-07	SC7	Ddx10
9.35725e-12	1.21619	0.825	0.553	1.6989e-07	SC7	Htatsf1
1.20283e-11	1.04951	0.625	0.272	2.18386e-07	SC7	Nucb2
1.21452e-11	1.15006	0.65	0.314	2.20509e-07	SC7	Fdx1
1.40627e-11	1.01002	0.588	0.236	2.55323e-07	SC7	Jarid2
1.42991e-11	0.9431	0.725	0.353	2.59614e-07	SC7	Golgb1
1.80264e-11	0.796116	0.863	0.555	3.27288e-07	SC7	Bcap31
2.13361e-11	0.886622	0.725	0.35	3.87377e-07	SC7	Rybp
2.23925e-11	0.956597	0.6	0.248	4.06558e-07	SC7	Eed
2.38645e-11	0.810577	0.512	0.181	4.33284e-07	SC7	Pfkp
2.83771e-11	0.813603	0.963	0.703	5.15215e-07	SC7	Ctsz
2.90105e-11	0.87392	0.838	0.501	5.26715e-07	SC7	Sec63
3.58943e-11	0.851699	0.75	0.389	6.51698e-07	SC7	Cul7
3.96015e-11	0.828744	0.662	0.292	7.19005e-07	SC7	Esco1
4.37791e-11	0.990023	0.725	0.425	7.94853e-07	SC7	Rad21
4.55927e-11	0.62491	0.938	0.613	8.2778e-07	SC7	ENSRNOG00000046548
4.61117e-11	0.905511	0.512	0.196	8.37204e-07	SC7	Nmt2
4.76091e-11	0.762165	1	0.945	8.64391e-07	SC7	Cdkn1c
5.8135e-11	1.07859	0.525	0.201	1.0555e-06	SC7	Slc2a1
6.86286e-11	0.70142	0.537	0.197	1.24602e-06	SC7	Ints6
7.92768e-11	1.24916	0.562	0.255	1.43935e-06	SC7	Pik3c2a
1.15498e-10	0.9168	0.5	0.194	2.09698e-06	SC7	Nomo1
1.26013e-10	0.939746	0.875	0.51	2.2879e-06	SC7	Nectin2
1.26868e-10	0.820145	0.762	0.387	2.30341e-06	SC7	Nsun2
1.51088e-10	1.02484	0.6	0.286	2.74315e-06	SC7	Ets2
1.57851e-10	0.683689	0.5	0.177	2.86595e-06	SC7	Slc39a10
1.60672e-10	1.11181	0.725	0.405	2.91716e-06	SC7	Fmr1
1.65367e-10	0.913737	0.613	0.261	3.00241e-06	SC7	Cep350
1.67781e-10	0.83805	0.7	0.333	3.04623e-06	SC7	Ninj1
1.8175e-10	1.1218	0.588	0.277	3.29985e-06	SC7	Rest
1.9772e-10	0.894305	0.688	0.355	3.58981e-06	SC7	Daam1
2.04992e-10	0.966625	0.65	0.309	3.72183e-06	SC7	Stt3b
2.54743e-10	0.928359	0.525	0.216	4.62511e-06	SC7	Gata3
2.56971e-10	1.07284	0.55	0.239	4.66557e-06	SC7	Plpp3
2.58931e-10	0.779725	0.512	0.194	4.70115e-06	SC7	Cwc27
2.71223e-10	1.08132	0.562	0.234	4.92432e-06	SC7	Dnase2
3.01036e-10	0.740118	0.613	0.257	5.46561e-06	SC7	Zmym4
3.40381e-10	0.979503	0.762	0.392	6.17995e-06	SC7	ENSRNOG00000002379
3.71548e-10	0.826653	0.863	0.55	6.74583e-06	SC7	Ralbp1
5.1225e-10	0.702221	0.525	0.203	9.30042e-06	SC7	Eif2ak2
7.31857e-10	0.824405	0.512	0.211	1.32876e-05	SC7	Casp6
7.95763e-10	0.862913	0.7	0.357	1.44479e-05	SC7	Pdcd11
8.03057e-10	0.668241	0.5	0.189	1.45803e-05	SC7	Prdm2
8.33567e-10	1.0047	0.525	0.223	1.51342e-05	SC7	Gprc5c
9.24068e-10	0.868069	0.95	0.721	1.67774e-05	SC7	Hspa4
1.19084e-09	0.779231	0.8	0.467	2.16208e-05	SC7	Chordc1
1.30641e-09	0.79158	0.812	0.472	2.37191e-05	SC7	Ero1a
1.81132e-09	0.903248	0.7	0.383	3.28864e-05	SC7	Mt-atp8
1.84362e-09	0.762548	0.8	0.507	3.34728e-05	SC7	Bcl7c
2.29639e-09	0.955064	0.688	0.402	4.16933e-05	SC7	Kpna3
2.41316e-09	0.885172	0.787	0.478	4.38133e-05	SC7	Naa15
2.46551e-09	0.790122	0.75	0.411	4.47638e-05	SC7	Vars1
2.52831e-09	0.777485	0.713	0.35	4.5904e-05	SC7	Pex13
2.57489e-09	0.775921	0.562	0.232	4.67498e-05	SC7	Ints3
2.77857e-09	0.760636	0.537	0.227	5.04476e-05	SC7	Zc3h8
3.43738e-09	0.690226	0.537	0.226	6.2409e-05	SC7	Snai1
3.50183e-09	0.997398	0.588	0.267	6.35793e-05	SC7	Ahctf1
4.13695e-09	0.744804	0.5	0.203	7.51105e-05	SC7	Lrrc47
4.73205e-09	0.667277	0.85	0.599	8.59151e-05	SC7	Mgst3
4.87226e-09	0.847144	0.65	0.323	8.84608e-05	SC7	Otud5
5.02309e-09	0.919312	0.925	0.714	9.11992e-05	SC7	Tbrg1
5.52979e-09	0.762484	0.525	0.221	0.000100399	SC7	Palm
5.67508e-09	0.861132	0.812	0.528	0.000103037	SC7	Wnk1
6.19616e-09	0.902965	0.55	0.263	0.000112498	SC7	Myo18a
6.41335e-09	0.890767	0.8	0.541	0.000116441	SC7	Odc1
6.81432e-09	0.614995	0.512	0.207	0.000123721	SC7	Dnajc13
6.95733e-09	0.984477	0.625	0.326	0.000126317	SC7	Slk
8.58218e-09	0.68658	0.875	0.676	0.000155818	SC7	Ppdpf
9.33533e-09	0.788079	0.512	0.22	0.000169492	SC7	Ankfy1
9.39813e-09	0.745838	0.812	0.554	0.000170632	SC7	Ctnnbip1
1.00932e-08	0.64166	0.963	0.846	0.000183253	SC7	Tpr
1.0585e-08	0.657698	0.925	0.638	0.000192182	SC7	Wapl
1.06091e-08	0.716126	0.588	0.27	0.000192618	SC7	Lpcat3
1.17809e-08	0.794007	0.525	0.232	0.000213894	SC7	Ap1g1
1.2527e-08	1.00822	0.775	0.53	0.000227441	SC7	Ranbp2
1.27226e-08	0.698792	0.562	0.243	0.000230991	SC7	Fuca1
1.36209e-08	0.802093	0.675	0.337	0.000247301	SC7	Cul4b
1.45098e-08	0.557944	1	0.999	0.000263441	SC7	Mt-nd1
1.56647e-08	0.764124	0.713	0.393	0.000284408	SC7	NEWGENE-1559832
1.66275e-08	1.01912	0.625	0.362	0.000301889	SC7	Afap1
1.86397e-08	0.782887	0.787	0.501	0.000338423	SC7	Usp7
1.98176e-08	0.80749	0.55	0.256	0.000359808	SC7	Chd7
2.12739e-08	0.800661	0.713	0.405	0.000386249	SC7	Iqgap1
2.21237e-08	0.709484	0.65	0.331	0.000401677	SC7	Mettl16
2.23331e-08	0.645961	0.875	0.555	0.00040548	SC7	Brd4
2.38092e-08	1.03765	0.688	0.414	0.000432281	SC7	Nrk
2.43766e-08	0.777182	0.562	0.261	0.000442582	SC7	Pacsin3
3.02344e-08	0.607715	0.575	0.249	0.000548936	SC7	Errfi1
3.04419e-08	0.889941	0.812	0.545	0.000552703	SC7	Fam136a
3.14415e-08	0.885824	0.588	0.291	0.000570852	SC7	Dpp3
3.30536e-08	0.669346	0.938	0.697	0.000600121	SC7	Mt-nd5
3.62459e-08	0.639826	0.575	0.259	0.00065808	SC7	Atad1
3.68633e-08	0.757846	0.5	0.221	0.000669289	SC7	Gigyf2
3.78419e-08	0.723869	0.537	0.247	0.000687058	SC7	Aup1
3.90191e-08	0.70644	0.512	0.218	0.000708431	SC7	Naa30
3.93322e-08	0.854939	0.775	0.487	0.000714115	SC7	Usp9x
3.93597e-08	0.854727	0.6	0.304	0.000714614	SC7	Utp6
4.04504e-08	0.700634	0.713	0.368	0.000734417	SC7	Pom121
4.13646e-08	0.631547	0.613	0.278	0.000751016	SC7	Map2k3
4.15104e-08	0.689113	0.55	0.25	0.000753663	SC7	Letm1
4.38551e-08	0.839259	0.588	0.285	0.000796233	SC7	Ube2h
4.40994e-08	0.66871	0.662	0.323	0.000800668	SC7	Kat7
4.44313e-08	1.07274	0.55	0.289	0.000806695	SC7	Serpinb9
4.49882e-08	0.654763	0.675	0.326	0.000816806	SC7	Naa35
4.87918e-08	0.736056	0.637	0.314	0.000885864	SC7	Trpc4ap
4.91607e-08	0.695703	0.875	0.705	0.000892562	SC7	Eif1a
5.28311e-08	0.734781	0.675	0.378	0.000959201	SC7	Ppan
5.35037e-08	0.600632	0.512	0.215	0.000971414	SC7	Ap4s1
5.47008e-08	0.722613	0.863	0.716	0.000993148	SC7	Taf7
5.48105e-08	0.601365	0.512	0.212	0.000995139	SC7	Ttc14
5.60494e-08	0.745124	0.75	0.438	0.00101763	SC7	Chd1
5.90728e-08	0.917409	0.662	0.379	0.00107253	SC7	Man1a2
6.06738e-08	0.750266	0.562	0.257	0.00110159	SC7	Ldlr
6.12612e-08	0.674927	0.887	0.588	0.00111226	SC7	ENSRNOG00000016452
6.17263e-08	0.722085	0.75	0.476	0.0011207	SC7	Kmt5a
6.38909e-08	0.581362	0.925	0.826	0.00116	SC7	Hdgf
6.42436e-08	0.658134	0.525	0.228	0.00116641	SC7	Alg11
6.58456e-08	0.58543	0.738	0.374	0.00119549	SC7	Tgoln2
6.9063e-08	0.56621	0.975	0.885	0.00125391	SC7	Canx
7.66525e-08	0.67734	0.575	0.275	0.0013917	SC7	Kctd10
7.81891e-08	0.848928	0.588	0.315	0.0014196	SC7	Cul2
8.52954e-08	0.600577	0.6	0.278	0.00154862	SC7	Ino80
8.66279e-08	0.605942	0.562	0.252	0.00157282	SC7	Ptpn12
8.68867e-08	0.564531	0.55	0.246	0.00157752	SC7	Cdyl
8.95431e-08	0.626626	0.887	0.62	0.00162575	SC7	Eif3b
9.50474e-08	0.823788	0.6	0.312	0.00172568	SC7	Cib1
9.76047e-08	0.695662	0.762	0.444	0.00177211	SC7	Mpzl1
1.01618e-07	0.628727	0.637	0.312	0.00184498	SC7	Suds3
1.07805e-07	0.796387	0.55	0.251	0.00195731	SC7	Notch2
1.15446e-07	0.819421	0.613	0.333	0.00209603	SC7	Tjp1
1.17909e-07	0.821591	0.55	0.264	0.00214076	SC7	Lypla2
1.21113e-07	0.882596	0.738	0.467	0.00219892	SC7	Bbx
1.24953e-07	0.850041	0.625	0.352	0.00226865	SC7	Larp4b
1.29586e-07	0.642481	0.512	0.221	0.00235276	SC7	Rmi1
1.32468e-07	0.646152	0.537	0.236	0.00240508	SC7	Cpeb4
1.38467e-07	0.722184	0.787	0.541	0.002514	SC7	Ing2
1.3976e-07	0.827785	0.512	0.24	0.00253749	SC7	Efcab14
1.411e-07	0.552957	0.55	0.246	0.00256182	SC7	Nol9
1.59105e-07	0.824908	0.55	0.273	0.00288871	SC7	Agrn
1.68992e-07	0.572467	0.688	0.369	0.00306822	SC7	Cdc27
1.72993e-07	0.748745	0.65	0.356	0.00314085	SC7	Stag1
1.73979e-07	0.758441	0.525	0.236	0.00315877	SC7	Dmtf1
1.74372e-07	0.740647	0.725	0.408	0.00316589	SC7	Akap8
1.79673e-07	0.610223	0.738	0.413	0.00326214	SC7	Ddx21
1.96433e-07	0.61344	0.713	0.382	0.00356644	SC7	Prpf8
2.13308e-07	0.901563	0.713	0.488	0.00387282	SC7	Tut4
2.1389e-07	0.68554	0.713	0.41	0.00388338	SC7	Nckap1
2.17787e-07	0.559751	0.65	0.309	0.00395415	SC7	Nubp2
2.20171e-07	0.707429	0.5	0.218	0.00399742	SC7	Ubald1
2.3035e-07	0.605067	0.637	0.308	0.00418224	SC7	Pias2
2.34436e-07	0.622567	0.512	0.234	0.00425642	SC7	Tm2d3
2.89705e-07	0.730461	0.525	0.247	0.00525989	SC7	Lrpprc
3.00714e-07	0.671317	0.8	0.527	0.00545976	SC7	Ankrd17
3.15462e-07	0.593955	0.5	0.22	0.00572752	SC7	Stard3
3.2474e-07	0.84831	0.662	0.414	0.00589599	SC7	Pdcd6ip
3.75458e-07	0.649442	0.738	0.44	0.00681681	SC7	Fam120a
4.06836e-07	0.748982	0.725	0.467	0.00738652	SC7	Usp47
4.09484e-07	0.669046	0.725	0.43	0.00743459	SC7	Usp34
4.11559e-07	0.70416	0.787	0.577	0.00747226	SC7	Scaf11
4.25218e-07	0.697098	0.5	0.238	0.00772026	SC7	Trappc10
4.34066e-07	0.706068	0.787	0.564	0.0078809	SC7	Papola
4.37796e-07	0.562775	0.688	0.35	0.00794863	SC7	Tmem33
4.40226e-07	0.6235	0.562	0.278	0.00799275	SC7	Ice1
4.61033e-07	0.573572	0.613	0.302	0.00837051	SC7	mrpl24
4.82027e-07	0.573524	0.7	0.372	0.00875168	SC7	Pigp
4.8609e-07	0.624221	0.537	0.252	0.00882545	SC7	Ascc3
4.99885e-07	0.68461	0.7	0.406	0.00907592	SC7	Clptm1l
5.67241e-07	0.566505	0.537	0.253	0.0102988	SC7	Shoc2
5.75475e-07	0.67467	0.575	0.291	0.0104483	SC7	Pelp1
5.83531e-07	0.640257	0.575	0.285	0.0105946	SC7	Acsl3
5.87057e-07	0.559513	0.575	0.273	0.0106586	SC7	Ino80e
6.14493e-07	0.537617	0.537	0.24	0.0111567	SC7	Map3k7
6.25371e-07	0.629563	0.738	0.44	0.0113542	SC7	Vasp
6.37459e-07	0.617178	0.512	0.235	0.0115737	SC7	Ireb2
6.71034e-07	0.595435	0.6	0.299	0.0121833	SC7	Cdc42bpb
6.7652e-07	0.671514	0.525	0.255	0.0122829	SC7	Tmem87a
6.91574e-07	0.604449	0.725	0.403	0.0125562	SC7	Cttn
6.96254e-07	0.725314	0.55	0.264	0.0126412	SC7	Jmjd1c
7.05901e-07	0.786528	0.7	0.418	0.0128163	SC7	Peg10
7.84752e-07	0.685468	0.662	0.387	0.014248	SC7	Plpp1
8.0158e-07	0.635493	0.613	0.306	0.0145535	SC7	Faf1
8.02182e-07	0.614306	0.625	0.322	0.0145644	SC7	Suco
8.35387e-07	0.608	0.9	0.7	0.0151673	SC7	Psap
8.47259e-07	0.804598	0.613	0.363	0.0153828	SC7	Stk24
8.72588e-07	0.655401	0.738	0.439	0.0158427	SC7	Cers5
9.99887e-07	0.77295	0.525	0.271	0.0181539	SC7	Nxf1
1.00262e-06	0.610899	0.562	0.279	0.0182036	SC7	Pwp1
1.07466e-06	0.625346	0.7	0.429	0.0195116	SC7	Usp15
1.13978e-06	0.587116	0.787	0.496	0.0206938	SC7	Cd151
1.14187e-06	0.574182	0.887	0.609	0.0207319	SC7	Ctsb
1.15051e-06	0.502492	0.8	0.472	0.0208887	SC7	Mea1
1.30114e-06	0.573221	0.65	0.362	0.0236236	SC7	Setx
1.33046e-06	0.647072	0.613	0.341	0.0241558	SC7	Sbno1
1.36568e-06	0.544882	0.925	0.714	0.0247953	SC7	Prkcsh
1.39505e-06	0.667206	0.925	0.717	0.0253285	SC7	Rbbp7
1.54524e-06	0.627058	0.9	0.745	0.0280553	SC7	Plin2
1.55249e-06	0.719052	0.725	0.502	0.0281871	SC7	Ctr9
1.55254e-06	0.515091	0.588	0.286	0.0281879	SC7	Rmnd1
1.6305e-06	0.663677	0.7	0.436	0.0296033	SC7	Timm10
1.724e-06	0.573291	0.625	0.316	0.0313009	SC7	Hexim1
1.88708e-06	0.503884	0.537	0.264	0.0342619	SC7	Rere
1.9844e-06	0.604355	0.55	0.281	0.0360289	SC7	Lnpep
1.9966e-06	0.634162	0.613	0.337	0.0362503	SC7	Surf2
2.2524e-06	0.87576	0.65	0.401	0.0408946	SC7	Cdk12
2.48864e-06	0.630636	0.775	0.565	0.0451837	SC7	Mbnl2
2.54117e-06	0.544882	0.512	0.241	0.0461374	SC7	RGD1560065
2.61322e-06	0.662713	0.662	0.394	0.0474456	SC7	Polr2h
2.64327e-06	0.847259	0.525	0.301	0.0479912	SC7	Ppfia1
2.6702e-06	0.647577	0.863	0.712	0.0484801	SC7	Ddb1
2.71732e-06	0.794656	0.575	0.316	0.0493356	SC7	Itga5
2.74224e-06	0.860876	0.713	0.47	0.0497881	SC7	Igf2bp2
0	3.79173	0.665	0.026	0	iSC	Ptprc
3.32714e-273	3.83025	0.53	0.017	6.04075e-269	iSC	ENSRNOG00000069878
3.12913e-217	3.55854	0.535	0.029	5.68125e-213	iSC	Cd79a
4.56762e-214	3.92879	0.615	0.044	8.29297e-210	iSC	RT1-Ba
2.93105e-210	4.08678	0.645	0.052	5.32162e-206	iSC	RT1-Bb
2.89148e-196	4.63369	0.75	0.09	5.24978e-192	iSC	RT1-Db1
1.15605e-194	3.46303	0.51	0.03	2.09893e-190	iSC	Cd69
5.54521e-185	4.55489	0.73	0.091	1.00679e-180	iSC	RT1-Da
5.54508e-167	4.48498	0.685	0.087	1.00676e-162	iSC	AABR07060872.1
5.43451e-159	3.27585	0.595	0.061	9.8669e-155	iSC	Cxcr4
1.07565e-144	4.69287	0.795	0.162	1.95295e-140	iSC	Cd74
1.65271e-122	3.29768	0.56	0.074	3.00066e-118	iSC	Cd83
2.71936e-114	2.84034	0.585	0.088	4.93727e-110	iSC	Coro1a
4.73157e-92	2.88433	0.84	0.281	8.59063e-88	iSC	Plac8
1.6567e-88	2.40979	0.515	0.084	3.0079e-84	iSC	Psmb8
8.05962e-84	2.42946	0.76	0.222	1.4633e-79	iSC	Gmfg
1.85673e-68	1.69117	0.545	0.119	3.37109e-64	iSC	Srgn
1.07316e-41	1.28941	0.825	0.421	1.94844e-37	iSC	Arhgdib
1.10487e-40	1.13171	1	0.926	2.00599e-36	iSC	B2m
8.31282e-35	1.72271	0.535	0.192	1.50928e-30	iSC	Mef2c
1.55825e-32	1.70115	0.61	0.265	2.82916e-28	iSC	B3gnt2
1.22197e-26	1.20974	0.85	0.655	2.21861e-22	iSC	Btg1
1.29108e-25	1.6203	0.69	0.369	2.34409e-21	iSC	Tspo
2.18893e-23	1.65748	0.52	0.248	3.97422e-19	iSC	Crem
3.73636e-23	1.16686	0.705	0.406	6.78374e-19	iSC	Ezr
8.26053e-22	1.1919	0.675	0.381	1.49978e-17	iSC	Akap13
1.65379e-20	1.35372	0.555	0.29	3.00262e-16	iSC	RT1-CE16
2.42953e-18	1.51838	0.55	0.328	4.41105e-14	iSC	Rilpl2
9.42949e-18	1.00201	0.66	0.394	1.71202e-13	iSC	Evl
2.60476e-17	0.937064	0.7	0.432	4.7292e-13	iSC	Ypel3
1.14753e-16	0.836298	0.64	0.363	2.08345e-12	iSC	Zfp36
2.04729e-16	0.913027	0.8	0.625	3.71707e-12	iSC	Pnrc1
9.03424e-16	1.1063	0.59	0.348	1.64026e-11	iSC	Smap2
2.23327e-15	0.913421	0.72	0.482	4.05473e-11	iSC	Macf1
2.41676e-14	0.893923	0.695	0.445	4.38787e-10	iSC	Nfkbia
2.67364e-14	0.649967	0.91	0.823	4.85426e-10	iSC	Arpc1b
4.30622e-14	0.831092	0.725	0.52	7.81838e-10	iSC	Jak1
4.63774e-14	1.03291	0.69	0.453	8.42027e-10	iSC	Fosb
1.48461e-13	0.90931	0.68	0.465	2.69545e-09	iSC	Ets1
3.24044e-13	0.975914	0.615	0.382	5.88335e-09	iSC	Col5a1
7.52908e-13	0.640723	0.855	0.736	1.36698e-08	iSC	Psme1
8.5387e-13	1.0285	0.505	0.298	1.55029e-08	iSC	Smim14
2.25715e-12	0.910843	0.77	0.573	4.09808e-08	iSC	ENSRNOG00000070284
3.15016e-12	0.900297	0.77	0.616	5.71942e-08	iSC	Ahnak
3.8975e-12	0.789505	0.82	0.667	7.0763e-08	iSC	Msn
3.93842e-12	0.635396	0.585	0.346	7.1506e-08	iSC	Ebf1
8.99758e-12	0.514704	0.965	0.913	1.6336e-07	iSC	Itm2b
1.37001e-11	0.995014	0.63	0.419	2.48739e-07	iSC	Klf4
2.1946e-11	0.859081	0.685	0.493	3.98452e-07	iSC	Mycbp2
2.76061e-11	0.851189	0.685	0.491	5.01217e-07	iSC	Ash1l
5.17198e-11	0.958005	0.55	0.358	9.39024e-07	iSC	Setx
5.60098e-11	0.741393	0.9	0.844	1.01691e-06	iSC	Col5a2
5.91484e-11	0.766783	0.53	0.327	1.0739e-06	iSC	Ly6e
6.01415e-11	0.936913	0.595	0.402	1.09193e-06	iSC	Iqgap1
8.01507e-11	0.832974	0.625	0.426	1.45522e-06	iSC	Fbn1
1.07109e-10	0.553016	0.955	0.843	1.94467e-06	iSC	Jund
2.24847e-10	0.746588	0.7	0.524	4.08232e-06	iSC	Nr3c1
3.73776e-10	0.724146	0.725	0.595	6.78628e-06	iSC	Limd2
3.77141e-10	0.630493	0.98	0.983	6.84738e-06	iSC	Col3a1
3.85936e-10	0.563923	0.575	0.351	7.00706e-06	iSC	Ifi27
5.18245e-10	0.746267	0.605	0.415	9.40926e-06	iSC	Plec
8.77393e-10	0.7311	0.515	0.308	1.593e-05	iSC	Igfbp3
8.99195e-10	0.621077	0.935	0.899	1.63258e-05	iSC	Igf2r
9.13574e-10	0.873945	0.51	0.332	1.65868e-05	iSC	Susd6
1.0343e-09	0.757236	0.72	0.551	1.87787e-05	iSC	Col6a1
1.1533e-09	0.978823	0.51	0.327	2.09393e-05	iSC	Col12a1
2.33299e-09	0.675357	0.865	0.725	4.23577e-05	iSC	Myh9
2.73876e-09	0.716029	0.98	0.96	4.9725e-05	iSC	Col1a2
5.05756e-09	0.635417	0.82	0.704	9.1825e-05	iSC	AABR07000398.1
5.71772e-09	0.962632	0.655	0.469	0.000103811	iSC	ENSRNOG00000068039
5.76354e-09	0.636814	0.54	0.34	0.000104643	iSC	Fcgrt
6.76648e-09	0.832628	0.77	0.63	0.000122852	iSC	Sptbn1
1.20153e-08	0.664152	0.765	0.648	0.000218149	iSC	Col6a2
1.2773e-08	0.757896	0.605	0.465	0.000231906	iSC	Ostf1
1.32928e-08	0.874532	0.605	0.427	0.000241343	iSC	Usp34
1.53617e-08	0.552488	0.695	0.525	0.000278907	iSC	Csnk1g3
2.42632e-08	0.607048	0.54	0.361	0.000440522	iSC	Mxd4
2.72234e-08	0.675498	0.52	0.345	0.000494268	iSC	Hist1h2bq
3.06767e-08	0.536582	0.96	0.952	0.000556967	iSC	Fn1
4.33997e-08	0.671559	0.64	0.464	0.000787964	iSC	Dcn
7.34949e-08	0.663509	0.65	0.504	0.00133437	iSC	Sptan1
1.03886e-07	0.608811	0.74	0.579	0.00188616	iSC	Prr13
1.06831e-07	0.75523	0.5	0.347	0.00193963	iSC	Myo1c
1.21548e-07	0.681987	0.51	0.337	0.00220683	iSC	Ecrg4
1.64499e-07	0.612126	0.59	0.423	0.00298664	iSC	Rb1cc1
1.65234e-07	0.728169	0.705	0.562	0.00299999	iSC	ENSRNOG00000062930
1.73835e-07	0.592526	0.6	0.44	0.00315614	iSC	Adam19
2.47529e-07	0.705478	0.645	0.489	0.00449413	iSC	Nrp1
2.85185e-07	0.755133	0.505	0.353	0.00517781	iSC	Golgb1
3.85579e-07	0.644836	0.57	0.408	0.00700057	iSC	Colec12
4.88196e-07	0.606344	0.515	0.357	0.0088637	iSC	Txnip
4.93508e-07	0.709842	0.51	0.361	0.00896014	iSC	Abi1
5.34021e-07	0.626699	0.55	0.403	0.00969568	iSC	Setd2
7.48124e-07	0.58251	0.62	0.491	0.0135829	iSC	Cd48
7.97794e-07	0.521289	0.715	0.575	0.0144848	iSC	Scaf11
8.16006e-07	0.68424	0.58	0.426	0.0148154	iSC	Trip11
8.18306e-07	0.908611	0.575	0.432	0.0148572	iSC	Dab2
8.51875e-07	0.787235	0.665	0.547	0.0154666	iSC	Il6st
1.29844e-06	0.746808	0.535	0.393	0.0235745	iSC	Ccdc80
1.41449e-06	0.605843	0.6	0.461	0.0256815	iSC	Shisa5
2.21291e-06	0.728957	0.955	0.964	0.0401776	iSC	Col1a1
0	3.514	0.903	0.283	0	SMC	Cox4i2
6.60996e-275	2.65768	0.746	0.16	1.2001e-270	SMC	AC141102.1
1.80769e-200	2.40455	0.62	0.139	3.28204e-196	SMC	Rgs5
4.35236e-190	2.15132	0.793	0.314	7.90215e-186	SMC	Itga6
2.62744e-182	2.13724	0.745	0.261	4.77038e-178	SMC	Ebf1
1.57695e-178	2.35956	0.777	0.326	2.86312e-174	SMC	Gng11
1.84097e-176	2.18637	0.626	0.171	3.34246e-172	SMC	Wnt5a
1.47728e-166	1.95675	0.823	0.407	2.68215e-162	SMC	Ccnd2
6.97035e-155	2.37462	0.533	0.13	1.26554e-150	SMC	Glod5
3.25639e-131	1.64177	0.807	0.455	5.9123e-127	SMC	Des
9.15161e-125	1.18688	0.914	0.771	1.66157e-120	SMC	Cotl1
2.21416e-117	1.82876	0.569	0.197	4.02004e-113	SMC	Tcf21
8.52605e-113	1.78975	0.648	0.285	1.54799e-108	SMC	Myo1b
2.41305e-112	1.09072	0.974	0.891	4.38112e-108	SMC	Dlk1
7.60857e-111	1.11858	0.929	0.78	1.38141e-106	SMC	Fermt2
1.20924e-102	0.54534	0.996	0.988	2.19549e-98	SMC	Cfl1
1.65897e-100	1.77049	0.513	0.181	3.01203e-96	SMC	Ajuba
8.37487e-94	1.27988	0.798	0.536	1.52054e-89	SMC	Oaz2
1.55078e-84	1.05807	0.856	0.722	2.8156e-80	SMC	Plin2
7.00002e-84	1.5236	0.641	0.339	1.27092e-79	SMC	ENSRNOG00000002379
7.42535e-84	1.57396	0.684	0.395	1.34815e-79	SMC	Gjc1
2.73275e-83	1.47211	0.581	0.242	4.96158e-79	SMC	Lama4
4.5295e-83	1.41645	0.691	0.378	8.22376e-79	SMC	Arhgdib
6.53306e-83	1.17645	0.8	0.542	1.18614e-78	SMC	Crip2
6.52235e-81	1.35902	0.682	0.387	1.1842e-76	SMC	Vasp
1.00777e-74	1.67185	0.626	0.366	1.82971e-70	SMC	Rida
4.40245e-74	0.762423	0.931	0.87	7.99309e-70	SMC	Ap2s1
1.23632e-72	1.55849	0.56	0.267	2.24466e-68	SMC	Dipk2a
3.47298e-71	0.598639	0.967	0.946	6.30554e-67	SMC	Zwint
4.79319e-70	1.23688	0.779	0.56	8.70251e-66	SMC	Mgst3
1.12431e-67	1.35024	0.545	0.266	2.0413e-63	SMC	Arhgap42
1.13406e-67	1.1656	0.68	0.411	2.059e-63	SMC	Septin9
6.0663e-66	0.627978	0.967	0.902	1.1014e-61	SMC	ENSRNOG00000031041
6.75028e-65	1.5643	0.553	0.281	1.22558e-60	SMC	Pdgfrb
2.49872e-64	0.719389	0.936	0.904	4.53668e-60	SMC	Gstp1
7.34154e-63	1.11353	0.736	0.502	1.33293e-58	SMC	Phlda3
4.14305e-61	1.20676	0.622	0.35	7.52212e-57	SMC	Nr2f2
9.55073e-60	1.28305	0.685	0.434	1.73403e-55	SMC	Cd248
1.35858e-59	1.05134	0.751	0.529	2.46663e-55	SMC	Cmtm7
1.97997e-59	0.738376	0.896	0.809	3.59483e-55	SMC	Fam162a
2.7886e-57	0.904915	0.805	0.602	5.06297e-53	SMC	Septin4
5.25371e-56	1.28583	0.62	0.36	9.53864e-52	SMC	Pcsk1n
5.42396e-56	0.817331	0.924	0.863	9.84774e-52	SMC	Maged2
3.49587e-55	1.5263	0.561	0.317	6.34709e-51	SMC	Gucy1b1
3.6621e-55	0.54644	0.948	0.929	6.64891e-51	SMC	Fkbp1a
6.26093e-55	0.801337	0.963	0.884	1.13673e-50	SMC	Col4a1
7.01324e-54	1.16719	0.629	0.367	1.27332e-49	SMC	Nrk
8.76285e-53	0.66461	0.898	0.809	1.59098e-48	SMC	Arpc4
1.2693e-52	1.30478	0.533	0.284	2.30454e-48	SMC	F2r
4.20719e-52	1.21464	0.504	0.254	7.63857e-48	SMC	Nes
1.63784e-49	1.17438	0.677	0.476	2.97366e-45	SMC	Plk2
1.38186e-48	0.520109	0.97	0.944	2.5089e-44	SMC	Tagln2
2.77848e-47	1.20895	0.513	0.278	5.0446e-43	SMC	Itga4
6.65704e-46	0.855604	0.762	0.579	1.20865e-41	SMC	Sox4
7.32798e-46	0.926103	0.916	0.847	1.33047e-41	SMC	Hspb1
1.09457e-44	0.581811	0.958	0.942	1.98729e-40	SMC	Dnaja1
1.52744e-41	0.571878	0.967	0.921	2.77322e-37	SMC	B2m
2.77068e-41	1.03682	0.568	0.355	5.03045e-37	SMC	Enc1
4.5387e-41	0.54747	0.901	0.781	8.24047e-37	SMC	Ifitm1
1.44343e-40	0.796018	0.772	0.65	2.62069e-36	SMC	Msn
7.60483e-40	1.04622	0.545	0.333	1.38073e-35	SMC	Rhoj
1.51053e-39	0.592172	0.882	0.8	2.74252e-35	SMC	Selenom
2.88339e-39	0.964067	0.56	0.342	5.23508e-35	SMC	Efhd2
8.69333e-37	0.629473	0.845	0.77	1.57836e-32	SMC	Arpc5
1.42927e-36	0.888807	0.66	0.48	2.59497e-32	SMC	Slc9a3r2
2.51103e-36	0.902117	0.808	0.625	4.55903e-32	SMC	Col4a2
7.21644e-36	0.513097	0.929	0.887	1.31022e-31	SMC	Raly
3.02802e-35	0.711362	0.919	0.87	5.49767e-31	SMC	ENSRNOG00000049075
9.11838e-35	0.588191	0.865	0.774	1.65553e-30	SMC	Septin11
1.42644e-34	0.89288	0.555	0.343	2.58984e-30	SMC	Id3
2.96894e-34	0.816081	0.673	0.498	5.3904e-30	SMC	Nrep
2.5231e-33	0.759285	0.864	0.826	4.58095e-29	SMC	Klf2
1.01645e-32	0.918024	0.599	0.409	1.84547e-28	SMC	Hes1
2.01857e-32	0.700332	0.752	0.609	3.66491e-28	SMC	Gipc1
2.61495e-31	0.884676	0.537	0.346	4.7477e-27	SMC	Furin
9.44441e-31	0.763943	0.747	0.66	1.71473e-26	SMC	Ugp2
3.78711e-30	0.537142	0.983	0.978	6.87589e-26	SMC	Tpm4
6.21359e-30	1.18809	0.556	0.395	1.12814e-25	SMC	Akap12
1.20101e-27	0.823143	0.523	0.342	2.18055e-23	SMC	Rerg
3.22353e-27	0.739087	0.575	0.402	5.85265e-23	SMC	Alad
7.22231e-27	0.832718	0.574	0.403	1.31128e-22	SMC	Chst2
1.18942e-24	0.84703	0.607	0.453	2.15951e-20	SMC	Spry1
4.75339e-24	0.679888	0.682	0.553	8.63025e-20	SMC	Map4k4
2.91862e-23	0.508339	0.901	0.86	5.29904e-19	SMC	Tspan3
3.00696e-23	0.631317	0.703	0.564	5.45943e-19	SMC	Zeb2
3.77481e-23	0.91467	0.533	0.373	6.85354e-19	SMC	Pcdh18
5.92192e-23	0.712534	0.524	0.367	1.07518e-18	SMC	Phc2
7.97403e-23	0.64753	0.679	0.538	1.44776e-18	SMC	Sqle
2.51102e-21	0.689913	0.528	0.358	4.559e-17	SMC	Ctsh
2.78963e-21	0.778547	0.597	0.453	5.06485e-17	SMC	Akap2
3.6083e-21	0.708707	0.595	0.446	6.55124e-17	SMC	Ets1
2.27366e-19	0.635644	0.72	0.621	4.12806e-15	SMC	Idi1
2.37639e-19	0.638291	0.667	0.542	4.31458e-15	SMC	Serinc3
9.36347e-19	0.538615	0.66	0.548	1.70003e-14	SMC	Mbnl3
4.18025e-17	0.566661	0.53	0.37	7.58967e-13	SMC	Dusp6
3.46738e-15	0.561169	0.677	0.559	6.29538e-11	SMC	Nid1
3.2991e-14	0.707731	0.781	0.72	5.98985e-10	SMC	Myh9
3.56938e-14	0.565883	0.523	0.404	6.48057e-10	SMC	Abcf2
2.63397e-13	0.575243	0.605	0.499	4.78223e-09	SMC	Lmnb1
9.16164e-13	0.526543	0.57	0.47	1.66339e-08	SMC	Dnmt1
2.28761e-12	0.505925	0.571	0.481	4.15338e-08	SMC	Eif4e
4.82617e-11	0.521872	0.511	0.414	8.7624e-07	SMC	Adi1
6.44164e-11	0.541902	0.565	0.477	1.16954e-06	SMC	H1f2
3.65677e-10	0.589	0.511	0.421	6.63923e-06	SMC	Mef2a
3.11557e-08	0.62254	0.596	0.525	0.000565662	SMC	Atp2a2
1.1156e-07	0.68205	0.544	0.492	0.00202549	SMC	Cd151
6.37023e-07	0.509296	0.577	0.513	0.0115658	SMC	Ate1
1.69389e-06	0.58282	0.6	0.537	0.0307543	SMC	H1f4

## Sheet: Immune subclusters
Table S1-4. Differentially expressed genes in Immune subclusters
p_val	avg_log2FC	pct.1	pct.2	p_val_adj	cluster	gene
0	4.73657	0.906	0.114	0	IPC	Ahsp
0	4.28721	0.871	0.051	0	IPC	Alas2
0	4.04478	0.799	0.036	0	IPC	Slc4a1
0	3.90798	0.673	0.019	0	IPC	Gypa
0	3.85602	0.637	0.019	0	IPC	Rhd
0	3.26156	0.532	0.016	0	IPC	Klf1
0	3.19606	0.619	0.035	0	IPC	Fech
0	3.18653	0.572	0.032	0	IPC	Slc25a37
1.54992e-250	2.99288	0.924	0.19	2.81403e-246	IPC	Glrx5
1.15369e-246	2.97618	0.73	0.106	2.09464e-242	IPC	Hmbs
1.24591e-238	5.20378	0.885	0.195	2.26208e-234	IPC	Hbg1
2.68202e-234	2.78881	0.586	0.067	4.86948e-230	IPC	Cpox
3.15722e-190	2.32714	0.755	0.135	5.73225e-186	IPC	Blvrb
2.10762e-182	2.13097	0.64	0.097	3.82659e-178	IPC	Alad
1.01782e-179	2.35166	0.806	0.164	1.84795e-175	IPC	Car2
5.50083e-179	2.36701	0.504	0.063	9.9873e-175	IPC	Bpgm
1.95757e-176	4.14163	1	0.95	3.55417e-172	IPC	Hba-a2
4.03045e-158	2.23699	0.547	0.083	7.31769e-154	IPC	Nt5dc2
1.41611e-154	2.31358	0.989	0.526	2.5711e-150	IPC	Prdx2
1.65793e-149	2.46556	0.835	0.226	3.01015e-145	IPC	Mgst3
2.72953e-129	1.91197	0.676	0.144	4.95574e-125	IPC	Urod
9.51752e-128	2.46845	0.881	0.309	1.728e-123	IPC	AC128848.1
1.73979e-117	1.49068	0.932	0.315	3.15876e-113	IPC	Nudt4
9.02343e-113	5.06541	0.906	0.51	1.63829e-108	IPC	Hbz
2.47909e-91	4.64112	0.993	0.899	4.50103e-87	IPC	Hbe1
1.89981e-86	1.72387	0.734	0.226	3.4493e-82	IPC	Ybx3
1.52989e-83	1.63829	0.597	0.152	2.77767e-79	IPC	Mki67
4.09078e-82	1.33715	0.543	0.128	7.42723e-78	IPC	Ccnd3
2.28122e-81	1.31651	0.612	0.16	4.14178e-77	IPC	Isca1
1.57457e-80	1.11967	0.543	0.125	2.85878e-76	IPC	Rbm38
4.8271e-65	1.11632	0.96	0.507	8.76408e-61	IPC	Atp5if1
4.46075e-53	1.23906	0.554	0.175	8.09893e-49	IPC	Dut
7.7056e-48	1.00109	0.626	0.221	1.39903e-43	IPC	Slc25a39
3.87179e-47	0.716949	0.514	0.158	7.02962e-43	IPC	Acp1
1.11304e-46	1.01699	0.755	0.316	2.02084e-42	IPC	Arf5
2.6616e-46	1.06894	0.626	0.231	4.83239e-42	IPC	AABR07072356.1
4.52691e-46	4.05572	1	0.912	8.21905e-42	IPC	Hbb-b1
2.69696e-43	0.795791	0.845	0.374	4.89659e-39	IPC	Sec61g
1.45967e-38	0.586603	0.572	0.206	2.65017e-34	IPC	Ctsd
2.34542e-26	0.545264	0.701	0.317	4.25835e-22	IPC	ENSRNOG00000062531
9.5103e-23	0.630411	0.849	0.468	1.72669e-18	IPC	Gpx4
0	5.36695	0.75	0.033	0	HBC	C1qc
0	5.36576	0.787	0.055	0	HBC	C1qb
0	5.21353	0.761	0.068	0	HBC	Selenop
0	5.12851	0.795	0.068	0	HBC	Dab2
0	5.00776	0.692	0.031	0	HBC	C1qa
0	4.93132	0.786	0.046	0	HBC	Tmem176b
0	4.90865	0.785	0.06	0	HBC	Tmem176a
0	4.8871	0.682	0.018	0	HBC	Mrc1
0	4.19675	0.652	0.033	0	HBC	Fcna
0	4.03899	0.538	0.008	0	HBC	Fcrl2
0	3.87029	0.521	0.012	0	HBC	Ms4a7
0	3.8526	0.896	0.162	0	HBC	Cst3
0	3.81019	0.726	0.059	0	HBC	Ms4a4a
0	3.75862	0.566	0.018	0	HBC	Colec12
0	3.60316	0.513	0.012	0	HBC	Stab1
0	3.21329	0.725	0.068	0	HBC	Csf1r
0	3.04123	0.672	0.043	0	HBC	Pld4
0	2.9941	0.565	0.03	0	HBC	Clec4a1
0	2.94595	0.731	0.078	0	HBC	Dpp7
0	2.94342	0.849	0.225	0	HBC	Aif1
0	2.81807	0.518	0.032	0	HBC	Igfbp3
0	2.80531	0.674	0.059	0	HBC	AABR07002969.1
0	2.76064	0.53	0.032	0	HBC	Ccnd1
0	2.67822	0.777	0.113	0	HBC	Rgs10
0	2.55175	0.65	0.06	0	HBC	Blvrb
0	2.45713	0.617	0.051	0	HBC	Cfp
0	2.44938	0.589	0.052	0	HBC	Hip1
0	2.43711	0.793	0.154	0	HBC	Pf4
0	2.38381	0.592	0.052	0	HBC	Cndp2
0	2.3736	0.883	0.223	0	HBC	Ap2s1
0	2.33222	0.547	0.056	0	HBC	Cd68
0	2.29731	0.78	0.123	0	HBC	Pnp
0	2.23404	0.636	0.061	0	HBC	Umps
0	2.22859	0.742	0.115	0	HBC	Lgmn
0	2.21024	0.648	0.175	0	HBC	Apoe
0	2.19264	0.503	0.074	0	HBC	Rgs1
0	2.13257	0.553	0.056	0	HBC	Cyfip1
0	2.10428	0.711	0.13	0	HBC	Tnfaip8l2
0	2.04793	0.92	0.493	0	HBC	Clta
0	1.99176	0.658	0.125	0	HBC	Ier3
0	1.97933	0.798	0.199	0	HBC	Grn
0	1.97374	0.858	0.271	0	HBC	Erp29
0	1.96876	0.528	0.056	0	HBC	Fscn1
0	1.94017	0.626	0.073	0	HBC	Fh
0	1.9156	0.807	0.21	0	HBC	Ckb
0	1.89361	0.547	0.068	0	HBC	Tubb2a
0	1.87696	0.516	0.099	0	HBC	Mki67
0	1.85594	0.848	0.248	0	HBC	Ap2m1
0	1.85145	0.859	0.241	0	HBC	Ppp1r14b
0	1.80747	0.614	0.084	0	HBC	Idh2
0	1.74973	0.589	0.08	0	HBC	Sdf2l1
0	1.74829	0.739	0.315	0	HBC	ENSRNOG00000050647
0	1.73719	0.564	0.075	0	HBC	Ap2a2
0	1.71717	0.618	0.097	0	HBC	Creg1
0	1.71693	0.688	0.117	0	HBC	Fuca1
0	1.70849	0.903	0.361	0	HBC	Prdx1
0	1.70153	0.934	0.442	0	HBC	Ftl1
0	1.68648	0.533	0.07	0	HBC	Naa20
0	1.68518	0.517	0.061	0	HBC	Rab13
0	1.68066	0.556	0.073	0	HBC	Sirpa
0	1.64137	0.523	0.061	0	HBC	Tifa
0	1.63623	0.673	0.126	0	HBC	Hmga1
0	1.61298	0.639	0.106	0	HBC	Scpep1
0	1.59937	0.74	0.137	0	HBC	Fkbp2
0	1.54807	0.73	0.15	0	HBC	Tecr
0	1.52249	0.592	0.085	0	HBC	Hras
0	1.51801	0.799	0.252	0	HBC	Cltc
0	1.51461	0.686	0.233	0	HBC	Atf3
0	1.51429	0.512	0.064	0	HBC	Gipc1
0	1.50777	0.896	0.367	0	HBC	Ctsz
0	1.50625	0.851	0.286	0	HBC	Akr1a1
0	1.49815	0.528	0.075	0	HBC	Lgals9
0	1.48945	0.732	0.141	0	HBC	Dynlt1
0	1.48244	0.702	0.179	0	HBC	Bin1
0	1.4807	0.548	0.101	0	HBC	Ms4a6bl.1
0	1.42977	0.659	0.132	0	HBC	Glod4
0	1.41725	0.538	0.078	0	HBC	Glmp
0	1.41048	0.735	0.181	0	HBC	Glul
0	1.3996	0.753	0.247	0	HBC	Ctss
0	1.39942	0.599	0.081	0	HBC	Fcgr2a.1
0	1.37526	0.887	0.357	0	HBC	Clic1
0	1.37409	0.686	0.151	0	HBC	Slc3a2
0	1.37224	1	0.999	0	HBC	ENSRNOG00000047931
0	1.37078	0.782	0.198	0	HBC	Reep5
0	1.37016	0.592	0.097	0	HBC	Commd9
0	1.36804	0.662	0.125	0	HBC	Skap2
0	1.36558	0.666	0.133	0	HBC	Twf2
0	1.36142	0.632	0.108	0	HBC	Tmem256
0	1.34879	0.671	0.177	0	HBC	Epsti1
0	1.34773	0.907	0.336	0	HBC	Cd63
0	1.33727	0.798	0.264	0	HBC	Tssc4
0	1.33486	0.555	0.091	0	HBC	Anxa3
0	1.3347	0.803	0.238	0	HBC	Dbi
0	1.31583	0.636	0.131	0	HBC	Cdk4
0	1.31168	0.785	0.237	0	HBC	Lamp1
0	1.30075	0.704	0.146	0	HBC	Spi1
0	1.29007	0.576	0.121	0	HBC	Eps15
0	1.28949	0.565	0.098	0	HBC	Mvb12a
0	1.28505	0.638	0.123	0	HBC	Emb
0	1.27598	1	0.994	0	HBC	Actb
0	1.27299	0.678	0.136	0	HBC	Bcl2a1
0	1.27056	0.958	0.681	0	HBC	Cfl1
0	1.26487	0.557	0.095	0	HBC	Dctpp1
0	1.26402	0.674	0.169	0	HBC	Ly86
0	1.23814	0.659	0.149	0	HBC	Ehd4
0	1.23447	0.859	0.326	0	HBC	Ybx1
0	1.2306	0.729	0.16	0	HBC	Mrpl27
0	1.22976	0.804	0.239	0	HBC	Ctsb
0	1.22271	0.516	0.079	0	HBC	Akr1b1
0	1.21132	0.789	0.281	0	HBC	Ctsa
0	1.20821	0.793	0.278	0	HBC	Glo1
0	1.1967	0.558	0.104	0	HBC	Ahcy
0	1.1919	0.72	0.172	0	HBC	Sdhb
0	1.18525	0.585	0.117	0	HBC	Apex1
0	1.17882	0.924	0.256	0	HBC	Fcer1g
0	1.17658	0.844	0.261	0	HBC	Fkbp1a
0	1.17249	0.941	0.451	0	HBC	Gpx1
0	1.16768	0.512	0.099	0	HBC	Pa2g4
0	1.16419	0.698	0.182	0	HBC	Eva1b
0	1.15999	0.798	0.185	0	HBC	Fcgr2a
0	1.15708	0.816	0.274	0	HBC	Bri3
0	1.13861	0.718	0.192	0	HBC	Npc2
0	1.13514	0.547	0.096	0	HBC	Ak2
0	1.12442	0.909	0.425	0	HBC	Cyba
0	1.12203	0.762	0.25	0	HBC	Hmgn2
0	1.12114	0.856	0.286	0	HBC	Ndufa13
0	1.11935	0.863	0.32	0	HBC	Rnasek
0	1.10685	0.553	0.099	0	HBC	Tgfb1
0	1.10134	0.717	0.192	0	HBC	Rab5c
0	1.09882	0.638	0.145	0	HBC	Ybx1-ps3
0	1.09273	0.519	0.091	0	HBC	Hprt1
0	1.09094	0.747	0.223	0	HBC	Pdia6
0	1.09006	0.909	0.447	0	HBC	Gabarap
0	1.08725	0.59	0.112	0	HBC	Timm17b
0	1.07123	0.801	0.335	0	HBC	Sat1
0	1.07092	0.525	0.096	0	HBC	Txn2
0	1.06994	0.523	0.101	0	HBC	Washc3
0	1.0671	0.601	0.116	0	HBC	Ajm1
0	1.06331	0.818	0.281	0	HBC	Pgls
0	1.06014	0.64	0.134	0	HBC	Uqcc3
0	1.05817	0.666	0.147	0	HBC	Vps29
0	1.05647	0.696	0.173	0	HBC	Cmtm7
0	1.05486	0.75	0.304	0	HBC	Stmn1
0	1.04933	0.861	0.334	0	HBC	Rps27l
0	1.04855	0.552	0.103	0	HBC	Dera
0	1.04719	0.697	0.244	0	HBC	Cited2
0	1.02931	0.516	0.1	0	HBC	Snrpa
0	1.0209	0.537	0.1	0	HBC	Hint2
0	1.01787	0.931	0.496	0	HBC	ENSRNOG00000015967
0	1.01246	0.934	0.595	0	HBC	Tubb5
0	1.01203	0.855	0.295	0	HBC	Ndufb7
0	1.00941	0.679	0.163	0	HBC	Uqcrc1
0	1.00853	0.573	0.116	0	HBC	Fermt3
0	1.00684	0.81	0.267	0	HBC	Arpc4
0	1.00386	0.766	0.228	0	HBC	Mrpl54
0	1.00374	0.65	0.181	0	HBC	Ifitm2
0	0.998986	0.858	0.366	0	HBC	Snx3
0	0.994228	0.519	0.1	0	HBC	Coro1b
0	0.993454	0.565	0.12	0	HBC	Lsm2
0	0.987789	0.6	0.125	0	HBC	Nrm
0	0.986733	0.921	0.608	0	HBC	Tuba1b
0	0.981722	0.706	0.197	0	HBC	Parp1
0	0.975947	0.925	0.428	0	HBC	Uqcr10
0	0.973043	0.616	0.14	0	HBC	Lap3
0	0.96864	0.821	0.285	0	HBC	Vamp8
0	0.968471	0.76	0.24	0	HBC	ENSRNOG00000019655
0	0.968069	0.556	0.124	0	HBC	Ciao2a
0	0.966675	0.744	0.219	0	HBC	Mdh1
0	0.961362	0.848	0.303	0	HBC	Ndufa11
0	0.959768	0.683	0.202	0	HBC	Slc25a5
0	0.955841	0.607	0.144	0	HBC	Mrps34
0	0.955593	0.97	0.68	0	HBC	Gapdh
0	0.952579	0.51	0.102	0	HBC	Siva1
0	0.949678	0.555	0.12	0	HBC	Etfb
0	0.945238	0.586	0.133	0	HBC	Atp6v0d1
0	0.944096	0.791	0.278	0	HBC	Cotl1
0	0.940211	0.537	0.107	0	HBC	Acadl
0	0.932643	0.737	0.211	0	HBC	Ndufa2
0	0.930184	0.54	0.113	0	HBC	Mbd3
0	0.928636	0.591	0.148	0	HBC	Ctsd
0	0.927552	0.628	0.151	0	HBC	ENSRNOG00000070574
0	0.922578	0.989	0.804	0	HBC	Pfn1
0	0.92102	0.696	0.189	0	HBC	Snx6
0	0.919772	0.928	0.491	0	HBC	Atp6v0c
0	0.917131	0.921	0.466	0	HBC	Cox6a1
0	0.916284	0.708	0.199	0	HBC	Naa38
0	0.913534	0.527	0.119	0	HBC	Zeb2
0	0.912757	0.651	0.157	0	HBC	Slc25a39
0	0.907864	0.756	0.233	0	HBC	Ndufa12
0	0.904372	0.56	0.119	0	HBC	Rnh1
0	0.901383	0.767	0.248	0	HBC	Bola2
0	0.897664	0.509	0.097	0	HBC	Mtx1
0	0.89619	0.755	0.228	0	HBC	Cuta
0	0.894401	0.597	0.135	0	HBC	ENSRNOG00000009281
0	0.893415	0.772	0.25	0	HBC	Calm1
0	0.890475	0.781	0.238	0	HBC	Psap
0	0.886284	0.535	0.113	0	HBC	Ptov1
0	0.88376	0.703	0.212	0	HBC	Timm23
0	0.880766	0.571	0.16	0	HBC	Rusc1
0	0.878556	0.526	0.106	0	HBC	Dtymk
0	0.876923	0.73	0.221	0	HBC	Mrpl17
0	0.872829	0.575	0.127	0	HBC	Trappc2l
0	0.871186	0.521	0.107	0	HBC	Aarsd1
0	0.869491	0.521	0.107	0	HBC	Ndufb8
0	0.867617	0.948	0.539	0	HBC	Pomp
0	0.861599	0.512	0.126	0	HBC	Dut
0	0.847573	0.512	0.102	0	HBC	Sdhc
0	0.840941	0.598	0.14	0	HBC	Ddost
0	0.834747	0.697	0.198	0	HBC	Eid1
0	0.830726	0.74	0.258	0	HBC	Rnaset2
0	0.829449	0.684	0.186	0	HBC	Spcs1
0	0.826346	0.776	0.252	0	HBC	Scand1
0	0.824402	0.601	0.142	0	HBC	Mrpl58
0	0.821582	0.64	0.177	0	HBC	Ddx39b
0	0.821306	0.755	0.251	0	HBC	Psma5
0	0.817007	0.677	0.194	0	HBC	Phb
0	0.816271	0.64	0.188	0	HBC	Prmt1
0	0.808525	0.757	0.256	0	HBC	Ndufb5
0	0.808383	0.951	0.293	0	HBC	Tyrobp
0	0.808047	0.732	0.235	0	HBC	Tmed10
0	0.804732	0.663	0.178	0	HBC	Ssr2
0	0.803861	0.778	0.274	0	HBC	Psmb6
0	0.795425	0.635	0.17	0	HBC	Flot1
0	0.794388	0.696	0.199	0	HBC	ENSRNOG00000066942
0	0.793554	0.637	0.179	0	HBC	Snu13.1
0	0.792528	0.652	0.186	0	HBC	Mrpl12
0	0.790472	0.627	0.169	0	HBC	Rbbp7
0	0.789915	0.707	0.219	0	HBC	Nme1
0	0.783667	0.687	0.198	0	HBC	Mtch1
0	0.782596	0.513	0.108	0	HBC	Nsfl1c
0	0.780401	0.524	0.114	0	HBC	Kat8
0	0.779267	0.526	0.111	0	HBC	Elof1
0	0.778097	0.63	0.164	0	HBC	Bcap31
0	0.776636	0.505	0.12	0	HBC	Lsm7
0	0.77481	0.755	0.237	0	HBC	Pdcd5
0	0.774685	0.621	0.166	0	HBC	Bin2
0	0.771605	0.714	0.244	0	HBC	Fkbp3
0	0.771083	0.505	0.103	0	HBC	Prpf19
0	0.762171	0.694	0.195	0	HBC	Ndufs8
0	0.760094	0.638	0.175	0	HBC	Tmed9
0	0.759849	0.714	0.206	0	HBC	Ndufa8
0	0.759045	0.614	0.159	0	HBC	Ndufa9
0	0.757603	0.653	0.175	0	HBC	Ndufb3
0	0.756843	0.657	0.18	0	HBC	Mea1
0	0.755883	0.519	0.124	0	HBC	Mtch2
0	0.755558	0.599	0.153	0	HBC	Anapc5
0	0.755253	0.679	0.199	0	HBC	Psmc5
0	0.754369	0.552	0.148	0	HBC	Gmnn
0	0.753978	0.665	0.182	0	HBC	Cox6b1
0	0.751505	0.593	0.146	0	HBC	Rhog
0	0.745249	0.777	0.257	0	HBC	Bloc1s1
0	0.744225	0.543	0.124	0	HBC	Mrpl28
0	0.743379	0.538	0.128	0	HBC	Atp6v1d
0	0.741026	0.677	0.211	0	HBC	Pycard
0	0.740238	0.533	0.116	0	HBC	Tpd52
0	0.73985	0.684	0.219	0	HBC	Romo1
0	0.737199	0.68	0.201	0	HBC	Ndufc2
0	0.733995	0.696	0.198	0	HBC	Timm8b
0	0.732404	0.675	0.204	0	HBC	Ywhah
0	0.732355	0.814	0.312	0	HBC	Rpl38.1
0	0.727232	0.732	0.229	0	HBC	Smdt1
0	0.726461	0.548	0.13	0	HBC	Hm13
0	0.725921	0.629	0.173	0	HBC	P4hb
0	0.723836	0.574	0.137	0	HBC	Sdf4
0	0.722292	0.613	0.16	0	HBC	Psmc2
0	0.720728	0.613	0.154	0	HBC	Ninj1
0	0.712451	0.543	0.135	0	HBC	Efhd2
0	0.707143	0.508	0.113	0	HBC	Cops3
0	0.704661	0.632	0.177	0	HBC	Tpi1
0	0.69468	0.673	0.189	0	HBC	Capns1
0	0.692283	0.557	0.14	0	HBC	Atp6v1e1
0	0.690553	0.548	0.142	0	HBC	Chchd1
0	0.687077	0.58	0.144	0	HBC	Fyb1
0	0.686428	0.982	0.832	0	HBC	Actg1
0	0.682051	0.501	0.117	0	HBC	Cyc1
0	0.674429	0.568	0.145	0	HBC	Vps28
0	0.672617	0.706	0.232	0	HBC	Scp2
0	0.671181	0.627	0.168	0	HBC	Mydgf
0	0.670973	0.559	0.137	0	HBC	Ufc1
0	0.66713	0.551	0.141	0	HBC	Vps35
0	0.659286	0.515	0.136	0	HBC	Fam162a
0	0.65448	0.615	0.179	0	HBC	Dbndd2
0	0.653841	0.57	0.15	0	HBC	Snrpa1
0	0.6533	0.641	0.188	0	HBC	Drap1
0	0.652441	0.586	0.147	0	HBC	Rtn3
0	0.651367	0.531	0.121	0	HBC	Mrps18a
0	0.650037	0.545	0.141	0	HBC	Banf1
0	0.641976	0.606	0.173	0	HBC	Arpc1a
0	0.641802	0.686	0.22	0	HBC	Ndufa5
0	0.64002	0.617	0.174	0	HBC	AABR07072356.1
0	0.634849	0.5	0.123	0	HBC	Dnajc9
0	0.630641	0.572	0.154	0	HBC	Ndufab1
0	0.629674	0.505	0.127	0	HBC	Spint2
0	0.624937	0.548	0.137	0	HBC	Mrps12
0	0.623961	0.644	0.188	0	HBC	Vdac3
0	0.622829	0.521	0.125	0	HBC	Mlf2
0	0.621591	0.556	0.151	0	HBC	Psmd2
0	0.620772	0.566	0.143	0	HBC	Tmem59
0	0.618737	0.649	0.194	0	HBC	Mrpl20
0	0.618016	0.527	0.133	0	HBC	Ndufs3
0	0.61635	0.594	0.159	0	HBC	Tbcb
0	0.61254	0.597	0.163	0	HBC	Pin1
0	0.605249	0.563	0.147	0	HBC	Sdhd
0	0.59962	0.516	0.129	0	HBC	Ndufa3
0	0.591504	0.558	0.138	0	HBC	Mrps7
0	0.589511	0.553	0.145	0	HBC	Ndufc1
0	0.587322	0.58	0.161	0	HBC	Vdac1
0	0.587086	0.52	0.132	0	HBC	Polr2f
0	0.584786	0.519	0.129	0	HBC	Tmem147
0	0.58478	0.528	0.126	0	HBC	Dnm2
0	0.581932	0.545	0.138	0	HBC	Ilk
0	0.580508	0.518	0.119	0	HBC	Pnkd
0	0.576841	0.63	0.176	0	HBC	Dynlrb1
0	0.572582	0.54	0.139	0	HBC	Cops6
0	0.569745	0.589	0.164	0	HBC	Lamp2
0	0.569112	0.686	0.216	0	HBC	Cope
0	0.562667	0.552	0.153	0	HBC	Eif4a3
0	0.561448	0.574	0.152	0	HBC	Med10
0	0.560842	0.529	0.129	0	HBC	Commd4
0	0.559481	0.661	0.201	0	HBC	Dnajc19
0	0.558379	0.545	0.132	0	HBC	Rab8b
0	0.554633	0.671	0.205	0	HBC	Stub1
0	0.554342	0.516	0.146	0	HBC	Cep295nl
0	0.551886	0.606	0.171	0	HBC	Mrps21
0	0.551012	0.657	0.193	0	HBC	Mrpl14
0	0.548522	0.645	0.199	0	HBC	Ube2v1
0	0.543275	0.66	0.202	0	HBC	Gadd45gip1
0	0.543023	0.543	0.139	0	HBC	Gtf2h5
0	0.542883	0.587	0.159	0	HBC	Alyref
0	0.541899	0.548	0.149	0	HBC	Ndufb6
0	0.535628	0.58	0.157	0	HBC	Pgd
0	0.534708	0.681	0.211	0	HBC	Cap1
0	0.53434	0.593	0.173	0	HBC	Ndufv2
0	0.533556	0.733	0.242	0	HBC	Plin2
0	0.533012	0.581	0.168	0	HBC	Snrpb
0	0.523331	0.553	0.157	0	HBC	Paics
0	0.520367	0.553	0.155	0	HBC	Lmo2
0	0.513155	0.506	0.135	0	HBC	Cops5
0	0.511033	0.543	0.151	0	HBC	Psmd1
0	0.501195	0.504	0.13	0	HBC	Rps19bp1
0	0.500681	0.606	0.177	0	HBC	Npb
1.22203e-306	0.520513	0.634	0.197	2.21872e-302	HBC	Psma1
2.94807e-304	0.534189	0.682	0.222	5.35251e-300	HBC	Mrpl23
2.01165e-302	0.626799	0.737	0.253	3.65235e-298	HBC	Gstp1
2.45433e-302	0.825202	0.953	0.667	4.45608e-298	HBC	Nme2
2.05637e-300	1.03812	0.603	0.211	3.73355e-296	HBC	Ifi27
6.32686e-299	0.779767	0.808	0.307	1.14871e-294	HBC	Park7
4.61586e-298	0.573287	0.624	0.198	8.38055e-294	HBC	Rexo2
6.08351e-295	0.783726	0.685	0.242	1.10452e-290	HBC	C1qbp
2.00829e-293	0.871956	0.887	0.474	3.64625e-289	HBC	Ppial4d.1
8.65257e-292	0.771719	0.711	0.258	1.57096e-287	HBC	ENSRNOG00000058249
7.01284e-289	0.641849	0.779	0.283	1.27325e-284	HBC	Ndufb2
9.4547e-289	0.612796	0.731	0.254	1.7166e-284	HBC	ENSRNOG00000062531
5.0067e-288	0.605688	0.753	0.265	9.09016e-284	HBC	Psmc3
4.68366e-287	0.545622	0.605	0.194	8.50365e-283	HBC	Nop10
1.00825e-285	0.746618	0.854	0.345	1.83058e-281	HBC	Cstb
6.85639e-285	0.578914	0.744	0.26	1.24485e-280	HBC	Atp6v1fnb
1.75786e-284	0.921664	0.842	0.38	3.19157e-280	HBC	Tuba1c
1.29476e-282	0.828777	0.912	0.474	2.35077e-278	HBC	Prickle4
2.00032e-281	0.576948	0.566	0.178	3.63178e-277	HBC	Ybx3
5.2927e-280	0.797951	0.802	0.334	9.60943e-276	HBC	Nudc
5.94084e-279	0.574235	0.706	0.245	1.07862e-274	HBC	Lsm4
1.74176e-278	0.804556	0.86	0.352	3.16235e-274	HBC	Uqcrq
1.57871e-277	0.502081	0.663	0.223	2.8663e-273	HBC	Tomm5
1.02768e-274	0.805224	0.863	0.384	1.86585e-270	HBC	Atp5po
7.10866e-274	0.703346	0.808	0.316	1.29065e-269	HBC	Atn1
8.04633e-273	0.73183	0.757	0.29	1.46089e-268	HBC	AABR07035218.1
2.43066e-266	0.605338	0.707	0.254	4.4131e-262	HBC	Cct8
6.28442e-264	0.519325	0.702	0.246	1.141e-259	HBC	Psmb10
4.05601e-263	0.540492	0.697	0.247	7.3641e-259	HBC	Snrpd3
5.02473e-262	0.697542	0.768	0.298	9.1229e-258	HBC	Anp32a
6.5884e-260	0.859422	0.896	0.402	1.19619e-255	HBC	Atox1
1.20265e-258	0.80499	0.924	0.566	2.18352e-254	HBC	Eif4a1
2.89744e-257	0.538816	0.749	0.274	5.2606e-253	HBC	Ube2l3
1.76484e-255	0.763389	0.777	0.321	3.20424e-251	HBC	Ranbp1
3.22855e-255	0.640816	0.756	0.29	5.86176e-251	HBC	Ube2m
3.90768e-254	0.626723	0.753	0.285	7.09478e-250	HBC	Taf10
4.0673e-253	1.23508	0.887	0.594	7.38458e-249	HBC	Jun
1.19774e-251	1.16046	0.676	0.315	2.17461e-247	HBC	Ccl3
2.86016e-250	0.520791	0.731	0.269	5.1929e-246	HBC	Pdap1
4.8244e-250	0.845762	0.921	0.612	8.75919e-246	HBC	Eif5a
6.44505e-250	0.730065	0.823	0.341	1.17016e-245	HBC	Cox7b
1.61185e-248	0.543327	0.734	0.275	2.92647e-244	HBC	Nhp2
4.70549e-247	0.53246	0.788	0.303	8.54329e-243	HBC	Vcp
1.12456e-245	0.56607	0.788	0.316	2.04175e-241	HBC	Tkt
1.33791e-244	0.771306	0.779	0.351	2.42911e-240	HBC	Snx2
1.75975e-244	0.738744	0.878	0.433	3.195e-240	HBC	Ywhae
8.85229e-243	0.539351	0.76	0.29	1.60722e-238	HBC	Gnb2
1.37794e-240	0.626045	0.61	0.22	2.50178e-236	HBC	Hmgb2l1
2.32663e-240	0.693876	0.823	0.343	4.22423e-236	HBC	Sec61b
4.62966e-238	0.825874	0.74	0.311	8.4056e-234	HBC	Eno1
5.3109e-236	0.529147	0.767	0.296	9.64247e-232	HBC	Ndufs7
5.57563e-236	0.623676	0.857	0.37	1.01231e-231	HBC	Slc25a17
8.58157e-236	0.561243	0.747	0.287	1.55807e-231	HBC	Psme2
7.56601e-234	0.65254	0.855	0.367	1.37368e-229	HBC	Atp5mf
1.79982e-233	0.509686	0.715	0.27	3.26775e-229	HBC	Rab5if
3.30343e-233	0.717873	0.839	0.385	5.99771e-229	HBC	Hsp90b1
7.20745e-232	0.654856	0.769	0.32	1.30859e-227	HBC	Hmgn1
1.41068e-229	0.70817	0.901	0.459	2.56123e-225	HBC	Cox5a
2.74832e-229	0.845564	0.913	0.596	4.98985e-225	HBC	Ran
3.27187e-229	0.542725	0.757	0.293	5.94041e-225	HBC	Psma4
1.62298e-223	0.606835	0.836	0.356	2.94669e-219	HBC	Uqcrb.1
5.31642e-223	0.698698	0.854	0.419	9.6525e-219	HBC	Laptm5
1.40913e-220	0.559919	0.809	0.334	2.55842e-216	HBC	Swi5
7.11273e-220	0.736993	0.871	0.473	1.29139e-215	HBC	Anp32b
9.0678e-220	0.6234	0.831	0.367	1.64635e-215	HBC	Snrpd1
2.16317e-216	0.757073	0.913	0.447	3.92745e-212	HBC	Atp5if1
1.10144e-213	0.576307	0.801	0.334	1.99978e-209	HBC	Micos13
8.34277e-213	0.603955	0.82	0.353	1.51471e-208	HBC	Arhgdia
1.42313e-212	0.630388	0.817	0.367	2.58384e-208	HBC	Slc25a4
7.03211e-212	0.517696	0.812	0.337	1.27675e-207	HBC	Ywhab
2.0481e-210	0.63715	0.919	0.53	3.71853e-206	HBC	Ndufa4
2.12894e-210	0.65625	0.835	0.369	3.86531e-206	HBC	Cox6c
7.37383e-210	0.506823	0.759	0.306	1.33879e-205	HBC	Arf1
7.16083e-207	0.657023	0.831	0.393	1.30012e-202	HBC	Taf3
4.5179e-206	0.599487	0.807	0.355	8.2027e-202	HBC	Atp5f1a
1.68195e-205	0.508399	0.977	0.789	3.05375e-201	HBC	Cox4i1
2.41157e-203	0.556025	0.796	0.341	4.37844e-199	HBC	Pcbp1
7.49022e-197	0.665091	0.898	0.511	1.35992e-192	HBC	Calr
3.3492e-196	0.545416	0.781	0.335	6.0808e-192	HBC	Cct3
3.32595e-195	0.629901	0.926	0.545	6.0386e-191	HBC	Psma7
2.03966e-194	0.604676	0.944	0.781	3.70321e-190	HBC	Hspa8
1.31171e-193	0.509777	0.788	0.336	2.38155e-189	HBC	Cox7a2l2
5.02161e-193	0.579519	0.924	0.626	9.11724e-189	HBC	Atp5mc2
4.61117e-192	0.542788	0.786	0.344	8.37205e-188	HBC	Psma3
3.14499e-191	0.630951	0.85	0.411	5.71004e-187	HBC	Ppp1ca
4.95399e-186	0.572379	0.826	0.377	8.99447e-182	HBC	Psmb5
9.67657e-185	0.618932	0.889	0.492	1.75688e-180	HBC	Atp5f1b
6.85306e-184	0.595987	0.926	0.629	1.24424e-179	HBC	AABR07060778.1
4.91265e-183	0.865266	0.79	0.427	8.9194e-179	HBC	Klf6
1.74739e-181	0.572114	0.576	0.244	3.17256e-177	HBC	Egr1
5.04406e-180	0.56917	0.866	0.41	9.15799e-176	HBC	Atp5pf
1.46497e-173	0.630034	0.916	0.511	2.6598e-169	HBC	Cox5b
1.07735e-171	0.57434	0.886	0.455	1.95605e-167	HBC	Atp5f1d
1.12483e-171	0.573095	0.874	0.439	2.04224e-167	HBC	Cox7c
6.90852e-171	0.536577	0.872	0.427	1.25431e-166	HBC	Rnf139
9.22659e-166	0.549616	0.924	0.669	1.67518e-161	HBC	Gnas
1.614e-164	0.523574	0.907	0.54	2.93039e-160	HBC	Gnai2
1.66828e-160	0.815978	0.892	0.506	3.02893e-156	HBC	Mif
2.49344e-156	0.56385	0.925	0.541	4.52708e-152	HBC	Atp5mg
2.64218e-150	0.529466	0.854	0.456	4.79713e-146	HBC	Erh
4.55727e-149	0.506534	0.834	0.431	8.27418e-145	HBC	Pebp1
5.609e-147	0.521466	0.855	0.478	1.01837e-142	HBC	Atp5pb
3.78429e-144	0.510011	0.923	0.534	6.87077e-140	HBC	Atp5pd
1.14593e-141	0.584365	0.872	0.5	2.08054e-137	HBC	Ldha
8.43886e-141	0.581782	0.756	0.403	1.53216e-136	HBC	Hmgb2l1.1
6.19472e-117	0.576218	0.562	0.271	1.12471e-112	HBC	Rgs2
2.99045e-67	0.655044	0.67	0.356	5.42946e-63	HBC	Lgals1
1.80882e-59	0.75269	0.858	0.7	3.2841e-55	HBC	Fos
0	4.51294	0.815	0.084	0	B cell	Cd79a
0	4.43893	0.638	0.06	0	B cell	ENSRNOG00000064589
0	4.24972	0.69	0.099	0	B cell	Cd79b
0	4.1519	0.615	0.072	0	B cell	Fcmr
0	4.09001	0.897	0.156	0	B cell	AABR07060872.1
0	4.02481	0.545	0.053	0	B cell	Ebf1
0	3.9735	0.725	0.095	0	B cell	Ighm
0	3.59532	0.963	0.233	0	B cell	RT1-Da
0	3.47134	0.967	0.227	0	B cell	RT1-Db1
0	3.1522	0.899	0.164	0	B cell	RT1-Bb
0	3.00827	0.898	0.184	0	B cell	RT1-Ba
0	2.78493	0.978	0.371	0	B cell	Cd74
0	2.70482	0.662	0.206	0	B cell	Cd69
0	2.52259	0.741	0.321	0	B cell	Cd83
0	2.50148	0.646	0.285	0	B cell	B3gnt2
0	2.38821	0.612	0.2	0	B cell	ENSRNOG00000065273
0	2.23608	0.557	0.27	0	B cell	Rel
0	2.13649	0.775	0.283	0	B cell	ENSRNOG00000069878
0	1.81605	0.546	0.205	0	B cell	Gvin1
0	1.75382	0.538	0.229	0	B cell	Serpinb6b
0	1.69064	0.537	0.337	0	B cell	Ppdpf
0	1.43889	0.694	0.365	0	B cell	Cxcr4
0	1.26265	0.763	0.664	0	B cell	Jund
0	1.14406	0.645	0.528	0	B cell	Srsf7
0	0.963479	0.859	0.658	0	B cell	Btg1
0	0.866973	0.855	0.771	0	B cell	Rbm39
0	0.815652	0.961	0.817	0	B cell	Rpl5
0	0.759553	0.994	0.929	0	B cell	Rps3a
0	0.746846	0.991	0.913	0	B cell	Rpl9.2
0	0.722907	0.991	0.888	0	B cell	Rps4x.1
0	0.684088	0.997	0.956	0	B cell	Rps23
0	0.681119	0.994	0.934	0	B cell	Rpl8
0	0.662616	0.963	0.857	0	B cell	Colec11
0	0.657746	0.996	0.946	0	B cell	Rpl17
0	0.636354	0.989	0.897	0	B cell	Rps3
0	0.63229	0.994	0.948	0	B cell	Rpl30
0	0.603369	0.998	0.977	0	B cell	Rpl19
0	0.589553	0.992	0.936	0	B cell	Rps16
0	0.587955	0.997	0.947	0	B cell	Rpl26
0	0.574602	0.983	0.884	0	B cell	Eef1a1
0	0.574498	0.996	0.944	0	B cell	Rps5
0	0.564945	0.98	0.879	0	B cell	AC099450.1
0	0.561061	0.995	0.941	0	B cell	Rpl14
0	0.532495	0.998	0.964	0	B cell	Rpl11
0	0.528806	0.986	0.881	0	B cell	Mt-nd4
0	0.526369	0.985	0.916	0	B cell	Mt-nd1
0	0.523376	0.991	0.926	0	B cell	Rpl12
0	0.513471	0.991	0.906	0	B cell	Rpl7a
0	0.50188	0.995	0.953	0	B cell	Tpt1
1.30431e-304	0.501823	0.969	0.885	2.36811e-300	B cell	Naca
5.123e-300	1.49333	0.525	0.326	9.30131e-296	B cell	Crem
5.14839e-283	1.08001	0.651	0.526	9.34742e-279	B cell	AABR07000398.1
3.04807e-276	1.49646	0.527	0.392	5.53408e-272	B cell	Snx5
7.24129e-275	0.90115	0.698	0.569	1.31473e-270	B cell	ENSRNOG00000070284
1.71673e-257	1.6151	0.514	0.363	3.11689e-253	B cell	Rilpl2
5.33221e-246	0.564232	0.868	0.839	9.68117e-242	B cell	Ddx5
2.54646e-213	0.756466	0.71	0.626	4.62336e-209	B cell	Pnrc1
7.08912e-212	0.936022	0.619	0.525	1.2871e-207	B cell	Limd2
8.76298e-211	0.794823	0.759	0.646	1.59101e-206	B cell	Klf2
1.86899e-201	0.584496	0.819	0.753	3.39333e-197	B cell	Rpl4
3.09577e-196	0.748541	0.686	0.626	5.62068e-192	B cell	Rhox9.1
4.04686e-162	0.993277	0.561	0.472	7.34747e-158	B cell	ENSRNOG00000062930
6.4029e-153	0.522832	0.817	0.725	1.16251e-148	B cell	Eef1g
2.48164e-146	0.500813	0.79	0.764	4.50566e-142	B cell	Sin3b
1.13019e-143	0.768789	0.596	0.488	2.05197e-139	B cell	Ezr
6.66136e-142	0.671012	0.67	0.64	1.20944e-137	B cell	Rhox9
7.95552e-126	0.905317	0.51	0.437	1.4444e-121	B cell	Smap2
2.8106e-124	0.647185	0.612	0.556	5.10292e-120	B cell	Prl3b1
7.15268e-115	0.826866	0.535	0.471	1.29864e-110	B cell	Fcrla
1.61597e-114	0.908101	0.515	0.404	2.93395e-110	B cell	Fosb
1.47393e-103	0.6525	0.608	0.587	2.67607e-99	B cell	Nap1l1
8.42343e-90	0.621819	0.619	0.605	1.52936e-85	B cell	Cdkn1c
1.16598e-84	0.520751	0.656	0.671	2.11695e-80	B cell	Sub1
3.39361e-83	0.633159	0.58	0.57	6.16144e-79	B cell	Eif3f
4.14873e-82	0.718546	0.531	0.519	7.53243e-78	B cell	Tbca
1.92331e-70	0.674629	0.524	0.507	3.49196e-66	B cell	Cdv3
7.02539e-51	0.522239	0.555	0.57	1.27553e-46	B cell	Eif3h
1.72133e-48	0.64534	0.508	0.528	3.12525e-44	B cell	ENSRNOG00000027694
1.69612e-39	0.502094	0.542	0.566	3.07948e-35	B cell	Atf4
2.13136e-37	0.544972	0.505	0.532	3.86969e-33	B cell	Eif3m
9.89515e-35	0.521545	0.52	0.557	1.79656e-30	B cell	Ptp4a2
0	4.62713	0.578	0.014	0	T cell	Cd3e
0	4.58065	0.602	0.028	0	T cell	ENSRNOG00000070909
0	4.56666	0.601	0.017	0	T cell	Cd3g
0	4.40389	0.544	0.015	0	T cell	Cd3d
0	3.85824	0.528	0.036	0	T cell	Lef1
0	3.46916	0.514	0.046	0	T cell	Gimap7
0	2.48336	0.626	0.168	0	T cell	Fyb1
0	2.06454	0.619	0.202	0	T cell	S1pr1
0	1.27776	0.711	0.252	0	T cell	Ifi27l2b
0	0.800418	0.997	0.977	0	T cell	Rplp1
0	0.732659	1	0.988	0	T cell	Rpl13
0	0.679412	0.997	0.981	0	T cell	Rps18
2.47541e-300	0.644668	0.999	0.986	4.49435e-296	T cell	Rpl32
2.98546e-280	0.77467	0.988	0.976	5.42041e-276	T cell	Tpt1
1.02432e-259	1.87628	0.627	0.266	1.85976e-255	T cell	Zfp36l2
6.50788e-252	0.621738	0.998	0.973	1.18157e-247	T cell	Rps13
1.27868e-245	0.713539	0.994	0.96	2.32158e-241	T cell	Rpl12
9.4917e-207	1.56859	0.549	0.215	1.72331e-202	T cell	Emp3
3.09192e-203	0.637647	0.988	0.956	5.61369e-199	T cell	B2m
2.78357e-200	0.573127	0.994	0.958	5.05384e-196	T cell	Rps10
4.70923e-194	0.617634	0.999	0.987	8.55008e-190	T cell	Tmsb10
4.13247e-188	1.54452	0.564	0.239	7.50291e-184	T cell	Heca
3.57103e-180	0.559549	0.99	0.956	6.48355e-176	T cell	Rpl23
2.9375e-178	0.568526	0.998	0.963	5.33333e-174	T cell	Rps15a
3.74178e-174	0.818884	0.942	0.794	6.79358e-170	T cell	Rpl36a
1.14276e-171	0.528383	0.996	0.965	2.07479e-167	T cell	Rps16
9.70449e-163	0.53075	0.996	0.963	1.76195e-158	T cell	Rps19
5.43233e-154	1.28337	0.524	0.219	9.86293e-150	T cell	Ptprcap
2.23288e-148	0.609225	0.994	0.938	4.05402e-144	T cell	ENSRNOG00000063418
4.15331e-146	0.525197	0.988	0.94	7.54075e-142	T cell	ENSRNOG00000031859
6.30527e-146	0.516739	0.997	0.966	1.14478e-141	T cell	Rps12
2.43038e-136	0.58037	0.997	0.973	4.41259e-132	T cell	Rps27
9.43827e-129	0.522016	0.972	0.944	1.71361e-124	T cell	Rps4x.1
9.06227e-122	0.525247	0.996	0.956	1.64535e-117	T cell	Rplp2
1.1851e-118	0.541364	0.989	0.945	2.15166e-114	T cell	ENSRNOG00000064545
3.84176e-113	0.526167	0.937	0.916	6.97509e-109	T cell	Rpl3
2.39424e-112	0.505599	0.974	0.912	4.34699e-108	T cell	Colec11
4.64791e-112	0.867044	0.631	0.374	8.43875e-108	T cell	Crip1
1.84404e-108	0.881503	0.655	0.355	3.34804e-104	T cell	Ets1
2.89541e-106	0.662953	0.889	0.731	5.25691e-102	T cell	Eef1b2
6.03115e-105	0.505417	0.942	0.895	1.09501e-100	T cell	Rpl5
7.38234e-101	0.887499	0.701	0.462	1.34034e-96	T cell	Fxyd5
2.59028e-99	0.619542	0.991	0.93	4.70291e-95	T cell	Rps28
3.57658e-99	0.555965	0.973	0.901	6.49364e-95	T cell	ENSRNOG00000066117
9.92147e-96	0.878396	0.696	0.468	1.80134e-91	T cell	Ssr4
2.43349e-91	0.79798	0.632	0.384	4.41825e-87	T cell	S100a10
3.09084e-85	0.754069	0.706	0.461	5.61173e-81	T cell	Laptm5
1.62712e-84	0.73118	0.799	0.612	2.95421e-80	T cell	Ptprc
4.3195e-78	0.527102	0.9	0.751	7.84248e-74	T cell	Rpl10a
1.48503e-77	0.841991	0.607	0.382	2.69623e-73	T cell	Lgals1
1.00596e-55	1.03421	0.566	0.392	1.82642e-51	T cell	ENSRNOG00000051885
1.6979e-51	0.740127	0.535	0.333	3.08272e-47	T cell	Ccr7
4.44106e-49	0.669047	0.585	0.41	8.06319e-45	T cell	ENSRNOG00000063015
1.13795e-44	0.554209	0.715	0.569	2.06607e-40	T cell	Pabpc1
9.66511e-38	0.533352	0.713	0.56	1.7548e-33	T cell	AABR07071986.1
2.20659e-32	0.624633	0.517	0.385	4.00628e-28	T cell	ENSRNOG00000033517
0	7.1368	0.792	0.02	0	NK cell	Ccl5
0	6.40381	0.843	0.023	0	NK cell	Gzmm
0	5.4207	0.837	0.017	0	NK cell	Nkg7
0	5.38339	0.555	0.007	0	NK cell	Klrb1a
1.07796e-221	2.87263	0.504	0.068	1.95714e-217	NK cell	ENSRNOG00000070909
9.4327e-191	3.28743	0.792	0.219	1.7126e-186	NK cell	Ccl4
4.23557e-180	2.98881	0.6	0.124	7.69011e-176	NK cell	Hcst
6.36324e-136	2.15522	0.712	0.213	1.15531e-131	NK cell	Ifitm1
1.85078e-83	1.44284	0.795	0.388	3.36027e-79	NK cell	Crip1
4.38942e-65	0.837308	1	0.995	7.96944e-61	NK cell	Zc3h10
3.59204e-62	0.78319	1	0.978	6.52171e-58	NK cell	Rplp1
8.77708e-52	0.729056	0.971	0.958	1.59357e-47	NK cell	B2m
1.08122e-46	0.845856	0.992	0.948	1.96306e-42	NK cell	ENSRNOG00000064545
1.37474e-44	1.47925	0.595	0.316	2.49598e-40	NK cell	Ptms
6.69897e-44	1.37172	0.664	0.396	1.21627e-39	NK cell	Lgals1
1.77311e-43	1.86749	0.544	0.291	3.21925e-39	NK cell	Zfp36l2
9.41717e-43	0.612495	0.992	0.968	1.70978e-38	NK cell	Rps12
2.55811e-41	0.702654	1	0.942	4.6445e-37	NK cell	ENSRNOG00000063418
1.75228e-39	1.31071	0.597	0.312	3.18143e-35	NK cell	AC128848.1
2.18454e-39	0.747694	0.995	0.959	3.96626e-35	NK cell	Rplp2
1.97042e-37	1.07633	0.984	0.934	3.5775e-33	NK cell	Rps28
2.23024e-35	0.778417	1	0.979	4.04922e-31	NK cell	Rps29
1.2057e-34	1.24305	0.504	0.239	2.18908e-30	NK cell	Ptprcap
1.72952e-34	1.09125	0.568	0.285	3.14011e-30	NK cell	Ifi27l2b
3.55949e-34	0.664949	0.931	0.828	6.4626e-30	NK cell	Pfn1
4.56269e-34	0.575421	0.995	0.97	8.28402e-30	NK cell	Rps21
2.91869e-32	0.998013	0.709	0.477	5.29918e-28	NK cell	Laptm5
3.46205e-32	0.661883	1	0.975	6.28571e-28	NK cell	Rps27
1.08875e-31	0.982365	0.675	0.478	1.97674e-27	NK cell	Fxyd5
2.34995e-31	1.08689	0.763	0.569	4.26656e-27	NK cell	AABR07071986.1
5.32817e-31	0.822138	0.659	0.4	9.67382e-27	NK cell	S100a10
3.94023e-28	0.587835	0.997	0.955	7.15388e-24	NK cell	Rpl34
6.27093e-28	0.99087	0.768	0.557	1.13855e-23	NK cell	Mif
1.57155e-27	0.642217	0.973	0.905	2.85331e-23	NK cell	ENSRNOG00000066117
1.18902e-26	1.89509	0.576	0.38	2.15879e-22	NK cell	Rpl38.1
9.00592e-26	0.9634	0.653	0.471	1.63512e-21	NK cell	Rac2
1.37789e-23	0.64035	0.96	0.877	2.50169e-19	NK cell	Serf2
1.54502e-22	0.794946	0.821	0.669	2.80514e-18	NK cell	Serbp1
6.16956e-22	0.652766	0.92	0.829	1.12014e-17	NK cell	Rpl39.4
3.86734e-21	0.934082	0.8	0.677	7.02154e-17	NK cell	Rpl38.3
1.50896e-18	0.653596	0.891	0.805	2.73968e-14	NK cell	Rpl36a
2.40113e-15	0.999504	0.573	0.422	4.3595e-11	NK cell	Uqcrq
7.28921e-14	0.604628	0.728	0.625	1.32343e-09	NK cell	Ptprc
2.13557e-13	0.955889	0.539	0.404	3.87734e-09	NK cell	ENSRNOG00000051885
2.58174e-13	0.562238	0.723	0.588	4.68741e-09	NK cell	Uqcrh
6.35859e-13	0.647292	0.715	0.566	1.15447e-08	NK cell	Cox5b
2.91755e-12	0.864828	0.536	0.396	5.29711e-08	NK cell	Prpf4b
5.06961e-12	0.563552	0.699	0.548	9.20438e-08	NK cell	S100a6
8.23007e-12	0.843569	0.531	0.408	1.49425e-07	NK cell	Tra2b
2.55335e-11	0.701355	0.563	0.434	4.63586e-07	NK cell	Atp5mf
1.90873e-10	0.825845	0.504	0.369	3.46548e-06	NK cell	Eno1
5.52331e-10	0.57127	0.635	0.496	1.00281e-05	NK cell	Uqcr10
6.19404e-10	0.561951	0.648	0.535	1.12459e-05	NK cell	Bsg
1.20314e-09	0.502914	0.776	0.667	2.18442e-05	NK cell	Hspe1
4.34155e-09	0.783733	0.531	0.434	7.88252e-05	NK cell	Cox6c
1.04591e-08	0.535473	0.541	0.401	0.000189895	NK cell	Serpinb6b
5.41809e-08	0.575469	0.664	0.58	0.000983709	NK cell	Elob
0	7.80658	0.949	0.22	0	Neutrophil	S100a9
0	6.95896	0.814	0.017	0	Neutrophil	Ifit1bl
0	6.836	0.798	0.056	0	Neutrophil	S100a8
0	6.58562	0.919	0.037	0	Neutrophil	Lrg1
0	6.52683	0.838	0.054	0	Neutrophil	G0s2
0	6.22844	0.926	0.088	0	Neutrophil	Ifit3
0	5.94887	0.755	0.064	0	Neutrophil	Hcar2
0	5.9079	0.597	0.013	0	Neutrophil	Cxcr2
0	5.61198	0.843	0.084	0	Neutrophil	ENSRNOG00000030021
0	5.5985	0.649	0.019	0	Neutrophil	Nos2
0	5.45935	0.639	0.026	0	Neutrophil	Mcemp1
0	5.19569	0.696	0.035	0	Neutrophil	Chi3l1
0	4.83584	0.613	0.038	0	Neutrophil	Clec7a
0	4.81722	0.788	0.121	0	Neutrophil	Anxa1
0	4.70737	0.567	0.044	0	Neutrophil	Pla2g7
0	4.68647	0.743	0.177	0	Neutrophil	Socs3
0	4.54111	0.768	0.127	0	Neutrophil	Gadd45a
0	4.50943	0.891	0.133	0	Neutrophil	Il1b
0	4.47436	0.918	0.283	0	Neutrophil	Sod2
0	4.40095	0.519	0.079	0	Neutrophil	Cebpd
0	4.26688	0.654	0.077	0	Neutrophil	Scimp
0	4.16587	0.964	0.432	0	Neutrophil	Tspo
0	4.09315	0.665	0.138	0	Neutrophil	Alox5ap
0	3.93041	0.526	0.122	0	Neutrophil	Cxcl2
0	3.66838	0.972	0.208	0	Neutrophil	Slfn4
0	3.59014	0.537	0.117	0	Neutrophil	Ncf4
0	3.57541	0.697	0.198	0	Neutrophil	Msrb1
0	3.5054	0.81	0.272	0	Neutrophil	Nudt4
0	3.37122	0.835	0.213	0	Neutrophil	Fcgr2a
0	3.36911	0.971	0.241	0	Neutrophil	Lyz2
0	3.36371	0.824	0.234	0	Neutrophil	Ifi27l2b
0	3.35238	0.662	0.177	0	Neutrophil	Ifitm1
0	3.27367	0.574	0.138	0	Neutrophil	Irf7
0	3.25601	0.632	0.098	0	Neutrophil	Hopx
0	3.21659	0.795	0.256	0	Neutrophil	Cebpb
0	3.20421	0.994	0.902	0	Neutrophil	Fth1
0	2.8794	0.843	0.37	0	Neutrophil	Taldo1
0	2.85911	0.968	0.286	0	Neutrophil	Fcer1g
0	2.72095	0.916	0.487	0	Neutrophil	Itm2b
0	2.71187	0.544	0.158	0	Neutrophil	Upp1
0	2.70107	0.935	0.54	0	Neutrophil	Srgn
0	2.66866	0.516	0.181	0	Neutrophil	Plek
0	2.66512	0.526	0.195	0	Neutrophil	ENSRNOG00000069024
0	2.6287	0.558	0.229	0	Neutrophil	Sdcbp
0	2.56761	0.993	0.323	0	Neutrophil	Tyrobp
0	2.29278	0.902	0.538	0	Neutrophil	Atp6v1g1
0	2.16995	0.665	0.343	0	Neutrophil	Lcp1
0	2.16096	0.873	0.51	0	Neutrophil	S100a11
0	2.03986	0.776	0.475	0	Neutrophil	Mcl1
0	1.82625	0.682	0.353	0	Neutrophil	Napsa
0	1.76183	0.769	0.435	0	Neutrophil	Sell
0	1.61576	0.895	0.719	0	Neutrophil	Gmfg
0	1.56692	0.887	0.689	0	Neutrophil	Arpc1b
0	1.48372	0.737	0.27	0	Neutrophil	Aif1
0	1.41833	0.992	0.955	0	Neutrophil	B2m
0	1.13984	0.978	0.947	0	Neutrophil	H3f3a
3.67849e-279	1.67309	0.704	0.404	6.67867e-275	Neutrophil	Clic1
1.96229e-242	1.67241	0.684	0.451	3.56274e-238	Neutrophil	Prr13
1.20168e-241	1.96509	0.625	0.343	2.18176e-237	Neutrophil	Zfp36
2.46284e-237	1.80449	0.577	0.268	4.47153e-233	Neutrophil	Atf3
9.24096e-237	2.1595	0.519	0.24	1.67779e-232	Neutrophil	Rab24
3.49924e-229	1.91287	0.549	0.262	6.35322e-225	Neutrophil	Ltb
2.49208e-218	0.925656	0.93	0.845	4.52462e-214	Neutrophil	Actg1
1.13428e-214	1.8442	0.597	0.35	2.0594e-210	Neutrophil	Carhsp1
4.53303e-193	2.03438	0.533	0.301	8.23018e-189	Neutrophil	Psmb9
1.06326e-189	1.47482	0.663	0.457	1.93046e-185	Neutrophil	RT1-CE16
8.2591e-188	1.29998	0.775	0.641	1.49952e-183	Neutrophil	Ubc
7.21015e-185	1.40886	0.713	0.563	1.30907e-180	Neutrophil	Tagln2
1.51929e-178	2.29747	0.508	0.284	2.75842e-174	Neutrophil	Zfand5
3.62279e-176	0.78266	0.919	0.821	6.57755e-172	Neutrophil	Pfn1
5.71531e-173	1.07642	0.746	0.497	1.03767e-168	Neutrophil	Gpx1
1.92934e-168	1.35664	0.66	0.469	3.5029e-164	Neutrophil	Anxa2
1.11497e-164	0.650121	0.959	0.957	2.02435e-160	Neutrophil	Eif1
4.78441e-154	1.62975	0.505	0.279	8.68657e-150	Neutrophil	Lsp1
1.84386e-148	1.11858	0.677	0.474	3.34772e-144	Neutrophil	Cyba
1.8838e-144	1.42825	0.659	0.51	3.42023e-140	Neutrophil	Tax1bp1
1.27731e-138	1.43939	0.613	0.472	2.31909e-134	Neutrophil	Ube2d3
8.85376e-127	1.24403	0.614	0.43	1.60749e-122	Neutrophil	Marcks
8.87066e-119	0.970531	0.648	0.479	1.61056e-114	Neutrophil	Vim
1.29432e-113	1.03142	0.676	0.54	2.34997e-109	Neutrophil	Atp6v0c
1.85165e-112	1.37621	0.572	0.442	3.36186e-108	Neutrophil	Psmb8
2.18101e-111	0.572635	0.961	0.946	3.95985e-107	Neutrophil	Ubb
2.67746e-108	1.1353	0.66	0.547	4.8612e-104	Neutrophil	Ier2
1.26256e-102	1.26348	0.585	0.463	2.2923e-98	Neutrophil	Rap1b
4.35905e-93	0.7519	0.787	0.714	7.9143e-89	Neutrophil	Gapdh
1.33948e-91	0.951348	0.631	0.529	2.43196e-87	Neutrophil	Arpc3
2.28569e-89	0.968748	0.624	0.501	4.1499e-85	Neutrophil	Gabarap
4.785e-83	0.636559	0.815	0.799	8.68765e-79	Neutrophil	Cdc42
4.42844e-82	1.11667	0.558	0.463	8.04028e-78	Neutrophil	Sri
1.76898e-80	0.796219	0.853	0.835	3.21176e-76	Neutrophil	Btg2
1.66036e-73	1.08767	0.53	0.415	3.01455e-69	Neutrophil	Ypel3
3.037e-73	0.541705	0.878	0.861	5.51398e-69	Neutrophil	Oaz1
4.04909e-71	0.95966	0.625	0.546	7.35152e-67	Neutrophil	Ldha
6.18599e-69	0.814502	0.645	0.587	1.12313e-64	Neutrophil	Gnai2
5.44878e-65	1.02233	0.538	0.436	9.89281e-61	Neutrophil	Tuba1c
3.15087e-63	0.78445	0.792	0.715	5.72071e-59	Neutrophil	Fos
7.87376e-60	0.863299	0.538	0.448	1.42956e-55	Neutrophil	Prdx5
6.09886e-59	0.952881	0.573	0.469	1.10731e-54	Neutrophil	Klf6
4.58164e-57	0.846291	0.613	0.577	8.31843e-53	Neutrophil	Dstn
8.70018e-50	0.955235	0.532	0.481	1.5796e-45	Neutrophil	Calm2
9.48379e-45	0.839747	0.625	0.584	1.72188e-40	Neutrophil	Prl3b1
4.14514e-44	0.638421	0.61	0.553	7.52592e-40	Neutrophil	ENSRNOG00000015967
2.2058e-39	0.561566	0.674	0.668	4.00486e-35	Neutrophil	Arpc2
4.74285e-36	0.591426	0.654	0.642	8.61111e-32	Neutrophil	Txn1
1.76497e-32	0.732081	0.579	0.505	3.20448e-28	Neutrophil	Ftl1
7.80036e-32	1.39098	0.506	0.463	1.41623e-27	Neutrophil	Nfkbia
2.39116e-28	0.543657	0.588	0.581	4.34138e-24	Neutrophil	Elob
1.47496e-21	0.520194	0.63	0.663	2.67794e-17	Neutrophil	Rhox9.1
3.94876e-15	0.559809	0.528	0.555	7.16937e-11	Neutrophil	Atf4
1.84291e-13	0.580917	0.509	0.53	3.346e-09	Neutrophil	Krt18
2.19096e-11	0.653456	0.611	0.645	3.97791e-07	Neutrophil	ENSRNOG00000070284
0	6.30056	0.678	0.015	0	Monocyte	Fcnb
0	5.42611	0.528	0.004	0	Monocyte	Mal
0	4.75671	0.505	0.01	0	Monocyte	AABR07030773.1
0	4.58226	0.727	0.041	0	Monocyte	RGD1559482.1
0	3.93314	0.952	0.067	0	Monocyte	S100a4
0	3.48158	0.575	0.064	0	Monocyte	Mpeg1
0	3.30348	0.976	0.266	0	Monocyte	Lyz2
0	3.08009	0.563	0.096	0	Monocyte	Cd68
0	3.00039	0.908	0.275	0	Monocyte	Psap
0	2.95696	0.956	0.523	0	Monocyte	S100a6
0	2.95587	0.585	0.099	0	Monocyte	Lst1
0	2.95519	0.732	0.208	0	Monocyte	Ly6c
0	2.83158	0.537	0.121	0	Monocyte	Gm2a
0	2.809	0.606	0.118	0	Monocyte	Hopx
0	2.78974	0.915	0.37	0	Monocyte	S100a10
0	2.78067	0.948	0.358	0	Monocyte	Crip1
0	2.73044	0.866	0.47	0	Monocyte	Vim
0	2.51462	0.842	0.43	0	Monocyte	Prdx5
0	2.45708	0.627	0.185	0	Monocyte	Bcl2a1
0	2.42954	0.627	0.192	0	Monocyte	Ninj1
0	2.42139	0.622	0.166	0	Monocyte	Ahnak
0	2.27042	0.995	0.345	0	Monocyte	Tyrobp
0	2.22341	0.587	0.17	0	Monocyte	Tf
0	2.14202	0.932	0.492	0	Monocyte	Gpx1
0	2.09285	0.554	0.135	0	Monocyte	Csf1r
0	2.07979	0.963	0.782	0	Monocyte	Plac8
0	2.00552	0.729	0.279	0	Monocyte	Cebpb
0	1.99128	0.562	0.135	0	Monocyte	Glipr1
0	1.95459	0.798	0.386	0	Monocyte	Ly6e
0	1.8721	0.963	0.309	0	Monocyte	Fcer1g
0	1.83859	0.815	0.245	0	Monocyte	Slfn4
0	1.6982	0.871	0.468	0	Monocyte	Cyba
0	1.61928	0.628	0.177	0	Monocyte	Il1b
2.04529e-304	2.36402	0.549	0.151	3.71343e-300	Monocyte	Zeb2
1.19992e-296	2.1288	0.72	0.268	2.17857e-292	Monocyte	Atf3
2.00075e-283	2.64966	0.69	0.305	3.63255e-279	Monocyte	Fn1
5.24171e-283	1.92282	0.646	0.215	9.51684e-279	Monocyte	Emp3
6.19576e-282	2.12007	0.515	0.137	1.1249e-277	Monocyte	Csf2ra
1.79249e-257	2.07651	0.718	0.292	3.25444e-253	Monocyte	Ctsb
9.66301e-245	0.986081	0.982	0.906	1.75442e-240	Monocyte	Fth1
1.79348e-239	2.15036	0.744	0.381	3.25624e-235	Monocyte	Lgals3
3.93718e-234	1.10768	0.693	0.244	7.14835e-230	Monocyte	Fcgr2a
2.07154e-230	1.99375	0.559	0.194	3.76109e-226	Monocyte	Pgd
1.05007e-219	1.69964	0.653	0.26	1.90651e-215	Monocyte	Pkm
2.69492e-215	1.48657	0.787	0.467	4.89289e-211	Monocyte	Anxa2
4.31959e-215	1.45184	0.784	0.419	7.84265e-211	Monocyte	Ctsz
5.43022e-214	1.23603	0.96	0.877	9.8591e-210	Monocyte	Calm1.1
8.12828e-206	1.49847	0.669	0.258	1.47577e-201	Monocyte	Grn
1.48453e-202	1.48844	0.673	0.275	2.69531e-198	Monocyte	Lsp1
2.30362e-201	0.843201	0.744	0.285	4.18246e-197	Monocyte	Aif1
1.5248e-193	1.91324	0.568	0.221	2.76843e-189	Monocyte	ENSRNOG00000025388
4.12641e-193	1.4099	0.82	0.449	7.49191e-189	Monocyte	Atox1
5.4213e-188	1.63415	0.683	0.362	9.84292e-184	Monocyte	Tkt
2.01063e-184	1.40065	0.792	0.493	3.6505e-180	Monocyte	Ftl1
3.2298e-183	1.42252	0.732	0.378	5.86403e-179	Monocyte	Lgals1
4.09993e-178	1.07922	0.866	0.523	7.44382e-174	Monocyte	S100a11
3.9166e-173	1.67222	0.535	0.206	7.11098e-169	Monocyte	ENSRNOG00000069024
3.66026e-170	1.49369	0.691	0.335	6.64556e-166	Monocyte	Rrbp1
6.92874e-166	1.39318	0.68	0.335	1.25798e-161	Monocyte	Cybb
2.63289e-163	1.15521	0.817	0.535	4.78027e-159	Monocyte	Atp6v0c
4.61933e-162	0.909694	0.941	0.847	8.38686e-158	Monocyte	Actg1
1.42869e-151	1.08476	0.554	0.225	2.59394e-147	Monocyte	Msrb1
2.71035e-151	0.921896	0.79	0.51	4.92091e-147	Monocyte	Itm2b
5.78902e-151	1.51216	0.568	0.246	1.05105e-146	Monocyte	Ifi27
7.73792e-147	1.40313	0.623	0.298	1.4049e-142	Monocyte	Ctss
1.70964e-144	1.62417	0.549	0.248	3.10402e-140	Monocyte	Npc2
5.61603e-144	1.46034	0.7	0.398	1.01965e-139	Monocyte	Cstb
4.40406e-140	0.542115	0.999	0.994	7.996e-136	Monocyte	Actb
6.30868e-139	0.950471	0.699	0.396	1.1454e-134	Monocyte	Taldo1
1.02e-135	1.41783	0.558	0.241	1.85191e-131	Monocyte	Klf4
3.30474e-129	1.50131	0.578	0.289	6.00009e-125	Monocyte	RT1-DMa
7.5399e-116	1.3004	0.516	0.226	1.36894e-111	Monocyte	RT1-DMb
2.55642e-112	1.16574	0.629	0.332	4.64143e-108	Monocyte	Bri3
1.01681e-103	1.38863	0.562	0.311	1.84613e-99	Monocyte	Rnaset2
2.8253e-103	1.20116	0.574	0.3	5.12962e-99	Monocyte	Map1lc3a
3.47471e-103	0.993696	0.738	0.456	6.30868e-99	Monocyte	Prr13
4.45193e-100	1.01131	0.817	0.631	8.08293e-96	Monocyte	Txn1
6.36368e-99	1.15828	0.641	0.354	1.15539e-94	Monocyte	Eno1
8.63586e-99	1.04901	0.633	0.343	1.56793e-94	Monocyte	Vamp8
1.86972e-95	0.902468	0.734	0.464	3.39467e-91	Monocyte	Laptm5
1.33876e-92	1.53115	0.602	0.36	2.43065e-88	Monocyte	ENSRNOG00000050647
3.49435e-90	0.811861	0.8	0.541	6.34435e-86	Monocyte	ENSRNOG00000015967
6.67246e-90	1.10643	0.594	0.325	1.21145e-85	Monocyte	Lyn
5.22398e-87	0.842266	0.769	0.539	9.48467e-83	Monocyte	Ldha
1.57048e-83	0.98392	0.565	0.298	2.85136e-79	Monocyte	Lamp1
1.7439e-78	1.14575	0.528	0.296	3.16623e-74	Monocyte	Capg
4.25923e-76	1.58274	0.585	0.37	7.73305e-72	Monocyte	Rpl38.1
2.67605e-75	1.25667	0.525	0.297	4.85864e-71	Monocyte	Plin2
7.68906e-72	0.626505	0.793	0.702	1.39603e-67	Monocyte	Arpc1b
5.38485e-70	1.10482	0.538	0.307	9.77673e-66	Monocyte	Bola2
1.86527e-69	0.503373	0.971	0.958	3.38658e-65	Monocyte	B2m
1.99099e-69	0.524529	0.939	0.823	3.61485e-65	Monocyte	Pfn1
2.42672e-69	0.833512	0.635	0.382	4.40595e-65	Monocyte	Rnasek
6.89668e-68	0.630937	0.861	0.712	1.25216e-63	Monocyte	Gapdh
5.39832e-67	1.11413	0.528	0.303	9.80118e-63	Monocyte	AC128848.1
5.83138e-67	0.667269	0.676	0.416	1.05875e-62	Monocyte	Clic1
4.73878e-65	0.890398	0.63	0.368	8.60372e-61	Monocyte	Napsa
1.98871e-61	0.919775	0.542	0.317	3.6107e-57	Monocyte	Lamtor4
8.14012e-61	0.699001	0.732	0.498	1.47792e-56	Monocyte	Gabarap
1.2075e-58	0.762507	0.757	0.656	2.19234e-54	Monocyte	Coro1a
3.79483e-55	0.925901	0.526	0.318	6.88989e-51	Monocyte	Bloc1s1
6.65516e-55	0.827507	0.612	0.427	1.20831e-50	Monocyte	Ifi30
7.06249e-54	0.862484	0.511	0.301	1.28227e-49	Monocyte	ENSRNOG00000019655
7.08901e-54	0.681114	0.715	0.509	1.28708e-49	Monocyte	Cox5a
7.72529e-54	0.761271	0.616	0.397	1.4026e-49	Monocyte	Sec61b
3.59508e-52	0.822102	0.644	0.437	6.52723e-48	Monocyte	Hsp90b1
4.01141e-52	0.778413	0.722	0.484	7.28311e-48	Monocyte	Uqcr10
6.06439e-51	0.644129	0.712	0.568	1.10105e-46	Monocyte	Tagln2
7.13788e-50	0.522848	0.963	0.873	1.29595e-45	Monocyte	Serf2
1.03614e-46	0.684874	0.575	0.366	1.88121e-42	Monocyte	Slfn2
6.53438e-46	0.632635	0.861	0.713	1.18638e-41	Monocyte	Fos
7.0929e-45	0.651143	0.797	0.644	1.28779e-40	Monocyte	Ubc
2.58458e-44	0.754202	0.628	0.422	4.69256e-40	Monocyte	Cox6c
2.64438e-44	0.643673	0.579	0.383	4.80113e-40	Monocyte	Arpc5
3.03818e-44	0.71823	0.553	0.34	5.51613e-40	Monocyte	Ctsa
5.38945e-44	0.816229	0.61	0.412	9.78509e-40	Monocyte	Uqcrq
6.13138e-44	0.66923	0.655	0.47	1.11321e-39	Monocyte	Fxyd5
1.01169e-43	0.664844	0.557	0.362	1.83682e-39	Monocyte	Lcp1
1.81909e-43	0.733114	0.536	0.338	3.30274e-39	Monocyte	Cotl1
2.9081e-42	0.67382	0.511	0.314	5.27995e-38	Monocyte	Ctsh
7.18891e-42	0.637491	0.646	0.463	1.30522e-37	Monocyte	Tln1
6.48105e-41	0.523858	0.754	0.581	1.1767e-36	Monocyte	Gnai2
1.0907e-38	0.766449	0.561	0.375	1.98027e-34	Monocyte	Atn1
1.18212e-38	0.569427	0.641	0.464	2.14626e-34	Monocyte	Rap1b
3.10199e-37	0.563501	0.983	0.946	5.63198e-33	Monocyte	ENSRNOG00000064545
1.0674e-35	0.537752	0.768	0.585	1.93798e-31	Monocyte	Pomp
8.91414e-35	0.680523	0.523	0.346	1.61845e-30	Monocyte	Gnb2
1.43573e-32	0.68294	0.527	0.358	2.60671e-28	Monocyte	Capzb
2.01125e-32	0.723754	0.604	0.458	3.65162e-28	Monocyte	Nfkbia
4.48079e-32	0.563428	0.915	0.825	8.13532e-28	Monocyte	Rpl39.4
8.99145e-32	0.69326	0.602	0.423	1.63249e-27	Monocyte	Mt-nd3
2.67922e-31	0.569217	0.7	0.557	4.86439e-27	Monocyte	Calr
6.62893e-31	0.601829	0.532	0.356	1.20355e-26	Monocyte	Ndufa13
4.77414e-30	0.643821	0.506	0.333	8.66792e-26	Monocyte	Arpc4
7.29988e-29	0.605306	0.54	0.37	1.32537e-24	Monocyte	Sec61g
2.77136e-28	0.554095	0.564	0.394	5.03169e-24	Monocyte	Ywhab
4.53439e-28	0.680578	0.517	0.362	8.23263e-24	Monocyte	Vcp
9.5951e-28	0.573779	0.509	0.348	1.74209e-23	Monocyte	Pgls
4.81031e-25	0.53581	0.646	0.525	8.73359e-21	Monocyte	Msn
4.25886e-22	0.548114	0.534	0.387	7.73238e-18	Monocyte	Pdia3
8.75402e-22	0.651341	0.512	0.374	1.58938e-17	Monocyte	Atp5mk
1.76791e-20	0.557233	0.569	0.427	3.20981e-16	Monocyte	Atp5mf
2.05539e-19	0.504218	0.601	0.469	3.73176e-15	Monocyte	RT1-CE16
6.05717e-17	0.645299	0.972	0.933	1.09974e-12	Monocyte	Rps28
2.81781e-13	0.547414	0.675	0.554	5.11601e-09	Monocyte	Mif
3.50286e-299	4.40147	0.632	0.047	6.3598e-295	DC	ENSRNOG00000002820
1.85537e-228	3.08769	0.716	0.074	3.36861e-224	DC	Prl3d2
3.98708e-161	2.93094	0.595	0.072	7.23894e-157	DC	Adm
5.80774e-136	3.57776	0.532	0.071	1.05445e-131	DC	Spn
1.65607e-129	3.52028	0.684	0.13	3.00677e-125	DC	Selplg
7.56354e-125	3.29356	0.668	0.131	1.37324e-120	DC	Cyb561a3
9.65401e-125	3.19353	0.984	0.39	1.75278e-120	DC	Crip1
8.36122e-123	2.77549	0.989	0.381	1.51806e-118	DC	Tyrobp
5.03281e-110	2.74503	0.9	0.31	9.13757e-106	DC	Psap
1.86439e-97	3.46903	0.6	0.133	3.38498e-93	DC	Bst2
5.46221e-91	3.27463	0.568	0.122	9.91719e-87	DC	Tcf4
1.53996e-71	1.26834	1	0.995	2.79595e-67	DC	Zc3h10
1.55118e-66	2.54579	0.826	0.435	2.81633e-62	DC	Ifi30
1.1484e-65	2.95867	0.511	0.129	2.08504e-61	DC	Pld4
7.61181e-65	2.2095	0.742	0.28	1.382e-60	DC	Grn
4.50728e-64	2.27861	0.811	0.379	8.18342e-60	DC	Rpl38.1
1.60806e-62	1.00691	1	0.988	2.91959e-58	DC	Tmsb10
1.00498e-60	1.25466	1	0.948	1.82463e-56	DC	ENSRNOG00000064545
7.74402e-60	1.97111	0.832	0.397	1.406e-55	DC	Lgals1
1.15809e-57	2.81003	0.542	0.161	2.10264e-53	DC	AC109542.1
4.61032e-57	1.14094	1	0.979	8.3705e-53	DC	Rps29
2.81318e-56	1.54073	1	0.935	5.10761e-52	DC	Rps28
1.90532e-53	1.36788	0.989	0.829	3.4593e-49	DC	Rpl39.4
3.74401e-53	1.96276	0.789	0.363	6.79762e-49	DC	Ndufa13
2.52898e-52	1.97397	0.768	0.353	4.59162e-48	DC	Rrbp1
2.38642e-51	1.31449	0.974	0.821	4.33279e-47	DC	Rpl31
2.06257e-48	2.19515	0.632	0.244	3.74481e-44	DC	H2aj
3.63102e-47	0.924577	1	0.969	6.59248e-43	DC	Ikzf4
4.65869e-46	1.01874	1	0.975	8.45832e-42	DC	Rps27
7.6208e-44	1.8346	0.742	0.383	1.38363e-39	DC	Atn1
1.15531e-43	1.45156	0.863	0.555	2.09758e-39	DC	ENSRNOG00000015967
2.6798e-43	0.999536	1	0.959	4.86545e-39	DC	Rplp2
8.37946e-42	1.85075	0.737	0.408	1.52138e-37	DC	Sec61b
9.22063e-40	2.01476	0.563	0.214	1.6741e-35	DC	Zyx
1.94011e-38	1.69028	0.7	0.314	3.52246e-34	DC	AC128848.1
3.67121e-38	1.03104	0.989	0.877	6.66545e-34	DC	Serf2
5.18303e-38	0.84372	1	0.97	9.41032e-34	DC	Rps21
3.27993e-37	0.968768	0.958	0.792	5.95503e-33	DC	Plac8
8.71318e-37	1.43532	0.811	0.47	1.58196e-32	DC	Atox1
1.10344e-36	2.05996	0.637	0.304	2.00341e-32	DC	Cd164
5.78105e-35	0.728815	0.995	0.978	1.04961e-30	DC	Rplp1
1.03002e-34	1.44177	0.811	0.496	1.87011e-30	DC	Uqcr10
7.17398e-33	1.60005	0.747	0.421	1.30251e-28	DC	Uqcrq
1.07203e-31	1.60986	0.7	0.378	1.94637e-27	DC	Sec61g
2.84217e-31	1.07499	0.853	0.517	5.16024e-27	DC	Gpx1
8.09102e-31	1.57876	0.611	0.276	1.469e-26	DC	Ceacam9
8.10767e-29	0.524083	1	0.994	1.47203e-24	DC	Rps8
1.47186e-27	0.608279	1	0.981	2.67231e-23	DC	Rps20.1
2.19055e-27	0.67152	0.984	0.956	3.97716e-23	DC	Rpl34
3.3525e-27	1.53651	0.658	0.37	6.08681e-23	DC	Vcp
4.17354e-27	1.72748	0.563	0.284	7.57748e-23	DC	Ndufa2
7.65248e-27	1.37461	0.721	0.472	1.38938e-22	DC	Rac2
1.21246e-26	1.31397	0.726	0.485	2.20134e-22	DC	Ssr4
1.35799e-26	1.16536	0.884	0.677	2.46557e-22	DC	Rpl38.3
1.864e-26	1.5463	0.568	0.283	3.38427e-22	DC	Romo1
6.98254e-26	1.46025	0.579	0.264	1.26775e-21	DC	Cst3
1.16478e-25	1.77927	0.595	0.319	2.11477e-21	DC	Ptms
1.18631e-25	1.17139	0.789	0.543	2.15386e-21	DC	S100a11
2.0812e-25	1.25087	0.795	0.571	3.77863e-21	DC	AABR07071986.1
6.59161e-25	1.56288	0.584	0.302	1.19677e-20	DC	Ptpn6
3.74362e-24	1.45781	0.653	0.381	6.79692e-20	DC	Atp5mk
2.65813e-22	0.54376	1	0.972	4.8261e-18	DC	Rpl28
2.70931e-22	1.58227	0.589	0.349	4.91902e-18	DC	Spcs2
3.52239e-22	1.45023	0.558	0.298	6.39526e-18	DC	Lsp1
4.82689e-22	0.785815	0.942	0.815	8.7637e-18	DC	Cox4i1
9.23854e-22	1.09554	0.779	0.534	1.67735e-17	DC	Prickle4
1.84178e-21	1.05058	0.837	0.595	3.34394e-17	DC	Pomp
2.08685e-21	1.69763	0.532	0.284	3.78888e-17	DC	Ndufa5
2.76979e-21	1.54365	0.568	0.32	5.02882e-17	DC	Bola2
9.53874e-21	1.35007	0.674	0.433	1.73185e-16	DC	Cox6c
9.88994e-21	1.47201	0.579	0.335	1.79562e-16	DC	Eif3j
1.53795e-20	1.03362	0.658	0.402	2.7923e-16	DC	S100a10
3.52065e-20	1.27401	0.758	0.56	6.39208e-16	DC	Mif
6.8082e-20	0.967868	0.816	0.594	1.2361e-15	DC	Atp5mg
1.64593e-19	1.02318	0.789	0.579	2.98835e-15	DC	Elob
2.14557e-19	1.12009	0.674	0.429	3.89549e-15	DC	Eif5b
8.4697e-19	1.11325	0.679	0.44	1.53776e-14	DC	Ctsz
1.35632e-18	0.589941	1	0.962	2.46254e-14	DC	Rps15
1.47589e-18	0.809647	0.8	0.57	2.67962e-14	DC	Atp6v1g1
1.58766e-18	0.682548	0.984	0.906	2.88255e-14	DC	ENSRNOG00000066117
2.19036e-18	1.16448	0.668	0.448	3.97681e-14	DC	Hsp90b1
5.81917e-18	0.941396	0.779	0.567	1.05653e-13	DC	Cox5b
5.81929e-18	1.39039	0.568	0.34	1.05655e-13	DC	Mtdh
7.14138e-18	1.24813	0.632	0.406	1.29659e-13	DC	Tomm7
9.13324e-18	1.22435	0.589	0.355	1.65823e-13	DC	Ctsl
1.19501e-17	1.25008	0.647	0.407	2.16966e-13	DC	Cox7b
1.48016e-17	1.52412	0.526	0.303	2.68737e-13	DC	C1qbp
1.98805e-17	0.55943	0.989	0.942	3.6095e-13	DC	ENSRNOG00000063418
1.76034e-16	1.28167	0.563	0.342	3.19608e-12	DC	Rnf7
8.2369e-16	0.907869	0.732	0.492	1.49549e-11	DC	Cyba
1.20153e-14	0.945857	0.716	0.529	2.1815e-10	DC	Cox6a1
1.50128e-14	0.785828	0.816	0.67	2.72572e-10	DC	Serbp1
2.75932e-14	1.17995	0.532	0.325	5.00981e-10	DC	Scand1
2.21567e-13	0.907196	0.689	0.499	4.02278e-09	DC	Cox7c
7.94744e-13	1.16616	0.532	0.357	1.44294e-08	DC	Pgls
2.05242e-12	1.11938	0.505	0.326	3.72638e-08	DC	Ndufa1
8.55767e-12	0.891168	0.626	0.458	1.55373e-07	DC	Eif2s2
1.04753e-11	0.722916	0.726	0.591	1.90189e-07	DC	Gnai2
2.28103e-11	0.787191	0.753	0.662	4.14143e-07	DC	Psme1
2.4139e-11	0.985725	0.563	0.397	4.38268e-07	DC	Prpf4b
3.79757e-11	1.11054	0.521	0.351	6.89486e-07	DC	Ndufa7
7.03806e-11	0.946135	0.574	0.396	1.27783e-06	DC	Rnasek
9.11551e-11	0.796162	0.742	0.584	1.65501e-06	DC	Ndufa4
2.65167e-10	0.943405	0.589	0.435	4.81436e-06	DC	Atp5mf
3.22719e-10	1.07496	0.516	0.355	5.85929e-06	DC	Hypk
4.16331e-10	1.05948	0.563	0.409	7.55891e-06	DC	Tra2b
5.59163e-10	0.975615	0.547	0.398	1.01522e-05	DC	Top1
5.62696e-10	0.830002	0.626	0.48	1.02163e-05	DC	Fxyd5
1.06356e-09	0.968985	0.547	0.413	1.931e-05	DC	Dad1
1.70356e-09	0.85712	0.616	0.473	3.09298e-05	DC	Morf4l1
2.36986e-09	0.998528	0.526	0.375	4.30271e-05	DC	Nsa2
3.3804e-09	0.968143	0.516	0.377	6.13745e-05	DC	Macroh2a1
4.13574e-09	0.934531	0.542	0.389	7.50886e-05	DC	Snrpe
4.32266e-09	0.94735	0.563	0.411	7.84822e-05	DC	Ly6e
9.8822e-09	0.987995	0.521	0.371	0.000179421	DC	Eno1
1.08465e-08	0.972413	0.516	0.36	0.00019693	DC	Vamp8
1.58004e-08	0.881145	0.532	0.389	0.000286872	DC	Dek
9.19848e-08	0.907397	0.532	0.404	0.00167008	DC	Atp5mc3
3.37958e-07	0.652304	0.642	0.512	0.00613596	DC	Atp5if1
4.20525e-07	0.781659	0.511	0.38	0.00763504	DC	Ndufa11
5.04358e-07	0.739909	0.584	0.48	0.00915713	DC	Laptm5
8.69368e-07	0.772214	0.611	0.512	0.0157842	DC	Son
1.21277e-06	0.833986	0.532	0.433	0.022019	DC	Mt-nd3
2.24593e-06	0.54942	0.684	0.59	0.0407771	DC	Uqcrh

## Sheet: EC subclusters
Table S1-5. Differentially expressed genes in EC subclusters
p_val	avg_log2FC	pct.1	pct.2	p_val_adj	cluster	gene
3.63957e-125	2.06405	0.938	0.962	6.608e-121	EPC	Hba-a2
9.8684e-78	2.15924	0.89	0.926	1.79171e-73	EPC	Hbe1
3.83915e-48	1.5009	0.861	0.92	6.97037e-44	EPC	Hbb-b1
7.97801e-38	2.2651	0.607	0.514	1.44849e-33	EPC	Hbg1
1.15938e-36	2.2365	0.741	0.799	2.10497e-32	EPC	Hbz
1.20567e-24	1.2563	0.648	0.748	2.18901e-20	EPC	AC128848.1
4.67152e-21	1.15342	0.69	0.787	8.48162e-17	EPC	Rhox9
5.20331e-16	0.519806	0.387	0.73	9.44713e-12	EPC	AABR07000398.1
1.18815e-12	1.14042	0.538	0.557	2.15721e-08	EPC	Ceacam9
8.13956e-12	0.841594	0.293	0.546	1.47782e-07	EPC	ENSRNOG00000068039
1.78932e-11	0.671352	0.751	0.914	3.24869e-07	EPC	Sin3b
6.39806e-11	0.551465	0.285	0.541	1.16163e-06	EPC	Alad
1.11977e-10	1.08276	0.613	0.748	2.03305e-06	EPC	Rhox9.1
1.13175e-10	0.66366	0.257	0.5	2.05481e-06	EPC	Urod
2.87256e-07	0.617481	0.363	0.606	0.00521541	EPC	ENSRNOG00000065867
1.59064e-06	0.58763	0.392	0.641	0.0288796	EPC	ENSRNOG00000062930
1.54873e-140	1.08186	0.997	0.845	2.81188e-136	Angiogenic EC	Maged2
4.05887e-117	1.16391	0.992	0.711	7.36928e-113	Angiogenic EC	Plvap
3.62074e-97	0.816817	0.997	0.891	6.57382e-93	Angiogenic EC	Vps25
6.76239e-92	1.06758	0.997	0.891	1.22778e-87	Angiogenic EC	Cdkn1c
1.29504e-85	1.05763	0.99	0.796	2.35127e-81	Angiogenic EC	Igf2
3.58442e-83	1.20543	0.87	0.473	6.50788e-79	Angiogenic EC	Clec14a
2.73365e-73	1.01532	0.893	0.535	4.96322e-69	Angiogenic EC	Clu
1.16368e-72	1.13809	0.89	0.531	2.11277e-68	Angiogenic EC	Cd9
3.00978e-71	1.41372	0.713	0.363	5.46455e-67	Angiogenic EC	Tmem100
1.45643e-70	0.870438	0.966	0.705	2.6443e-66	Angiogenic EC	Tssc4
1.5416e-65	1.12197	0.926	0.691	2.79893e-61	Angiogenic EC	Igfbp7
5.35204e-64	1.00099	0.823	0.478	9.71716e-60	Angiogenic EC	Emcn
1.05262e-63	1.00092	0.966	0.711	1.91113e-59	Angiogenic EC	ENSRNOG00000049075
6.72569e-63	0.843624	0.936	0.623	1.22112e-58	Angiogenic EC	Tspan6
2.44487e-60	1.07116	0.839	0.511	4.4389e-56	Angiogenic EC	Cdc45.1
2.39845e-58	1.20647	0.698	0.367	4.35463e-54	Angiogenic EC	Chrdl1
1.87337e-57	0.698956	0.982	0.745	3.40128e-53	Angiogenic EC	Mest
9.54404e-56	0.888959	0.848	0.51	1.73282e-51	Angiogenic EC	Kdr
1.57556e-55	0.85888	0.898	0.606	2.86058e-51	Angiogenic EC	Fam167b
1.92857e-55	0.946542	0.777	0.454	3.50152e-51	Angiogenic EC	Flrt3
7.94383e-55	0.960123	0.821	0.5	1.44228e-50	Angiogenic EC	Ccnd1
1.77519e-54	0.747648	0.895	0.608	3.22303e-50	Angiogenic EC	ENSRNOG00000012659
4.34958e-54	0.539249	0.987	0.84	7.89709e-50	Angiogenic EC	ENSRNOG00000015967
1.68424e-53	1.00806	0.921	0.641	3.0579e-49	Angiogenic EC	Cst3
3.53091e-53	0.92629	0.797	0.458	6.41072e-49	Angiogenic EC	Pltp
3.70446e-53	0.724591	0.931	0.657	6.72581e-49	Angiogenic EC	Msn
5.25608e-53	0.848832	0.972	0.814	9.54293e-49	Angiogenic EC	Col4a1
7.63707e-53	1.01734	0.718	0.4	1.38659e-48	Angiogenic EC	Nrp1
1.50236e-52	0.946886	0.802	0.469	2.72768e-48	Angiogenic EC	Lama4
6.74079e-52	0.759757	0.861	0.509	1.22386e-47	Angiogenic EC	Adrb1
7.27725e-52	0.757775	0.943	0.668	1.32126e-47	Angiogenic EC	Map1lc3a
9.39664e-52	0.845301	0.815	0.482	1.70605e-47	Angiogenic EC	Cd93
1.34331e-51	0.721492	0.92	0.607	2.43891e-47	Angiogenic EC	Eva1b
7.56425e-50	0.790709	0.848	0.538	1.37337e-45	Angiogenic EC	Rab13
2.35975e-48	1.13309	0.621	0.321	4.28436e-44	Angiogenic EC	Sparcl1
4.35198e-48	0.836422	0.802	0.508	7.90145e-44	Angiogenic EC	Bst2
7.12062e-48	0.607534	0.966	0.738	1.29282e-43	Angiogenic EC	Clic1
8.39098e-48	0.80555	0.892	0.617	1.52347e-43	Angiogenic EC	Aplp2
9.63741e-48	0.667673	0.943	0.676	1.74977e-43	Angiogenic EC	Mtch1
1.0839e-47	1.03583	0.6	0.317	1.96792e-43	Angiogenic EC	Hoxa13
3.01047e-47	0.75692	0.885	0.538	5.4658e-43	Angiogenic EC	Igf2r
3.26555e-47	0.921562	0.68	0.371	5.92894e-43	Angiogenic EC	Ehd2
4.60638e-47	0.589397	0.995	0.858	8.36335e-43	Angiogenic EC	Sparc
7.26988e-47	0.794352	0.961	0.751	1.31992e-42	Angiogenic EC	Ifi27
9.27954e-47	0.9444	0.69	0.391	1.68479e-42	Angiogenic EC	Ubqln2
5.7806e-46	0.914716	0.652	0.37	1.04953e-41	Angiogenic EC	Hspa12b
1.51446e-45	0.918515	0.657	0.351	2.74965e-41	Angiogenic EC	Meox2
8.42137e-45	0.843479	0.911	0.637	1.52898e-40	Angiogenic EC	Col4a2
8.67329e-45	0.739734	0.825	0.532	1.57472e-40	Angiogenic EC	Vat1
2.95944e-44	0.752785	0.846	0.552	5.37316e-40	Angiogenic EC	Id3
7.0869e-44	1.29164	0.503	0.238	1.2867e-39	Angiogenic EC	RGD1565355
7.61903e-44	0.714026	0.78	0.484	1.38331e-39	Angiogenic EC	Nrarp
1.17167e-43	0.950041	0.59	0.315	2.12729e-39	Angiogenic EC	Kctd12b
2.3526e-43	0.648064	0.916	0.643	4.27138e-39	Angiogenic EC	Ccdc85b
5.04563e-43	0.782108	0.685	0.374	9.16084e-39	Angiogenic EC	Pcdh19
1.44525e-42	0.563673	0.948	0.74	2.624e-38	Angiogenic EC	Ppdpf
4.11938e-42	0.656925	0.893	0.62	7.47915e-38	Angiogenic EC	Rdx
1.122e-41	0.521884	0.997	0.94	2.0371e-37	Angiogenic EC	H19
5.27175e-41	0.879121	0.602	0.34	9.57139e-37	Angiogenic EC	Tspan18
1.26414e-40	0.818721	0.721	0.439	2.29517e-36	Angiogenic EC	Tgfbr2
2.108e-40	0.634688	0.916	0.634	3.82729e-36	Angiogenic EC	Pecam1
2.43063e-40	0.66262	0.744	0.453	4.41306e-36	Angiogenic EC	Ece1
7.67626e-40	0.700161	0.785	0.503	1.3937e-35	Angiogenic EC	Arhgap29
1.2586e-39	0.869684	0.672	0.396	2.28512e-35	Angiogenic EC	Clec1a
2.45192e-39	0.714497	0.821	0.537	4.45171e-35	Angiogenic EC	Mpzl1
2.81008e-39	0.748633	0.7	0.431	5.10198e-35	Angiogenic EC	Txndc5
4.64703e-39	0.784385	0.854	0.57	8.43715e-35	Angiogenic EC	Sptbn1
6.71564e-39	0.764385	0.839	0.568	1.21929e-34	Angiogenic EC	Slc9a3r2
6.78119e-39	0.643681	0.756	0.451	1.23119e-34	Angiogenic EC	Lamb1
8.70105e-39	0.938195	0.674	0.407	1.57976e-34	Angiogenic EC	Ednrb
8.84175e-39	0.587352	0.918	0.646	1.60531e-34	Angiogenic EC	Vamp8
1.19961e-38	0.528677	0.962	0.762	2.178e-34	Angiogenic EC	Gng11
1.91959e-38	0.761155	0.811	0.534	3.4852e-34	Angiogenic EC	Cavin3
2.06855e-38	0.743389	0.91	0.664	3.75566e-34	Angiogenic EC	Tax1bp1
2.38608e-38	0.541177	0.875	0.594	4.33217e-34	Angiogenic EC	Rasip1
2.99941e-38	0.985251	0.556	0.309	5.44574e-34	Angiogenic EC	Mfng
3.41202e-38	0.837781	0.644	0.376	6.19487e-34	Angiogenic EC	Dcaf12l1
4.58038e-38	0.558081	0.952	0.695	8.31614e-34	Angiogenic EC	Eid1
6.06952e-38	0.878961	0.734	0.476	1.10198e-33	Angiogenic EC	Tubb2a
1.48082e-37	0.670667	0.731	0.456	2.68858e-33	Angiogenic EC	Lpar6
2.3788e-37	0.528704	0.934	0.723	4.31896e-33	Angiogenic EC	Carhsp1
2.68377e-37	0.869742	0.587	0.336	4.87264e-33	Angiogenic EC	Ogfrl1
3.27449e-37	0.705211	0.749	0.472	5.94516e-33	Angiogenic EC	Icam2
3.65323e-37	0.547406	0.911	0.635	6.6328e-33	Angiogenic EC	Eng
3.3972e-36	1.07796	0.546	0.303	6.16796e-32	Angiogenic EC	Bmp2
4.45413e-36	0.596389	0.852	0.593	8.08692e-32	Angiogenic EC	Abhd17a
5.07791e-36	0.715867	0.703	0.446	9.21945e-32	Angiogenic EC	Cd48
7.51271e-36	0.886141	0.59	0.341	1.36401e-31	Angiogenic EC	Tmem140
8.89518e-36	0.854718	0.598	0.344	1.61501e-31	Angiogenic EC	Pwwp3b
1.0015e-35	0.70467	0.761	0.497	1.81832e-31	Angiogenic EC	Fhl1
1.76981e-35	0.6865	0.787	0.493	3.21327e-31	Angiogenic EC	Rras
2.27018e-35	0.744364	0.584	0.33	4.12174e-31	Angiogenic EC	Kitlg
2.4983e-35	0.828385	0.872	0.591	4.53592e-31	Angiogenic EC	Dlk1
5.32514e-35	0.718754	0.682	0.395	9.66833e-31	Angiogenic EC	Ccnd2
8.95589e-35	0.593358	0.807	0.526	1.62603e-30	Angiogenic EC	Lamc1
1.08202e-34	0.761156	0.607	0.358	1.96452e-30	Angiogenic EC	Apol3
1.1408e-34	0.857128	0.615	0.367	2.07124e-30	Angiogenic EC	Efna1
1.76138e-34	0.832095	0.605	0.357	3.19797e-30	Angiogenic EC	Tek
1.97645e-34	0.874394	0.566	0.321	3.58844e-30	Angiogenic EC	Gas6
2.75214e-34	0.745346	0.71	0.458	4.99679e-30	Angiogenic EC	Adgrl4
3.52119e-34	0.979856	0.503	0.278	6.39307e-30	Angiogenic EC	Tspan15
4.24854e-34	0.908141	0.551	0.314	7.71365e-30	Angiogenic EC	Enpp2
4.41029e-34	0.747627	0.675	0.433	8.00732e-30	Angiogenic EC	Svbp
9.11961e-34	0.599905	0.797	0.516	1.65576e-29	Angiogenic EC	AABR07073181.1
1.7276e-33	0.564075	0.762	0.499	3.13664e-29	Angiogenic EC	S100a16
5.47161e-33	0.859786	0.598	0.372	9.93425e-29	Angiogenic EC	Pon2
6.30617e-33	0.88921	0.593	0.35	1.14495e-28	Angiogenic EC	Cav1
3.51177e-32	0.539729	0.939	0.72	6.37597e-28	Angiogenic EC	Fn1
1.06836e-31	1.15789	0.582	0.354	1.93972e-27	Angiogenic EC	Gja4
1.20086e-31	0.780474	0.59	0.348	2.18029e-27	Angiogenic EC	Zdbf2
1.66639e-31	0.732373	0.628	0.379	3.0255e-27	Angiogenic EC	Ppfibp1
2.66125e-31	0.703275	0.666	0.424	4.83177e-27	Angiogenic EC	Lrrfip1
4.19373e-31	0.556379	0.73	0.486	7.61413e-27	Angiogenic EC	Pnp
5.51964e-31	0.757495	0.538	0.312	1.00215e-26	Angiogenic EC	Plxnd1
6.59691e-31	0.901871	0.574	0.359	1.19773e-26	Angiogenic EC	Hyal2
8.13232e-31	0.994876	0.523	0.308	1.4765e-26	Angiogenic EC	Rasgrp2
1.5383e-30	0.773564	0.562	0.329	2.79294e-26	Angiogenic EC	Efnb1
2.13648e-30	0.730069	0.61	0.381	3.87899e-26	Angiogenic EC	Slc66a2
2.73543e-30	0.714857	0.638	0.41	4.96645e-26	Angiogenic EC	Armcx3
3.39477e-30	0.875675	0.521	0.298	6.16355e-26	Angiogenic EC	Phactr2
4.37049e-30	0.662063	0.643	0.407	7.93506e-26	Angiogenic EC	Kdelr3
5.1446e-30	0.53086	0.884	0.619	9.34054e-26	Angiogenic EC	Esam
8.94434e-30	0.764276	0.543	0.316	1.62393e-25	Angiogenic EC	Calcrl
9.00647e-30	0.513155	0.88	0.678	1.63522e-25	Angiogenic EC	Gmfg
1.14037e-29	0.593319	0.677	0.44	2.07046e-25	Angiogenic EC	Glod4
1.71676e-29	0.845599	0.543	0.332	3.11695e-25	Angiogenic EC	Nrros
2.5857e-29	0.644775	0.615	0.387	4.6946e-25	Angiogenic EC	Abi3
2.60478e-29	0.628404	0.748	0.494	4.72923e-25	Angiogenic EC	Sptan1
2.69334e-29	0.777605	0.585	0.356	4.89002e-25	Angiogenic EC	Foxf1
7.47284e-29	0.587694	0.731	0.471	1.35677e-24	Angiogenic EC	Ppic
9.52262e-29	0.717324	0.548	0.318	1.72893e-24	Angiogenic EC	Rgs2
1.02588e-28	0.720706	0.608	0.389	1.86259e-24	Angiogenic EC	Laptm4b
1.1487e-28	1.00605	0.513	0.303	2.08559e-24	Angiogenic EC	Cyyr1
1.51175e-28	0.537959	0.718	0.469	2.74474e-24	Angiogenic EC	Ostf1
2.00411e-28	0.546245	0.639	0.4	3.63867e-24	Angiogenic EC	RT1-CE1
6.17085e-28	0.55963	0.669	0.431	1.12038e-23	Angiogenic EC	Qk
8.18077e-28	0.63137	0.736	0.489	1.4853e-23	Angiogenic EC	Akr1b1
1.16656e-27	0.869561	0.503	0.306	2.118e-23	Angiogenic EC	ENSRNOG00000003228
1.53847e-27	0.74241	0.551	0.335	2.79325e-23	Angiogenic EC	Stim2
1.91007e-27	0.772226	0.625	0.413	3.46793e-23	Angiogenic EC	Plpp3
2.25682e-27	0.58361	0.615	0.391	4.09748e-23	Angiogenic EC	RGD1304587
5.36239e-27	0.820072	0.507	0.302	9.73596e-23	Angiogenic EC	Dgkz
1.1763e-26	0.557921	0.726	0.496	2.13569e-22	Angiogenic EC	Ctla2a
1.67095e-26	0.531726	0.92	0.702	3.03378e-22	Angiogenic EC	Itm2b
1.70902e-26	0.604308	0.621	0.404	3.10289e-22	Angiogenic EC	Plekho1
2.27447e-26	0.727532	0.593	0.351	4.12952e-22	Angiogenic EC	Itga6
2.47428e-26	0.704248	0.59	0.374	4.49229e-22	Angiogenic EC	Mgll
2.83451e-26	0.556292	0.738	0.494	5.14634e-22	Angiogenic EC	Macf1
3.48961e-26	0.504402	0.734	0.513	6.33573e-22	Angiogenic EC	ENSRNOG00000062930
4.12721e-26	0.720144	0.546	0.337	7.49337e-22	Angiogenic EC	Dok4
5.35286e-26	0.509348	0.877	0.631	9.71865e-22	Angiogenic EC	Tle5
5.74941e-26	0.71864	0.6	0.391	1.04386e-21	Angiogenic EC	RT1-T24-4
7.57023e-26	0.502831	0.756	0.511	1.37445e-21	Angiogenic EC	Rbpms
8.87808e-26	0.540204	0.618	0.39	1.6119e-21	Angiogenic EC	Ankrd50
1.11215e-25	0.502605	0.703	0.475	2.01923e-21	Angiogenic EC	Aldh7a1
1.24933e-25	0.576192	0.639	0.418	2.26828e-21	Angiogenic EC	Sptssa
1.69393e-25	0.715259	0.564	0.36	3.0755e-21	Angiogenic EC	Fam110d
4.60282e-25	0.651133	0.585	0.391	8.35688e-21	Angiogenic EC	Bad
1.38043e-24	0.840524	0.507	0.319	2.50631e-20	Angiogenic EC	Slc29a1
2.20641e-24	0.675909	0.515	0.305	4.00596e-20	Angiogenic EC	Aplnr
2.82424e-24	0.518187	0.634	0.417	5.12769e-20	Angiogenic EC	Mmrn2
2.90909e-24	0.577414	0.628	0.406	5.28175e-20	Angiogenic EC	Ptprb
3.36805e-24	0.68819	0.549	0.36	6.11503e-20	Angiogenic EC	Gltp
1.31423e-23	0.522866	0.708	0.473	2.38612e-19	Angiogenic EC	ENSRNOG00000039496
1.35495e-23	0.615515	0.751	0.54	2.46005e-19	Angiogenic EC	Plk2
1.38543e-23	0.549033	0.559	0.36	2.51538e-19	Angiogenic EC	Elk3
1.50805e-23	0.540088	0.682	0.476	2.73801e-19	Angiogenic EC	Ap1s1
1.96868e-23	0.570696	0.639	0.411	3.57434e-19	Angiogenic EC	Epas1
2.75764e-23	0.607874	0.592	0.394	5.00678e-19	Angiogenic EC	Tspan9
5.1656e-23	0.619298	0.507	0.312	9.37867e-19	Angiogenic EC	Ecscr
5.9913e-23	0.509501	0.595	0.392	1.08778e-18	Angiogenic EC	Pgm2
9.48988e-23	0.604419	0.516	0.325	1.72298e-18	Angiogenic EC	Bok
1.04599e-22	0.550575	0.526	0.329	1.8991e-18	Angiogenic EC	Ppp2r5a
1.23064e-22	0.539977	0.551	0.35	2.23435e-18	Angiogenic EC	Palmd
4.84504e-22	0.555204	0.63	0.428	8.79666e-18	Angiogenic EC	Arl6ip5
5.59603e-22	0.739023	0.533	0.338	1.01602e-17	Angiogenic EC	Agrn
2.00193e-21	0.554414	0.577	0.388	3.63471e-17	Angiogenic EC	Tmem88
2.30315e-21	0.506092	0.551	0.356	4.1816e-17	Angiogenic EC	Fnbp1l
2.66662e-21	0.604501	0.543	0.366	4.84151e-17	Angiogenic EC	Ccs
4.07648e-21	0.537591	0.902	0.727	7.40126e-17	Angiogenic EC	Hspb1
5.74525e-21	0.520738	0.556	0.363	1.04311e-16	Angiogenic EC	Sox17
6.01409e-21	0.504668	0.541	0.359	1.09192e-16	Angiogenic EC	Rara
1.96836e-20	0.570052	0.572	0.377	3.57375e-16	Angiogenic EC	Bmyc
2.19533e-20	0.515732	0.603	0.419	3.98584e-16	Angiogenic EC	Ralb
2.38627e-20	0.622978	0.505	0.328	4.33251e-16	Angiogenic EC	Igfbp4
3.90322e-20	0.540547	0.523	0.345	7.08668e-16	Angiogenic EC	Lxn
7.00966e-20	0.532911	0.521	0.344	1.27267e-15	Angiogenic EC	Tspan13
2.02608e-19	0.858478	0.511	0.34	3.67855e-15	Angiogenic EC	Id1
2.69204e-19	0.553786	0.561	0.379	4.88767e-15	Angiogenic EC	Ebpl
3.30806e-19	0.634361	0.534	0.353	6.00611e-15	Angiogenic EC	Adam10
3.84069e-19	0.611354	0.52	0.359	6.97315e-15	Angiogenic EC	Znrf1
1.25614e-18	0.521666	0.593	0.417	2.28066e-14	Angiogenic EC	Shisa5
1.9921e-18	0.505707	0.607	0.43	3.61686e-14	Angiogenic EC	Orai1
2.45327e-18	0.511094	0.539	0.365	4.45415e-14	Angiogenic EC	Anxa11
3.03405e-18	0.50221	0.557	0.383	5.50861e-14	Angiogenic EC	Ltbr
3.34572e-18	0.54601	0.564	0.396	6.07449e-14	Angiogenic EC	Dbn1
4.36139e-18	0.503893	0.538	0.37	7.91854e-14	Angiogenic EC	Homer3
4.78658e-18	0.517591	0.511	0.348	8.69051e-14	Angiogenic EC	Saraf
1.21048e-17	0.527154	0.511	0.347	2.19775e-13	Angiogenic EC	Ap3s2
1.46041e-17	0.545224	0.549	0.381	2.65152e-13	Angiogenic EC	Impdh1
1.19822e-16	0.521458	0.574	0.414	2.17549e-12	Angiogenic EC	Vgll4
5.23922e-97	2.03311	0.608	0.123	9.51233e-93	Proliferating EC	Pimreg
2.48074e-91	2.0581	0.929	0.424	4.50403e-87	Proliferating EC	Ube2c
3.50781e-89	1.81499	0.91	0.348	6.36877e-85	Proliferating EC	Prc1
2.32196e-88	1.75617	0.754	0.214	4.21575e-84	Proliferating EC	Plk1
2.1017e-87	1.7006	0.776	0.238	3.81585e-83	Proliferating EC	Bub1
1.19623e-84	1.56017	0.828	0.275	2.17187e-80	Proliferating EC	Knstrn
1.23843e-84	1.60152	0.914	0.375	2.24849e-80	Proliferating EC	Tpx2
1.24668e-84	1.76621	0.907	0.325	2.26347e-80	Proliferating EC	Cenpf
9.93624e-83	1.50066	0.933	0.4	1.80402e-78	Proliferating EC	Birc5
4.48936e-82	1.66699	0.817	0.264	8.15089e-78	Proliferating EC	Cenpe
6.49565e-82	1.51884	0.918	0.384	1.17935e-77	Proliferating EC	Cdca3
2.4797e-79	1.64586	0.836	0.3	4.50215e-75	Proliferating EC	Cdc20
5.1011e-79	1.5719	0.813	0.273	9.26155e-75	Proliferating EC	Hmmr
1.35781e-77	1.41259	0.899	0.352	2.46524e-73	Proliferating EC	Ccnb1
2.49789e-74	1.4623	0.922	0.404	4.53517e-70	Proliferating EC	Pttg1
2.97149e-74	1.48017	0.813	0.287	5.39503e-70	Proliferating EC	Tacc3
9.95235e-71	1.96774	0.84	0.358	1.80695e-66	Proliferating EC	Top2a
2.01483e-70	1.34579	0.881	0.398	3.65812e-66	Proliferating EC	Cdca8
8.6761e-70	1.53324	0.724	0.232	1.57523e-65	Proliferating EC	Nuf2
9.77586e-70	1.34179	0.817	0.31	1.7749e-65	Proliferating EC	Cenpw
1.79336e-69	1.54303	0.638	0.18	3.25603e-65	Proliferating EC	Kif20a
4.2096e-69	1.79402	0.716	0.232	7.64294e-65	Proliferating EC	Nusap1
1.02909e-68	1.63586	0.627	0.179	1.86841e-64	Proliferating EC	Ccnb2
1.08467e-68	1.42788	0.799	0.286	1.96933e-64	Proliferating EC	Dlgap5
1.8638e-67	1.47835	0.754	0.261	3.38392e-63	Proliferating EC	Cenpa
3.12581e-66	1.54559	0.709	0.235	5.67522e-62	Proliferating EC	Kif23
9.53741e-60	1.30311	0.646	0.207	1.73161e-55	Proliferating EC	Kif4a
2.78229e-59	1.28339	0.899	0.45	5.05152e-55	Proliferating EC	Cdk1
2.80812e-58	1.36799	0.638	0.202	5.09843e-54	Proliferating EC	Sgo2
4.85342e-58	1.43312	0.541	0.152	8.81187e-54	Proliferating EC	Depdc1
1.50982e-57	1.34393	0.657	0.219	2.74123e-53	Proliferating EC	Ndc80
2.86957e-56	1.22247	0.858	0.392	5.20999e-52	Proliferating EC	Spc24
1.37664e-55	0.928231	0.993	0.758	2.49943e-51	Proliferating EC	Hmgb2l1.1
7.47435e-55	1.17169	0.948	0.582	1.35704e-50	Proliferating EC	Tubb4b
9.33834e-55	1.285	0.634	0.215	1.69547e-50	Proliferating EC	Aurka
3.68527e-54	1.4547	0.526	0.151	6.69098e-50	Proliferating EC	Kif2c
8.3948e-53	1.3472	0.612	0.209	1.52416e-48	Proliferating EC	Aurkb
2.17661e-52	1.15874	0.59	0.189	3.95185e-48	Proliferating EC	Racgap1
2.50475e-52	0.830478	1	0.867	4.54763e-48	Proliferating EC	Maged2
1.88696e-51	1.03511	0.799	0.325	3.42596e-47	Proliferating EC	Ccna2
5.98286e-51	1.2787	0.604	0.199	1.08625e-46	Proliferating EC	Kifc1
1.56161e-50	1.52573	0.545	0.172	2.83525e-46	Proliferating EC	Kif11
5.64632e-49	1.2797	0.515	0.153	1.02515e-44	Proliferating EC	Ckap2
9.5835e-49	1.37046	0.601	0.205	1.73998e-44	Proliferating EC	Kif20b
1.89169e-48	1.18223	0.687	0.264	3.43456e-44	Proliferating EC	Ckap5
5.56799e-48	0.995676	0.918	0.508	1.01092e-43	Proliferating EC	Cks1b
7.96459e-48	0.688881	0.996	0.921	1.44605e-43	Proliferating EC	Tubb5
1.03276e-47	0.926143	0.978	0.686	1.87508e-43	Proliferating EC	Ube2s
9.89321e-47	1.22045	0.571	0.192	1.79621e-42	Proliferating EC	Ttk
1.91573e-46	0.645752	1	0.939	3.47821e-42	Proliferating EC	Tuba1b
2.7123e-46	0.946238	0.951	0.56	4.92446e-42	Proliferating EC	Hmgb2l1
3.02823e-46	1.0343	0.612	0.222	5.49806e-42	Proliferating EC	Spc25
4.05281e-46	1.32468	0.817	0.418	7.35828e-42	Proliferating EC	Kpna2
7.08019e-46	1.12685	0.821	0.392	1.28548e-41	Proliferating EC	H2ax
2.10125e-45	1.31012	0.507	0.162	3.81502e-41	Proliferating EC	Anln
1.50534e-44	1.19122	0.854	0.421	2.73309e-40	Proliferating EC	Mki67
5.6179e-44	1.11198	0.843	0.443	1.01999e-39	Proliferating EC	Smc4
8.30113e-43	0.611572	0.996	0.909	1.50715e-38	Proliferating EC	Jpt1
1.77859e-42	1.28407	0.888	0.512	3.22921e-38	Proliferating EC	Arl6ip1
2.18652e-42	1.1458	0.668	0.269	3.96984e-38	Proliferating EC	Cdkn3
8.40012e-41	0.978938	0.701	0.306	1.52513e-36	Proliferating EC	Pmf1
2.77062e-40	1.09996	0.601	0.23	5.03034e-36	Proliferating EC	Arhgap11a
3.50982e-40	0.843808	0.966	0.656	6.37242e-36	Proliferating EC	Hmgn2
5.79946e-40	0.929037	0.746	0.342	1.05295e-35	Proliferating EC	Rangap1
9.85717e-40	0.790698	0.985	0.752	1.78967e-35	Proliferating EC	Stmn1
3.27913e-39	0.771244	1	0.776	5.95359e-35	Proliferating EC	Mest
2.5608e-38	0.660507	0.996	0.823	4.64939e-34	Proliferating EC	H2az1
5.21572e-38	1.0376	0.847	0.448	9.46966e-34	Proliferating EC	Smc2
1.54291e-37	1.06735	0.623	0.248	2.8013e-33	Proliferating EC	Knl1
2.35252e-37	1.32415	0.507	0.183	4.27123e-33	Proliferating EC	Diaph3
4.80941e-37	0.90642	0.951	0.549	8.73197e-33	Proliferating EC	Adrb1
9.45638e-37	1.05379	0.616	0.255	1.7169e-32	Proliferating EC	Pclaf
2.48415e-36	0.846486	0.843	0.476	4.51023e-32	Proliferating EC	Ubald2
3.72647e-36	0.811534	0.903	0.537	6.76578e-32	Proliferating EC	Tubb6
1.28185e-35	0.838678	0.571	0.221	2.32733e-31	Proliferating EC	Plk4
4.79694e-34	0.971538	0.567	0.236	8.70933e-30	Proliferating EC	Trip13
1.04829e-33	0.76256	0.959	0.643	1.90328e-29	Proliferating EC	Nucks1
1.38874e-33	0.992444	0.519	0.202	2.5214e-29	Proliferating EC	Incenp
3.20887e-33	0.666252	0.978	0.77	5.82602e-29	Proliferating EC	Calm2
2.13226e-30	0.78625	0.944	0.568	3.87132e-26	Proliferating EC	Plagl1
3.97038e-30	0.803492	0.813	0.42	7.20863e-26	Proliferating EC	Ubqln2
1.97846e-29	0.684337	0.896	0.519	3.59209e-25	Proliferating EC	Emcn
3.68183e-29	1.36418	0.604	0.283	6.68473e-25	Proliferating EC	H4f3
6.23712e-29	0.722416	0.81	0.454	1.13241e-24	Proliferating EC	Gap43
6.53384e-29	0.698008	0.5	0.202	1.18628e-24	Proliferating EC	Ska3
7.72685e-29	0.775667	0.746	0.405	1.40289e-24	Proliferating EC	Abi3
1.9372e-28	0.874352	0.679	0.344	3.51717e-24	Proliferating EC	Cdc42ep1
3.17349e-28	0.585587	0.996	0.767	5.76179e-24	Proliferating EC	Clic1
4.58064e-28	0.857052	0.713	0.373	8.3166e-24	Proliferating EC	Fam110d
6.93024e-28	0.649254	0.854	0.522	1.25825e-23	Proliferating EC	Lsm3
2.54508e-27	0.585432	0.84	0.504	4.62085e-23	Proliferating EC	Lsm2
5.76142e-27	0.717945	0.929	0.636	1.04604e-22	Proliferating EC	H2az2
9.55352e-27	0.565427	0.881	0.488	1.73454e-22	Proliferating EC	Flrt3
1.41755e-26	0.788223	0.716	0.367	2.57371e-22	Proliferating EC	Pwwp3b
1.55312e-26	0.663687	0.705	0.382	2.81984e-22	Proliferating EC	Tsen15
2.02503e-26	0.916751	0.515	0.228	3.67665e-22	Proliferating EC	Crmp1
5.20687e-26	0.695744	0.761	0.407	9.45358e-22	Proliferating EC	Chrdl1
7.76056e-26	0.664875	0.966	0.664	1.40901e-21	Proliferating EC	Tspan6
1.34491e-25	1.11056	0.649	0.346	2.44181e-21	Proliferating EC	Hist1h2an
1.91386e-25	0.653257	0.75	0.391	3.4748e-21	Proliferating EC	Rrm2
9.54609e-25	0.599899	0.776	0.431	1.73319e-20	Proliferating EC	Cfap20
1.99996e-24	0.707051	0.892	0.553	3.63112e-20	Proliferating EC	Kdr
2.39637e-24	0.617879	0.925	0.585	4.35084e-20	Proliferating EC	Id3
2.53249e-24	0.775226	0.664	0.348	4.59799e-20	Proliferating EC	Nrros
4.11749e-24	0.61651	0.724	0.387	7.47572e-20	Proliferating EC	Meox2
5.47506e-24	0.561233	0.989	0.751	9.94052e-20	Proliferating EC	Plvap
5.66013e-24	0.584909	0.959	0.68	1.02765e-19	Proliferating EC	Vamp8
1.45739e-23	0.563294	0.795	0.453	2.64604e-19	Proliferating EC	Hnrnph3
1.55013e-23	0.754018	0.679	0.354	2.81441e-19	Proliferating EC	Lmnb1
1.94621e-23	0.681041	0.914	0.598	3.53354e-19	Proliferating EC	Slc9a3r2
2.89616e-23	0.584718	0.854	0.524	5.25826e-19	Proliferating EC	Fhl1
3.18596e-23	0.531759	0.519	0.238	5.78442e-19	Proliferating EC	Cenph
6.68896e-23	0.57415	0.925	0.628	1.21445e-18	Proliferating EC	Rasip1
1.87157e-22	0.67243	0.668	0.37	3.39802e-18	Proliferating EC	Tspan18
2.41292e-22	0.655755	0.631	0.322	4.3809e-18	Proliferating EC	Aplnr
2.64539e-22	0.541796	0.929	0.635	4.80297e-18	Proliferating EC	Rab11a
2.81424e-22	0.690864	0.634	0.328	5.10954e-18	Proliferating EC	Bmp2
3.9489e-22	0.582259	0.701	0.37	7.16963e-18	Proliferating EC	Zdbf2
4.52994e-22	0.520775	0.731	0.402	8.22456e-18	Proliferating EC	Rrm1
4.70372e-22	0.690672	0.701	0.392	8.54007e-18	Proliferating EC	Erg
5.25259e-22	0.597601	0.627	0.325	9.5366e-18	Proliferating EC	Exosc8
7.8587e-22	0.502161	0.728	0.397	1.42683e-17	Proliferating EC	Phf5a
9.16838e-22	0.640276	0.757	0.41	1.66461e-17	Proliferating EC	Pcdh19
1.48622e-21	0.646864	0.687	0.374	2.69838e-17	Proliferating EC	Elk3
1.50958e-21	0.501048	0.511	0.237	2.74079e-17	Proliferating EC	Cenpn
1.69922e-21	0.560361	0.78	0.444	3.08511e-17	Proliferating EC	Nsmce4a
2.12676e-21	0.556304	0.832	0.529	3.86135e-17	Proliferating EC	Anp32e
2.18926e-21	0.619242	0.668	0.35	3.97482e-17	Proliferating EC	Efnb1
2.85049e-21	0.652748	0.582	0.288	5.17535e-17	Proliferating EC	Thsd1
3.08265e-21	0.652287	0.664	0.35	5.59686e-17	Proliferating EC	Hoxa13
3.2468e-21	0.570131	0.537	0.264	5.89489e-17	Proliferating EC	Nudt9
3.46684e-21	0.54726	0.631	0.332	6.2944e-17	Proliferating EC	Rassf1
3.54808e-21	0.658451	0.634	0.341	6.4419e-17	Proliferating EC	Cstf2
5.43526e-21	0.559023	0.81	0.49	9.86827e-17	Proliferating EC	Sae1
5.57575e-21	0.622242	0.627	0.327	1.01233e-16	Proliferating EC	Rasgrp2
1.08586e-20	0.645165	0.716	0.402	1.97149e-16	Proliferating EC	Slc66a2
1.19145e-20	0.632764	0.575	0.295	2.16319e-16	Proliferating EC	Srgap1
1.36666e-20	0.521002	0.862	0.517	2.48131e-16	Proliferating EC	Nrarp
1.37051e-20	0.666613	0.761	0.429	2.4883e-16	Proliferating EC	Hp1bp3
1.39847e-20	0.566459	0.653	0.366	2.53906e-16	Proliferating EC	Pithd1
1.68379e-20	0.537459	0.731	0.422	3.05709e-16	Proliferating EC	Plekho1
1.82295e-20	0.540071	0.907	0.609	3.30975e-16	Proliferating EC	Mlf2
2.07625e-20	0.554229	0.675	0.379	3.76964e-16	Proliferating EC	Homer3
3.22937e-20	0.504676	0.701	0.386	5.86324e-16	Proliferating EC	Hmgb3
4.16051e-20	0.508107	0.709	0.39	7.55383e-16	Proliferating EC	Bmyc
4.6895e-20	0.679942	0.709	0.422	8.51426e-16	Proliferating EC	Hlx
5.39978e-20	0.652347	0.534	0.264	9.80384e-16	Proliferating EC	ENSRNOG00000065098
1.01548e-19	0.547463	0.619	0.337	1.84371e-15	Proliferating EC	Mfng
1.08735e-19	0.505311	0.899	0.584	1.97419e-15	Proliferating EC	Arpc1a
1.5217e-19	0.507381	0.821	0.485	2.76281e-15	Proliferating EC	Lpar6
1.54564e-19	0.551236	0.757	0.451	2.80626e-15	Proliferating EC	Ppih
2.03372e-19	0.539021	0.858	0.534	3.69243e-15	Proliferating EC	Rbpms
2.06172e-19	0.60797	0.552	0.293	3.74326e-15	Proliferating EC	Tk1
5.48657e-19	0.547213	0.705	0.412	9.96141e-15	Proliferating EC	Nrm
5.5001e-19	0.510504	0.903	0.599	9.98598e-15	Proliferating EC	Ddx39b
5.62561e-19	0.503634	0.761	0.44	1.02139e-14	Proliferating EC	Ssbp4
6.49696e-19	0.626797	0.631	0.351	1.17959e-14	Proliferating EC	Dpagt1
6.64899e-19	0.543973	0.537	0.272	1.20719e-14	Proliferating EC	Gimap5
7.94361e-19	0.553749	0.567	0.292	1.44224e-14	Proliferating EC	Ccdc102a
8.66692e-19	0.564666	0.608	0.328	1.57357e-14	Proliferating EC	Ecscr
1.10633e-18	0.505715	0.627	0.351	2.00866e-14	Proliferating EC	Prpf38a
1.14631e-18	0.823804	0.675	0.38	2.08123e-14	Proliferating EC	H1f0
1.19609e-18	0.524919	0.69	0.383	2.17161e-14	Proliferating EC	Tek
1.32906e-18	0.534522	0.713	0.409	2.41304e-14	Proliferating EC	Laptm4b
1.89121e-18	0.506002	0.94	0.671	3.43368e-14	Proliferating EC	Eng
2.22693e-18	0.537149	0.683	0.392	4.04322e-14	Proliferating EC	Ccdc12
2.84624e-18	0.523788	0.623	0.348	5.16764e-14	Proliferating EC	Dohh
3.03238e-18	0.629817	0.672	0.379	5.50558e-14	Proliferating EC	Foxf1
3.51966e-18	0.518896	0.571	0.308	6.39029e-14	Proliferating EC	Btf3l4
4.06319e-18	0.504275	0.5	0.25	7.37713e-14	Proliferating EC	Nup35
5.13253e-18	0.636158	0.619	0.354	9.31863e-14	Proliferating EC	Bambi
5.76776e-18	0.551081	0.724	0.417	1.04719e-13	Proliferating EC	Tp53
6.18678e-18	0.58584	0.989	0.745	1.12327e-13	Proliferating EC	ENSRNOG00000049075
6.2154e-18	0.563762	0.586	0.316	1.12847e-13	Proliferating EC	Hhex
7.28267e-18	0.515625	0.813	0.495	1.32224e-13	Proliferating EC	ENSRNOG00000039496
1.37841e-17	0.651451	0.586	0.315	2.50264e-13	Proliferating EC	Nid2
1.74396e-17	0.580226	0.709	0.431	3.16634e-13	Proliferating EC	Clec1a
2.80126e-17	0.524493	0.604	0.332	5.08596e-13	Proliferating EC	Med31
3.32682e-17	0.521303	0.664	0.389	6.04017e-13	Proliferating EC	Ilf2
4.5892e-17	0.506141	0.575	0.308	8.33215e-13	Proliferating EC	Ehmt2
4.60731e-17	0.514348	0.817	0.507	8.36502e-13	Proliferating EC	Sdhaf1.1
4.69066e-17	0.504936	0.597	0.33	8.51635e-13	Proliferating EC	Lmo2
5.99248e-17	0.502833	0.586	0.331	1.08799e-12	Proliferating EC	Myef2
7.83534e-17	0.510838	0.877	0.54	1.42258e-12	Proliferating EC	Ccnd1
9.34261e-17	0.516206	0.698	0.427	1.69624e-12	Proliferating EC	Grap
1.06412e-16	0.655701	0.612	0.359	1.93202e-12	Proliferating EC	Dok4
1.75436e-16	0.606978	0.582	0.325	3.18521e-12	Proliferating EC	Cyyr1
2.48208e-16	0.57268	0.519	0.286	4.50646e-12	Proliferating EC	Med4
2.74506e-16	1.04348	0.5	0.267	4.98393e-12	Proliferating EC	H1f5
6.2603e-16	0.542177	0.567	0.312	1.13662e-11	Proliferating EC	Cmtm8
6.46668e-16	0.543255	0.522	0.277	1.17409e-11	Proliferating EC	Tpst2
7.85439e-16	0.506826	0.631	0.37	1.42604e-11	Proliferating EC	Degs1
2.12985e-15	0.575783	0.627	0.361	3.86695e-11	Proliferating EC	Kitlg
2.81156e-15	0.563135	0.929	0.639	5.10466e-11	Proliferating EC	Ndn
6.83714e-15	0.508254	0.687	0.431	1.24135e-10	Proliferating EC	Zfp36l2
1.5028e-14	0.527219	0.534	0.307	2.72848e-10	Proliferating EC	Eml1
2.67617e-14	0.53035	0.616	0.37	4.85885e-10	Proliferating EC	Ltv1
9.15716e-14	0.554177	0.541	0.318	1.66257e-09	Proliferating EC	Gpx7
2.36622e-13	0.961174	0.709	0.493	4.29612e-09	Proliferating EC	H1f4
6.93377e-13	0.520496	0.53	0.309	1.25889e-08	Proliferating EC	Acap2
7.50282e-12	0.857809	0.567	0.357	1.36221e-07	Proliferating EC	ENSRNOG00000062927
3.64527e-269	2.77575	0.691	0.035	6.61835e-265	EndMT EC	Sdc2
1.60594e-250	2.72819	0.632	0.03	2.91575e-246	EndMT EC	Nnat
3.96857e-250	2.92411	0.677	0.04	7.20533e-246	EndMT EC	Des
2.5269e-248	2.67384	0.694	0.045	4.58783e-244	EndMT EC	Col6a2
8.46767e-246	2.42278	0.602	0.025	1.53739e-241	EndMT EC	Pdgfrb
1.14035e-233	2.91903	0.755	0.074	2.07042e-229	EndMT EC	Acta2
2.44547e-222	2.4838	0.791	0.09	4.44e-218	EndMT EC	Pcolce
7.29387e-220	2.35169	0.708	0.064	1.32427e-215	EndMT EC	Cd248
1.21657e-214	2.15881	0.501	0.016	2.2088e-210	EndMT EC	Cygb
1.38266e-212	2.40955	0.591	0.035	2.51035e-208	EndMT EC	Col6a1
9.89963e-209	1.93286	0.51	0.019	1.79738e-204	EndMT EC	Irag1
2.88534e-208	2.02449	0.518	0.02	5.23862e-204	EndMT EC	Asb12
6.94294e-206	1.91333	0.563	0.032	1.26056e-201	EndMT EC	Pcdh18
1.30294e-204	2.44091	0.599	0.042	2.36562e-200	EndMT EC	Gucy1b1
8.45839e-195	1.92889	0.54	0.03	1.53571e-190	EndMT EC	Sfrp1
6.34001e-193	2.43454	0.666	0.066	1.15109e-188	EndMT EC	Ptn
1.36449e-192	2.52095	0.875	0.167	2.47737e-188	EndMT EC	Bgn
3.38626e-191	2.77942	0.811	0.139	6.14809e-187	EndMT EC	Ifitm1
6.06058e-191	3.25088	0.908	0.219	1.10036e-186	EndMT EC	Col3a1
6.45365e-189	3.14739	0.596	0.053	1.17172e-184	EndMT EC	Ndufa4l2
2.86975e-188	2.34389	0.596	0.05	5.21031e-184	EndMT EC	Nexn
5.73893e-187	1.72723	0.501	0.025	1.04196e-182	EndMT EC	Twist1
6.674e-187	4.14601	0.783	0.148	1.21173e-182	EndMT EC	Cox4i2
8.30562e-187	1.81533	0.51	0.027	1.50797e-182	EndMT EC	Sapcd1
2.40139e-186	1.94722	0.643	0.06	4.35996e-182	EndMT EC	Pitx1
7.74692e-183	2.8288	0.838	0.165	1.40653e-178	EndMT EC	Itm2a
1.04476e-181	2.67723	0.836	0.155	1.89687e-177	EndMT EC	ENSRNOG00000065488
4.74614e-180	2.14602	0.624	0.059	8.61709e-176	EndMT EC	Cthrc1
2.16802e-178	2.28721	0.63	0.064	3.93626e-174	EndMT EC	Gpc4
2.0392e-176	1.99677	0.538	0.038	3.70236e-172	EndMT EC	Igfbp5
7.29402e-167	3.10743	0.838	0.18	1.3243e-162	EndMT EC	Col1a1
1.12097e-161	1.5301	0.582	0.057	2.03523e-157	EndMT EC	Arhgef25
8.03749e-156	1.71443	0.76	0.128	1.45929e-151	EndMT EC	Septin4
1.73695e-155	1.42924	0.585	0.062	3.15361e-151	EndMT EC	Tgfb2
1.78111e-154	1.39238	0.521	0.045	3.23378e-150	EndMT EC	Pkdcc
2.29761e-151	3.14317	0.766	0.159	4.17154e-147	EndMT EC	Tagln
3.62593e-150	1.77971	0.755	0.131	6.58324e-146	EndMT EC	Rnd3
1.15546e-146	1.38579	0.543	0.056	2.09785e-142	EndMT EC	Fam110b
6.52442e-145	1.71795	0.666	0.1	1.18457e-140	EndMT EC	Spry1
5.83183e-138	1.45134	0.538	0.058	1.05883e-133	EndMT EC	Fbn1
1.64796e-137	1.50795	0.532	0.058	2.99204e-133	EndMT EC	Fcgrt
1.86153e-135	1.47924	0.554	0.066	3.37979e-131	EndMT EC	Thbs1
3.05359e-134	1.33691	0.529	0.058	5.5441e-130	EndMT EC	Arhgap42
3.28279e-133	2.16329	0.953	0.384	5.96023e-129	EndMT EC	Myl9
1.53128e-127	1.63845	0.599	0.091	2.78019e-123	EndMT EC	Angptl4
2.12211e-127	2.83369	0.858	0.274	3.8529e-123	EndMT EC	Col1a2
6.86277e-126	1.24019	0.699	0.124	1.246e-121	EndMT EC	Phlda3
4.54312e-125	1.44099	0.613	0.096	8.24849e-121	EndMT EC	Tiparp
2.96784e-124	1.30149	0.51	0.06	5.3884e-120	EndMT EC	Ajuba
1.44648e-120	1.39126	0.588	0.09	2.62623e-116	EndMT EC	Rasl11a
1.84453e-119	2.04635	0.813	0.224	3.34893e-115	EndMT EC	Egr1
1.18384e-118	1.34904	0.513	0.065	2.14938e-114	EndMT EC	Pcsk1n
1.10711e-115	1.91264	0.772	0.205	2.01007e-111	EndMT EC	Col5a2
4.43426e-115	1.07611	0.638	0.11	8.05084e-111	EndMT EC	Syde1
5.79557e-115	1.19454	0.61	0.101	1.05224e-110	EndMT EC	Spred1
8.76501e-111	1.25134	0.627	0.114	1.59138e-106	EndMT EC	RGD1559896
1.50688e-110	1.93469	0.889	0.333	2.73589e-106	EndMT EC	Tpm2
1.22173e-109	1.35816	0.574	0.096	2.21818e-105	EndMT EC	Dipk2a
3.73934e-109	1.44063	0.501	0.071	6.78914e-105	EndMT EC	Plac9
1.55604e-108	1.28108	0.836	0.222	2.82515e-104	EndMT EC	Gpx8
5.08322e-108	0.942783	0.755	0.17	9.22909e-104	EndMT EC	Mbnl3
5.45461e-107	1.52618	0.702	0.162	9.90338e-103	EndMT EC	Zeb2
8.72172e-105	0.975209	0.591	0.103	1.58351e-100	EndMT EC	Lhfpl6
3.28091e-102	1.39352	0.752	0.197	5.95682e-98	EndMT EC	Loxl2
8.33718e-102	1.18495	0.816	0.222	1.5137e-97	EndMT EC	Tgfb1i1
8.775e-99	1.03067	0.565	0.101	1.59319e-94	EndMT EC	Plxnb2
2.14085e-98	0.780383	0.524	0.083	3.88692e-94	EndMT EC	RGD1309104
4.31033e-97	0.812702	0.521	0.084	7.82583e-93	EndMT EC	Gstm3
1.38447e-96	1.01953	0.577	0.108	2.51365e-92	EndMT EC	Elovl6
6.4933e-96	0.867087	0.518	0.084	1.17892e-91	EndMT EC	Tmem98
8.23628e-95	1.04078	0.588	0.114	1.49538e-90	EndMT EC	Tns3
1.01041e-94	1.33651	0.83	0.27	1.8345e-90	EndMT EC	Anxa6
1.31986e-93	1.6244	0.819	0.27	2.39634e-89	EndMT EC	RGD1564664
6.84811e-93	0.957144	0.582	0.113	1.24334e-88	EndMT EC	Stom
8.67151e-93	1.58776	0.833	0.313	1.5744e-88	EndMT EC	Ifitm3
9.76462e-93	0.782231	0.621	0.128	1.77287e-88	EndMT EC	Wipi1
1.96633e-92	1.616	0.961	0.503	3.57008e-88	EndMT EC	Tpm1
6.1062e-92	1.57682	0.669	0.167	1.10864e-87	EndMT EC	Fosb
6.12904e-91	1.05132	0.66	0.152	1.11279e-86	EndMT EC	Hmgcs1
1.5156e-90	1.29577	0.763	0.221	2.75172e-86	EndMT EC	Tmem176b
2.68849e-90	0.842898	0.549	0.102	4.88123e-86	EndMT EC	Pik3r1
4.36027e-90	1.25841	0.632	0.144	7.91652e-86	EndMT EC	Mylk
2.02836e-89	0.84326	0.657	0.149	3.6827e-85	EndMT EC	Nr2f2
3.8064e-89	1.27383	0.777	0.228	6.91089e-85	EndMT EC	Gjc1
5.24447e-88	0.901282	0.688	0.165	9.52186e-84	EndMT EC	Efemp2
8.8294e-88	1.04387	0.529	0.099	1.60307e-83	EndMT EC	Pola2
2.51779e-85	1.27906	0.992	0.647	4.57131e-81	EndMT EC	ENSRNOG00000050647
3.67528e-85	0.885845	0.524	0.098	6.67285e-81	EndMT EC	Plekha5
5.48249e-85	0.919444	0.774	0.217	9.95401e-81	EndMT EC	Ube2e2
7.63066e-84	0.931947	0.554	0.112	1.38542e-79	EndMT EC	Nek6
1.86199e-83	0.715122	0.577	0.121	3.38062e-79	EndMT EC	Farp1
2.3267e-83	0.826455	0.588	0.124	4.22436e-79	EndMT EC	Hmgn3
3.93689e-83	0.777612	0.588	0.126	7.14781e-79	EndMT EC	Mapk9
4.02416e-83	1.02234	0.71	0.194	7.30626e-79	EndMT EC	Sqle
5.15551e-83	1.17447	0.702	0.191	9.36035e-79	EndMT EC	Rgs5
5.18733e-83	0.801762	0.596	0.127	9.41812e-79	EndMT EC	Thra
8.80752e-83	0.892478	0.624	0.145	1.59909e-78	EndMT EC	Snx18
2.97727e-82	0.884165	0.604	0.135	5.40552e-78	EndMT EC	Spats2l
3.11596e-82	0.829824	0.705	0.184	5.65733e-78	EndMT EC	Fhl2
1.32773e-81	0.820035	0.635	0.149	2.41062e-77	EndMT EC	Dhrs7
4.92906e-81	1.49209	0.997	0.567	8.94921e-77	EndMT EC	Fos
9.44412e-81	0.73516	0.518	0.099	1.71467e-76	EndMT EC	Creb3l1
6.47134e-80	0.705676	0.54	0.111	1.17494e-75	EndMT EC	Cxcl10
1.68374e-79	0.504586	0.565	0.12	3.057e-75	EndMT EC	Aif1l
7.96328e-79	0.70958	0.671	0.169	1.44581e-74	EndMT EC	Ryk
8.71313e-79	1.01158	0.797	0.26	1.58196e-74	EndMT EC	Sgce
1.87764e-78	1.06785	0.73	0.213	3.40905e-74	EndMT EC	Peg3
4.30965e-78	0.749079	0.655	0.164	7.82459e-74	EndMT EC	Rab34
1.48753e-77	1.03334	0.552	0.121	2.70077e-73	EndMT EC	Prnp
2.92509e-77	0.671491	0.532	0.11	5.31079e-73	EndMT EC	Glipr2
7.23961e-77	0.931442	0.972	0.419	1.31442e-72	EndMT EC	Basp1
1.08676e-76	1.03683	0.869	0.313	1.97313e-72	EndMT EC	Cited2
1.54341e-76	0.693685	0.546	0.115	2.80221e-72	EndMT EC	Hoxa10
2.69084e-76	0.781199	0.758	0.223	4.88549e-72	EndMT EC	Sox4
5.86443e-76	0.952272	0.822	0.269	1.06475e-71	EndMT EC	Idi1
7.04942e-76	1.2154	0.997	0.722	1.27989e-71	EndMT EC	Jun
1.36692e-75	0.808468	0.747	0.217	2.48177e-71	EndMT EC	Insig1
2.50348e-75	0.771329	0.515	0.105	4.54532e-71	EndMT EC	ENSRNOG00000039576
3.42034e-75	1.2909	0.691	0.21	6.20998e-71	EndMT EC	Zfp36
5.16035e-75	0.750095	0.54	0.116	9.36913e-71	EndMT EC	Rcsd1
5.21394e-75	0.924842	0.841	0.283	9.46643e-71	EndMT EC	Cebpd
6.46335e-75	0.668089	0.546	0.119	1.17349e-70	EndMT EC	Arhgap35
1.48122e-74	0.619241	0.708	0.191	2.6893e-70	EndMT EC	Ing1
3.05493e-74	0.832151	0.593	0.143	5.54654e-70	EndMT EC	Fads3
3.79368e-73	0.752906	0.585	0.14	6.88781e-69	EndMT EC	Nab1
4.23802e-73	1.7171	0.571	0.148	7.69455e-69	EndMT EC	Cxcl1
5.01953e-73	0.684793	0.613	0.149	9.11346e-69	EndMT EC	Pold4
5.78947e-73	0.70565	0.646	0.167	1.05114e-68	EndMT EC	Sp110
1.33385e-72	0.646924	0.513	0.107	2.42173e-68	EndMT EC	Trib2
4.54422e-72	0.553502	0.591	0.141	8.25048e-68	EndMT EC	Itpripl2
1.03362e-71	0.56479	0.501	0.104	1.87664e-67	EndMT EC	Serpine2
1.25733e-71	0.557049	0.518	0.108	2.28282e-67	EndMT EC	Lbh
4.67261e-71	0.880516	0.716	0.215	8.48358e-67	EndMT EC	Cyp51
1.44607e-70	0.776065	0.752	0.226	2.62549e-66	EndMT EC	Acat2
2.30086e-70	0.564547	0.585	0.139	4.17744e-66	EndMT EC	Arl5a
3.48868e-70	0.597594	0.538	0.119	6.33404e-66	EndMT EC	Fkbp7
1.0384e-69	0.516711	0.56	0.13	1.88532e-65	EndMT EC	Msmo1
3.37369e-69	0.530108	0.557	0.129	6.12528e-65	EndMT EC	Ctdspl
3.42314e-69	0.553757	0.671	0.184	6.21506e-65	EndMT EC	Ctsh
4.05302e-69	0.519717	0.61	0.151	7.35866e-65	EndMT EC	Stx18
1.33244e-68	0.760086	0.61	0.16	2.41917e-64	EndMT EC	Cndp2
1.41161e-68	0.583634	0.577	0.14	2.56292e-64	EndMT EC	Myc
1.87944e-67	0.750355	0.63	0.169	3.41231e-63	EndMT EC	Atp2b4
3.22521e-67	0.63702	0.524	0.119	5.85569e-63	EndMT EC	Fat1
4.69851e-67	0.739604	0.552	0.131	8.53061e-63	EndMT EC	Dennd2b
4.70257e-67	0.773622	0.546	0.132	8.53798e-63	EndMT EC	Itga4
1.35984e-66	0.628957	0.574	0.143	2.46893e-62	EndMT EC	Slc25a25
2.3475e-66	0.572222	0.54	0.127	4.26211e-62	EndMT EC	B4gat1
5.76729e-66	0.657051	0.713	0.217	1.04711e-61	EndMT EC	Prtfdc1
6.85968e-66	0.653889	0.63	0.171	1.24544e-61	EndMT EC	Slc12a2
1.02995e-65	0.507815	0.577	0.145	1.86998e-61	EndMT EC	Pip4p2
1.9273e-65	0.771058	0.588	0.152	3.4992e-61	EndMT EC	Tbx2
2.7544e-65	0.51185	0.565	0.141	5.00089e-61	EndMT EC	Palldl1
2.91382e-65	0.640815	0.513	0.117	5.29033e-61	EndMT EC	C1qtnf1
4.1298e-65	1.11158	0.886	0.394	7.49806e-61	EndMT EC	Ccnd2
1.48244e-64	0.517202	0.666	0.185	2.69152e-60	EndMT EC	Eci1
1.58377e-64	0.785659	0.755	0.255	2.87548e-60	EndMT EC	Acaa2
1.77832e-64	1.10984	0.866	0.379	3.22871e-60	EndMT EC	Pmp22
1.85483e-64	0.657948	0.56	0.139	3.36762e-60	EndMT EC	Nck2
1.93973e-64	0.508325	0.526	0.124	3.52178e-60	EndMT EC	Yap1
4.18192e-64	0.624607	0.616	0.164	7.5927e-60	EndMT EC	ENSRNOG00000037661
4.20348e-64	0.678046	0.635	0.175	7.63183e-60	EndMT EC	Cdkn2d
4.36868e-64	0.662278	0.552	0.137	7.93177e-60	EndMT EC	Kank2
4.82589e-64	0.614181	0.604	0.164	8.76188e-60	EndMT EC	ENSRNOG00000000866
6.50365e-64	0.521343	0.501	0.114	1.1808e-59	EndMT EC	Tcf7l1
4.59097e-63	0.569909	0.663	0.189	8.33536e-59	EndMT EC	Timeless
3.52395e-62	0.559363	0.646	0.186	6.39808e-58	EndMT EC	Usp25
4.12277e-62	0.943891	0.992	0.618	7.48531e-58	EndMT EC	Ndn
4.80268e-62	0.545369	0.671	0.196	8.71975e-58	EndMT EC	Cuedc2
5.09587e-62	0.566825	0.61	0.169	9.25206e-58	EndMT EC	Tcf7l2
7.16618e-62	0.709945	0.883	0.339	1.30109e-57	EndMT EC	Nt5dc2
1.98553e-61	0.59688	0.618	0.175	3.60493e-57	EndMT EC	Raph1
1.53129e-60	0.621012	0.763	0.253	2.78022e-56	EndMT EC	Rcn3
1.88541e-60	0.619601	0.652	0.193	3.42316e-56	EndMT EC	Tmem204
2.74458e-60	0.528827	0.538	0.136	4.98306e-56	EndMT EC	Cers4
5.14219e-60	0.710048	0.827	0.295	9.33617e-56	EndMT EC	Ak3
8.01018e-60	0.57433	0.719	0.221	1.45433e-55	EndMT EC	Arl2bp
1.87123e-59	0.557822	0.694	0.215	3.3974e-55	EndMT EC	Spart
4.11452e-59	0.885912	0.799	0.304	7.47032e-55	EndMT EC	Tmem176a
4.2866e-59	0.757046	0.721	0.24	7.78276e-55	EndMT EC	F2r
5.67882e-59	0.591716	0.735	0.244	1.03105e-54	EndMT EC	Arhgap5
6.00451e-59	0.638013	0.897	0.349	1.09018e-54	EndMT EC	Gadd45b
6.70065e-59	0.515796	0.588	0.158	1.21657e-54	EndMT EC	Csad
7.9238e-59	0.580797	0.733	0.238	1.43865e-54	EndMT EC	Smim10l1
7.98802e-59	0.953885	0.961	0.556	1.45031e-54	EndMT EC	Klf6
8.43891e-59	0.547527	0.719	0.234	1.53217e-54	EndMT EC	Bbx
1.04352e-58	0.551144	0.844	0.336	1.89462e-54	EndMT EC	Olfml3
1.06408e-58	0.519918	0.616	0.175	1.93194e-54	EndMT EC	Lysmd3
1.38974e-58	0.644559	0.719	0.23	2.5232e-54	EndMT EC	Dcakd
1.67112e-58	0.629977	0.596	0.165	3.03408e-54	EndMT EC	Osbpl1a
6.14028e-58	0.973295	0.861	0.397	1.11483e-53	EndMT EC	Flna
7.22721e-58	0.839931	0.93	0.449	1.31217e-53	EndMT EC	Tspan3
1.2216e-57	0.698667	0.855	0.324	2.21793e-53	EndMT EC	Ltv1
1.27696e-57	0.634219	0.63	0.19	2.31844e-53	EndMT EC	Irf1
1.63551e-57	0.685459	0.724	0.239	2.96943e-53	EndMT EC	Fam114a1
2.15505e-57	0.611805	0.682	0.213	3.91271e-53	EndMT EC	Mfap2
4.91448e-57	0.514292	0.538	0.14	8.92273e-53	EndMT EC	Dimt1
1.44708e-56	0.594226	0.682	0.213	2.62732e-52	EndMT EC	Crtapl1
1.75377e-56	0.565353	0.646	0.202	3.18414e-52	EndMT EC	Dab2
3.00075e-56	0.656878	0.691	0.229	5.44817e-52	EndMT EC	Dag1
3.33918e-56	0.597566	0.655	0.202	6.06262e-52	EndMT EC	Tspan7
3.75761e-56	0.517234	0.652	0.199	6.82232e-52	EndMT EC	Nrp2
7.49479e-56	0.764196	0.733	0.26	1.36075e-51	EndMT EC	Myo1b
1.03069e-55	0.820471	0.772	0.29	1.87133e-51	EndMT EC	Grb10
1.21102e-55	0.504368	0.674	0.207	2.19873e-51	EndMT EC	Tcf19
2.01708e-55	0.535472	0.727	0.242	3.66221e-51	EndMT EC	Hspa13
2.24495e-55	0.948917	0.953	0.552	4.07594e-51	EndMT EC	Plagl1
2.28737e-55	0.589378	0.735	0.247	4.15295e-51	EndMT EC	Ikbip
6.04551e-55	0.608782	0.616	0.183	1.09762e-50	EndMT EC	Rtn1
7.70344e-55	0.944164	0.969	0.637	1.39864e-50	EndMT EC	Cald1
2.11032e-54	0.979232	0.958	0.549	3.8315e-50	EndMT EC	Gadd45g
2.7875e-54	0.54792	0.549	0.152	5.06098e-50	EndMT EC	Asf1b
3.10984e-54	0.807894	0.813	0.324	5.64623e-50	EndMT EC	Anxa1
4.80048e-54	0.5273	0.671	0.212	8.71576e-50	EndMT EC	Rida
4.95918e-54	0.505923	0.577	0.162	9.00389e-50	EndMT EC	Praf2
5.17141e-54	0.7012	0.827	0.33	9.38921e-50	EndMT EC	Vkorc1
7.40331e-54	0.51941	0.54	0.148	1.34414e-49	EndMT EC	Shisa4
1.87357e-53	0.509441	0.73	0.246	3.40165e-49	EndMT EC	Arl8a
2.28477e-53	0.505581	0.624	0.192	4.14823e-49	EndMT EC	AABR07031491.2
2.58007e-53	0.508861	0.552	0.155	4.68438e-49	EndMT EC	Ylpm1
4.6498e-53	0.676917	0.844	0.346	8.44217e-49	EndMT EC	Copz2
7.30665e-53	0.515954	0.783	0.284	1.32659e-48	EndMT EC	Ier3
1.57281e-52	0.584976	0.721	0.249	2.8556e-48	EndMT EC	Ccdc88a
1.78804e-52	0.533562	0.682	0.229	3.24636e-48	EndMT EC	Ccdc107
2.40939e-52	0.581669	0.73	0.256	4.37448e-48	EndMT EC	Zmynd11
3.30413e-52	0.87849	0.816	0.359	5.99897e-48	EndMT EC	Akap12
3.90728e-52	0.691555	0.852	0.366	7.09405e-48	EndMT EC	Oaz2
4.72869e-52	0.584162	0.669	0.218	8.58541e-48	EndMT EC	Cdkn1b
2.0903e-51	0.542033	0.71	0.248	3.79514e-47	EndMT EC	Tmem263
8.25514e-51	0.533285	0.783	0.29	1.4988e-46	EndMT EC	Cdc42ep2
1.68658e-50	0.568991	0.766	0.279	3.06215e-46	EndMT EC	Tspan4
3.53921e-50	0.804421	0.9	0.411	6.42578e-46	EndMT EC	Phlda1
1.39534e-49	0.733718	0.802	0.345	2.53338e-45	EndMT EC	Itga6
1.73316e-49	0.501352	0.772	0.284	3.14672e-45	EndMT EC	Hnrnpul1
3.93833e-49	0.566801	0.819	0.312	7.15044e-45	EndMT EC	Bambi
6.23126e-49	0.659306	0.911	0.421	1.13135e-44	EndMT EC	Idh2
6.5865e-49	0.843824	0.978	0.597	1.19585e-44	EndMT EC	Fstl1
1.09991e-48	0.559049	0.805	0.311	1.99699e-44	EndMT EC	Rcn2
2.86808e-48	0.588136	0.752	0.292	5.20729e-44	EndMT EC	Epb41l2
9.06177e-48	0.774475	0.783	0.314	1.64525e-43	EndMT EC	Hist1h2an
9.61427e-48	0.511299	0.727	0.259	1.74557e-43	EndMT EC	P3h4
1.48014e-47	0.718755	0.933	0.473	2.68735e-43	EndMT EC	Socs3
4.15904e-47	0.559593	0.855	0.351	7.55116e-43	EndMT EC	Adh5
3.07513e-46	0.50632	0.78	0.303	5.5832e-42	EndMT EC	Tubg1
1.3815e-45	0.533668	0.811	0.326	2.50826e-41	EndMT EC	Dpp7
3.24284e-45	0.637981	0.852	0.397	5.8877e-41	EndMT EC	Emp3
4.14532e-45	0.590991	0.794	0.324	7.52625e-41	EndMT EC	Bod1l1
1.51104e-44	0.516249	0.63	0.223	2.74344e-40	EndMT EC	Bcam
3.39846e-44	0.589916	0.886	0.378	6.17025e-40	EndMT EC	Dusp6
4.3626e-44	0.667492	0.897	0.45	7.92074e-40	EndMT EC	Lman1
9.51323e-44	0.53909	0.997	0.925	1.72722e-39	EndMT EC	Gnas
1.91364e-43	0.52566	0.83	0.351	3.47441e-39	EndMT EC	Parva
2.38549e-43	0.582631	0.744	0.309	4.3311e-39	EndMT EC	Nr3c1
2.95735e-43	0.650245	0.986	0.603	5.36936e-39	EndMT EC	Dlk1
9.04627e-43	0.662925	0.997	0.768	1.64244e-38	EndMT EC	Mest
2.08394e-42	0.523422	0.688	0.262	3.7836e-38	EndMT EC	Cenpe
5.09781e-42	0.635035	0.947	0.538	9.25559e-38	EndMT EC	Ilk
7.51771e-42	0.50984	0.799	0.337	1.36492e-37	EndMT EC	RGD1566359
2.95274e-41	0.711472	0.866	0.423	5.36099e-37	EndMT EC	Vcl
4.63669e-39	0.512466	0.9	0.426	8.41837e-35	EndMT EC	Siva1
5.02282e-39	0.574006	0.858	0.419	9.11944e-35	EndMT EC	Pkig
8.11844e-39	0.528301	0.978	0.584	1.47398e-34	EndMT EC	Gstp1
1.3675e-38	0.569137	0.88	0.467	2.48283e-34	EndMT EC	Atxn7l3b
1.69662e-38	0.502018	0.9	0.417	3.08039e-34	EndMT EC	Cops3
1.96221e-38	0.521879	0.83	0.386	3.5626e-34	EndMT EC	Ech1
1.2772e-37	0.568324	0.936	0.468	2.31888e-33	EndMT EC	Srm
4.00968e-37	0.740008	0.922	0.57	7.27997e-33	EndMT EC	Igf2r
3.95207e-36	0.608685	0.981	0.647	7.17538e-32	EndMT EC	Klf2
1.67405e-34	0.551074	0.983	0.702	3.0394e-30	EndMT EC	ENSRNOG00000005387
7.73557e-34	0.563757	0.833	0.432	1.40447e-29	EndMT EC	Rock2
1.04322e-33	0.554743	0.741	0.349	1.89408e-29	EndMT EC	Ahnak
6.93126e-33	0.559317	0.989	0.734	1.25844e-28	EndMT EC	Marcks
1.07265e-31	0.516634	0.936	0.54	1.9475e-27	EndMT EC	Ier2
2.20404e-31	0.614744	0.967	0.699	4.00166e-27	EndMT EC	Septin7
2.22512e-31	0.517915	0.961	0.657	4.03992e-27	EndMT EC	Anxa5
3.74049e-31	0.535614	0.911	0.525	6.79123e-27	EndMT EC	Ankrd11
5.22061e-31	0.504172	0.916	0.51	9.47854e-27	EndMT EC	Septin11
2.34552e-30	0.645458	0.967	0.742	4.25853e-26	EndMT EC	Nedd4
2.651e-29	0.576858	0.997	0.872	4.81316e-25	EndMT EC	Sparc
3.04518e-29	0.515445	0.953	0.53	5.52883e-25	EndMT EC	Cdk2ap1
1.99525e-24	0.549585	0.969	0.736	3.62258e-20	EndMT EC	Hspb1
2.40423e-23	0.50294	0.947	0.638	4.36512e-19	EndMT EC	Tln1
4.76058e-127	4.77697	0.975	0.053	8.64332e-123	Arterial EC	Gja5
7.69631e-119	4.85215	0.675	0.024	1.39734e-114	Arterial EC	Fbln2
2.79354e-63	2.80443	0.55	0.032	5.07195e-59	Arterial EC	Egfl8
8.66933e-48	3.40302	0.65	0.065	1.574e-43	Arterial EC	Stmn2
6.33351e-46	3.28846	0.625	0.063	1.14991e-41	Arterial EC	Col4a5
1.08963e-43	2.83181	0.875	0.136	1.97833e-39	Arterial EC	Vegfc
1.08676e-41	2.91772	0.725	0.093	1.97312e-37	Arterial EC	Mecom
1.56843e-41	3.0638	0.675	0.082	2.84764e-37	Arterial EC	Pcdh7
2.07539e-40	2.787	0.575	0.06	3.76807e-36	Arterial EC	Neto2
3.32131e-39	2.40551	0.6	0.06	6.03017e-35	Arterial EC	RGD1565166
5.09326e-38	2.72675	0.95	0.196	9.24732e-34	Arterial EC	Prss23
1.13025e-36	3.04253	0.6	0.071	2.05208e-32	Arterial EC	Adgrg6
1.72981e-36	2.47321	0.775	0.123	3.14064e-32	Arterial EC	Smad6
3.12147e-35	3.6083	0.7	0.107	5.66735e-31	Arterial EC	Tm4sf1
7.21588e-35	3.08104	0.975	0.244	1.31011e-30	Arterial EC	Vwf
6.50786e-34	2.2657	0.75	0.123	1.18157e-29	Arterial EC	Tspan2
7.33756e-34	2.78543	0.8	0.145	1.33221e-29	Arterial EC	Unc5b
9.30482e-34	2.28096	0.825	0.149	1.68938e-29	Arterial EC	Emb
2.39365e-33	2.16431	0.65	0.09	4.3459e-29	Arterial EC	Gask1b
1.82235e-32	2.83016	0.975	0.248	3.30866e-28	Arterial EC	Wfdc1
1.10966e-31	2.69352	0.575	0.074	2.01469e-27	Arterial EC	Cxcl12
5.15062e-31	1.82328	0.725	0.121	9.35146e-27	Arterial EC	Tpd52
7.5512e-31	2.8658	0.725	0.129	1.371e-26	Arterial EC	Cdh13
1.05462e-30	2.75997	0.525	0.067	1.91477e-26	Arterial EC	Ltbp4
3.79283e-30	2.31046	0.65	0.103	6.88626e-26	Arterial EC	Pmepa1
1.70916e-28	3.77383	0.95	0.317	3.10316e-24	Arterial EC	Ecm1
7.83681e-28	2.14096	0.6	0.093	1.42285e-23	Arterial EC	Lmo7
4.8882e-27	2.80076	1	0.397	8.87502e-23	Arterial EC	Gja4
2.52376e-26	2.31058	0.725	0.15	4.58214e-22	Arterial EC	Hey1
3.24276e-26	1.97313	0.55	0.082	5.88755e-22	Arterial EC	Slc45a4
5.28808e-26	2.7778	1	0.443	9.60104e-22	Arterial EC	Col18a1
1.55818e-25	2.26054	0.85	0.233	2.82903e-21	Arterial EC	Nxn
6.43315e-24	2.11619	0.525	0.081	1.168e-19	Arterial EC	Myof
1.61203e-23	1.81478	0.75	0.173	2.9268e-19	Arterial EC	Gata6
2.12713e-23	2.4376	1	0.58	3.86201e-19	Arterial EC	Cdc45.1
4.19553e-23	2.58592	0.825	0.232	7.6174e-19	Arterial EC	Tagln
1.02764e-22	1.94041	0.975	0.345	1.86578e-18	Arterial EC	Pdia5
1.62641e-21	2.15116	0.8	0.21	2.95291e-17	Arterial EC	Ace
1.72921e-21	1.69848	0.5	0.078	3.13955e-17	Arterial EC	Mall
2.11286e-21	2.27189	0.525	0.091	3.8361e-17	Arterial EC	Ramp1
1.69435e-20	2.32068	0.9	0.371	3.07626e-16	Arterial EC	Id1
1.78455e-20	2.0857	0.55	0.104	3.24002e-16	Arterial EC	Tst
2.63406e-20	1.87002	0.5	0.083	4.78239e-16	Arterial EC	Olfml2a
3.43778e-20	1.98695	0.725	0.184	6.24164e-16	Arterial EC	Icam1
7.00964e-20	1.38206	1	0.993	1.27267e-15	Arterial EC	ENSRNOG00000047931
7.24792e-20	1.83847	0.6	0.125	1.31593e-15	Arterial EC	Pdgfa
1.24805e-19	2.68296	0.7	0.192	2.26595e-15	Arterial EC	Edn1
1.27157e-19	2.0352	0.825	0.266	2.30867e-15	Arterial EC	Mmp28
2.44362e-19	1.96239	0.5	0.092	4.43663e-15	Arterial EC	Ltbp1
3.35506e-19	1.84252	0.575	0.123	6.09145e-15	Arterial EC	Cdk14
6.33998e-19	1.81772	0.925	0.364	1.15109e-14	Arterial EC	Tgm2
1.01124e-18	1.6663	1	0.697	1.836e-14	Arterial EC	ENSRNOG00000058249
5.0613e-18	2.44201	0.65	0.172	9.1893e-14	Arterial EC	Aif1l
7.391e-18	1.71328	0.55	0.117	1.34191e-13	Arterial EC	Trim47
8.97592e-18	1.67102	0.95	0.415	1.62967e-13	Arterial EC	Efna1
2.90499e-17	1.30689	0.675	0.172	5.27429e-13	Arterial EC	Lama1
3.8897e-17	1.8311	0.6	0.144	7.06214e-13	Arterial EC	Jag1
4.46878e-17	1.64397	1	0.642	8.11352e-13	Arterial EC	Fstl1
5.72306e-17	1.81843	0.525	0.111	1.03908e-12	Arterial EC	Sulf2
6.92511e-17	1.64825	0.75	0.229	1.25732e-12	Arterial EC	Procr
2.07231e-16	1.56882	0.9	0.311	3.76248e-12	Arterial EC	Cd24
2.81258e-16	1.4411	0.9	0.331	5.10652e-12	Arterial EC	Tinagl1
3.17202e-16	1.69482	0.9	0.36	5.75912e-12	Arterial EC	Igfbp4
6.01544e-16	1.28155	1	0.499	1.09216e-11	Arterial EC	Atp1a1
1.12982e-15	1.49865	0.625	0.164	2.0513e-11	Arterial EC	Mmp14
1.67345e-15	2.56482	0.625	0.17	3.03831e-11	Arterial EC	Ccn2
1.71946e-15	1.68209	0.525	0.12	3.12184e-11	Arterial EC	Nsg1
2.25884e-15	1.41417	0.775	0.244	4.10116e-11	Arterial EC	Nedd9
2.38654e-15	1.87479	0.95	0.513	4.333e-11	Arterial EC	Ece1
8.04879e-15	1.69265	0.675	0.207	1.46134e-10	Arterial EC	Eogt
8.79295e-15	1.53216	0.825	0.297	1.59645e-10	Arterial EC	Gpx8
9.13682e-15	1.33684	0.925	0.399	1.65888e-10	Arterial EC	Sox17
1.09147e-14	1.46724	0.875	0.37	1.98168e-10	Arterial EC	Furin
1.16202e-14	1.76491	0.7	0.229	2.10977e-10	Arterial EC	Ldhb
2.82456e-14	1.32552	0.975	0.563	5.12827e-10	Arterial EC	Ctsd
3.55313e-14	1.43459	0.925	0.459	6.45107e-10	Arterial EC	Pdlim1
6.58311e-14	1.4095	0.725	0.244	1.19523e-09	Arterial EC	Rras2
6.94992e-14	1.54923	0.575	0.161	1.26183e-09	Arterial EC	Gprc5c
7.37114e-14	1.82328	0.9	0.45	1.3383e-09	Arterial EC	Ptprb
9.7568e-14	1.67482	0.85	0.369	1.77145e-09	Arterial EC	Gas6
1.19801e-13	1.23574	0.625	0.179	2.17511e-09	Arterial EC	Ehd1
1.2706e-13	1.44774	0.85	0.355	2.30691e-09	Arterial EC	Amd1
1.76055e-13	1.678	0.75	0.254	3.19646e-09	Arterial EC	Bgn
2.58983e-13	1.33639	0.825	0.334	4.7021e-09	Arterial EC	Notch1
2.67611e-13	1.24996	0.725	0.24	4.85874e-09	Arterial EC	Sdc1
3.18455e-13	1.27537	0.975	0.633	5.78187e-09	Arterial EC	Timp1
5.60767e-13	1.65789	0.55	0.155	1.01813e-08	Arterial EC	Itga9
5.66253e-13	1.75966	0.7	0.244	1.02809e-08	Arterial EC	Itga1
1.21262e-12	2.11484	0.725	0.299	2.20164e-08	Arterial EC	Glod5
1.41707e-12	1.11843	0.85	0.349	2.57284e-08	Arterial EC	Ecscr
2.40633e-12	1.5867	0.65	0.218	4.36893e-08	Arterial EC	Acad10
2.4193e-12	1.28193	0.9	0.554	4.39249e-08	Arterial EC	ENSRNOG00000019655
3.35984e-12	1.34519	0.85	0.378	6.10013e-08	Arterial EC	Itga5
3.95447e-12	1.51348	0.85	0.396	7.17974e-08	Arterial EC	ENSRNOG00000056651
4.11065e-12	1.27724	0.925	0.53	7.46329e-08	Arterial EC	Icam2
4.40898e-12	1.21042	0.725	0.266	8.00494e-08	Arterial EC	Pvr
4.91593e-12	1.32353	0.5	0.132	8.92536e-08	Arterial EC	Cgnl1
5.20088e-12	1.35522	0.775	0.309	9.44271e-08	Arterial EC	Lamb2
6.87021e-12	0.985741	0.95	0.522	1.24736e-07	Arterial EC	Fxyd5
7.24349e-12	1.03218	1	0.716	1.31513e-07	Arterial EC	Csrp2
7.7934e-12	1.34189	0.525	0.146	1.41497e-07	Arterial EC	Ext1
9.18655e-12	1.8226	0.75	0.305	1.66791e-07	Arterial EC	Acer2
1.07522e-11	1.39649	0.675	0.238	1.95218e-07	Arterial EC	Rftn1
1.12838e-11	1.60568	0.65	0.23	2.04869e-07	Arterial EC	Gatm
1.14878e-11	1.21471	0.825	0.358	2.08572e-07	Arterial EC	St3gal5
1.55125e-11	1.66144	0.925	0.536	2.81645e-07	Arterial EC	Mdk
1.76425e-11	1.10569	1	0.738	3.20317e-07	Arterial EC	Ckap4
1.85816e-11	1.12347	0.925	0.46	3.37367e-07	Arterial EC	Mmrn2
2.18573e-11	1.27373	0.725	0.27	3.96841e-07	Arterial EC	Crtapl1
3.06276e-11	1.48597	0.575	0.178	5.56075e-07	Arterial EC	Dll4
3.26109e-11	0.932313	0.75	0.27	5.92084e-07	Arterial EC	Actn1
3.62657e-11	1.20397	0.6	0.197	6.5844e-07	Arterial EC	Aldh9a1
3.80781e-11	1.2549	0.8	0.368	6.91345e-07	Arterial EC	Parvb
3.83626e-11	1.79361	0.55	0.159	6.96511e-07	Arterial EC	Acta2
4.61627e-11	1.47259	0.675	0.262	8.3813e-07	Arterial EC	ENSRNOG00000069024
5.59452e-11	1.08433	0.775	0.31	1.01574e-06	Arterial EC	Bex4
6.088e-11	1.10261	0.8	0.344	1.10534e-06	Arterial EC	Sat1
6.70542e-11	1.3346	0.7	0.27	1.21744e-06	Arterial EC	Smad7
9.90659e-11	1.36563	0.7	0.271	1.79864e-06	Arterial EC	Jag2
1.1709e-10	1.57268	0.925	0.552	2.12588e-06	Arterial EC	Tsc22d1
1.24713e-10	1.35867	0.8	0.364	2.26429e-06	Arterial EC	Tmem176a
1.24749e-10	0.922951	0.525	0.155	2.26495e-06	Arterial EC	B4galt5
1.2533e-10	1.04373	1	0.771	2.27549e-06	Arterial EC	Plvap
1.43155e-10	1.16752	0.975	0.608	2.59912e-06	Arterial EC	Cd9
1.59166e-10	1.11092	0.8	0.344	2.88981e-06	Arterial EC	Arhgdib
1.90435e-10	1.28098	0.875	0.454	3.45754e-06	Arterial EC	Myl9
3.42734e-10	1.27224	0.775	0.379	6.22268e-06	Arterial EC	Tspan13
3.65976e-10	1.2407	0.75	0.306	6.64466e-06	Arterial EC	Ikbip
5.12584e-10	1.13304	0.525	0.166	9.30647e-06	Arterial EC	Atp2c1
5.87464e-10	1.01966	0.775	0.327	1.0666e-05	Arterial EC	Tmem132a
6.62214e-10	1.25908	0.825	0.408	1.20232e-05	Arterial EC	Apol3
6.92515e-10	1.31638	0.575	0.204	1.25733e-05	Arterial EC	Snx18
7.14965e-10	0.943068	0.6	0.206	1.29809e-05	Arterial EC	Htra1
7.58595e-10	1.03877	0.575	0.193	1.37731e-05	Arterial EC	Entpd1
7.89921e-10	1.27093	0.9	0.466	1.43418e-05	Arterial EC	Nrp1
8.3678e-10	1.24229	0.825	0.429	1.51926e-05	Arterial EC	Arl4a
1.07169e-09	1.11408	0.675	0.254	1.94577e-05	Arterial EC	Tacc2
1.16296e-09	0.782622	1	0.929	2.11146e-05	Arterial EC	Myl12a
1.19569e-09	1.02286	0.85	0.464	2.17089e-05	Arterial EC	Orai1
1.30041e-09	1.04678	0.9	0.503	2.36102e-05	Arterial EC	Ehd4
1.38853e-09	1.28045	0.7	0.322	2.52102e-05	Arterial EC	Pdlim5
2.11088e-09	1.19256	0.725	0.336	3.83252e-05	Arterial EC	Acvrl1
2.13671e-09	1.21913	0.675	0.28	3.87941e-05	Arterial EC	Alas1
2.38e-09	1.0939	0.6	0.213	4.32112e-05	Arterial EC	Cystm1
3.28509e-09	0.984412	0.75	0.331	5.96442e-05	Arterial EC	Azin1
3.47899e-09	1.18699	0.5	0.162	6.31645e-05	Arterial EC	Swap70
3.49779e-09	1.34061	0.825	0.443	6.35059e-05	Arterial EC	Mrps26
3.54146e-09	1.32831	0.65	0.263	6.42987e-05	Arterial EC	ENSRNOG00000003178
3.78929e-09	1.37787	0.75	0.358	6.87984e-05	Arterial EC	Plxnd1
3.84922e-09	0.71368	0.975	0.571	6.98864e-05	Arterial EC	Mrps6
4.07779e-09	1.28307	0.8	0.399	7.40364e-05	Arterial EC	Cav1
4.14332e-09	0.986555	0.925	0.525	7.52262e-05	Arterial EC	Ppic
5.01605e-09	1.00594	0.725	0.312	9.10714e-05	Arterial EC	Tex264
5.94292e-09	0.760887	0.975	0.864	0.0001079	Arterial EC	S100a11
6.46678e-09	0.981622	0.875	0.437	0.000117411	Arterial EC	Pdlim7
7.09608e-09	1.28854	0.9	0.56	0.000128836	Arterial EC	Tpm1
7.46403e-09	0.782001	0.875	0.416	0.000135517	Arterial EC	Pon2
7.9269e-09	0.97103	0.825	0.413	0.000143921	Arterial EC	Heg1
8.27154e-09	1.31953	0.625	0.254	0.000150178	Arterial EC	Rgs5
8.51153e-09	0.87078	1	0.794	0.000154535	Arterial EC	Anxa2
9.05014e-09	1.09186	0.75	0.336	0.000164314	Arterial EC	Nrep
1.10796e-08	1.39791	0.725	0.351	0.000201161	Arterial EC	Lmo2
1.13761e-08	0.883501	1	0.662	0.000206545	Arterial EC	Laptm4a
1.28522e-08	0.994304	0.6	0.23	0.000233345	Arterial EC	Rilpl1
1.32747e-08	1.06013	0.65	0.267	0.000241016	Arterial EC	Wbp2
1.54652e-08	1.1664	0.525	0.187	0.000280787	Arterial EC	Mpp5
1.56623e-08	1.08872	0.625	0.257	0.000284365	Arterial EC	Ski
1.86068e-08	1.29793	0.525	0.193	0.000337825	Arterial EC	Palldl1
2.28255e-08	1.22032	0.625	0.261	0.000414419	Arterial EC	Ppt2
3.13777e-08	0.788857	1	0.557	0.000569693	Arterial EC	Clec14a
3.28916e-08	0.946438	0.825	0.414	0.000597179	Arterial EC	Ebpl
3.46736e-08	0.801348	0.9	0.466	0.000629533	Arterial EC	Rcn1
3.9563e-08	0.92969	0.725	0.316	0.000718306	Arterial EC	P3h4
3.95978e-08	1.04943	0.975	0.694	0.000718937	Arterial EC	Eng
3.96106e-08	1.14477	0.575	0.236	0.000719171	Arterial EC	Ehbp1l1
4.49617e-08	0.810742	0.65	0.262	0.000816324	Arterial EC	Cdc42bpa
4.67437e-08	0.968091	0.85	0.503	0.000848678	Arterial EC	Igfbp3
4.72904e-08	0.922147	0.7	0.322	0.000858604	Arterial EC	Rgs3
5.68507e-08	0.897924	0.925	0.554	0.00103218	Arterial EC	Rras
5.7034e-08	0.822597	0.95	0.519	0.00103551	Arterial EC	Tmod3
5.76304e-08	2.01034	0.525	0.215	0.00104634	Arterial EC	Depp1
5.90952e-08	1.03337	0.5	0.179	0.00107293	Arterial EC	Trip6
5.91763e-08	0.82261	0.825	0.394	0.00107441	Arterial EC	Marchf2
6.00962e-08	1.29823	0.575	0.23	0.00109111	Arterial EC	Efemp2
6.07211e-08	0.806411	0.925	0.725	0.00110245	Arterial EC	Krtcap2
6.95658e-08	0.950982	0.6	0.244	0.00126304	Arterial EC	Ctsh
7.06249e-08	0.763242	0.65	0.265	0.00128227	Arterial EC	Mpst
7.53617e-08	1.12417	0.925	0.582	0.00136827	Arterial EC	Atp1b3
7.82355e-08	0.919817	0.825	0.396	0.00142044	Arterial EC	Ahnak
8.71293e-08	0.943811	0.85	0.443	0.00158192	Arterial EC	Luzp1
8.85955e-08	0.654155	1	0.887	0.00160854	Arterial EC	Sparc
8.86848e-08	1.18625	0.6	0.267	0.00161016	Arterial EC	Ddah1
1.05057e-07	1.14418	0.55	0.224	0.00190742	Arterial EC	Mcfd2
1.10979e-07	0.639759	1	0.675	0.00201494	Arterial EC	Esam
1.11768e-07	1.08395	0.625	0.272	0.00202925	Arterial EC	Bcam
1.12004e-07	1.17137	0.625	0.277	0.00203354	Arterial EC	Il4r
1.2173e-07	0.971268	0.85	0.453	0.00221012	Arterial EC	Flna
1.27923e-07	0.851924	0.7	0.296	0.00232257	Arterial EC	Tgfb1i1
1.29593e-07	0.989501	0.725	0.334	0.0023529	Arterial EC	Fkbp10
1.45782e-07	0.91386	0.625	0.263	0.00264681	Arterial EC	Lima1
1.54414e-07	0.907657	0.75	0.348	0.00280353	Arterial EC	Copa
1.83144e-07	0.656096	0.7	0.317	0.00332517	Arterial EC	Tnfaip8
2.40854e-07	1.01903	0.675	0.319	0.00437294	Arterial EC	Rab9
2.96049e-07	0.986247	0.5	0.19	0.00537507	Arterial EC	Casd1
3.21244e-07	1.16992	0.575	0.251	0.0058325	Arterial EC	Pcmtd1
3.24498e-07	0.909992	0.725	0.337	0.00589159	Arterial EC	Scd2
3.28043e-07	1.23291	0.625	0.275	0.00595596	Arterial EC	Mtus1
3.37365e-07	0.793619	0.725	0.344	0.00612519	Arterial EC	Wbp1l
3.38234e-07	1.17498	0.525	0.202	0.00614098	Arterial EC	Asah1
3.42092e-07	0.756324	0.75	0.352	0.00621102	Arterial EC	Tm6sf1
3.46448e-07	1.15031	0.6	0.246	0.00629011	Arterial EC	Il3ra
3.58456e-07	0.637982	0.95	0.529	0.00650812	Arterial EC	Pltp
3.72303e-07	0.577233	1	0.973	0.00675953	Arterial EC	Mt-cyb
4.33338e-07	0.848997	0.825	0.425	0.00786768	Arterial EC	Oaz2
4.38584e-07	0.724968	0.75	0.377	0.00796293	Arterial EC	Agrn
4.62138e-07	0.886737	0.5	0.194	0.00839059	Arterial EC	Ptprm
4.64219e-07	0.80961	0.95	0.625	0.00842836	Arterial EC	Slc9a3r2
4.98081e-07	0.835715	0.95	0.612	0.00904317	Arterial EC	Clu
5.26281e-07	0.883393	0.65	0.275	0.00955515	Arterial EC	Col5a2
5.28212e-07	0.681099	0.9	0.438	0.00959021	Arterial EC	Pmp22
5.79444e-07	0.985373	0.775	0.428	0.0105204	Arterial EC	Uaca
5.81339e-07	0.701071	0.7	0.322	0.0105548	Arterial EC	Tor1a
6.05517e-07	0.78544	0.875	0.513	0.0109938	Arterial EC	Lap3
6.1411e-07	1.11668	0.6	0.289	0.0111498	Arterial EC	P3h3
6.31546e-07	0.84935	0.85	0.507	0.0114664	Arterial EC	Bzw2
6.37734e-07	0.856733	0.725	0.392	0.0115787	Arterial EC	Galnt2
6.59183e-07	1.5804	0.6	0.294	0.0119681	Arterial EC	Snrpn
6.66239e-07	0.686917	0.8	0.402	0.0120962	Arterial EC	Hyal2
6.71401e-07	0.736152	0.975	0.75	0.01219	Arterial EC	Eid1
7.18567e-07	1.32324	0.55	0.235	0.0130463	Arterial EC	Man2a1
7.61937e-07	0.912387	0.5	0.191	0.0138337	Arterial EC	Sorbs2
8.89274e-07	0.853023	0.725	0.366	0.0161457	Arterial EC	Slc38a2
8.90581e-07	0.737079	0.75	0.363	0.0161694	Arterial EC	F11r
9.54565e-07	0.68214	0.55	0.227	0.0173311	Arterial EC	Tmem123
9.98834e-07	0.692512	0.975	0.667	0.0181348	Arterial EC	Tkt
1.06641e-06	0.785217	0.75	0.368	0.0193618	Arterial EC	Smco4
1.07054e-06	0.936569	0.575	0.249	0.0194367	Arterial EC	Fhl2
1.13778e-06	0.756491	0.725	0.336	0.0206576	Arterial EC	Tmem205
1.16398e-06	0.760647	0.575	0.249	0.0211331	Arterial EC	Pam
1.20121e-06	0.808641	0.7	0.357	0.0218091	Arterial EC	Ifngr1
1.2715e-06	0.57638	1	0.914	0.0230853	Arterial EC	Vps25
1.41131e-06	0.900102	0.7	0.336	0.0256237	Arterial EC	Ugp2
1.45895e-06	0.6177	1	0.697	0.0264888	Arterial EC	Ssr2
1.4712e-06	0.902033	0.625	0.298	0.0267111	Arterial EC	Kctd10
1.71469e-06	0.580646	0.55	0.226	0.0311319	Arterial EC	Ap2a1
1.84548e-06	0.755175	0.65	0.302	0.0335066	Arterial EC	Hspa13
1.94015e-06	0.86253	0.625	0.281	0.0352253	Arterial EC	Syngr2
2.02508e-06	0.58119	1	0.768	0.0367674	Arterial EC	Arpc1b
2.16385e-06	0.756189	0.95	0.822	0.0392868	Arterial EC	Dstn
2.27547e-06	1.30596	0.575	0.261	0.0413134	Arterial EC	Atp7a
2.32206e-06	0.73925	0.75	0.399	0.0421593	Arterial EC	Pcdhga7
2.37543e-06	0.642431	0.975	0.817	0.0431283	Arterial EC	Gpx4
2.38305e-06	0.621102	0.95	0.614	0.0432667	Arterial EC	Id3
2.47876e-06	0.743561	0.975	0.85	0.0450043	Arterial EC	Uqcrh
2.51499e-06	0.830485	0.625	0.286	0.0456622	Arterial EC	ENSRNOG00000062360
2.63869e-06	0.750984	0.925	0.588	0.0479081	Arterial EC	Erp29
3.94384e-272	4.10409	0.765	0.027	7.16044e-268	Venous EC	Scin
1.83748e-240	5.42471	0.981	0.094	3.33613e-236	Venous EC	Klk14
1.51024e-212	4.20966	0.66	0.03	2.742e-208	Venous EC	RGD1565166
3.40892e-206	3.76649	0.58	0.02	6.18923e-202	Venous EC	Hoxd10
1.95829e-190	4.21055	0.84	0.082	3.55548e-186	Venous EC	Lcn2
2.26402e-131	4.21203	0.648	0.069	4.11055e-127	Venous EC	Ccr7
4.14755e-124	2.28442	0.617	0.057	7.53029e-120	Venous EC	Prl3d2
1.66401e-117	3.99613	0.79	0.143	3.02118e-113	Venous EC	Gbp2
7.19209e-115	3.24705	0.512	0.044	1.30579e-110	Venous EC	Hoxd9
9.29903e-100	3.79013	0.932	0.354	1.68833e-95	Venous EC	Tcn2
1.70563e-97	3.63068	0.827	0.209	3.09673e-93	Venous EC	Gbp7
1.44698e-95	3.67424	0.858	0.244	2.62714e-91	Venous EC	Ifi27l2b
9.18173e-94	3.06047	0.704	0.133	1.66703e-89	Venous EC	Mllt3
7.13989e-92	3.72519	0.895	0.334	1.29632e-87	Venous EC	Ramp3
2.45609e-90	3.74268	0.537	0.071	4.45929e-86	Venous EC	Srd5a1
5.22232e-90	2.94759	0.969	0.464	9.48164e-86	Venous EC	Zyx
7.41505e-89	3.63531	0.796	0.215	1.34628e-84	Venous EC	Gpihbp1
9.09169e-89	2.97425	0.926	0.391	1.65069e-84	Venous EC	Litaf
1.57751e-86	2.65056	0.994	0.659	2.86412e-82	Venous EC	Cdh5
2.89121e-85	3.23252	0.704	0.156	5.24928e-81	Venous EC	Jam2
3.56104e-81	3.23763	0.778	0.229	6.46543e-77	Venous EC	Npw
3.05638e-79	2.25111	1	0.836	5.54916e-75	Venous EC	B2m
1.35056e-78	3.0448	0.969	0.652	2.45207e-74	Venous EC	S100a6
8.79952e-76	2.14142	0.975	0.706	1.59764e-71	Venous EC	Eno1
1.64728e-75	2.50635	0.691	0.155	2.9908e-71	Venous EC	Adm
2.28803e-75	3.46418	0.944	0.48	4.15415e-71	Venous EC	Igfbp3
2.10286e-74	3.01368	0.846	0.319	3.81795e-70	Venous EC	Sat1
5.77792e-73	3.04506	0.753	0.223	1.04904e-68	Venous EC	Fam171a1
1.17747e-72	2.72038	0.951	0.546	2.13782e-68	Venous EC	Ly6e
3.43112e-72	2.55237	0.975	0.748	6.22954e-68	Venous EC	Lgals1
8.81281e-72	2.634	0.92	0.503	1.60005e-67	Venous EC	Fxyd5
4.83713e-69	3.252	0.685	0.196	8.78229e-65	Venous EC	Lat
8.32659e-69	2.38394	0.926	0.55	1.51178e-64	Venous EC	Prr13
1.46296e-68	2.61186	0.92	0.555	2.65614e-64	Venous EC	Mrps6
5.25933e-66	2.59655	0.914	0.575	9.54884e-62	Venous EC	Grn
1.18691e-65	2.65322	0.901	0.481	2.15495e-61	Venous EC	Atp1a1
1.58688e-65	2.68264	0.889	0.435	2.88113e-61	Venous EC	Podxl
5.02179e-65	2.32596	0.988	0.794	9.11756e-61	Venous EC	Cd63
1.11686e-64	2.90626	0.512	0.096	2.02777e-60	Venous EC	Hoxd8
6.18504e-63	2.83037	0.691	0.207	1.12296e-58	Venous EC	Atp11a
7.69177e-63	3.37786	0.617	0.159	1.39652e-58	Venous EC	Errfi1
1.58224e-61	4.19134	0.759	0.299	2.87272e-57	Venous EC	Cep295nl
1.97506e-61	1.89176	0.957	0.751	3.58592e-57	Venous EC	Ndufa7
5.31566e-61	2.58749	0.815	0.371	9.65112e-57	Venous EC	Mdfic
9.58952e-61	3.3362	0.537	0.115	1.74107e-56	Venous EC	Plau
1.54186e-60	1.39135	0.981	0.916	2.7994e-56	Venous EC	Vim
1.91365e-60	2.73321	0.698	0.211	3.47443e-56	Venous EC	Hmox1
5.09173e-60	2.35705	0.901	0.527	9.24455e-56	Venous EC	Il6st
1.89593e-59	2.05671	0.944	0.738	3.44225e-55	Venous EC	Tomm7
2.38589e-58	2.68608	0.623	0.171	4.33182e-54	Venous EC	Slc5a3
1.0706e-57	1.58328	0.981	0.875	1.94379e-53	Venous EC	Atp5if1
1.16734e-57	2.77096	0.648	0.19	2.11942e-53	Venous EC	Nr2f2
3.7818e-57	3.22405	0.802	0.366	6.86623e-53	Venous EC	Akr1b8
6.27999e-57	2.68571	0.728	0.265	1.14019e-52	Venous EC	Jade1
1.27911e-56	2.74872	0.759	0.316	2.32235e-52	Venous EC	Sema6a
2.59628e-56	2.24214	0.877	0.478	4.71381e-52	Venous EC	Adgrf5
2.29054e-55	2.65735	0.938	0.756	4.15871e-51	Venous EC	Crip1
1.03572e-54	1.28598	0.988	0.928	1.88046e-50	Venous EC	Gapdh
4.2722e-54	2.92716	0.679	0.232	7.7566e-50	Venous EC	Adam19
1.36889e-52	1.84151	0.907	0.613	2.48535e-48	Venous EC	Egfl7
1.6659e-52	2.93345	0.617	0.189	3.02461e-48	Venous EC	Pex3
8.45153e-52	2.32339	0.833	0.445	1.53446e-47	Venous EC	Nucb1
8.50757e-52	2.77901	0.71	0.287	1.54464e-47	Venous EC	Tagln3
2.39762e-51	1.24772	0.969	0.878	4.35311e-47	Venous EC	Fkbp1a
2.78769e-51	1.51197	0.963	0.793	5.06132e-47	Venous EC	Selenom
3.74607e-51	2.63362	0.648	0.21	6.80137e-47	Venous EC	Procr
3.04366e-50	2.23585	0.87	0.528	5.52607e-46	Venous EC	Tie1
6.87383e-50	2.13189	0.877	0.623	1.24801e-45	Venous EC	Timp1
2.17615e-49	2.7509	0.883	0.572	3.95101e-45	Venous EC	Plac8
1.98101e-48	2.51568	0.636	0.212	3.59672e-44	Venous EC	Tes
7.45985e-48	1.5001	0.975	0.876	1.35441e-43	Venous EC	Mif
9.47901e-48	2.23987	0.833	0.427	1.72101e-43	Venous EC	Col18a1
1.47006e-46	1.39192	0.957	0.859	2.66904e-42	Venous EC	S100a11
1.5443e-46	1.02627	1	0.997	2.80382e-42	Venous EC	Tmsb10
8.92415e-46	1.42557	0.957	0.843	1.62027e-41	Venous EC	Uqcr10
1.08208e-45	1.33	0.981	0.883	1.96462e-41	Venous EC	Serbp1
1.10917e-44	2.51756	0.5	0.131	2.01381e-40	Venous EC	Bhlhe40
2.86946e-44	1.71891	0.994	0.962	5.20979e-40	Venous EC	Rps28
3.00536e-44	1.81502	0.877	0.599	5.45653e-40	Venous EC	Btg1
3.11073e-44	2.80063	0.698	0.316	5.64784e-40	Venous EC	Gadd45a
1.54727e-43	1.89463	0.877	0.638	2.80922e-39	Venous EC	Ndufa1
3.23314e-43	1.0385	1	0.979	5.87009e-39	Venous EC	Rplp1
6.05057e-43	1.31975	0.969	0.848	1.09854e-38	Venous EC	Rpl38.3
2.65619e-42	1.36453	0.944	0.775	4.82258e-38	Venous EC	Ssr4
8.19586e-42	1.12395	1	0.984	1.48804e-37	Venous EC	Rps21
9.0097e-42	2.79948	0.716	0.346	1.6358e-37	Venous EC	Ly6c
3.85627e-41	1.51452	0.944	0.79	7.00145e-37	Venous EC	Uqcrq
1.36845e-40	2.32613	0.698	0.317	2.48457e-36	Venous EC	Plat
9.05776e-40	2.34725	0.685	0.307	1.64453e-35	Venous EC	Smtn
7.49987e-39	2.13402	0.759	0.451	1.36168e-34	Venous EC	Upp1
3.9196e-38	0.947328	1	0.998	7.11643e-34	Venous EC	Zc3h10
2.10505e-37	2.00314	0.833	0.644	3.82193e-33	Venous EC	Cstb
1.22126e-36	1.42022	0.926	0.684	2.21733e-32	Venous EC	Pecam1
1.5645e-36	1.93542	0.877	0.646	2.8405e-32	Venous EC	Metap2
2.92575e-36	1.0041	0.994	0.967	5.31199e-32	Venous EC	ENSRNOG00000064545
1.16429e-35	1.06763	1	0.964	2.11389e-31	Venous EC	Rps27
1.17604e-35	1.76795	0.821	0.544	2.13521e-31	Venous EC	Ctsb
6.17711e-35	2.01732	0.741	0.412	1.12152e-30	Venous EC	Tp53i11
1.71592e-34	2.08137	0.58	0.229	3.11542e-30	Venous EC	Tshz2
1.71857e-34	1.81849	0.815	0.499	3.12023e-30	Venous EC	Flnb
4.2659e-34	1.4602	0.981	0.838	7.74517e-30	Venous EC	Ctsl
9.03496e-34	2.00102	0.796	0.555	1.64039e-29	Venous EC	Ctsd
1.02304e-33	2.40545	0.562	0.227	1.85742e-29	Venous EC	Aig1
1.0547e-33	1.78292	0.809	0.554	1.91491e-29	Venous EC	Pkm
1.10869e-33	0.815084	0.975	0.94	2.01293e-29	Venous EC	Myl6
2.11489e-33	0.999421	0.994	0.975	3.8398e-29	Venous EC	Rplp2
4.39486e-33	1.99881	0.704	0.371	7.9793e-29	Venous EC	H2aj
5.70679e-33	1.87868	0.71	0.372	1.03612e-28	Venous EC	Adamts1
7.6652e-33	1.1853	1	0.981	1.39169e-28	Venous EC	Rps29
1.64864e-32	1.18054	0.975	0.851	2.99327e-28	Venous EC	Bsg
1.65392e-32	2.08543	0.599	0.262	3.00285e-28	Venous EC	Bbln
3.07905e-32	0.917203	0.963	0.845	5.59032e-28	Venous EC	Gnai2
4.73388e-32	1.09867	0.957	0.878	8.59484e-28	Venous EC	Elob
1.1145e-31	1.71297	0.772	0.493	2.02349e-27	Venous EC	Tmem256
1.15957e-31	2.57542	0.568	0.235	2.10531e-27	Venous EC	Cdc37l1
3.50243e-31	1.59451	0.79	0.534	6.359e-27	Venous EC	Ctnna1
3.61103e-31	1.86036	0.728	0.431	6.55618e-27	Venous EC	Lyn
3.82416e-31	1.00058	0.994	0.959	6.94315e-27	Venous EC	Serf2
4.14841e-31	1.09707	0.957	0.808	7.53185e-27	Venous EC	Atp6v0c
5.52349e-31	1.86342	0.809	0.566	1.00284e-26	Venous EC	Fam162a
1.61116e-30	2.77373	0.537	0.223	2.92522e-26	Venous EC	Ccng1
2.14681e-30	2.28708	0.568	0.244	3.89775e-26	Venous EC	Atf6
8.27032e-30	1.49534	0.864	0.682	1.50156e-25	Venous EC	Bola2
1.68813e-29	1.58147	0.827	0.616	3.06496e-25	Venous EC	Psap
1.88519e-29	1.99265	0.654	0.361	3.42276e-25	Venous EC	Crem
2.17482e-29	1.77998	0.66	0.35	3.94861e-25	Venous EC	F11r
2.31105e-29	1.8173	0.685	0.392	4.19594e-25	Venous EC	Rasgrp3
2.62703e-29	1.64802	0.796	0.523	4.76964e-25	Venous EC	ENSRNOG00000037402
3.1612e-29	1.1069	0.938	0.8	5.73948e-25	Venous EC	Atp5mf
3.35653e-29	1.02057	0.932	0.798	6.09412e-25	Venous EC	Cox7a2l2
4.01191e-29	1.50517	0.815	0.602	7.28402e-25	Venous EC	Tpi1
4.66837e-29	2.15581	0.562	0.244	8.47589e-25	Venous EC	Stt3b
1.71958e-28	1.16075	0.889	0.666	3.12207e-24	Venous EC	Esam
3.64672e-28	0.948766	0.988	0.787	6.62099e-24	Venous EC	Ifi27
4.60759e-28	1.25252	0.753	0.426	8.36554e-24	Venous EC	Srgn
5.29959e-28	1.22631	0.895	0.768	9.62194e-24	Venous EC	Atox1
8.15259e-28	0.910666	0.944	0.853	1.48018e-23	Venous EC	Atp5mg
8.75685e-28	2.15252	0.623	0.326	1.58989e-23	Venous EC	Fam107b
3.60296e-27	1.80877	0.747	0.552	6.54153e-23	Venous EC	RT1-CE16
4.72477e-27	2.173	0.698	0.424	8.57829e-23	Venous EC	AC109542.1
5.55216e-27	1.37782	0.84	0.672	1.00805e-22	Venous EC	Romo1
2.77849e-26	2.16627	0.5	0.193	5.04462e-22	Venous EC	Htra1
7.70512e-26	0.542963	1	0.986	1.39894e-21	Venous EC	Rpl28
8.28565e-26	0.667403	0.975	0.961	1.50434e-21	Venous EC	ENSRNOG00000063418
9.26653e-26	2.40828	0.519	0.221	1.68243e-21	Venous EC	Lgals3bp
1.0039e-25	1.81168	0.667	0.396	1.82268e-21	Venous EC	Pttg1ip
1.52826e-25	1.24935	0.858	0.707	2.77471e-21	Venous EC	Rnasek
3.12591e-25	1.00495	0.92	0.804	5.67539e-21	Venous EC	Cox6c
9.86872e-25	1.91342	0.556	0.257	1.79177e-20	Venous EC	Map1b
1.17539e-24	1.62034	0.716	0.465	2.13404e-20	Venous EC	Pet100
1.47791e-24	0.751575	0.957	0.845	2.6833e-20	Venous EC	Uqcrh
1.49422e-24	1.85675	0.648	0.369	2.71291e-20	Venous EC	Ndufs5.1
1.75503e-24	1.87713	0.654	0.432	3.18643e-20	Venous EC	Rnaset2
2.85999e-24	2.10141	0.753	0.563	5.1926e-20	Venous EC	Rpl38.1
4.13055e-24	0.869805	0.926	0.851	7.49943e-20	Venous EC	Cox5b
1.22849e-23	0.766068	0.957	0.868	2.23044e-19	Venous EC	ENSRNOG00000015967
1.4967e-23	1.7466	0.636	0.369	2.71741e-19	Venous EC	Serpinb9
1.55994e-23	0.91859	0.889	0.748	2.83223e-19	Venous EC	Micos13
1.976e-23	1.11724	0.938	0.77	3.58763e-19	Venous EC	AABR07071986.1
2.27984e-23	0.60467	1	0.988	4.13928e-19	Venous EC	Rpl35
2.36544e-23	1.25258	0.827	0.682	4.29469e-19	Venous EC	Ctnnb1
4.80276e-23	1.08107	0.957	0.869	8.71988e-19	Venous EC	Ldha
5.01313e-23	1.11922	0.963	0.887	9.10184e-19	Venous EC	Rpl39.4
1.14654e-22	1.97834	0.611	0.359	2.08165e-18	Venous EC	Ero1a
1.41886e-22	2.04962	0.58	0.322	2.57609e-18	Venous EC	Tbx3
3.10511e-22	1.82072	0.568	0.307	5.63764e-18	Venous EC	Crlf2
4.43319e-22	1.07892	0.907	0.789	8.0489e-18	Venous EC	Atp5mk
6.99345e-22	1.17742	0.79	0.618	1.26973e-17	Venous EC	Lamtor4
1.506e-21	1.12084	0.827	0.662	2.73429e-17	Venous EC	Vapa
1.63189e-21	1.02153	0.84	0.676	2.96285e-17	Venous EC	Tmbim6
2.65847e-21	1.66689	0.525	0.256	4.82672e-17	Venous EC	Psmb8
3.20127e-21	1.59864	0.605	0.345	5.81223e-17	Venous EC	Grina
4.20478e-21	1.19066	0.772	0.653	7.6342e-17	Venous EC	Sri
4.49596e-21	0.948246	0.988	0.916	8.16287e-17	Venous EC	ENSRNOG00000066117
7.2746e-21	1.47846	0.716	0.484	1.32078e-16	Venous EC	S1pr1
1.51916e-20	2.13895	0.537	0.291	2.75819e-16	Venous EC	Itm2c
1.56639e-20	2.10273	0.537	0.279	2.84394e-16	Venous EC	Lef1
1.84405e-20	0.577929	0.994	0.978	3.34806e-16	Venous EC	Mt-co1
5.11506e-20	1.35422	0.698	0.47	9.28691e-16	Venous EC	Ndufa3
7.86215e-20	1.17516	0.802	0.575	1.42745e-15	Venous EC	ENSRNOG00000070574
2.36444e-19	1.95899	0.519	0.273	4.29287e-15	Venous EC	Tgfb1
3.1079e-19	1.93389	0.574	0.365	5.64271e-15	Venous EC	Sec11c
3.93675e-19	1.07118	0.79	0.627	7.14756e-15	Venous EC	Smdt1
5.03383e-19	1.6085	0.636	0.414	9.13943e-15	Venous EC	Shc1
1.63489e-18	1.14999	0.809	0.636	2.96831e-14	Venous EC	Fermt2
1.90108e-18	1.34165	0.654	0.453	3.4516e-14	Venous EC	Pdlim1
5.4734e-18	1.54269	0.735	0.554	9.9375e-14	Venous EC	Higd1a
6.80715e-18	1.44186	0.654	0.451	1.23591e-13	Venous EC	Nars1
1.31726e-17	2.26302	0.58	0.393	2.39161e-13	Venous EC	Olfml3
2.67934e-17	0.927334	0.802	0.631	4.86461e-13	Venous EC	Cisd1
3.17668e-17	1.12199	0.784	0.6	5.76759e-13	Venous EC	AC141102.1
4.28353e-17	1.25015	0.617	0.389	7.77718e-13	Venous EC	ENSRNOG00000056651
5.9962e-17	1.52409	0.586	0.393	1.08867e-12	Venous EC	Glmp
6.42584e-17	1.51016	0.605	0.396	1.16668e-12	Venous EC	Lrp10
1.13896e-16	1.77639	0.512	0.286	2.06789e-12	Venous EC	Ergic3
1.25775e-16	1.67459	0.506	0.275	2.28357e-12	Venous EC	Nfat5
1.97916e-16	1.08875	0.833	0.701	3.59337e-12	Venous EC	Eif5b
6.6666e-16	1.4552	0.556	0.35	1.21039e-11	Venous EC	Ggta1
8.84757e-16	0.629145	0.994	0.982	1.60637e-11	Venous EC	Ikzf4
1.15577e-15	1.22143	0.556	0.312	2.09841e-11	Venous EC	Ecm1
1.29536e-15	0.872641	0.827	0.681	2.35186e-11	Venous EC	Ndufa13
1.33339e-15	1.34708	0.648	0.446	2.42091e-11	Venous EC	Emp3
1.48766e-15	0.836565	0.772	0.632	2.70099e-11	Venous EC	Atp6v1fnb
1.49068e-15	1.04743	0.685	0.482	2.70648e-11	Venous EC	Hcfc1r1
1.6999e-15	0.651706	1	0.992	3.08634e-11	Venous EC	ENSRNOG00000047931
1.83518e-15	1.68656	0.525	0.315	3.33195e-11	Venous EC	Fuca1
2.04255e-15	0.726633	0.87	0.764	3.70846e-11	Venous EC	Ndufb7
2.11367e-15	1.17992	0.704	0.512	3.83758e-11	Venous EC	Cyba
2.31129e-15	0.819785	0.84	0.71	4.19638e-11	Venous EC	P4hb
3.59633e-15	1.63422	0.5	0.284	6.52949e-11	Venous EC	Scarf1
4.343e-15	0.899749	0.821	0.693	7.88516e-11	Venous EC	Naa38
5.28243e-15	1.20065	0.679	0.512	9.59079e-11	Venous EC	Churc1
5.36458e-15	0.729151	0.87	0.746	9.73993e-11	Venous EC	Gabarap
5.72374e-15	1.6195	0.519	0.311	1.0392e-10	Venous EC	Prkch
1.23577e-14	0.944308	0.784	0.604	2.24367e-10	Venous EC	App
1.81113e-14	1.07292	0.753	0.593	3.28828e-10	Venous EC	Ubl5
1.81515e-14	0.828244	0.833	0.713	3.29559e-10	Venous EC	Ndufb2
2.16854e-14	0.99713	0.796	0.643	3.9372e-10	Venous EC	ENSRNOG00000066942
3.11648e-14	1.2167	0.679	0.553	5.65829e-10	Venous EC	Npc2
4.52481e-14	1.098	0.673	0.464	8.21525e-10	Venous EC	Phlda1
6.49366e-14	1.02705	0.728	0.599	1.17899e-09	Venous EC	Cd151
6.78343e-14	0.772807	0.827	0.768	1.2316e-09	Venous EC	Arpc1b
2.9277e-13	1.36557	0.512	0.311	5.31553e-09	Venous EC	Slc25a24
3.31205e-13	1.03794	0.673	0.52	6.01336e-09	Venous EC	Gng12
3.94377e-13	0.839994	0.765	0.667	7.1603e-09	Venous EC	ENSRNOG00000003269
4.38907e-13	1.35476	0.623	0.445	7.9688e-09	Venous EC	Rhoj
5.31319e-13	1.0144	0.815	0.704	9.64662e-09	Venous EC	Ndufa5
5.78489e-13	0.82623	0.79	0.666	1.05031e-08	Venous EC	ENSRNOG00000031579
9.2276e-13	1.72313	0.512	0.332	1.67536e-08	Venous EC	Scd2
1.09517e-12	1.04153	0.759	0.633	1.9884e-08	Venous EC	Eif3j
1.12586e-12	1.00019	0.691	0.525	2.0441e-08	Venous EC	Icam2
1.70868e-12	1.18514	0.617	0.418	3.10228e-08	Venous EC	Thbd
1.92347e-12	1.22557	0.599	0.418	3.49225e-08	Venous EC	Nmt1
2.54033e-12	1.14696	0.679	0.521	4.61222e-08	Venous EC	Rpn1
3.38296e-12	0.875843	0.778	0.598	6.14211e-08	Venous EC	Nsa2
3.55145e-12	1.48015	0.525	0.338	6.44801e-08	Venous EC	Ptpn12
3.95606e-12	0.859523	0.735	0.603	7.18262e-08	Venous EC	Nectin2
4.41489e-12	0.75003	0.79	0.646	8.01568e-08	Venous EC	Hsbp1
4.51893e-12	1.28525	0.611	0.457	8.20458e-08	Venous EC	Mmrn2
5.15604e-12	1.49513	0.519	0.357	9.3613e-08	Venous EC	Sigmar1
5.96036e-12	0.9237	0.71	0.562	1.08216e-07	Venous EC	Mrps21
6.97411e-12	1.26218	0.5	0.317	1.26622e-07	Venous EC	Pdlim5
7.01342e-12	1.29367	0.537	0.36	1.27336e-07	Venous EC	Rab8b
8.63086e-12	0.653635	0.846	0.681	1.56702e-07	Venous EC	Timm8b
8.69209e-12	0.577788	0.84	0.726	1.57814e-07	Venous EC	Atp6v1g1
1.2605e-11	0.886957	0.728	0.631	2.28856e-07	Venous EC	Prdx5
1.43184e-11	1.10755	0.654	0.525	2.59964e-07	Venous EC	Ndufb4
1.45336e-11	1.30027	0.506	0.325	2.63871e-07	Venous EC	Npdc1
1.46802e-11	1.57582	0.519	0.346	2.66533e-07	Venous EC	Tmco1
1.61961e-11	0.666096	0.864	0.692	2.94057e-07	Venous EC	Actn4
1.64637e-11	1.52757	0.506	0.331	2.98915e-07	Venous EC	Plod1
2.16679e-11	0.541499	0.988	0.91	3.93403e-07	Venous EC	Vps25
2.79061e-11	1.00376	0.704	0.554	5.06663e-07	Venous EC	Cox6b1
3.96201e-11	1.33337	0.586	0.446	7.19342e-07	Venous EC	RT1-CE1
4.29708e-11	1.25368	0.543	0.373	7.80178e-07	Venous EC	AABR07064980.1
4.82444e-11	1.1876	0.531	0.364	8.75925e-07	Venous EC	Lypla2
5.17094e-11	0.613229	0.92	0.811	9.38835e-07	Venous EC	Sec61g
5.22504e-11	1.36501	0.5	0.337	9.48657e-07	Venous EC	Ddx41
8.06223e-11	1.10333	0.66	0.52	1.46378e-06	Venous EC	Ets1
9.89512e-11	1.18726	0.568	0.427	1.79656e-06	Venous EC	Arl4a
1.04432e-10	1.05999	0.648	0.551	1.89607e-06	Venous EC	Tax1bp3
1.10142e-10	0.815085	0.765	0.667	1.99974e-06	Venous EC	Fam167b
1.14915e-10	1.15265	0.642	0.58	2.0864e-06	Venous EC	Ndfip1
1.17673e-10	1.02153	0.667	0.531	2.13648e-06	Venous EC	Gm5471
1.31922e-10	0.743122	0.759	0.664	2.39517e-06	Venous EC	Gpx1
2.26249e-10	0.917754	0.623	0.498	4.10777e-06	Venous EC	Trappc2l
2.60288e-10	0.658389	0.735	0.621	4.72579e-06	Venous EC	Chmp2a
3.60589e-10	1.24373	0.574	0.422	6.54686e-06	Venous EC	Mef2c
4.13944e-10	0.763574	0.747	0.617	7.51556e-06	Venous EC	Nop10
4.1563e-10	0.748661	0.698	0.582	7.54617e-06	Venous EC	Atn1
4.29475e-10	0.779009	0.759	0.622	7.79754e-06	Venous EC	Lmna
4.47708e-10	1.07939	0.593	0.434	8.12859e-06	Venous EC	Pdlim7
4.53889e-10	0.798227	0.883	0.78	8.24081e-06	Venous EC	Cotl1
5.45394e-10	1.08513	0.574	0.409	9.90218e-06	Venous EC	Heg1
6.32096e-10	0.831518	0.79	0.716	1.14763e-05	Venous EC	Csrp2
6.59013e-10	0.823003	0.877	0.778	1.1965e-05	Venous EC	Eif2s2
6.85008e-10	0.71872	0.716	0.591	1.2437e-05	Venous EC	ENSRNOG00000063015
9.27897e-10	1.02006	0.673	0.535	1.68469e-05	Venous EC	Flt1
1.06101e-09	1.20914	0.969	0.967	1.92637e-05	Venous EC	Fth1
1.19068e-09	0.77802	0.654	0.526	2.1618e-05	Venous EC	Wdr1
1.1982e-09	1.16961	0.506	0.354	2.17546e-05	Venous EC	Scpep1
1.61155e-09	0.616805	0.827	0.744	2.92594e-05	Venous EC	Ppp1r14b
2.03495e-09	1.05291	0.574	0.391	3.69466e-05	Venous EC	Ahnak
2.27706e-09	0.938823	0.642	0.536	4.13423e-05	Venous EC	Tmem160
2.53742e-09	1.12287	0.525	0.388	4.60694e-05	Venous EC	Clptm1l
2.75035e-09	0.536399	0.852	0.764	4.99354e-05	Venous EC	Edf1
2.75895e-09	1.36541	0.5	0.357	5.00915e-05	Venous EC	P4ha1
2.97591e-09	0.752524	0.679	0.545	5.40306e-05	Venous EC	Anapc13
3.0794e-09	0.653116	0.809	0.666	5.59097e-05	Venous EC	Capns1
4.12394e-09	0.875726	0.574	0.438	7.48742e-05	Venous EC	Mrpl57
4.59948e-09	1.03291	0.611	0.512	8.35081e-05	Venous EC	Ucp2
5.23186e-09	0.856379	0.71	0.619	9.49896e-05	Venous EC	Atf4
5.56309e-09	0.691916	0.722	0.621	0.000101003	Venous EC	Nenf
6.6448e-09	1.09074	0.549	0.417	0.000120643	Venous EC	Hpcal1
7.48358e-09	0.697437	0.802	0.695	0.000135872	Venous EC	Ssr2
8.28723e-09	0.714544	0.617	0.484	0.000150463	Venous EC	Cd164
9.79616e-09	1.19747	0.537	0.426	0.000177859	Venous EC	Fli1
1.14418e-08	0.702195	0.66	0.58	0.000207738	Venous EC	ENSRNOG00000025388
1.2404e-08	0.521856	0.87	0.744	0.000225208	Venous EC	Itm2b
1.37317e-08	1.06233	0.531	0.399	0.000249314	Venous EC	Sox17
2.06605e-08	0.78174	0.716	0.611	0.000375112	Venous EC	Rtn4
[truncated: 70 more rows]

## Sheet: iTrophoblast subclusters
Table S1-6. Differentially expressed genes in iTrophoblast subclusters
[truncated: 1,344 more rows]
