# Supplementary material for: Cross‐Species Insights into Trophoblast Invasion During Placentation Governed by Immune‐Featured Trophoblast Cells
Source: Adv Sci (Weinh). 2024 Sep 5;11(42):2407221. doi: 10.1002/advs.202407221 (PMC11558115; doi:10.1002/advs.202407221)
Supplement: Supplementary file 3 — Supplemental Table 2 [file ADVS-11-2407221-s004.xlsx]

## Sheet: 7 major cell types
Table S2-1. Differentially expressed genes in 7 major cell types
p_val	avg_log2FC	pct.1	pct.2	p_val_adj	cluster	gene
0	4.32279	0.983	0.413	0	Unknown	APOA1
0	4.04766	0.538	0.055	0	Unknown	APOA2
0	4.00497	0.757	0.079	0	Unknown	AHSG
0	3.73939	0.588	0.123	0	Unknown	S100A14
0	3.73442	0.771	0.099	0	Unknown	FETUB
0	3.61083	0.804	0.141	0	Unknown	KRT18
0	3.4202	0.586	0.215	0	Unknown	PEMT
0	3.4056	0.967	0.508	0	Unknown	KRT8
0	3.38702	0.841	0.266	0	Unknown	CKB
0	3.3845	0.581	0.22	0	Unknown	S100A16
0	3.33536	0.961	0.22	0	Unknown	UPTI
0	3.29249	0.96	0.34	0	Unknown	KRT19
0	3.27785	0.708	0.147	0	Unknown	SPINT2
0	3.20746	0.761	0.394	0	Unknown	ISYNA1
0	3.16765	0.925	0.439	0	Unknown	FABP3
0	3.10464	0.576	0.066	0	Unknown	INS
0	2.93035	0.573	0.068	0	Unknown	CTBS
0	2.90293	0.961	0.205	0	Unknown	PLET1
0	2.84754	0.813	0.355	0	Unknown	AKR1B1
0	2.83051	0.581	0.307	0	Unknown	GSN
0	2.81584	0.556	0.106	0	Unknown	CTSL
0	2.80558	0.571	0.361	0	Unknown	GLRX
0	2.74337	0.955	0.105	0	Unknown	RBP4
0	2.41901	0.513	0.127	0	Unknown	LOC100524999
0	2.28188	0.558	0.524	0	Unknown	ATP6V0E1
0	2.18644	0.679	0.558	0	Unknown	PFN1
0	2.17925	0.564	0.395	0	Unknown	DSTN
0	2.17713	0.552	0.421	0	Unknown	GLUL
0	2.14356	0.568	0.4	0	Unknown	GRN
0	2.05181	0.991	0.933	0	Unknown	NME2
0	2.05129	0.753	0.536	0	Unknown	TAGLN2
0	2.0366	0.54	0.332	0	Unknown	HAND1
0	2.03138	0.646	0.672	0	Unknown	TXNDC17
0	2.03079	0.561	0.556	0	Unknown	RAP1B
0	1.99412	0.626	0.36	0	Unknown	CST6
0	1.88547	0.63	0.648	0	Unknown	DBI
0	1.867	0.517	0.569	0	Unknown	VAMP8
0	1.84626	0.501	0.447	0	Unknown	PTMS
0	1.83585	1	0.881	0	Unknown	TMSB10
0	1.81354	0.649	0.659	0	Unknown	ITM2B
0	1.80177	0.633	0.629	0	Unknown	AMDHD2
0	1.80143	0.767	0.689	0	Unknown	HSPB1
0	1.79614	0.794	0.816	0	Unknown	CHCHD2
0	1.75423	0.957	0.876	0	Unknown	LOC100624650
0	1.70645	0.567	0.625	0	Unknown	CYCS
0	1.66491	0.582	0.631	0	Unknown	MYL12A
0	1.62352	0.618	0.71	0	Unknown	PRXL2A
0	1.61747	0.692	0.743	0	Unknown	ATP5MC1
0	1.60891	0.62	0.699	0	Unknown	CLTA
0	1.60274	0.858	0.793	0	Unknown	SLC25A3
0	1.5719	0.617	0.711	0	Unknown	RAC1
0	1.52466	0.567	0.652	0	Unknown	YWHAE
0	1.46683	0.625	0.709	0	Unknown	TPM3
0	1.46512	0.803	0.832	0	Unknown	RPL38
0	1.43007	0.999	0.89	0	Unknown	TMSB4X
0	1.40786	0.813	0.797	0	Unknown	CFL1
0	1.39074	0.613	0.776	0	Unknown	COX5A
0	1.37446	0.726	0.797	0	Unknown	EIF4A1
0	1.36124	0.872	0.891	0	Unknown	TXN
0	1.35953	0.592	0.678	0	Unknown	ATP5MC2
0	1.35553	0.814	0.848	0	Unknown	ATP5MC3
0	1.35067	0.936	0.948	0	Unknown	COX4I1
0	1.33315	0.76	0.837	0	Unknown	MIF
0	1.32022	0.568	0.577	0	Unknown	PDIA3
0	1.30006	0.863	0.634	0	Unknown	S100A10
0	1.29505	0.73	0.858	0	Unknown	NDUFA4
0	1.29298	0.854	0.851	0	Unknown	MYL6
0	1.28956	0.527	0.487	0	Unknown	ANXA5
0	1.28175	0.676	0.717	0	Unknown	RPL22L1
0	1.27828	0.979	0.783	0	Unknown	ACTG1
0	1.27367	0.733	0.803	0	Unknown	PABPC1
0	1.24086	0.752	0.767	0	Unknown	SEC61G
0	1.20872	0.682	0.765	0	Unknown	ATOX1
0	1.19786	0.814	0.92	0	Unknown	COX8A
0	1.19328	0.68	0.839	0	Unknown	COX7A2
0	1.19047	0.732	0.873	0	Unknown	ENSSSCG00000052280
0	1.17614	0.82	0.595	0	Unknown	ANXA2
0	1.16298	0.642	0.828	0	Unknown	COX5B
0	1.11719	0.723	0.786	0	Unknown	SEC61B
0	1.11196	0.997	0.992	0	Unknown	FTL
0	1.09296	0.611	0.819	0	Unknown	COX7B
0	1.08801	0.603	0.762	0	Unknown	CSTB
0	1.07529	0.995	0.982	0	Unknown	RPS23
0	1.05734	1	0.995	0	Unknown	RPS20
0	1.03716	0.905	0.909	0	Unknown	RPS16
0	1.01663	0.932	0.955	0	Unknown	RPL30
0	0.969165	0.962	0.974	0	Unknown	RPS24
0	0.962267	0.845	0.828	0	Unknown	NPM1
0	0.939591	0.89	0.7	0	Unknown	S100A11
0	0.920004	0.704	0.874	0	Unknown	HINT1
0	0.915647	0.813	0.873	0	Unknown	PPIA
0	0.912118	0.973	0.973	0	Unknown	RPS13
0	0.892011	0.665	0.859	0	Unknown	ENSSSCG00000045485
0	0.88235	0.803	0.882	0	Unknown	COX6C
0	0.870338	0.931	0.946	0	Unknown	RPL36
0	0.869541	0.991	0.974	0	Unknown	RPS26
0	0.865157	0.959	0.952	0	Unknown	RPL37A
0	0.864801	0.229	0.523	0	Unknown	LSM4
0	0.858278	0.913	0.953	0	Unknown	RPL22
0	0.857121	0.231	0.524	0	Unknown	CSNK2B
0	0.850295	0.237	0.545	0	Unknown	NDUFS3
0	0.845746	1	0.993	0	Unknown	RPS12
0	0.841348	0.923	0.954	0	Unknown	EEF1B2
0	0.835183	0.229	0.542	0	Unknown	PFDN2
0	0.830718	0.22	0.527	0	Unknown	SRP19
0	0.830052	0.236	0.571	0	Unknown	MRPL30
0	0.823487	0.235	0.555	0	Unknown	SDHB
0	0.810488	0.259	0.593	0	Unknown	TOMM7
0	0.801025	0.274	0.622	0	Unknown	SMDT1
0	0.798707	0.964	0.97	0	Unknown	RPS29
0	0.790654	0.239	0.563	0	Unknown	UQCRB
0	0.787019	0.249	0.588	0	Unknown	PAIP2
0	0.779433	0.214	0.527	0	Unknown	TIMM17B
0	0.778301	0.244	0.564	0	Unknown	ATP1B3
0	0.761761	0.233	0.558	0	Unknown	TRIR
0	0.757864	0.97	0.968	0	Unknown	RPL35A
0	0.757622	0.93	0.929	0	Unknown	RPS28
0	0.756322	0.988	0.965	0	Unknown	RPL23
0	0.746851	0.967	0.97	0	Unknown	RPL34
0	0.746045	0.809	0.689	0	Unknown	TPM4
0	0.738018	0.204	0.527	0	Unknown	TXNL1
0	0.737623	0.979	0.978	0	Unknown	RPL14
0	0.727585	0.249	0.558	0	Unknown	UBE2I
0	0.72553	0.218	0.554	0	Unknown	MRPS24
0	0.721826	0.982	0.974	0	Unknown	RPS25
0	0.721417	0.254	0.587	0	Unknown	RBX1
0	0.720841	0.227	0.531	0	Unknown	APRT
0	0.718197	0.952	0.962	0	Unknown	SERF2
0	0.710622	0.996	0.988	0	Unknown	RPS19
0	0.707502	0.769	0.94	0	Unknown	BTF3
0	0.707241	0.21	0.51	0	Unknown	PTPMT1
0	0.706226	0.243	0.58	0	Unknown	RNASEH2C
0	0.698738	0.747	0.911	0	Unknown	RAN
0	0.692617	0.963	0.982	0	Unknown	RPL5
0	0.689498	0.971	0.98	0	Unknown	RPL10A
0	0.68765	0.813	0.59	0	Unknown	FN1
0	0.686383	0.697	0.92	0	Unknown	TALDO1
0	0.685994	0.214	0.511	0	Unknown	TKT
0	0.684989	0.199	0.525	0	Unknown	H2AJ
0	0.682378	0.975	0.986	0	Unknown	RPS10
0	0.680699	0.852	0.905	0	Unknown	CD63
0	0.678134	0.892	0.942	0	Unknown	RPL36A
0	0.675743	0.18	0.501	0	Unknown	GTF2H5
0	0.671089	0.183	0.503	0	Unknown	CHCHD5
0	0.667164	0.829	0.935	0	Unknown	HSPA8
0	0.66512	0.279	0.619	0	Unknown	SNRPF
0	0.664948	0.94	0.969	0	Unknown	RACK1
0	0.664648	0.238	0.535	0	Unknown	DGCR6L
0	0.662069	0.187	0.508	0	Unknown	EDF1
0	0.65709	0.91	0.953	0	Unknown	RPL27
0	0.656899	0.277	0.635	0	Unknown	SELENOH
0	0.655005	0.993	0.992	0	Unknown	RPSA
0	0.654074	0.213	0.519	0	Unknown	LSM7
0	0.651657	0.216	0.515	0	Unknown	SMS
0	0.651592	0.973	0.977	0	Unknown	RPL21
0	0.651392	0.208	0.532	0	Unknown	PSMG4
0	0.642644	0.256	0.632	0	Unknown	HIKESHI
0	0.638829	0.182	0.502	0	Unknown	ENSSSCG00000057536
0	0.635539	0.998	0.924	0	Unknown	CST3
0	0.634336	0.995	0.994	0	Unknown	RPL32
0	0.630893	1	0.998	0	Unknown	RPS2
0	0.620079	0.218	0.563	0	Unknown	PGLS
0	0.61969	0.236	0.6	0	Unknown	PSMA4
0	0.618544	0.233	0.56	0	Unknown	CTSV
0	0.617313	0.216	0.505	0	Unknown	CDV3
0	0.614252	0.215	0.521	0	Unknown	SPCS2
0	0.612441	0.996	0.995	0	Unknown	RPLP0
0	0.605273	0.258	0.627	0	Unknown	REX1BD
0	0.602946	0.244	0.619	0	Unknown	PSMC5
0	0.601318	0.994	0.994	0	Unknown	RPS3A
0	0.597984	0.977	0.986	0	Unknown	RPL12
0	0.597176	0.215	0.53	0	Unknown	C4orf3
0	0.594702	0.258	0.632	0	Unknown	SNF8
0	0.593311	0.192	0.547	0	Unknown	PFDN6
0	0.586103	0.971	0.983	0	Unknown	RPL29
0	0.583249	0.199	0.51	0	Unknown	TRIM28
0	0.582371	0.275	0.658	0	Unknown	PSMA3
0	0.57668	0.984	0.99	0	Unknown	RPS6
0	0.576366	0.26	0.623	0	Unknown	CALM3
0	0.575818	0.97	0.986	0	Unknown	RPL24
0	0.574104	0.966	0.984	0	Unknown	RPS5
0	0.569808	0.997	0.986	0	Unknown	RPS18
0	0.569041	0.196	0.555	0	Unknown	UBXN1
0	0.563087	0.209	0.518	0	Unknown	VCP
0	0.562779	0.196	0.518	0	Unknown	EIF4H
0	0.562555	0.279	0.659	0	Unknown	NDUFS7
0	0.562555	0.985	0.99	0	Unknown	RPL18A
0	0.561788	0.965	0.982	0	Unknown	RPS9
0	0.559176	0.236	0.599	0	Unknown	RPL7L1
0	0.555251	0.853	0.957	0	Unknown	SLC25A6
0	0.554802	0.971	0.973	0	Unknown	RPL35
0	0.552613	0.717	0.124	0	Unknown	SPP1
0	0.551442	0.946	0.972	0	Unknown	RPS21
0	0.549621	0.232	0.555	0	Unknown	MTCH1
0	0.548385	0.294	0.68	0	Unknown	PSMD8
0	0.547257	0.99	0.993	0	Unknown	RPL11
0	0.54235	0.231	0.607	0	Unknown	CFDP1
0	0.539122	0.239	0.547	0	Unknown	LDHA
0	0.53869	0.216	0.552	0	Unknown	FUS
0	0.537775	0.251	0.619	0	Unknown	CCT4
0	0.537625	0.248	0.572	0	Unknown	POLE4
0	0.534598	0.294	0.703	0	Unknown	NDUFB10
0	0.534042	0.94	0.963	0	Unknown	RPL3
0	0.533153	0.207	0.57	0	Unknown	MRPL40
0	0.531655	0.268	0.658	0	Unknown	EIF3M
0	0.530732	0.985	0.99	0	Unknown	RPL13
0	0.527566	1	0.999	0	Unknown	RPLP1
0	0.517653	0.231	0.586	0	Unknown	PDCD5
0	0.516078	0.949	0.975	0	Unknown	ENSSSCG00000052671
0	0.514334	0.977	0.989	0	Unknown	RPL19
0	0.510388	0.279	0.68	0	Unknown	CCT7
0	0.508691	0.237	0.6	0	Unknown	LSM5
0	0.504561	0.999	0.997	0	Unknown	ENSSSCG00000033310
0	0.502386	0.994	0.99	0	Unknown	RPL27A
5.22095e-304	0.547148	0.784	0.847	9.28442e-300	Unknown	GPX1
6.26416e-285	1.00303	0.227	0.505	1.11396e-280	Unknown	TRAPPC2L
1.44719e-280	0.93888	0.24	0.53	2.57355e-276	Unknown	BUD31
3.70735e-278	0.620954	0.271	0.584	6.59279e-274	Unknown	BZW1
4.13226e-273	0.941094	0.266	0.583	7.3484e-269	Unknown	VPS29
1.76108e-272	0.700863	0.233	0.504	3.13174e-268	Unknown	SDF4
2.44278e-270	0.8087	0.269	0.582	4.344e-266	Unknown	HIGD2A
7.66944e-270	0.81471	0.267	0.581	1.36386e-265	Unknown	VPS28
3.03872e-266	0.540841	0.337	0.731	5.40376e-262	Unknown	PSMB1
5.28002e-266	0.886515	0.284	0.618	9.38945e-262	Unknown	PSMA6
3.77847e-262	0.951584	0.256	0.555	6.71925e-258	Unknown	TMEM147
2.94389e-259	0.829554	0.28	0.601	5.23513e-255	Unknown	GABARAPL2
3.80724e-259	1.18246	0.574	0.76	6.77041e-255	Unknown	LOC100524873
7.61361e-257	1.04189	0.593	0.713	1.35393e-252	Unknown	CALR
3.37363e-247	1.17346	0.577	0.791	5.99933e-243	Unknown	ENSSSCG00000015337
2.75508e-246	1.1112	0.575	0.748	4.89937e-242	Unknown	SUB1
2.56671e-245	0.8588	0.283	0.604	4.56437e-241	Unknown	LAMTOR5
3.025e-245	0.85704	0.262	0.558	5.37936e-241	Unknown	PTGES3
9.0446e-234	0.834058	0.309	0.658	1.6084e-229	Unknown	PSMB4
2.90741e-232	1.07433	0.246	0.522	5.17024e-228	Unknown	PSMD13
7.44201e-231	0.910296	0.297	0.628	1.32341e-226	Unknown	MAP1LC3B
5.48718e-225	0.931387	0.599	0.794	9.75786e-221	Unknown	HSPE1
1.35311e-224	0.673731	0.337	0.713	2.40623e-220	Unknown	PSMA2
3.41731e-223	1.13371	0.578	0.821	6.077e-219	Unknown	ATP5PD
6.40862e-219	0.7088	0.317	0.66	1.13964e-214	Unknown	HNRNPM
3.80363e-216	0.846769	0.309	0.648	6.76399e-212	Unknown	PSMB7
2.0908e-215	1.06033	0.259	0.54	3.71808e-211	Unknown	NDUFA5
5.15619e-214	0.775266	0.316	0.66	9.16926e-210	Unknown	PRICKLE4
5.10532e-205	0.994636	0.283	0.585	9.0788e-201	Unknown	GON7
7.04518e-204	0.501777	0.273	0.543	1.25284e-199	Unknown	RAB2A
4.54149e-203	0.861588	0.273	0.56	8.07614e-199	Unknown	GLRX3
9.55627e-203	0.854187	0.313	0.646	1.69939e-198	Unknown	NOP10
5.96088e-202	1.04613	0.554	0.689	1.06002e-197	Unknown	EIF4G2
1.01417e-200	0.793701	0.284	0.579	1.8035e-196	Unknown	UBE2M
1.87653e-200	0.861217	0.284	0.582	3.33704e-196	Unknown	MRPS26
2.80088e-200	0.988658	0.275	0.565	4.9808e-196	Unknown	NDUFA10
2.71407e-196	0.849189	0.307	0.633	4.82642e-192	Unknown	EIF3I
6.52305e-194	0.998884	0.577	0.772	1.15999e-189	Unknown	HNRNPA1
1.14035e-192	1.09386	0.267	0.546	2.02788e-188	Unknown	LOC100521350
3.19146e-187	1.07693	0.27	0.55	5.67537e-183	Unknown	NDUFV2
2.51667e-186	0.945118	0.265	0.532	4.47539e-182	Unknown	UBE2B
1.37047e-185	0.585119	0.337	0.68	2.4371e-181	Unknown	SNRPD1
1.8095e-185	0.627428	0.51	0.47	3.21783e-181	Unknown	CALD1
3.49354e-185	1.58441	0.478	0.572	6.21256e-181	Unknown	CKS2
3.07411e-184	0.85255	0.314	0.641	5.46668e-180	Unknown	NEDD8
2.63119e-179	0.853754	0.257	0.509	4.67905e-175	Unknown	SUMO1
2.92661e-178	0.904901	0.263	0.524	5.20439e-174	Unknown	DYNLRB1
6.66602e-175	0.884822	0.289	0.579	1.18542e-170	Unknown	AP2M1
7.09502e-175	0.930864	0.296	0.599	1.26171e-170	Unknown	NME1
2.13866e-174	0.923816	0.294	0.595	3.80318e-170	Unknown	NUTF2
2.89446e-174	1.00895	0.503	0.548	5.14722e-170	Unknown	ARPC2
1.72323e-172	1.02944	0.27	0.538	3.06441e-168	Unknown	EIF4EBP1
5.25077e-170	0.592286	0.329	0.649	9.33744e-166	Unknown	FKBP1A
5.46408e-169	1.12109	0.558	0.778	9.71678e-165	Unknown	UBL5
1.53421e-165	1.84433	0.454	0.536	2.72828e-161	Unknown	ATP6V1F
1.66788e-165	0.939781	0.313	0.628	2.96599e-161	Unknown	PFDN5
2.35084e-164	1.05794	0.258	0.51	4.18049e-160	Unknown	SEC11C
5.18764e-157	0.558182	0.321	0.617	9.22518e-153	Unknown	GNG10
1.57367e-156	0.797876	0.34	0.68	2.79847e-152	Unknown	NDUFB9
8.12701e-155	0.525297	0.303	0.571	1.44523e-150	Unknown	SSR1
1.4952e-154	0.863792	0.337	0.676	2.65892e-150	Unknown	NDUFB8
7.14557e-154	0.939414	0.571	0.792	1.2707e-149	Unknown	ATP5F1A
7.71206e-152	1.03906	0.302	0.599	1.37144e-147	Unknown	GHITM
9.39077e-149	1.18276	0.541	0.751	1.66996e-144	Unknown	COX6B
3.75416e-146	0.677985	0.276	0.522	6.67603e-142	Unknown	SPCS3
5.39101e-137	1.14409	0.301	0.588	9.58683e-133	Unknown	LAMTOR2
2.85454e-136	0.525032	0.387	0.763	5.07623e-132	Unknown	YWHAB
9.58062e-135	1.06177	0.292	0.561	1.70372e-130	Unknown	HYPK
7.54411e-132	0.692923	0.365	0.717	1.34157e-127	Unknown	LOC100621287
1.87937e-129	0.848288	0.296	0.561	3.34209e-125	Unknown	RNH1
8.47454e-128	0.913115	0.33	0.639	1.50703e-123	Unknown	SNX5
1.18908e-123	0.972918	0.336	0.652	2.11455e-119	Unknown	TIMM8B
1.81674e-123	1.58501	0.467	0.59	3.23071e-119	Unknown	MYL12B
7.24736e-121	0.851678	0.341	0.66	1.2888e-116	Unknown	C1QBP
5.56504e-118	0.670481	0.615	0.831	9.89631e-114	Unknown	GAPDH
6.11493e-118	1.05796	0.307	0.585	1.08742e-113	Unknown	SF3B6
4.74308e-117	0.729496	0.594	0.852	8.43461e-113	Unknown	ELOB
5.91163e-116	0.911808	0.348	0.675	1.05127e-111	Unknown	UBE2L3
3.06026e-112	1.59209	0.457	0.567	5.44207e-108	Unknown	ACTR3
2.19708e-110	1.08141	0.288	0.537	3.90708e-106	Unknown	CDKN2AIPNL
2.72366e-107	0.692837	0.373	0.715	4.84349e-103	Unknown	HSBP1
9.9719e-106	0.958151	0.552	0.799	1.7733e-101	Unknown	DYNLL1
1.09549e-103	1.63948	0.437	0.543	1.94811e-99	Unknown	YWHAQ
2.74787e-103	0.638477	0.398	0.767	4.88654e-99	Unknown	TMBIM6
7.98098e-102	0.753456	0.364	0.69	1.41926e-97	Unknown	UBE2D3
1.27663e-101	1.07944	0.311	0.583	2.27024e-97	Unknown	EIF6
7.65886e-101	0.976804	0.545	0.783	1.36197e-96	Unknown	ATP5F1B
8.79913e-101	1.51189	0.466	0.612	1.56475e-96	Unknown	CDC42
3.15922e-99	0.854426	0.562	0.83	5.61804e-95	Unknown	ATP5PF
6.56036e-98	1.05688	0.328	0.617	1.16663e-93	Unknown	SKP1
6.59655e-93	1.06864	0.313	0.578	1.17306e-88	Unknown	GLIPR2
7.76642e-93	0.880232	0.347	0.642	1.3811e-88	Unknown	ATP5ME
1.63521e-92	1.64674	0.459	0.599	2.90789e-88	Unknown	NDUFS6
3.5357e-92	0.675676	0.399	0.768	6.28753e-88	Unknown	NDUFS5
2.65426e-90	0.872786	0.556	0.834	4.72006e-86	Unknown	PRDX1
4.77608e-87	1.27037	0.291	0.528	8.4933e-83	Unknown	MICOS13
1.09996e-83	0.967305	0.364	0.69	1.95605e-79	Unknown	NDUFS4
4.17377e-83	1.01836	0.342	0.634	7.42222e-79	Unknown	WDR83OS
9.24223e-83	0.970778	0.303	0.544	1.64355e-78	Unknown	VAPA
1.10601e-82	0.730881	0.361	0.665	1.96682e-78	Unknown	SPCS1
2.42535e-81	0.670424	0.582	0.853	4.31301e-77	Unknown	SUMO2
1.0974e-77	0.786131	0.379	0.712	1.95151e-73	Unknown	MRPL17
1.32999e-75	0.71059	0.363	0.658	2.36513e-71	Unknown	TMEM258
4.81666e-74	0.977707	0.347	0.638	8.56546e-70	Unknown	ENSSSCG00000002036
1.59657e-73	0.582538	0.605	0.799	2.83919e-69	Unknown	COX7C
8.46971e-72	0.945886	0.311	0.546	1.50617e-67	Unknown	BSG
9.96537e-71	0.743926	0.563	0.845	1.77214e-66	Unknown	RPL36AL
1.80918e-70	1.02348	0.315	0.557	3.21727e-66	Unknown	FDPS
2.29569e-68	0.945629	0.38	0.706	4.08242e-64	Unknown	BOLA3
4.60592e-64	1.36283	0.477	0.664	8.19071e-60	Unknown	ATP6V1G1
1.4152e-63	1.12673	0.291	0.506	2.51665e-59	Unknown	PRELID1
6.37651e-63	0.601137	0.587	0.876	1.13393e-58	Unknown	ATP5MF
1.58908e-62	1.26582	0.291	0.505	2.82587e-58	Unknown	RPL26L1
2.23616e-62	0.87378	0.535	0.795	3.97656e-58	Unknown	COX6A1
2.05918e-60	0.858551	0.369	0.671	3.66183e-56	Unknown	MRPL20
6.30026e-59	0.88545	0.355	0.632	1.12037e-54	Unknown	KRTCAP2
1.32722e-57	0.749356	0.386	0.697	2.36019e-53	Unknown	COPE
2.67906e-57	1.00676	0.328	0.574	4.76417e-53	Unknown	ALYREF
6.14535e-55	1.29703	0.483	0.701	1.09283e-50	Unknown	UQCR11
2.0874e-54	1.24053	0.297	0.51	3.71203e-50	Unknown	CHMP4B
5.17751e-53	0.831129	0.376	0.669	9.20717e-49	Unknown	RTRAF
2.20602e-52	0.987435	0.362	0.643	3.92297e-48	Unknown	NDUFA2
3.05469e-52	0.908778	0.531	0.826	5.43215e-48	Unknown	SAP18
4.70688e-52	1.27877	0.31	0.538	8.37024e-48	Unknown	PSMB2
1.30936e-51	1.012	0.371	0.673	2.32843e-47	Unknown	NDUFA7
2.36721e-49	0.689827	0.363	0.62	4.2096e-45	Unknown	SH3BGRL3
1.13499e-48	0.952002	0.321	0.542	2.01836e-44	Unknown	ODC1
3.06598e-48	1.03148	0.302	0.503	5.45224e-44	Unknown	ACTB
3.8841e-48	0.540238	0.594	0.845	6.90709e-44	Unknown	EEF1D
9.71503e-46	1.1061	0.505	0.765	1.72762e-41	Unknown	ARPC3
3.92878e-43	0.886883	0.512	0.733	6.98655e-39	Unknown	ENO1
4.31853e-40	1.24053	0.341	0.592	7.67964e-36	Unknown	TOMM20
2.23372e-38	0.725885	0.413	0.741	3.97222e-34	Unknown	SNRPE
1.2528e-37	0.985108	0.403	0.73	2.22786e-33	Unknown	NDUFB4
2.41161e-37	1.12872	0.355	0.617	4.28857e-33	Unknown	SNRPD3
1.38708e-35	0.680826	0.425	0.764	2.46665e-31	Unknown	POLR1D
7.22081e-35	1.35012	0.419	0.562	1.28408e-30	Unknown	ARHGDIA
2.23923e-34	1.00702	0.37	0.641	3.98202e-30	Unknown	NDUFB2
1.50209e-32	0.98303	0.401	0.715	2.67117e-28	Unknown	NDUFB7
5.64135e-32	1.06946	0.327	0.54	1.0032e-27	Unknown	BBLN
9.12515e-31	0.668669	0.55	0.786	1.62272e-26	Unknown	ARF4
4.90075e-29	1.24746	0.457	0.668	8.715e-25	Unknown	NDUFS8
1.33833e-28	1.34558	0.458	0.684	2.37996e-24	Unknown	ATP5F1C
1.15386e-27	1.27642	0.342	0.574	2.0519e-23	Unknown	UQCRC1
3.91353e-27	1.66969	0.381	0.502	6.95942e-23	Unknown	MDH1
4.05703e-27	1.11241	0.367	0.624	7.21462e-23	Unknown	COPS9
7.04493e-27	0.658998	0.382	0.617	1.2528e-22	Unknown	KDELR1
1.00974e-26	1.14658	0.353	0.591	1.79562e-22	Unknown	RHOA
1.41182e-26	1.19642	0.338	0.557	2.51064e-22	Unknown	ATP6V0B
5.78035e-25	1.25275	0.354	0.596	1.02792e-20	Unknown	NDUFC2
1.26172e-24	1.54493	0.404	0.558	2.24372e-20	Unknown	CMPK1
2.39971e-22	1.19706	0.467	0.711	4.26741e-18	Unknown	POMP
4.39076e-22	1.33382	0.336	0.547	7.8081e-18	Unknown	CAPZA2
4.64459e-21	1.3035	0.341	0.561	8.25948e-17	Unknown	UQCRFS1
5.71541e-21	0.758624	0.422	0.517	1.01637e-16	Unknown	MANF
7.82404e-21	0.807953	0.426	0.751	1.39135e-16	Unknown	PEBP1
1.49363e-18	0.618761	0.465	0.826	2.65612e-14	Unknown	UQCR10
5.50301e-18	1.35193	0.342	0.561	9.78601e-14	Unknown	ELOC
1.91977e-17	1.01454	0.406	0.7	3.41393e-13	Unknown	ATP5PO
1.38886e-16	1.16671	0.331	0.526	2.46981e-12	Unknown	PPP1R14B
1.50728e-15	1.24239	0.355	0.581	2.68039e-11	Unknown	TBCA
5.06745e-15	1.03285	0.485	0.779	9.01145e-11	Unknown	PSMB6
2.82244e-14	1.29958	0.331	0.525	5.01914e-10	Unknown	UBE2N
3.51142e-14	0.517551	0.553	0.843	6.24435e-10	Unknown	SNRPD2
5.06537e-13	1.2107	0.451	0.688	9.00774e-09	Unknown	PARK7
5.64463e-13	1.05071	0.396	0.532	1.00378e-08	Unknown	YWHAZ
5.76396e-13	0.941526	0.495	0.785	1.025e-08	Unknown	HNRNPF
2.02945e-12	1.04132	0.419	0.724	3.60898e-08	Unknown	RPS27L
2.25231e-12	1.09622	0.343	0.541	4.00529e-08	Unknown	YKT6
3.6802e-12	0.847255	0.389	0.623	6.54449e-08	Unknown	SELENOF
4.44743e-12	1.31858	0.427	0.632	7.90887e-08	Unknown	CYC1
1.07042e-10	1.18304	0.41	0.582	1.90353e-06	Unknown	SERP1
1.64276e-10	0.661191	0.422	0.531	2.92132e-06	Unknown	PDIA6
5.96296e-10	1.10597	0.429	0.626	1.06039e-05	Unknown	ARF1
1.58539e-09	1.27602	0.381	0.63	2.81929e-05	Unknown	NDUFA12
5.45802e-09	0.508506	0.488	0.66	9.70601e-05	Unknown	HSPA5
6.8927e-09	0.776122	0.447	0.765	0.000122573	Unknown	HNRNPK
7.46587e-09	1.45014	0.412	0.611	0.000132766	Unknown	TOMM22
9.01648e-09	1.22157	0.349	0.551	0.00016034	Unknown	TAF10
1.2284e-08	0.993366	0.355	0.546	0.000218446	Unknown	TMEM167A
1.22384e-07	0.520832	0.423	0.621	0.00217636	Unknown	RBM3
1.85765e-07	1.24847	0.347	0.539	0.00330346	Unknown	JPT1
1.66285e-06	1.0141	0.445	0.668	0.0295705	Unknown	ALDOA
0	4.72595	0.872	0.14	0	Ery.	ENSSSCG00000034853
0	4.18859	0.998	0.897	0	Ery.	HBZ
0	4.13229	0.997	0.831	0	Ery.	LOC110259958
0	4.09235	0.999	0.944	0	Ery.	HBE1
0	4.02032	0.939	0.149	0	Ery.	ALAS2
0	3.94837	0.853	0.075	0	Ery.	RHCE
0	3.91794	0.842	0.071	0	Ery.	GYPA
0	3.89557	0.859	0.085	0	Ery.	SLC4A1
0	3.71251	0.757	0.054	0	Ery.	RHAG
0	3.64619	0.918	0.172	0	Ery.	HBM
0	3.62788	0.746	0.061	0	Ery.	SLC30A10
0	3.57602	0.533	0.036	0	Ery.	ENSSSCG00000034356
0	3.538	0.526	0.037	0	Ery.	ENSSSCG00000061897
0	3.51656	0.94	0.247	0	Ery.	FECH
0	3.39941	0.552	0.033	0	Ery.	SPTA1
0	3.34766	0.827	0.15	0	Ery.	TFRC
0	3.31033	0.983	0.55	0	Ery.	HBB
0	3.28575	0.969	0.304	0	Ery.	BLVRB
0	3.27581	0.969	0.324	0	Ery.	AHSP
0	3.24601	0.591	0.047	0	Ery.	SLC25A37
0	3.17976	0.867	0.276	0	Ery.	H1-0
0	3.16632	0.541	0.051	0	Ery.	CRYBA4
0	3.08656	0.633	0.05	0	Ery.	KLF1
0	3.08165	0.652	0.065	0	Ery.	ICAM4
0	2.9824	0.501	0.035	0	Ery.	ENSSSCG00000031608
0	2.92389	0.596	0.068	0	Ery.	TRMO
0	2.84149	0.906	0.246	0	Ery.	AGAP3
0	2.73684	0.721	0.152	0	Ery.	NME4
0	2.66139	0.533	0.043	0	Ery.	GATA1
0	2.6047	0.552	0.057	0	Ery.	DDAH1
0	2.59289	0.721	0.182	0	Ery.	ATP2B4
0	2.55568	0.653	0.126	0	Ery.	ABCB10
0	2.40234	0.991	0.785	0	Ery.	PRDX2
0	2.37666	0.623	0.199	0	Ery.	CENPF
0	2.34356	0.678	0.153	0	Ery.	EPB41
0	2.33364	0.584	0.061	0	Ery.	AQP1
0	2.2819	0.549	0.093	0	Ery.	ASNS
0	2.26743	0.551	0.113	0	Ery.	NARF
0	2.10611	0.812	0.21	0	Ery.	HMBS
0	2.08385	0.549	0.124	0	Ery.	EPOR
0	2.00571	0.848	0.38	0	Ery.	HEBP1
0	1.94224	0.676	0.181	0	Ery.	RGCC
0	1.94121	0.707	0.208	0	Ery.	CPEB4
0	1.89995	0.675	0.156	0	Ery.	TLCD4
0	1.84475	0.772	0.316	0	Ery.	BNIP3L
0	1.82238	0.714	0.253	0	Ery.	JOSD2
0	1.82176	0.846	0.318	0	Ery.	RFESD
0	1.80693	0.522	0.173	0	Ery.	GCAT
0	1.74962	0.69	0.194	0	Ery.	CPOX
0	1.73624	0.855	0.304	0	Ery.	UROD
0	1.73533	0.822	0.403	0	Ery.	ZFP36L2
0	1.72336	0.842	0.385	0	Ery.	VDAC3
0	1.72264	0.561	0.18	0	Ery.	PPOX
0	1.69129	0.954	0.591	0	Ery.	LOC100517166
0	1.68897	0.784	0.258	0	Ery.	UROS
0	1.66617	0.552	0.21	0	Ery.	CMAS
0	1.53816	0.808	0.352	0	Ery.	MGST3
0	1.52538	0.951	0.667	0	Ery.	ANP32B
0	1.3705	0.504	0.085	0	Ery.	SLC39A8
0	1.36466	0.723	0.329	0	Ery.	COX17
0	1.36206	0.854	0.455	0	Ery.	ALAD
0	1.34342	0.519	0.14	0	Ery.	TFDP2
0	1.31525	0.779	0.495	0	Ery.	HMGB2
0	1.27394	0.538	0.277	0	Ery.	MT1X
0	1.24868	0.645	0.296	0	Ery.	OXCT1
0	1.22702	0.611	0.236	0	Ery.	SLC25A39
0	1.20677	0.643	0.329	0	Ery.	HBQ1
0	1.20009	0.775	0.33	0	Ery.	UBAC1
0	1.07463	0.551	0.28	0	Ery.	LARP7
0	1.07172	0.529	0.227	0	Ery.	COMT
0	1.06621	1	0.999	0	Ery.	FTH1
0	1.05512	0.555	0.318	0	Ery.	USP1
0	1.04715	0.771	0.423	0	Ery.	HDGF
0	1.01823	0.706	0.411	0	Ery.	PRDX3
0	1.01065	0.505	0.238	0	Ery.	PITHD1
0	1.00398	0.607	0.334	0	Ery.	TENT5C
0	1.00059	0.568	0.45	0	Ery.	H2AC4
0	0.968644	0.991	0.862	0	Ery.	H3-3A
0	0.965477	0.695	0.409	0	Ery.	TMX1
0	0.960354	0.608	0.332	0	Ery.	RAD23A
0	0.920132	0.659	0.227	0	Ery.	YBX3
0	0.905393	0.802	0.514	0	Ery.	DEK
0	0.898791	0.71	0.392	0	Ery.	AK2
0	0.856764	0.562	0.318	0	Ery.	GSTO1
0	0.834213	0.897	0.58	0	Ery.	CYB5A
0	0.797346	0.75	0.337	0	Ery.	GADD45A
0	0.789187	0.744	0.424	0	Ery.	NCOA4
0	0.726485	0.996	0.965	0	Ery.	COX1
0	0.719253	0.654	0.403	0	Ery.	YWHAH
0	0.706496	0.97	0.734	0	Ery.	GPX1
0	0.701168	0.715	0.474	0	Ery.	SIVA1
0	0.684097	0.59	0.391	0	Ery.	SMC1A
0	0.649018	0.522	0.304	0	Ery.	CSNK2A1
0	0.639962	0.57	0.25	0	Ery.	NUDT4
0	0.63807	0.509	0.332	0	Ery.	PGRMC2
0	0.620368	0.782	0.496	0	Ery.	ISCA1
0	0.613453	0.503	0.311	0	Ery.	WAPL
0	0.612086	0.955	0.778	0	Ery.	ATP5IF1
0	0.607921	0.522	0.327	0	Ery.	LARP1
0	0.603895	0.842	0.572	0	Ery.	ENSSSCG00000060915
0	0.593931	0.984	0.822	0	Ery.	TPT1
0	0.592391	0.543	0.34	0	Ery.	ARID3A
0	0.578258	0.797	0.508	0	Ery.	GLRX5
0	0.531759	0.501	0.317	0	Ery.	DTD1
0	5.0679	0.989	0.569	0	SC	COL1A2
0	4.96523	0.947	0.123	0	SC	PTN
0	4.95002	0.969	0.256	0	SC	DCN
0	4.88584	0.988	0.533	0	SC	COL1A1
0	4.84903	0.99	0.617	0	SC	COL3A1
0	4.76028	0.893	0.106	0	SC	LOX
0	4.66809	0.864	0.046	0	SC	LRRC17
0	4.66457	0.976	0.338	0	SC	LUM
0	4.58343	0.954	0.182	0	SC	COL5A2
0	4.17426	0.748	0.053	0	SC	DPT
0	4.16876	0.96	0.272	0	SC	SERPINF1
0	4.13778	0.951	0.223	0	SC	COL5A1
0	4.0253	0.836	0.065	0	SC	CTHRC1
0	3.97968	0.886	0.065	0	SC	COL12A1
0	3.97041	0.926	0.14	0	SC	PCOLCE
0	3.96074	0.88	0.084	0	SC	PEG10
0	3.87467	0.807	0.06	0	SC	HTRA3
0	3.82458	0.935	0.15	0	SC	WFDC1
0	3.82434	0.923	0.137	0	SC	RCN1
0	3.81521	0.986	0.425	0	SC	VIM
0	3.77002	0.835	0.035	0	SC	MFAP2
0	3.73463	0.884	0.065	0	SC	GPX8
0	3.72778	0.911	0.114	0	SC	AEBP1
0	3.7	0.648	0.029	0	SC	ADAMTS5
0	3.68481	0.843	0.09	0	SC	A2M
0	3.67901	0.935	0.189	0	SC	SPARC
0	3.55156	0.762	0.033	0	SC	TCF21
0	3.54154	0.867	0.065	0	SC	FSTL1
0	3.53369	0.783	0.047	0	SC	PLOD2
0	3.51981	0.915	0.178	0	SC	RCN3
0	3.50812	0.731	0.062	0	SC	CPXM2
0	3.48733	0.708	0.04	0	SC	MAP1B
0	3.47026	0.651	0.023	0	SC	PTX3
0	3.46208	0.726	0.036	0	SC	TGFBR3
0	3.45177	0.722	0.037	0	SC	CREB3L1
0	3.44686	0.672	0.026	0	SC	MATN2
0	3.4303	0.65	0.041	0	SC	CPZ
0	3.42538	0.803	0.055	0	SC	EMILIN1
0	3.42152	0.587	0.052	0	SC	VCAM1
0	3.40279	0.921	0.17	0	SC	MEST
0	3.40033	0.679	0.03	0	SC	NPR3
0	3.32286	0.998	0.962	0	SC	APOE
0	3.3149	0.854	0.08	0	SC	GJA1
0	3.29652	0.764	0.068	0	SC	CCDC80
0	3.28183	0.813	0.077	0	SC	OLFML3
0	3.2718	0.886	0.104	0	SC	MMP23B
0	3.25675	0.887	0.11	0	SC	IFNGR1
0	3.23666	0.889	0.104	0	SC	FKBP10
0	3.20979	0.803	0.087	0	SC	KDELR3
0	3.20196	0.598	0.02	0	SC	CHSY3
0	3.14534	0.887	0.117	0	SC	PON2
0	3.13256	0.727	0.04	0	SC	MRC2
0	3.12984	0.819	0.154	0	SC	FOSB
0	3.11418	0.745	0.053	0	SC	IFNAR2
0	3.11316	0.842	0.073	0	SC	EFEMP2
0	3.09548	0.783	0.131	0	SC	P4HA2
0	3.08637	0.859	0.1	0	SC	LOXL2
0	3.05543	0.597	0.017	0	SC	LSAMP
0	3.0292	0.693	0.035	0	SC	CDH11
0	3.02502	0.856	0.152	0	SC	EGR1
0	3.01307	0.666	0.031	0	SC	P3H3
0	3.01064	0.878	0.119	0	SC	RARRES2
0	2.99896	0.792	0.09	0	SC	CDO1
0	2.9958	0.961	0.319	0	SC	SERPINH1
0	2.97542	0.679	0.034	0	SC	C1QTNF1
0	2.97506	0.997	0.823	0	SC	LGALS1
0	2.97343	0.69	0.038	0	SC	GPX7
0	2.96299	0.851	0.109	0	SC	SPATS2L
0	2.93906	0.83	0.092	0	SC	CDC42EP5
0	2.93496	0.741	0.108	0	SC	COPZ2
0	2.88554	0.727	0.053	0	SC	SERPING1
0	2.87985	0.557	0.029	0	SC	EDNRB
0	2.86906	0.527	0.025	0	SC	COL7A1
0	2.85634	0.743	0.09	0	SC	FKBP9
0	2.84749	0.545	0.019	0	SC	PLXDC2
0	2.82588	0.686	0.042	0	SC	IFNGR2
0	2.82171	0.933	0.246	0	SC	FBLN1
0	2.81932	0.8	0.198	0	SC	IFI6
0	2.81789	0.642	0.061	0	SC	KLF4
0	2.81561	0.612	0.066	0	SC	TCF7
0	2.81497	0.838	0.075	0	SC	BGN
0	2.81489	0.546	0.055	0	SC	CRYAB
0	2.80606	0.739	0.048	0	SC	SNAI2
0	2.79679	0.552	0.04	0	SC	VASN
0	2.79642	0.86	0.104	0	SC	QSOX1
0	2.79362	0.6	0.035	0	SC	RARRES1
0	2.79174	0.639	0.037	0	SC	TNXB
0	2.78525	0.526	0.026	0	SC	LTBP4
0	2.78353	0.506	0.027	0	SC	PGF
0	2.76835	0.882	0.134	0	SC	SOCS1
0	2.75884	0.919	0.216	0	SC	RRBP1
0	2.75574	0.708	0.069	0	SC	ASPH
0	2.74251	0.746	0.052	0	SC	GATA6
0	2.74218	0.587	0.024	0	SC	ANGPTL2
0	2.74151	0.534	0.023	0	SC	ADAMTS12
0	2.73943	0.598	0.044	0	SC	GPC4
0	2.73506	0.579	0.034	0	SC	C1QTNF6
0	2.71828	0.551	0.017	0	SC	TCEAL9
0	2.70922	0.516	0.03	0	SC	ALDH1L2
0	2.70668	0.784	0.081	0	SC	P4HA1
0	2.70641	0.563	0.039	0	SC	COX4I2
0	2.70544	0.638	0.038	0	SC	MMP2
0	2.70183	0.761	0.074	0	SC	IFITM3
0	2.68763	0.676	0.052	0	SC	FKBP7
0	2.67495	0.789	0.125	0	SC	CCN1
0	2.66222	0.635	0.041	0	SC	COL6A1
0	2.65495	0.686	0.111	0	SC	HAPLN1
0	2.64366	0.661	0.041	0	SC	SRPX
0	2.63686	0.561	0.033	0	SC	CPXM1
0	2.63101	0.634	0.04	0	SC	STK39
0	2.6178	0.715	0.064	0	SC	EPB41L2
0	2.61366	0.595	0.036	0	SC	HOXA10
0	2.61252	0.514	0.02	0	SC	SPON1
0	2.60874	0.746	0.072	0	SC	PPIC
0	2.60691	0.68	0.094	0	SC	KLF2
0	2.6064	0.646	0.059	0	SC	FKBP11
0	2.60408	0.922	0.165	0	SC	IGF2
0	2.60176	0.74	0.078	0	SC	IKBIP
0	2.58913	0.506	0.02	0	SC	WFIKKN1
0	2.58396	0.93	0.438	0	SC	FOS
0	2.58237	0.88	0.179	0	SC	VCAN
0	2.57582	0.977	0.81	0	SC	GNAS
0	2.56936	0.69	0.069	0	SC	SERPINE2
0	2.56587	0.672	0.204	0	SC	CAVIN3
0	2.55882	0.683	0.079	0	SC	CHPF
0	2.55477	0.837	0.099	0	SC	FAM114A1
0	2.52364	0.764	0.083	0	SC	FKBP14
0	2.52244	0.808	0.135	0	SC	TMEM263
0	2.49641	0.57	0.037	0	SC	DZIP1
0	2.4925	0.657	0.133	0	SC	DNAJB4
0	2.488	0.912	0.475	0	SC	JUN
0	2.48711	0.882	0.248	0	SC	ENSSSCG00000055885
0	2.48272	0.517	0.024	0	SC	CYGB
0	2.4756	0.549	0.031	0	SC	LAMA4
0	2.4674	0.57	0.032	0	SC	DSE
0	2.46337	0.709	0.114	0	SC	COL16A1
0	2.45654	0.642	0.061	0	SC	PTGR3
0	2.45648	0.764	0.154	0	SC	ZNF106
0	2.4415	0.574	0.041	0	SC	LOC110258338
0	2.44145	0.533	0.037	0	SC	DCBLD2
0	2.43472	0.701	0.063	0	SC	SMARCA1
0	2.43358	0.519	0.057	0	SC	RRAD
0	2.43348	0.623	0.047	0	SC	PLOD1
0	2.40871	0.688	0.063	0	SC	SEC24D
0	2.40699	0.75	0.125	0	SC	GOLM2
0	2.39444	0.545	0.038	0	SC	CGNL1
0	2.38617	0.848	0.138	0	SC	P3H1
0	2.38152	0.926	0.172	0	SC	TPM2
0	2.37141	0.581	0.038	0	SC	ACTG2
0	2.36115	0.526	0.035	0	SC	EGFR
0	2.35716	0.56	0.042	0	SC	IL13RA1
0	2.35604	0.73	0.084	0	SC	CDKN1C
0	2.35501	0.88	0.127	0	SC	ACTA2
0	2.3446	0.599	0.053	0	SC	MTUS1
0	2.33871	0.725	0.159	0	SC	FMR1
0	2.31726	0.51	0.031	0	SC	NES
0	2.31607	0.504	0.034	0	SC	LAMB2
0	2.31521	0.649	0.136	0	SC	BAG3
0	2.31261	0.808	0.172	0	SC	TMED3
0	2.31208	0.653	0.089	0	SC	ZEB2
0	2.30268	0.646	0.091	0	SC	IFNAR1
0	2.29013	0.557	0.047	0	SC	IGF2BP2
0	2.28805	0.733	0.063	0	SC	NID1
0	2.27867	0.718	0.074	0	SC	P3H4
0	2.26242	0.938	0.304	0	SC	COL4A1
0	2.24754	0.952	0.349	0	SC	MDK
0	2.2355	0.659	0.096	0	SC	TCF12
0	2.23243	0.752	0.096	0	SC	PDIA5
0	2.22425	0.698	0.086	0	SC	CFL2
0	2.21125	0.666	0.091	0	SC	ARMCX3
0	2.19131	0.781	0.113	0	SC	ADAMTS1
0	2.17857	0.793	0.177	0	SC	JUNB
0	2.17791	0.61	0.072	0	SC	TUBB6
0	2.17054	0.718	0.096	0	SC	DAP
0	2.16908	0.774	0.184	0	SC	GLT8D1
0	2.16711	0.606	0.066	0	SC	MYADM
0	2.16009	0.671	0.072	0	SC	CRTAP
0	2.15463	0.786	0.178	0	SC	LMAN1
0	2.15251	0.906	0.212	0	SC	COL4A2
0	2.1478	0.524	0.042	0	SC	CYP7B1
0	2.14682	0.844	0.26	0	SC	RHOB
0	2.14652	0.655	0.062	0	SC	GPC3
0	2.13891	0.768	0.111	0	SC	RND3
0	2.13132	0.558	0.049	0	SC	TCAF1
0	2.13052	0.875	0.198	0	SC	PLP2
0	2.12772	0.506	0.074	0	SC	TENT5A
0	2.10735	0.523	0.037	0	SC	ZCCHC24
0	2.10066	0.578	0.048	0	SC	PRTFDC1
0	2.09324	0.92	0.288	0	SC	IGFBP7
0	2.09129	0.85	0.233	0	SC	CDK2AP1
0	2.08506	0.597	0.038	0	SC	MYLK
0	2.06844	0.576	0.062	0	SC	LIMA1
0	2.06836	0.79	0.217	0	SC	CCND2
0	2.06735	0.875	0.356	0	SC	PRDX4
0	2.06608	0.593	0.08	0	SC	LPGAT1
0	2.03822	0.612	0.08	0	SC	SELENON
0	2.03788	0.581	0.059	0	SC	AMOT
0	2.03753	0.631	0.108	0	SC	TIPARP
0	2.03348	0.552	0.05	0	SC	EXT1
0	2.01903	0.83	0.119	0	SC	PITX2
0	2.0026	0.775	0.195	0	SC	ATF3
0	2.00071	0.604	0.097	0	SC	KLHDC10
0	1.99625	0.531	0.05	0	SC	TMEM88
0	1.99536	0.927	0.234	0	SC	COL18A1
0	1.98736	0.779	0.192	0	SC	TXNDC5
0	1.98481	0.692	0.074	0	SC	FERMT2
0	1.96263	0.547	0.083	0	SC	IL6ST
0	1.91934	0.552	0.082	0	SC	GADD45B
0	1.90778	0.675	0.114	0	SC	MLEC
0	1.89311	0.557	0.059	0	SC	TEAD1
0	1.88202	0.622	0.054	0	SC	PLAT
0	1.88033	0.887	0.298	0	SC	KDELR2
0	1.87922	0.723	0.133	0	SC	GOLGA2
0	1.87885	0.699	0.086	0	SC	BEX3
0	1.86171	0.91	0.445	0	SC	CD81
0	1.86018	0.562	0.058	0	SC	SLC9A3R2
0	1.84822	0.572	0.09	0	SC	SLC38A10
0	1.8438	0.739	0.143	0	SC	TCEAL8
0	1.83967	0.638	0.058	0	SC	EMP1
0	1.83834	0.811	0.138	0	SC	MAGED1
0	1.83688	0.658	0.15	0	SC	TTC3
0	1.83276	0.562	0.107	0	SC	NAMPT
0	1.82737	0.619	0.101	0	SC	GUSB
0	1.82651	0.758	0.167	0	SC	POFUT2
0	1.82549	0.864	0.197	0	SC	FLNA
0	1.82526	0.647	0.077	0	SC	RAB34
0	1.80893	0.975	0.67	0	SC	PPIB
0	1.80872	0.611	0.133	0	SC	SPTY2D1
0	1.80683	0.593	0.086	0	SC	TXNIP
0	1.80608	0.812	0.191	0	SC	CALU
0	1.80273	0.593	0.1	0	SC	MRI1
0	1.7954	0.663	0.058	0	SC	PDGFRA
0	1.78764	0.713	0.128	0	SC	EML4
0	1.7775	0.775	0.189	0	SC	SSR2
0	1.77448	0.955	0.525	0	SC	HSP90B1
0	1.7739	0.969	0.536	0	SC	FN1
0	1.77335	0.552	0.057	0	SC	PLA2R1
0	1.76104	0.882	0.286	0	SC	MORF4L2
0	1.75763	0.509	0.095	0	SC	MYH10
0	1.75443	0.51	0.065	0	SC	IDUA
0	1.75296	0.508	0.09	0	SC	BCAT2
0	1.75253	0.636	0.082	0	SC	CNN2
0	1.75112	0.775	0.131	0	SC	SCARB2
0	1.74289	0.754	0.097	0	SC	CYBA
0	1.73749	0.637	0.109	0	SC	ERGIC3
0	1.73016	0.603	0.069	0	SC	NUCB2
0	1.72241	0.541	0.056	0	SC	PHGDH
0	1.71522	0.508	0.067	0	SC	RBFOX2
0	1.70595	0.759	0.181	0	SC	YIPF5
0	1.69695	0.669	0.125	0	SC	COLGALT1
0	1.69129	0.588	0.109	0	SC	NNT
0	1.68746	0.886	0.393	0	SC	EMP3
0	1.68721	0.855	0.309	0	SC	TMED10
0	1.67996	0.799	0.236	0	SC	PPP1R15A
0	1.67211	0.537	0.091	0	SC	LMF2
0	1.66265	0.859	0.479	0	SC	DNAJB1
0	1.66215	0.675	0.09	0	SC	MYOF
0	1.6602	0.64	0.135	0	SC	BBX
0	1.65664	0.63	0.239	0	SC	PDIA2
0	1.65283	0.693	0.146	0	SC	SEC31A
0	1.65212	0.838	0.295	0	SC	CCNI
0	1.64484	0.588	0.07	0	SC	IFI30
0	1.64113	0.7	0.175	0	SC	DCXR
0	1.6398	0.687	0.128	0	SC	BAMBI
0	1.63784	0.936	0.232	0	SC	TIMP1
0	1.62981	0.856	0.389	0	SC	HDLBP
0	1.61771	0.549	0.088	0	SC	AMOTL2
0	1.61565	0.883	0.346	0	SC	SSR3
0	1.61193	0.645	0.222	0	SC	RBBP6
0	1.6109	0.558	0.08	0	SC	PALM2AKAP2
0	1.59745	0.823	0.182	0	SC	TSPAN6
0	1.59072	0.718	0.16	0	SC	SWI5
0	1.58817	0.71	0.165	0	SC	ERLEC1
0	1.57331	0.914	0.411	0	SC	OSTC
0	1.56406	0.781	0.289	0	SC	HMGN3
0	1.56049	0.621	0.116	0	SC	TAGLN
0	1.55834	0.73	0.171	0	SC	PDLIM7
0	1.55385	0.686	0.133	0	SC	NUCB1
0	1.54543	0.641	0.104	0	SC	PLXNB2
0	1.54518	0.568	0.08	0	SC	MPZL1
0	1.54231	0.656	0.095	0	SC	HSPG2
0	1.53792	0.947	0.576	0	SC	RABAC1
0	1.52229	0.79	0.189	0	SC	FCGRT
0	1.51967	0.857	0.293	0	SC	CNPY2
0	1.51229	0.878	0.214	0	SC	BASP1
0	1.50783	0.536	0.092	0	SC	LAPTM4B
0	1.50521	0.914	0.368	0	SC	PDIA6
0	1.5025	0.646	0.132	0	SC	VCL
0	1.49781	0.856	0.207	0	SC	CNN3
0	1.49636	0.609	0.068	0	SC	TMEM45A
0	1.49419	0.602	0.146	0	SC	ENSSSCG00000041731
0	1.49232	0.665	0.114	0	SC	LAMA5
0	1.48677	0.731	0.172	0	SC	CLIC4
0	1.4792	0.927	0.5	0	SC	SELENOM
0	1.47859	0.951	0.658	0	SC	HMGN2
0	1.47711	0.586	0.103	0	SC	MAP7D1
0	1.47465	0.51	0.09	0	SC	MGAT2
0	1.47166	0.879	0.291	0	SC	ITGB1
0	1.45878	0.802	0.308	0	SC	CHID1
0	1.45794	0.697	0.179	0	SC	IFT20
0	1.45396	0.626	0.087	0	SC	SEC23A
0	1.45363	0.65	0.161	0	SC	IFRD1
0	1.44543	0.64	0.193	0	SC	TOB2
0	1.4447	0.872	0.331	0	SC	DDOST
0	1.4402	0.605	0.126	0	SC	ARFGAP3
0	1.43363	0.655	0.103	0	SC	RBP1
0	1.43363	0.548	0.106	0	SC	TMEM214
0	1.42628	0.541	0.111	0	SC	SHISA5
0	1.42394	0.954	0.322	0	SC	CALD1
0	1.42166	0.847	0.344	0	SC	ZFP36L1
0	1.41941	0.644	0.168	0	SC	RYK
0	1.41582	0.768	0.26	0	SC	MCL1
0	1.41436	0.809	0.251	0	SC	RPN1
0	1.41231	0.507	0.077	0	SC	UGDH
0	1.4106	0.775	0.233	0	SC	PRKCSH
0	1.40532	0.694	0.13	0	SC	LAMB1
0	1.40391	0.536	0.097	0	SC	ITGAV
0	1.40319	0.506	0.093	0	SC	PI4K2B
0	1.40048	0.51	0.124	0	SC	IL11RA
0	1.39911	0.884	0.387	0	SC	TMED2
0	1.39857	0.638	0.11	0	SC	TSKU
0	1.39735	0.75	0.159	0	SC	MYL9
0	1.39491	0.829	0.339	0	SC	PSME1
0	1.38559	0.778	0.219	0	SC	XBP1
0	1.38355	0.618	0.108	0	SC	GPC1
0	1.38335	0.997	0.961	0	SC	RPS27
0	1.38266	0.662	0.16	0	SC	YIF1A
0	1.37748	0.708	0.281	0	SC	KLF6
0	1.37293	0.814	0.149	0	SC	NID2
0	1.36899	0.975	0.632	0	SC	TPM4
0	1.36707	0.82	0.317	0	SC	SEC62
0	1.36663	0.807	0.38	0	SC	DUSP1
0	1.36509	0.566	0.154	0	SC	DDIT3
0	1.36407	0.608	0.141	0	SC	GANAB
0	1.36287	0.608	0.169	0	SC	SRPRA
0	1.36066	0.9	0.465	0	SC	RBM3
0	1.3571	0.717	0.199	0	SC	SELENOS
0	1.35682	0.895	0.484	0	SC	TRA2B
0	1.35681	0.673	0.207	0	SC	USP9X
0	1.35645	0.638	0.093	0	SC	ITGA5
0	1.35288	0.894	0.361	0	SC	MANF
0	1.35031	0.512	0.077	0	SC	RGS19
0	1.3488	0.669	0.208	0	SC	GOLGA7
0	1.34808	0.595	0.206	0	SC	CDK6
0	1.34019	0.672	0.141	0	SC	AVPI1
0	1.33973	0.763	0.296	0	SC	ARFGAP1
0	1.33856	0.572	0.146	0	SC	CAST
0	1.33846	0.719	0.207	0	SC	OPTN
0	1.33671	0.667	0.262	0	SC	ISG15
0	1.33308	0.5	0.111	0	SC	TMEM50B
0	1.33096	0.774	0.194	0	SC	ENSSSCG00000047605
0	1.32996	0.964	0.545	0	SC	ANXA2
0	1.32929	0.983	0.833	0	SC	SSR4
0	1.32843	0.687	0.185	0	SC	STT3A
0	1.31776	0.612	0.109	0	SC	SEPTIN9
0	1.31148	0.55	0.122	0	SC	TMEM106B
0	1.29518	0.65	0.14	0	SC	TMEM98
0	1.29282	0.617	0.176	0	SC	RBMS1
0	1.28823	0.667	0.161	0	SC	SEC22B
0	1.28752	0.546	0.142	0	SC	CHD9
0	1.28459	0.79	0.288	0	SC	RPN2
0	1.28341	0.733	0.271	0	SC	NUFIP2
0	1.28153	0.728	0.202	0	SC	SEPTIN11
0	1.27821	0.518	0.132	0	SC	METTL21A
0	1.27212	0.68	0.145	0	SC	MAP1LC3A
0	1.26666	0.728	0.221	0	SC	ENSSSCG00000057727
0	1.26365	0.858	0.39	0	SC	SSR1
0	1.25897	0.987	0.666	0	SC	S100A11
0	1.25159	0.674	0.192	0	SC	RCN2
0	1.25144	0.979	0.903	0	SC	RPL17
0	1.24659	0.909	0.342	0	SC	S100A6
0	1.24595	0.76	0.379	0	SC	HSPH1
0	1.24487	0.806	0.336	0	SC	SLC38A2
0	1.23824	0.548	0.129	0	SC	WDR45
0	1.23792	0.811	0.261	0	SC	IER3IP1
0	1.22573	0.736	0.258	0	SC	AP3S1
0	1.22416	0.516	0.112	0	SC	ZMYND11
0	1.2232	0.585	0.088	0	SC	SPTBN1
0	1.22234	0.509	0.107	0	SC	GOLIM4
0	1.22039	0.996	0.924	0	SC	CST3
0	1.21874	0.653	0.17	0	SC	COPA
0	1.21857	0.964	0.78	0	SC	RPL4
0	1.20848	0.804	0.22	0	SC	ID1
0	1.20808	0.881	0.453	0	SC	KDELR1
0	1.20764	0.645	0.177	0	SC	USO1
0	1.2026	0.982	0.591	0	SC	S100A10
0	1.20046	0.555	0.133	0	SC	YIPF2
0	1.19778	0.67	0.13	0	SC	ZYX
0	1.19456	0.605	0.123	0	SC	TSPAN3
0	1.19417	0.62	0.165	0	SC	GORASP2
0	1.19041	0.744	0.205	0	SC	TRAM1
0	1.1897	0.569	0.174	0	SC	RABEP1
0	1.18381	0.651	0.175	0	SC	GALK1
0	1.16937	0.516	0.098	0	SC	GOLT1B
0	1.16895	0.557	0.148	0	SC	ATP2B1
0	1.16864	0.676	0.183	0	SC	COPB1
0	1.16742	0.991	0.941	0	SC	RPL23A
0	1.16473	0.588	0.177	0	SC	SERTAD1
0	1.16152	0.577	0.093	0	SC	YAP1
0	1.16014	0.681	0.209	0	SC	TMED5
0	1.15725	0.61	0.127	0	SC	SLC39A7
0	1.15391	0.793	0.151	0	SC	PXDN
0	1.1534	0.586	0.148	0	SC	ARL6IP5
0	1.15135	0.614	0.172	0	SC	ROCK2
0	1.14782	0.696	0.212	0	SC	ATXN10
0	1.14686	0.695	0.203	0	SC	ALDH18A1
0	1.14494	0.554	0.124	0	SC	UAP1
0	1.14418	0.52	0.138	0	SC	IBTK
0	1.14013	0.555	0.145	0	SC	SPAG9
0	1.1394	0.923	0.567	0	SC	NUCKS1
0	1.13463	0.703	0.2	0	SC	ARHGAP5
0	1.13357	0.965	0.866	0	SC	RPS17
0	1.1309	0.937	0.62	0	SC	TMA7
0	1.13004	0.696	0.199	0	SC	YIPF3
0	1.12906	0.939	0.634	0	SC	NAP1L1
0	1.12736	0.504	0.127	0	SC	ACLY
0	1.12284	0.724	0.25	0	SC	VMP1
0	1.12094	0.586	0.169	0	SC	IER2
0	1.12042	0.536	0.18	0	SC	OSBPL8
0	1.11657	0.747	0.183	0	SC	RAB13
0	1.11546	0.993	0.951	0	SC	LOC100623540
0	1.11456	0.552	0.107	0	SC	REEP3
0	1.1143	0.629	0.19	0	SC	ZC3H11A
0	1.11254	0.562	0.163	0	SC	DPP7
0	1.1108	0.98	0.88	0	SC	EEF1G
0	1.11075	0.733	0.206	0	SC	BNIP3
0	1.11032	0.622	0.151	0	SC	TSPAN31
0	1.10908	0.743	0.253	0	SC	ARCN1
0	1.10817	0.751	0.256	0	SC	SEC13
0	1.10081	0.69	0.259	0	SC	SRM
0	1.09538	0.98	0.863	0	SC	CD63
0	1.0948	0.864	0.349	0	SC	RAB2A
0	1.0942	0.77	0.27	0	SC	DERL1
0	1.09358	0.865	0.44	0	SC	REXO2
0	1.0932	0.768	0.226	0	SC	SEC61A1
0	1.0919	0.931	0.531	0	SC	TPM1
0	1.08593	0.727	0.294	0	SC	COPB2
0	1.08537	0.694	0.276	0	SC	BRD2
0	1.0834	0.597	0.153	0	SC	MAN1B1
0	1.07698	0.751	0.291	0	SC	LRRC59
0	1.07236	0.825	0.237	0	SC	CSRP2
0	1.07039	0.904	0.468	0	SC	LMNA
0	1.06877	0.651	0.183	0	SC	EIF4EBP2
0	1.0669	0.574	0.148	0	SC	ALG5
0	1.06587	0.505	0.097	0	SC	PEA15
0	1.06545	0.633	0.16	0	SC	SUCLG2
0	1.06345	0.55	0.097	0	SC	LRRFIP1
0	1.05945	0.753	0.24	0	SC	PRKAR1A
0	1.05874	0.57	0.189	0	SC	NOP53
0	1.0587	0.625	0.189	0	SC	SEC63
0	1.05124	0.688	0.2	0	SC	TVP23B
0	1.05078	0.594	0.137	0	SC	DEGS1
0	1.04728	0.581	0.114	0	SC	LDOC1
0	1.04284	0.635	0.184	0	SC	SDF2
0	1.04041	0.508	0.107	0	SC	TMEM41B
0	1.04031	0.816	0.413	0	SC	MTDH
0	1.03143	0.904	0.518	0	SC	SON
0	1.02999	0.74	0.253	0	SC	PPP1CB
0	1.02989	0.518	0.153	0	SC	GRSF1
0	1.02534	0.826	0.27	0	SC	PDIA4
0	1.02518	0.61	0.171	0	SC	DNAJC10
0	1.02318	0.543	0.155	0	SC	RBPJ
0	1.02058	0.98	0.913	0	SC	RPS28
0	1.01634	0.954	0.729	0	SC	LOC100521680
0	1.01499	0.888	0.249	0	SC	MARCKS
0	1.01476	0.538	0.176	0	SC	KIF2A
0	1.01375	0.745	0.274	0	SC	NONO
0	1.00613	0.991	0.95	0	SC	SERF2
0	1.00145	0.581	0.097	0	SC	RHOD
0	1.00027	0.667	0.161	0	SC	MYH9
0	0.998706	0.67	0.17	0	SC	CTSH
0	0.992018	0.756	0.232	0	SC	LAMC1
0	0.991656	0.516	0.169	0	SC	MOCS2
0	0.991415	0.759	0.307	0	SC	KHDRBS1
0	0.989169	0.919	0.519	0	SC	HSPA5
0	0.978791	0.909	0.616	0	SC	DNAJA1
0	0.976133	0.746	0.228	0	SC	SURF4
0	0.97491	0.64	0.23	0	SC	ERGIC2
0	0.974403	0.783	0.408	0	SC	TUBA1A
0	0.972867	0.625	0.116	0	SC	GNB4
0	0.972466	0.742	0.278	0	SC	ARL1
0	0.967802	0.901	0.362	0	SC	ANXA5
0	0.967176	0.554	0.126	0	SC	DNAJB9
0	0.963749	0.831	0.439	0	SC	RWDD1
0	0.959087	0.937	0.691	0	SC	COX7C
0	0.957713	0.766	0.257	0	SC	RAB1A
0	0.957373	0.538	0.148	0	SC	MAP4
0	0.954024	0.811	0.354	0	SC	GDI2
0	0.950544	0.786	0.382	0	SC	KPNB1
0	0.948883	0.664	0.295	0	SC	TSC22D1
0	0.948149	0.831	0.339	0	SC	P4HB
0	0.945164	0.821	0.48	0	SC	PYCR1
0	0.942924	0.559	0.099	0	SC	S100A13
0	0.941713	0.703	0.284	0	SC	CHD4
0	0.94146	0.764	0.343	0	SC	HERPUD1
0	0.940588	0.623	0.22	0	SC	FAM120A
0	0.939988	0.994	0.972	0	SC	UBB
0	0.939634	0.864	0.443	0	SC	CANX
0	0.938578	0.59	0.08	0	SC	TFPI2
0	0.937016	0.592	0.212	0	SC	DYNC1H1
0	0.931737	0.652	0.195	0	SC	DDB1
0	0.925962	0.579	0.14	0	SC	ENSSSCG00000029761
0	0.925374	0.659	0.326	0	SC	GOLGB1
0	0.924186	0.868	0.463	0	SC	TRMT112
0	0.923762	0.859	0.421	0	SC	LAPTM4A
0	0.921726	0.853	0.383	0	SC	TMEM167A
0	0.920512	0.616	0.235	0	SC	ERG28
0	0.917623	0.611	0.184	0	SC	COPG1
0	0.915805	0.808	0.348	0	SC	SPCS3
0	0.911976	0.781	0.242	0	SC	PKM
0	0.910863	0.585	0.174	0	SC	ATRAID
0	0.909669	0.977	0.784	0	SC	NPM1
0	0.909563	0.545	0.184	0	SC	SIGMAR1
0	0.901819	0.7	0.275	0	SC	PRMT1
0	0.901629	0.696	0.37	0	SC	GADD45G
0	0.899732	0.524	0.172	0	SC	TIA1
0	0.899169	0.658	0.229	0	SC	TOP2B
0	0.898257	0.611	0.194	0	SC	SPART
0	0.895811	0.539	0.173	0	SC	USP16
0	0.893903	0.663	0.256	0	SC	SMARCE1
0	0.892193	0.991	0.944	0	SC	EEF1A1
0	0.891017	0.502	0.132	0	SC	AFF4
0	0.886894	0.523	0.186	0	SC	CUX1
0	0.884413	0.924	0.664	0	SC	ARF4
0	0.884362	0.527	0.174	0	SC	ACBD3
0	0.883358	0.57	0.153	0	SC	SNAP23
0	0.882937	0.688	0.316	0	SC	NT5DC2
0	0.88209	0.74	0.325	0	SC	ILK
0	0.881109	0.994	0.965	0	SC	RPL35
0	0.874671	0.561	0.205	0	SC	TRA2A
0	0.870909	0.999	0.999	0	SC	RPL10
0	0.865711	0.993	0.978	0	SC	RPS3
0	0.865493	0.989	0.94	0	SC	ENSSSCG00000061243
0	0.86524	0.525	0.133	0	SC	LOC110258364
0	0.864912	0.902	0.415	0	SC	ARPC2
0	0.864727	0.685	0.291	0	SC	ATXN7L3B
0	0.864134	0.541	0.132	0	SC	DNAJC25
0	0.862381	0.552	0.135	0	SC	CRELD2
0	0.8622	0.709	0.319	0	SC	SMARCA5
0	0.860643	0.778	0.358	0	SC	DGCR6L
0	0.860197	0.993	0.96	0	SC	ENSSSCG00000052671
0	0.857044	0.751	0.314	0	SC	SAR1A
0	0.856485	0.569	0.167	0	SC	FAM98A
0	0.855759	0.552	0.168	0	SC	RAB11B
0	0.854083	0.958	0.726	0	SC	UBA52
0	0.853923	0.695	0.271	0	SC	PFDN1
0	0.85179	0.928	0.648	0	SC	EIF4A2
0	0.84903	0.995	0.963	0	SC	RPL23
0	0.846912	0.643	0.257	0	SC	PNRC1
0	0.846339	0.719	0.34	0	SC	BCLAF1
0	0.846218	0.544	0.148	0	SC	CPNE3
0	0.842462	0.808	0.389	0	SC	POLE4
0	0.840142	0.541	0.155	0	SC	ARF5
0	0.839316	0.579	0.158	0	SC	RSU1
0	0.837028	0.968	0.782	0	SC	CALM1
0	0.835033	0.748	0.266	0	SC	MYDGF
0	0.834256	0.548	0.162	0	SC	OGFOD3
0	0.834095	0.952	0.729	0	SC	EEF1D
0	0.832642	0.533	0.161	0	SC	SLC25A36
0	0.83222	0.522	0.17	0	SC	STRN3
0	0.827854	0.755	0.26	0	SC	GNAI2
0	0.826694	0.625	0.191	0	SC	PAICS
0	0.824227	0.511	0.205	0	SC	TOPORS
0	0.822465	0.998	0.986	0	SC	RPS18
0	0.819758	0.544	0.241	0	SC	ENSSSCG00000053185
0	0.818834	0.852	0.444	0	SC	GNG10
0	0.815552	0.586	0.259	0	SC	SLC1A5
0	0.813042	0.991	0.777	0	SC	ACTG1
0	0.812019	0.626	0.26	0	SC	RTF1
0	0.810994	0.533	0.129	0	SC	ZFP36
0	0.810842	0.87	0.492	0	SC	TMEM258
0	0.810831	0.951	0.711	0	SC	SEC61B
0	0.808812	0.554	0.27	0	SC	BTG2
0	0.808723	0.659	0.271	0	SC	EIF3J
0	0.808445	0.556	0.201	0	SC	OXA1L
0	0.807943	0.501	0.142	0	SC	UBA1
0	0.806709	0.629	0.295	0	SC	SLIRP
0	0.803484	0.998	0.994	0	SC	RPS27A
0	0.803277	0.554	0.204	0	SC	NAA50
0	0.80286	0.929	0.663	0	SC	ST13
0	0.800542	0.617	0.153	0	SC	NPC2
0	0.79425	0.779	0.378	0	SC	MATR3
0	0.793618	0.59	0.171	0	SC	TM9SF1
0	0.792483	0.947	0.703	0	SC	SEC61G
0	0.79059	0.999	0.993	0	SC	RPS8
0	0.786785	0.727	0.18	0	SC	ITM2C
0	0.783737	0.681	0.308	0	SC	PPP1R12A
0	0.783692	0.503	0.163	0	SC	UBAP2L
0	0.783369	0.991	0.969	0	SC	RPS11
0	0.781758	0.51	0.118	0	SC	ID3
0	0.779695	0.53	0.189	0	SC	PRKAR2A
0	0.777936	0.966	0.831	0	SC	RPL31
0	0.772356	0.846	0.474	0	SC	SELENOF
0	0.772151	0.996	0.978	0	SC	RPS15A
0	0.771688	0.655	0.278	0	SC	HDAC2
0	0.771475	0.989	0.938	0	SC	FAU
0	0.771426	0.51	0.181	0	SC	SMARCA4
0	0.76689	0.578	0.155	0	SC	TMOD3
0	0.764088	0.623	0.23	0	SC	GPAA1
0	0.762579	0.502	0.168	0	SC	GNB2
0	0.762126	0.696	0.304	0	SC	CAPNS1
0	0.75845	0.865	0.493	0	SC	TPI1
0	0.756658	0.561	0.155	0	SC	SYPL1
0	0.751827	0.569	0.217	0	SC	TERF2IP
0	0.75166	0.678	0.242	0	SC	WSB1
0	0.748407	0.646	0.273	0	SC	DDX21
0	0.744702	0.989	0.919	0	SC	PTMA
0	0.744294	0.769	0.387	0	SC	NDUFB1
0	0.742282	0.573	0.162	0	SC	HM13
0	0.741731	0.806	0.426	0	SC	EIF3L
0	0.741499	0.537	0.191	0	SC	ISOC2
0	0.739932	0.534	0.193	0	SC	AKIRIN2
0	0.739604	0.642	0.23	0	SC	MCRIP1
0	0.738162	0.999	0.999	0	SC	RPLP1
0	0.738065	0.5	0.145	0	SC	DESI2
0	0.737331	0.678	0.282	0	SC	TFG
0	0.737239	0.613	0.214	0	SC	EMD
0	0.736676	0.672	0.283	0	SC	IMPDH2
0	0.735515	0.611	0.234	0	SC	SRA1
0	0.733421	0.809	0.449	0	SC	NDUFA3
0	0.729026	0.532	0.216	0	SC	SRP72
0	0.727638	0.991	0.962	0	SC	RPL34
0	0.725511	0.633	0.139	0	SC	ACTN1
0	0.72523	0.912	0.666	0	SC	HMGN1
0	0.724738	0.789	0.322	0	SC	SDF4
0	0.722968	0.707	0.226	0	SC	TMEM165
0	0.72263	0.563	0.21	0	SC	EIF2AK2
0	0.721307	0.506	0.162	0	SC	SMIM20
0	0.717726	0.688	0.27	0	SC	TMEM230
0	0.716061	0.521	0.177	0	SC	POLR3D
0	0.715441	0.798	0.398	0	SC	SRSF6
0	0.714686	0.886	0.624	0	SC	HSPD1
0	0.714049	0.518	0.152	0	SC	NPEPPS
0	0.71248	0.57	0.192	0	SC	C17orf49
0	0.707744	0.728	0.275	0	SC	MRPL52
0	0.706049	0.525	0.147	0	SC	SND1
0	0.706004	0.528	0.177	0	SC	SRP9
0	0.702846	0.542	0.184	0	SC	MTHFD2
0	0.701425	0.993	0.946	0	SC	RPL3
0	0.701417	0.632	0.213	0	SC	BET1
0	0.700223	0.641	0.298	0	SC	SSRP1
0	0.700199	0.745	0.399	0	SC	RSRC2
0	0.699781	0.791	0.448	0	SC	ANAPC16
0	0.698244	0.574	0.219	0	SC	SMARCB1
0	0.698051	0.503	0.156	0	SC	C2H11orf24
0	0.697578	0.774	0.288	0	SC	FKBP2
0	0.697434	0.994	0.97	0	SC	RPS25
0	0.694112	0.583	0.113	0	SC	TMEM9
0	0.692297	0.634	0.163	0	SC	LASP1
0	0.691595	0.507	0.126	0	SC	CEBPD
0	0.690419	0.869	0.5	0	SC	SPCS1
0	0.689937	0.996	0.974	0	SC	RPL37
0	0.689639	0.869	0.376	0	SC	YWHAZ
0	0.688989	0.681	0.298	0	SC	PPP1CC
0	0.688122	0.802	0.268	0	SC	VKORC1
0	0.687562	0.545	0.223	0	SC	SKIL
0	0.687074	0.984	0.929	0	SC	RPL27
0	0.68681	0.706	0.233	0	SC	MESD
0	0.686355	0.71	0.34	0	SC	EIF5B
0	0.685599	0.613	0.265	0	SC	ANXA6
0	0.684382	0.996	0.991	0	SC	RPSA
0	0.68319	0.877	0.461	0	SC	KRTCAP2
0	0.682203	0.558	0.145	0	SC	TXNDC12
0	0.681441	0.656	0.152	0	SC	TIMP2
0	0.681389	0.991	0.961	0	SC	RPL35A
0	0.679074	0.773	0.351	0	SC	SEC11A
0	0.678373	0.991	0.961	0	SC	RPS29
0	0.677141	0.575	0.211	0	SC	IGBP1
0	0.676424	0.555	0.209	0	SC	VPS36
0	0.676006	0.618	0.302	0	SC	CCDC167
0	0.675476	0.745	0.357	0	SC	C4orf3
0	0.675104	0.775	0.334	0	SC	ERP29
0	0.674023	0.73	0.29	0	SC	LMAN2
0	0.673585	0.604	0.277	0	SC	C12orf57
0	0.671697	0.61	0.223	0	SC	ZNF207
0	0.669872	0.792	0.394	0	SC	YKT6
0	0.669488	0.949	0.771	0	SC	EEF2
0	0.669145	0.537	0.19	0	SC	SMN1
0	0.667691	0.991	0.974	0	SC	RPL14
0	0.664351	0.563	0.233	0	SC	UCHL3
0	0.663573	0.659	0.243	0	SC	CNIH1
0	0.66254	0.794	0.425	0	SC	PRRC2C
0	0.661828	0.516	0.21	0	SC	CDCA4
0	0.661805	0.873	0.581	0	SC	RANBP1
0	0.660115	0.563	0.123	0	SC	CAPN2
0	0.65987	0.583	0.214	0	SC	FLII
0	0.659492	0.762	0.437	0	SC	DRAP1
0	0.655392	0.994	0.982	0	SC	RPL26
0	0.655224	0.74	0.284	0	SC	SELENOW
0	0.655177	0.989	0.941	0	SC	RPLP2
0	0.65128	0.984	0.935	0	SC	EEF1B2
0	0.648734	0.526	0.194	0	SC	RRP36
0	0.64834	0.585	0.223	0	SC	ZFAND5
0	0.647499	0.661	0.218	0	SC	TM9SF3
0	0.647112	0.739	0.374	0	SC	SF3B1
0	0.644656	0.891	0.581	0	SC	HNRNPDL
0	0.643959	0.685	0.332	0	SC	GUK1
0	0.642686	0.777	0.378	0	SC	MTCH1
0	0.642666	0.998	0.987	0	SC	RPS19
0	0.641222	0.814	0.313	0	SC	CTSC
0	0.640538	0.726	0.35	0	SC	OCIAD1
0	0.637773	0.998	0.997	0	SC	ENSSSCG00000033310
0	0.636817	0.668	0.301	0	SC	RNPS1
0	0.636312	0.802	0.432	0	SC	EIF1B
0	0.633956	0.545	0.242	0	SC	EBNA1BP2
0	0.633878	0.502	0.157	0	SC	CEBPB
0	0.632856	0.576	0.224	0	SC	BCL7C
0	0.630153	0.986	0.92	0	SC	RPL18
0	0.627984	0.997	0.988	0	SC	RPL27A
0	0.627642	0.903	0.465	0	SC	PDIA3
0	0.62746	0.664	0.307	0	SC	ENSSSCG00000052263
0	0.626025	0.861	0.543	0	SC	COPE
0	0.624636	0.631	0.251	0	SC	POLR2G
0	0.622721	0.998	0.988	0	SC	RPS15
0	0.621696	0.531	0.173	0	SC	MSRB1
0	0.621209	0.516	0.219	0	SC	RFC1
0	0.620614	0.983	0.929	0	SC	RPL36
0	0.620228	0.718	0.311	0	SC	CAPZA1
0	0.619185	0.771	0.395	0	SC	BBLN
0	0.618587	0.629	0.268	0	SC	FIBP
0	0.617873	0.768	0.342	0	SC	SUMO1
0	0.617758	0.998	0.986	0	SC	RPS14
0	0.616532	0.599	0.234	0	SC	PTPA
0	0.616192	0.82	0.467	0	SC	PTP4A2
0	0.615546	0.625	0.263	0	SC	NCBP2
0	0.615095	0.957	0.831	0	SC	COX6C
0	0.614986	0.876	0.452	0	SC	SH3BGRL3
0	0.614814	0.718	0.349	0	SC	UBXN4
0	0.614494	0.745	0.346	0	SC	LSM7
0	0.614061	0.996	0.995	0	SC	RPLP0
0	0.613988	0.582	0.205	0	SC	HEXA
0	0.612046	0.699	0.333	0	SC	CIRBP
0	0.61049	0.736	0.346	0	SC	VCP
0	0.60921	0.969	0.888	0	SC	RPS16
0	0.607114	0.858	0.516	0	SC	KARS1
0	0.60695	0.584	0.234	0	SC	SLC25A24
0	0.606394	0.997	0.99	0	SC	RPL6
0	0.604789	0.533	0.147	0	SC	ARFIP2
0	0.603818	0.995	0.982	0	SC	RPL19
0	0.603698	0.872	0.532	0	SC	HNRNPU
0	0.6031	0.504	0.144	0	SC	MTPN
0	0.599344	0.672	0.242	0	SC	COPZ1
0	0.597863	0.586	0.196	0	SC	CIAO2B
0	0.596669	0.802	0.41	0	SC	BZW1
0	0.596643	0.66	0.238	0	SC	TMED7
0	0.596234	0.566	0.27	0	SC	ANKRD12
0	0.596231	0.917	0.733	0	SC	GAPDH
0	0.5949	0.623	0.187	0	SC	GNAI3
0	0.594639	0.993	0.97	0	SC	RPL21
0	0.594594	0.563	0.111	0	SC	LGMN
0	0.594141	0.94	0.718	0	SC	SNRPD2
0	0.593902	0.6	0.284	0	SC	ZRANB2
0	0.593816	0.624	0.22	0	SC	LOC100516390
0	0.5931	0.996	0.993	0	SC	RPS3A
0	0.588922	0.517	0.19	0	SC	TAF9
0	0.588813	0.573	0.187	0	SC	ACAT2
0	0.5885	0.917	0.698	0	SC	ENSSSCG00000029160
0	0.587396	0.543	0.193	0	SC	JAK1
0	0.58728	0.619	0.235	0	SC	ERP44
0	0.586072	0.802	0.428	0	SC	EZR
0	0.585873	0.684	0.31	0	SC	PHF5A
0	0.5834	0.915	0.666	0	SC	SRSF3
0	0.583123	0.538	0.197	0	SC	MRPS11
0	0.580186	0.761	0.392	0	SC	ENY2
0	0.579292	0.699	0.397	0	SC	LDHA
0	0.578444	0.616	0.278	0	SC	EIF2A
0	0.578033	0.678	0.279	0	SC	LIMS1
0	0.577709	0.709	0.368	0	SC	NOP58
0	0.576793	0.647	0.322	0	SC	PPA1
0	0.575741	0.57	0.247	0	SC	DIABLO
0	0.574097	0.613	0.172	0	SC	PMP22
0	0.573764	0.931	0.683	0	SC	ATOX1
0	0.573433	0.526	0.248	0	SC	SMNDC1
0	0.57022	0.998	0.994	0	SC	RPL7A
0	0.569491	0.814	0.483	0	SC	PCBP2
0	0.569331	0.847	0.539	0	SC	NCL
0	0.568469	0.559	0.256	0	SC	SETD2
0	0.568321	0.993	0.973	0	SC	RPL10A
0	0.568075	0.983	0.912	0	SC	RPL36A
0	0.567823	0.503	0.17	0	SC	SRP54
0	0.56697	0.84	0.534	0	SC	COX7A2L
0	0.565426	0.994	0.989	0	SC	RPL7
0	0.564844	0.703	0.3	0	SC	POLR2J
0	0.563605	0.641	0.325	0	SC	ATRX
0	0.562394	0.906	0.629	0	SC	DDX5
0	0.560061	0.744	0.397	0	SC	SYNCRIP
0	0.55923	0.71	0.336	0	SC	CGGBP1
0	0.555802	0.625	0.268	0	SC	KCNAB3
0	0.555301	0.868	0.567	0	SC	SRSF7
0	0.553087	0.668	0.344	0	SC	CBX5
0	0.552937	0.587	0.222	0	SC	TMEM50A
0	0.552564	0.588	0.239	0	SC	ENSSSCG00000060526
0	0.549432	0.623	0.222	0	SC	TMEM208
0	0.546911	0.614	0.277	0	SC	AMD1
0	0.546237	0.547	0.226	0	SC	BRD4
0	0.546068	0.507	0.232	0	SC	SRSF4
0	0.544436	0.603	0.197	0	SC	DNAJB11
0	0.544383	0.729	0.411	0	SC	ARL4A
0	0.542241	0.776	0.357	0	SC	DYNLRB1
0	0.541108	0.779	0.404	0	SC	RNH1
0	0.540589	0.842	0.526	0	SC	EIF3A
0	0.538486	0.599	0.219	0	SC	STRAP
0	0.537905	0.995	0.972	0	SC	RPS9
0	0.537799	0.643	0.177	0	SC	PPP1R14A
0	0.537181	0.618	0.344	0	SC	EPRS1
0	0.535758	0.62	0.266	0	SC	RBM39
0	0.535523	0.62	0.291	0	SC	ENSSSCG00000055828
0	0.535462	0.597	0.245	0	SC	PIGC
0	0.53378	0.515	0.211	0	SC	C6orf62
0	0.533605	0.553	0.26	0	SC	SMIM1
0	0.531872	0.541	0.239	0	SC	YTHDC1
0	0.53096	0.686	0.356	0	SC	RBM25
0	0.529246	0.687	0.32	0	SC	RAD23B
0	0.529032	0.572	0.264	0	SC	DYNC1I2
0	0.525951	0.503	0.251	0	SC	NKTR
0	0.524921	0.583	0.199	0	SC	HIF1A
0	0.523012	0.542	0.216	0	SC	DMAC2
0	0.52221	0.739	0.379	0	SC	CAPRIN1
0	0.521381	0.994	0.987	0	SC	RPS6
0	0.518001	0.996	0.993	0	SC	RPL32
0	0.517784	0.621	0.238	0	SC	QDPR
0	0.517107	0.976	0.875	0	SC	HSP90AA1
0	0.516691	0.682	0.366	0	SC	TAF1D
0	0.516073	0.994	0.975	0	SC	RPS5
0	0.515911	0.543	0.247	0	SC	COPS6
0	0.515702	0.741	0.349	0	SC	SPCS2
0	0.51553	0.997	0.987	0	SC	RPL18A
0	0.514836	0.911	0.695	0	SC	ATF4
0	0.514564	0.821	0.379	0	SC	BSG
0	0.51418	0.681	0.313	0	SC	IPO5
0	0.513651	0.594	0.261	0	SC	NUDT21
0	0.512711	0.531	0.196	0	SC	UBFD1
0	0.511502	0.581	0.185	0	SC	TM9SF2
0	0.509764	0.824	0.468	0	SC	HNRNPC
0	0.507995	0.777	0.415	0	SC	CSNK1A1
0	0.507386	0.919	0.569	0	SC	EIF4G2
0	0.506176	0.998	0.995	0	SC	RPL8
0	0.505265	0.998	0.996	0	SC	RPS7
0	0.503908	0.995	0.981	0	SC	RPL15
0	0.503806	0.74	0.244	0	SC	CTSZ
0	0.502594	0.718	0.397	0	SC	PNN
0	0.502458	0.646	0.268	0	SC	YWHAG
0	0.501843	0.665	0.333	0	SC	LUC7L3
0	0.500506	0.691	0.31	0	SC	C19orf53
0	0.500483	0.986	0.953	0	SC	RACK1
0	4.85683	0.697	0.242	0	Trophoblast	SPP1
0	4.72841	0.67	0.293	0	Trophoblast	PSAP
0	4.46911	0.742	0.229	0	Trophoblast	CD24
0	3.56748	0.675	0.05	0	Trophoblast	TSPAN1
0	3.31679	0.748	0.047	0	Trophoblast	TMPRSS2
0	3.27679	0.656	0.171	0	Trophoblast	DPPA5
0	3.27356	0.652	0.041	0	Trophoblast	CDH1
0	3.26727	0.654	0.044	0	Trophoblast	ELF3
0	3.26288	0.862	0.135	0	Trophoblast	CLDN4
0	3.06749	0.849	0.113	0	Trophoblast	KRT7
0	3.05426	0.785	0.14	0	Trophoblast	CD9
0	2.94994	0.687	0.103	0	Trophoblast	KCNK1
0	2.90815	0.616	0.137	0	Trophoblast	LGALS3
0	2.89514	0.787	0.22	0	Trophoblast	GGTA1
0	2.87659	0.627	0.036	0	Trophoblast	ERBB3
0	2.87218	0.644	0.043	0	Trophoblast	ST14
0	2.85649	0.942	0.395	0	Trophoblast	CST6
0	2.82789	0.813	0.419	0	Trophoblast	SAT1
0	2.80854	0.502	0.021	0	Trophoblast	CLDN8
0	2.80221	0.639	0.123	0	Trophoblast	HAVCR1
0	2.75899	0.58	0.082	0	Trophoblast	PARD6B
0	2.75641	0.668	0.048	0	Trophoblast	BACE2
0	2.71082	0.951	0.355	0	Trophoblast	PLET1
0	2.65519	0.92	0.325	0	Trophoblast	LITAF
0	2.61534	0.663	0.165	0	Trophoblast	RNASE1
0	2.6085	0.512	0.061	0	Trophoblast	IRF6
0	2.60263	0.673	0.088	0	Trophoblast	ATP6V1G3
0	2.59654	0.587	0.081	0	Trophoblast	ITGA6
0	2.59058	0.8	0.281	0	Trophoblast	RBP4
0	2.58562	0.841	0.418	0	Trophoblast	GRN
0	2.56228	0.513	0.047	0	Trophoblast	PROM2
0	2.54483	0.714	0.186	0	Trophoblast	CTSL
0	2.53857	0.564	0.167	0	Trophoblast	C1QTNF4
0	2.51517	0.658	0.163	0	Trophoblast	CTBS
0	2.51076	0.619	0.04	0	Trophoblast	RBM47
0	2.50728	0.821	0.11	0	Trophoblast	CLDN7
0	2.49341	0.533	0.073	0	Trophoblast	LOC100737419
0	2.47792	0.648	0.138	0	Trophoblast	TMEM254
0	2.44572	0.629	0.112	0	Trophoblast	ENTPD8
0	2.43535	0.762	0.147	0	Trophoblast	CD2AP
0	2.42808	0.6	0.174	0	Trophoblast	CA2
0	2.42716	0.672	0.058	0	Trophoblast	SPINT1
0	2.41788	0.616	0.137	0	Trophoblast	PLBD1
0	2.38794	0.608	0.073	0	Trophoblast	WNT6
0	2.3801	0.562	0.056	0	Trophoblast	GATA3
0	2.37181	0.78	0.188	0	Trophoblast	LOC100524999
0	2.35335	0.518	0.048	0	Trophoblast	SFN
0	2.3493	0.558	0.101	0	Trophoblast	BEX4
0	2.34772	0.593	0.051	0	Trophoblast	GATA2
0	2.32413	0.628	0.164	0	Trophoblast	INS
0	2.31367	0.593	0.042	0	Trophoblast	RAB25
0	2.30331	0.679	0.331	0	Trophoblast	NDFIP1
0	2.28594	0.892	0.441	0	Trophoblast	AKR1B1
0	2.27689	0.501	0.101	0	Trophoblast	HEXB
0	2.27279	0.519	0.069	0	Trophoblast	PSAT1
0	2.24071	0.53	0.061	0	Trophoblast	PRSS16
0	2.23661	0.761	0.194	0	Trophoblast	CARHSP1
0	2.23079	0.642	0.079	0	Trophoblast	TACSTD2
0	2.22375	0.665	0.153	0	Trophoblast	DAG1
0	2.22186	0.81	0.242	0	Trophoblast	ID2
0	2.21982	0.586	0.118	0	Trophoblast	GNS
0	2.18165	0.957	0.366	0	Trophoblast	UPTI
0	2.16714	0.618	0.119	0	Trophoblast	LOC396905
0	2.15645	0.546	0.1	0	Trophoblast	HEBP2
0	2.15584	0.606	0.145	0	Trophoblast	DNASE2
0	2.14612	0.784	0.309	0	Trophoblast	CTSD
0	2.14186	0.538	0.134	0	Trophoblast	PPIF
0	2.11827	0.732	0.102	0	Trophoblast	CYSTM1
0	2.10869	0.586	0.144	0	Trophoblast	PLA2G10
0	2.07237	0.669	0.146	0	Trophoblast	EFHD2
0	2.04928	0.537	0.107	0	Trophoblast	FERMT1
0	2.03333	0.613	0.115	0	Trophoblast	PGAP2
0	2.02798	0.545	0.048	0	Trophoblast	KIF21A
0	1.99254	0.633	0.136	0	Trophoblast	ANXA4
0	1.98419	0.663	0.089	0	Trophoblast	STARD10
0	1.97768	0.525	0.092	0	Trophoblast	DEFB1.1
0	1.97004	0.786	0.259	0	Trophoblast	OAT
0	1.96694	0.515	0.086	0	Trophoblast	GCA
0	1.96423	0.546	0.156	0	Trophoblast	UBL3
0	1.95345	0.685	0.093	0	Trophoblast	SMAGP
0	1.9443	0.66	0.366	0	Trophoblast	HAND1
0	1.92774	0.79	0.247	0	Trophoblast	EPAS1
0	1.92534	0.752	0.37	0	Trophoblast	CD164
0	1.90834	0.654	0.187	0	Trophoblast	COTL1
0	1.9046	0.613	0.147	0	Trophoblast	ZNRF2
0	1.89552	0.626	0.218	0	Trophoblast	CDK2AP2
0	1.89267	0.914	0.713	0	Trophoblast	CSTB
0	1.88758	0.532	0.147	0	Trophoblast	NEU1
0	1.88278	0.798	0.295	0	Trophoblast	ARPC1B
0	1.88012	0.72	0.145	0	Trophoblast	PERP
0	1.86766	0.756	0.277	0	Trophoblast	SDCBP
0	1.85077	0.708	0.233	0	Trophoblast	PTBP3
0	1.85026	0.59	0.265	0	Trophoblast	TSTD1
0	1.82934	0.557	0.13	0	Trophoblast	TMEM238
0	1.82642	0.581	0.19	0	Trophoblast	CTSA
0	1.82243	0.532	0.143	0	Trophoblast	SLC30A3
0	1.81167	0.612	0.183	0	Trophoblast	RNASET2
0	1.80563	0.847	0.572	0	Trophoblast	PFN1
0	1.80254	0.566	0.161	0	Trophoblast	RNF149
0	1.78939	0.516	0.074	0	Trophoblast	PRKCZ
0	1.78847	0.816	0.374	0	Trophoblast	RNASEK
0	1.76842	0.722	0.316	0	Trophoblast	ATP6AP2
0	1.75935	0.654	0.16	0	Trophoblast	AGTRAP
0	1.75795	0.864	0.429	0	Trophoblast	GLUL
0	1.75501	0.725	0.282	0	Trophoblast	FNDC3A
0	1.75492	0.945	0.244	0	Trophoblast	SPINT2
0	1.74872	0.916	0.408	0	Trophoblast	DSTN
0	1.74588	0.696	0.28	0	Trophoblast	CORO1B
0	1.73499	0.552	0.095	0	Trophoblast	PAWR
0	1.72437	0.719	0.302	0	Trophoblast	BRI3
0	1.70992	0.673	0.139	0	Trophoblast	FXYD4
0	1.70056	0.506	0.096	0	Trophoblast	AIF1
0	1.69889	0.563	0.233	0	Trophoblast	SPPL2A
0	1.68976	0.698	0.257	0	Trophoblast	IDH1
0	1.6597	0.61	0.253	0	Trophoblast	ARL5A
0	1.65316	0.687	0.105	0	Trophoblast	EPCAM
0	1.65158	0.682	0.28	0	Trophoblast	RNF11
0	1.64959	0.652	0.147	0	Trophoblast	CLDN6
0	1.64691	0.611	0.219	0	Trophoblast	HMGCS1
0	1.64642	0.711	0.33	0	Trophoblast	LAMP2
0	1.64417	0.705	0.31	0	Trophoblast	SPTSSA
0	1.63864	0.643	0.23	0	Trophoblast	VASP
0	1.63767	0.794	0.412	0	Trophoblast	ARPC5
0	1.6368	0.531	0.144	0	Trophoblast	PRPSAP1
0	1.63049	0.516	0.066	0	Trophoblast	GJB3
0	1.62712	0.594	0.242	0	Trophoblast	CREB3
0	1.62607	0.938	0.612	0	Trophoblast	AMDHD2
0	1.62076	0.511	0.235	0	Trophoblast	ATP6V0C
0	1.61508	0.735	0.219	0	Trophoblast	RFK
0	1.60468	0.894	0.377	0	Trophoblast	CKB
0	1.60052	0.901	0.536	0	Trophoblast	VAMP8
0	1.58667	0.532	0.189	0	Trophoblast	CAPG
0	1.57937	0.58	0.305	0	Trophoblast	IVNS1ABP
0	1.54799	0.721	0.294	0	Trophoblast	UBALD2
0	1.54279	0.546	0.2	0	Trophoblast	KIAA0930
0	1.53866	0.602	0.217	0	Trophoblast	ECI2
0	1.53647	0.602	0.249	0	Trophoblast	GINM1
0	1.53013	0.563	0.203	0	Trophoblast	ATP6AP1
0	1.51667	0.765	0.178	0	Trophoblast	S100A1
0	1.51258	0.889	0.599	0	Trophoblast	ALDOA
0	1.50837	0.683	0.199	0	Trophoblast	NDFIP2
0	1.50395	0.531	0.248	0	Trophoblast	UBE2H
0	1.50191	0.522	0.24	0	Trophoblast	ZDHHC20
0	1.49922	0.693	0.288	0	Trophoblast	FDX1
0	1.49671	0.936	0.64	0	Trophoblast	ITM2B
0	1.49636	0.805	0.353	0	Trophoblast	LAMP1
0	1.49214	0.624	0.198	0	Trophoblast	NECTIN2
0	1.49021	0.58	0.207	0	Trophoblast	PDXK
0	1.48582	0.609	0.205	0	Trophoblast	CTNNA1
0	1.4681	0.878	0.542	0	Trophoblast	MYL12B
0	1.46533	0.932	0.674	0	Trophoblast	RAC1
0	1.46118	0.507	0.116	0	Trophoblast	ZNF664
0	1.45592	0.706	0.329	0	Trophoblast	ACTR2
0	1.45522	0.962	0.802	0	Trophoblast	CHCHD2
0	1.45426	0.525	0.204	0	Trophoblast	ATP6V1D
0	1.45344	0.51	0.195	0	Trophoblast	PIK3CB
0	1.45122	0.745	0.32	0	Trophoblast	CTNNB1
0	1.44445	0.616	0.261	0	Trophoblast	ACER3
0	1.43863	0.982	0.461	0	Trophoblast	KRT19
0	1.4339	0.828	0.485	0	Trophoblast	ATP6V0B
0	1.42857	0.557	0.204	0	Trophoblast	WBP2
0	1.42582	0.602	0.257	0	Trophoblast	B4GALT1
0	1.42569	0.591	0.231	0	Trophoblast	CASP3
0	1.41501	0.621	0.276	0	Trophoblast	CTSH
0	1.40761	0.76	0.391	0	Trophoblast	GLRX
0	1.40479	0.872	0.522	0	Trophoblast	ACTR3
0	1.39672	0.529	0.172	0	Trophoblast	RBPMS
0	1.39162	0.606	0.247	0	Trophoblast	ACTN4
0	1.38645	0.71	0.377	0	Trophoblast	RHEB
0	1.38298	0.794	0.449	0	Trophoblast	UBE2B
0	1.37268	0.818	0.408	0	Trophoblast	TMEM59
0	1.37246	0.5	0.228	0	Trophoblast	GNB4
0	1.36837	0.637	0.323	0	Trophoblast	PDHB
0	1.36633	0.842	0.453	0	Trophoblast	RAB11A
0	1.36248	0.558	0.234	0	Trophoblast	ATP6V0D1
0	1.36201	0.681	0.303	0	Trophoblast	PTP4A1
0	1.36121	0.77	0.424	0	Trophoblast	SMS
0	1.35954	0.833	0.541	0	Trophoblast	RAP1B
0	1.34634	0.608	0.286	0	Trophoblast	TIMM8A
0	1.34613	0.839	0.518	0	Trophoblast	ENSSSCG00000054115
0	1.34557	0.739	0.512	0	Trophoblast	GABARAPL2
0	1.34487	0.824	0.55	0	Trophoblast	NDUFS6
0	1.34243	0.558	0.239	0	Trophoblast	SYPL1
0	1.34226	0.549	0.198	0	Trophoblast	APH1A
0	1.34079	0.733	0.348	0	Trophoblast	CLINT1
0	1.33694	0.569	0.211	0	Trophoblast	TMEM9
0	1.3323	0.577	0.272	0	Trophoblast	FASN
0	1.33042	0.893	0.603	0	Trophoblast	ATP6V1G1
0	1.32532	0.589	0.306	0	Trophoblast	SHISA4
0	1.31982	0.753	0.362	0	Trophoblast	CSRP2
0	1.31355	0.569	0.255	0	Trophoblast	SRI
0	1.30371	0.999	0.911	0	Trophoblast	TMSB4X
0	1.29875	0.511	0.193	0	Trophoblast	BPNT2
0	1.2971	0.558	0.202	0	Trophoblast	CAB39
0	1.29559	0.974	0.799	0	Trophoblast	SLC25A3
0	1.28995	0.612	0.239	0	Trophoblast	PTTG1IP
0	1.28918	0.67	0.296	0	Trophoblast	ITM2C
0	1.28583	0.543	0.217	0	Trophoblast	SH3BGRL2
0	1.28366	0.844	0.537	0	Trophoblast	DDT
0	1.28239	0.733	0.357	0	Trophoblast	SDHD
0	1.27734	0.886	0.512	0	Trophoblast	ATP6V0E1
0	1.27117	0.567	0.246	0	Trophoblast	ADIPOR1
0	1.26856	0.801	0.471	0	Trophoblast	ODC1
0	1.26793	0.532	0.229	0	Trophoblast	CIAO2A
0	1.2474	0.636	0.37	0	Trophoblast	TMEM106C
0	1.24634	0.826	0.596	0	Trophoblast	PPDPF
0	1.24045	0.625	0.321	0	Trophoblast	PDHA1
0	1.2349	0.711	0.345	0	Trophoblast	SFT2D1
0	1.23445	0.676	0.327	0	Trophoblast	ARF6
0	1.2321	0.519	0.246	0	Trophoblast	ACOX1
0	1.23187	0.644	0.331	0	Trophoblast	CHCHD10
0	1.22722	0.872	0.596	0	Trophoblast	CYCS
0	1.22579	0.61	0.259	0	Trophoblast	GGH
0	1.21957	0.662	0.28	0	Trophoblast	CTTN
0	1.20103	0.873	0.631	0	Trophoblast	DBI
0	1.19927	0.515	0.221	0	Trophoblast	BIN1
0	1.19793	0.561	0.295	0	Trophoblast	SAR1B
0	1.19166	0.54	0.212	0	Trophoblast	RNPEP
0	1.19058	0.794	0.459	0	Trophoblast	SLC25A5
0	1.18922	0.621	0.267	0	Trophoblast	CHMP3
0	1.18424	0.534	0.214	0	Trophoblast	ARFIP1
0	1.18405	0.952	0.82	0	Trophoblast	NDUFA4
0	1.18023	0.78	0.48	0	Trophoblast	CAPZA2
0	1.17163	0.824	0.517	0	Trophoblast	RHOA
0	1.17147	0.519	0.221	0	Trophoblast	DNAJC3
0	1.17115	0.779	0.44	0	Trophoblast	CHMP4B
0	1.16374	0.581	0.279	0	Trophoblast	HIF1A
0	1.16183	0.847	0.419	0	Trophoblast	LRPAP1
0	1.15795	0.951	0.793	0	Trophoblast	CFL1
0	1.15768	0.815	0.514	0	Trophoblast	LAPTM4A
0	1.15656	0.891	0.56	0	Trophoblast	ARF1
0	1.15607	0.6	0.296	0	Trophoblast	MLF2
0	1.15351	0.707	0.386	0	Trophoblast	PRDX5
0	1.14755	0.914	0.671	0	Trophoblast	CALR
0	1.14631	0.507	0.222	0	Trophoblast	NCKAP1
0	1.14277	0.624	0.354	0	Trophoblast	NPTN
0	1.14126	0.552	0.23	0	Trophoblast	CALCOCO2
0	1.13535	0.681	0.342	0	Trophoblast	CHMP5
0	1.13458	0.549	0.251	0	Trophoblast	TJP1
0	1.13384	0.619	0.333	0	Trophoblast	TECR
0	1.13273	0.555	0.279	0	Trophoblast	DNAJC19
0	1.13221	0.597	0.271	0	Trophoblast	ARL8B
0	1.12718	0.879	0.604	0	Trophoblast	MYL12A
0	1.12658	0.703	0.433	0	Trophoblast	HERPUD1
0	1.12191	0.65	0.331	0	Trophoblast	RAB5C
0	1.11281	0.963	0.776	0	Trophoblast	PABPC1
0	1.11093	0.565	0.242	0	Trophoblast	DNAJC5
0	1.10963	0.76	0.404	0	Trophoblast	WDR1
0	1.10825	0.514	0.215	0	Trophoblast	CCNY
0	1.09449	0.772	0.402	0	Trophoblast	MDH2
0	1.09263	0.796	0.5	0	Trophoblast	ATP6V1F
0	1.08572	0.772	0.517	0	Trophoblast	TAX1BP1
0	1.08486	0.51	0.213	0	Trophoblast	NFE2L2
0	1.08385	0.71	0.373	0	Trophoblast	PDCD6
0	1.08335	0.517	0.239	0	Trophoblast	MIEN1
0	1.08287	0.6	0.276	0	Trophoblast	PDCD6IP
0	1.07922	0.579	0.198	0	Trophoblast	TNFRSF12A
0	1.07537	0.785	0.472	0	Trophoblast	BSG
0	1.07412	0.534	0.223	0	Trophoblast	APP
0	1.06734	0.791	0.568	0	Trophoblast	UQCRQ
0	1.06519	0.977	0.881	0	Trophoblast	TXN
0	1.06426	0.609	0.321	0	Trophoblast	OSTF1
0	1.0588	0.643	0.371	0	Trophoblast	KRAS
0	1.05683	0.756	0.41	0	Trophoblast	GNB1
0	1.05425	0.508	0.225	0	Trophoblast	SSU72
0	1.05111	0.51	0.209	0	Trophoblast	CYB5B
0	1.0481	0.599	0.307	0	Trophoblast	PDCD10
0	1.04586	0.636	0.282	0	Trophoblast	TMEM30A
0	1.04385	0.831	0.568	0	Trophoblast	CYC1
0	1.04295	0.521	0.24	0	Trophoblast	MAPK1IP1L
0	1.04234	0.879	0.268	0	Trophoblast	KRT18
0	1.03799	0.833	0.615	0	Trophoblast	BOLA3
0	1.03746	0.565	0.268	0	Trophoblast	TM9SF2
0	1.03379	0.553	0.272	0	Trophoblast	C6orf62
0	1.03235	0.9	0.696	0	Trophoblast	HSPB1
0	1.02738	0.504	0.218	0	Trophoblast	VAMP3
0	1.02462	0.853	0.546	0	Trophoblast	ARPC1A
0	1.02238	0.717	0.459	0	Trophoblast	MDH1
0	1.02225	0.612	0.336	0	Trophoblast	ADI1
0	1.02083	0.795	0.427	0	Trophoblast	CLIC1
0	1.01739	0.509	0.225	0	Trophoblast	VPS26A
0	1.01629	0.662	0.353	0	Trophoblast	CAPZB
0	1.01347	0.569	0.27	0	Trophoblast	SNX2
0	1.01258	0.911	0.667	0	Trophoblast	CLTA
0	1.00428	0.702	0.384	0	Trophoblast	C18orf32
0	1.0039	0.969	0.89	0	Trophoblast	COX8A
0	1.00341	0.542	0.25	0	Trophoblast	ZFAND6
0	1.0033	0.546	0.273	0	Trophoblast	MAPRE1
0	1.00207	0.609	0.325	0	Trophoblast	ATP1A1
0	1.00183	0.636	0.265	0	Trophoblast	TAX1BP3
0	1.00158	0.633	0.287	0	Trophoblast	SCAND1
0	1.00088	0.628	0.341	0	Trophoblast	TMCO1
0	1.00036	0.72	0.33	0	Trophoblast	PGRMC1
0	1.00023	0.872	0.666	0	Trophoblast	TMBIM6
0	0.996024	0.983	0.929	0	Trophoblast	SLC25A6
0	0.995848	0.618	0.31	0	Trophoblast	SH3GLB1
0	0.991713	0.66	0.409	0	Trophoblast	NDUFA8
0	0.991046	0.572	0.271	0	Trophoblast	MYH9
0	0.990086	0.734	0.28	0	Trophoblast	PEMT
0	0.988011	0.651	0.349	0	Trophoblast	RAB7A
0	0.982944	0.611	0.327	0	Trophoblast	TMED7
0	0.979905	0.631	0.339	0	Trophoblast	TMED4
0	0.978745	0.716	0.391	0	Trophoblast	PDIA4
0	0.972545	0.676	0.375	0	Trophoblast	PAK2
0	0.970896	0.895	0.721	0	Trophoblast	ATP5MC1
0	0.962781	0.691	0.363	0	Trophoblast	KIF5B
0	0.962706	0.685	0.433	0	Trophoblast	H2AJ
0	0.961458	0.876	0.69	0	Trophoblast	COX6B
0	0.959511	0.883	0.723	0	Trophoblast	COX6A1
0	0.958888	0.883	0.728	0	Trophoblast	COX5A
0	0.95309	0.876	0.706	0	Trophoblast	LOC100524873
0	0.948241	0.699	0.381	0	Trophoblast	IER3IP1
0	0.929208	0.978	0.598	0	Trophoblast	KRT8
0	0.925462	0.996	0.905	0	Trophoblast	TMSB10
0	0.922887	0.691	0.406	0	Trophoblast	CIB1
0	0.921803	0.525	0.246	0	Trophoblast	TMOD3
0	0.919312	0.704	0.403	0	Trophoblast	HMGA1
0	0.918468	0.705	0.42	0	Trophoblast	CDV3
0	0.913912	0.66	0.352	0	Trophoblast	BAG1
0	0.912329	0.903	0.642	0	Trophoblast	EIF4G2
0	0.910081	0.779	0.427	0	Trophoblast	TPD52L2
0	0.908015	0.62	0.302	0	Trophoblast	VMA21
0	0.907298	0.99	0.943	0	Trophoblast	COX4I1
0	0.906474	0.573	0.28	0	Trophoblast	PPP2R1A
0	0.899919	0.78	0.469	0	Trophoblast	VAPA
0	0.898513	0.861	0.518	0	Trophoblast	ARPC2
0	0.898019	0.734	0.469	0	Trophoblast	VDAC2
0	0.894129	0.885	0.644	0	Trophoblast	ATP5MC2
0	0.890685	0.948	0.834	0	Trophoblast	ATP5MC3
0	0.86604	0.805	0.516	0	Trophoblast	TTLL3
0	0.857751	0.899	0.776	0	Trophoblast	COX5B
0	0.857578	0.791	0.203	0	Trophoblast	S100A14
0	0.857542	0.622	0.332	0	Trophoblast	MACROH2A1
0	0.856245	0.703	0.402	0	Trophoblast	CAP1
0	0.855394	0.741	0.526	0	Trophoblast	SMDT1
0	0.850777	0.5	0.191	0	Trophoblast	AKT1
0	0.836353	0.79	0.486	0	Trophoblast	TAF10
0	0.833991	0.916	0.794	0	Trophoblast	COX7A2
0	0.828712	0.634	0.37	0	Trophoblast	NDUFA1
0	0.816126	0.737	0.495	0	Trophoblast	UQCRFS1
0	0.813915	0.881	0.617	0	Trophoblast	YWHAE
0	0.813214	0.818	0.524	0	Trophoblast	SERP1
0	0.811625	0.754	0.525	0	Trophoblast	NDUFC2
0	0.805566	0.888	0.557	0	Trophoblast	PDIA3
0	0.803885	0.835	0.479	0	Trophoblast	YWHAZ
0	0.802605	0.779	0.46	0	Trophoblast	RAB2A
0	0.799401	0.79	0.506	0	Trophoblast	CMPK1
0	0.798672	0.775	0.551	0	Trophoblast	TOMM22
0	0.791073	0.714	0.394	0	Trophoblast	VDAC1
0	0.783297	0.68	0.419	0	Trophoblast	DYNLT1
0	0.782843	0.777	0.503	0	Trophoblast	CHMP2A
0	0.780176	0.718	0.466	0	Trophoblast	TRIR
0	0.772147	0.839	0.439	0	Trophoblast	PTMS
0	0.771093	0.828	0.572	0	Trophoblast	H2AZ2
0	0.763805	0.818	0.563	0	Trophoblast	CDC42
0	0.751981	0.741	0.282	0	Trophoblast	S100A16
0	0.749808	0.642	0.322	0	Trophoblast	RHOC
0	0.709211	0.928	0.834	0	Trophoblast	ENSSSCG00000052280
0	0.696658	0.72	0.427	0	Trophoblast	PRR13
0	0.694871	0.754	0.495	0	Trophoblast	ELOC
0	0.686665	0.732	0.419	0	Trophoblast	RER1
0	0.683701	0.608	0.308	0	Trophoblast	BZW2
0	0.66114	0.892	0.731	0	Trophoblast	DYNLL1
0	0.658525	0.73	0.429	0	Trophoblast	GCSH
0	0.637508	0.887	0.715	0	Trophoblast	UBL5
0	0.563132	0.609	0.307	0	Trophoblast	GOT2
7.20765e-308	0.839122	0.743	0.492	1.28174e-303	Trophoblast	CSNK1A1
7.81215e-307	0.864447	0.738	0.506	1.38923e-302	Trophoblast	UQCRC1
1.71473e-306	0.762322	0.515	0.245	3.04931e-302	Trophoblast	THOC7
7.55931e-306	0.664024	0.81	0.511	1.34427e-301	Trophoblast	ARHGDIA
4.13215e-305	0.767074	0.569	0.298	7.3482e-301	Trophoblast	HIGD1A
1.42283e-303	0.736753	0.676	0.368	2.53021e-299	Trophoblast	RAB1A
1.88118e-303	0.956231	0.601	0.333	3.34531e-299	Trophoblast	PGK1
2.39583e-302	0.907909	0.554	0.29	4.2605e-298	Trophoblast	DNAJA2
5.75809e-301	0.517909	0.87	0.538	1.02396e-296	Trophoblast	FABP3
3.45639e-300	0.723768	0.548	0.278	6.14649e-296	Trophoblast	RIDA
1.06063e-299	0.842915	0.596	0.313	1.88612e-295	Trophoblast	TM9SF3
1.3355e-297	1.21389	0.58	0.316	2.37492e-293	Trophoblast	NET1
3.25087e-296	0.873973	0.545	0.269	5.78101e-292	Trophoblast	ACAT2
7.08011e-296	0.747921	0.78	0.506	1.25906e-291	Trophoblast	EZR
2.89249e-295	0.832562	0.637	0.385	5.14371e-291	Trophoblast	EMC6
3.51177e-295	1.13082	0.6	0.335	6.24498e-291	Trophoblast	FSCN1
7.62273e-295	0.71728	0.747	0.505	1.35555e-290	Trophoblast	EIF6
2.08596e-294	0.766642	0.807	0.606	3.70946e-290	Trophoblast	NDUFS8
9.00551e-293	0.671813	0.822	0.599	1.60145e-288	Trophoblast	UBE2D3
1.59204e-292	0.866374	0.809	0.533	2.83113e-288	Trophoblast	CANX
5.73102e-292	0.916599	0.511	0.256	1.01915e-287	Trophoblast	MOBKL3
8.23549e-292	0.870841	0.653	0.406	1.46452e-287	Trophoblast	RNF181
1.43995e-291	0.77509	0.697	0.435	2.56066e-287	Trophoblast	SEC11C
5.09452e-291	0.967489	0.623	0.365	9.05958e-287	Trophoblast	LIMS1
2.7539e-289	0.83497	0.578	0.325	4.89727e-285	Trophoblast	NDUFB11
2.03356e-287	0.733643	0.736	0.447	3.61629e-283	Trophoblast	SPCS3
3.77465e-287	0.750799	0.512	0.244	6.71247e-283	Trophoblast	CDIPT
1.06052e-286	0.906362	0.59	0.311	1.88592e-282	Trophoblast	ARHGAP5
4.28791e-286	0.664411	0.993	0.821	7.62518e-282	Trophoblast	ACTG1
6.16072e-286	0.774546	0.626	0.335	1.09556e-281	Trophoblast	MESD
9.1744e-286	0.89666	0.823	0.643	1.63148e-281	Trophoblast	NDUFA13
1.96774e-284	0.900195	0.513	0.262	3.49924e-280	Trophoblast	TIMM17A
1.02383e-283	0.765199	0.641	0.372	1.82068e-279	Trophoblast	PPP2CA
3.63557e-283	0.769595	0.553	0.289	6.46514e-279	Trophoblast	PPP1CA
2.56402e-282	0.749099	0.703	0.432	4.5596e-278	Trophoblast	PGAM1
4.9202e-281	0.71946	0.61	0.307	8.7496e-277	Trophoblast	RAB13
1.41249e-280	0.72064	0.799	0.619	2.51183e-276	Trophoblast	ATP5PO
2.61774e-280	0.747477	0.748	0.537	4.65512e-276	Trophoblast	MAP1LC3B
2.77316e-280	0.73632	0.813	0.621	4.93152e-276	Trophoblast	PARK7
2.67184e-278	0.576204	0.937	0.812	4.75134e-274	Trophoblast	MIF
8.61551e-276	0.563499	0.656	0.32	1.5321e-271	Trophoblast	TXNDC5
2.52978e-275	0.644051	0.723	0.469	4.49871e-271	Trophoblast	PSMB2
1.7129e-273	1.00076	0.594	0.332	3.04604e-269	Trophoblast	TMEM165
1.96723e-273	0.850443	0.683	0.438	3.49832e-269	Trophoblast	RIOK3
2.69242e-273	0.747396	0.666	0.424	4.78793e-269	Trophoblast	TRAPPC2L
3.4597e-268	0.795287	0.569	0.321	6.15238e-264	Trophoblast	SDHC
1.19704e-266	0.740676	0.877	0.763	2.12869e-262	Trophoblast	COX7B
1.93347e-266	0.790421	0.806	0.638	3.43829e-262	Trophoblast	SOD1
4.15197e-266	0.819694	0.532	0.264	7.38345e-262	Trophoblast	MAP1LC3A
5.54818e-266	0.656992	0.814	0.621	9.86634e-262	Trophoblast	LOC100621287
2.29058e-265	0.759705	0.584	0.327	4.07334e-261	Trophoblast	ARPC5L
1.63965e-261	0.604901	0.697	0.437	2.91578e-257	Trophoblast	NDUFB5
2.85456e-261	0.75253	0.692	0.396	5.07626e-257	Trophoblast	DAB2
6.96703e-261	0.832264	0.557	0.301	1.23895e-256	Trophoblast	GALNT1
6.17259e-260	0.645696	0.796	0.587	1.09767e-255	Trophoblast	RTRAF
1.24393e-258	1.14485	0.992	0.939	2.21209e-254	Trophoblast	CST3
3.43751e-258	0.663127	0.998	0.996	6.11293e-254	Trophoblast	RPS20
2.53733e-257	0.646784	0.764	0.557	4.51213e-253	Trophoblast	MICOS10
5.40645e-256	0.631442	0.604	0.356	9.6143e-252	Trophoblast	MKKS
1.96655e-255	0.697661	0.764	0.569	3.49711e-251	Trophoblast	NDUFB3
2.43617e-255	0.630466	0.771	0.551	4.33224e-251	Trophoblast	WDR83OS
2.11292e-254	0.71869	0.64	0.39	3.75741e-250	Trophoblast	CDC34
5.18115e-254	1.07486	0.651	0.364	9.21363e-250	Trophoblast	BASP1
5.42845e-252	0.855574	0.716	0.496	9.65341e-248	Trophoblast	MAT2A
5.29956e-251	0.721826	0.927	0.805	9.42421e-247	Trophoblast	ENSSSCG00000045485
1.23844e-249	1.13874	0.611	0.354	2.20232e-245	Trophoblast	VMP1
1.16879e-247	1.22724	0.512	0.277	2.07846e-243	Trophoblast	SQSTM1
4.16765e-247	0.74614	0.675	0.459	7.41133e-243	Trophoblast	MICOS13
6.96306e-245	0.657114	0.7	0.448	1.23824e-240	Trophoblast	DYNLRB1
1.42279e-243	1.01275	0.612	0.37	2.53014e-239	Trophoblast	IDI1
1.31885e-242	0.774004	0.685	0.424	2.34531e-238	Trophoblast	SDF4
1.67233e-241	0.678284	0.655	0.395	2.97391e-237	Trophoblast	FKBP2
1.38782e-239	0.639073	0.653	0.361	2.46796e-235	Trophoblast	PKM
3.08224e-239	0.643487	0.818	0.622	5.48114e-235	Trophoblast	HSBP1
2.34631e-238	0.976316	0.547	0.314	4.17243e-234	Trophoblast	BACH1
1.54974e-237	0.668238	0.559	0.318	2.7559e-233	Trophoblast	VTI1B
3.23806e-237	0.91277	0.606	0.372	5.75824e-233	Trophoblast	TLN1
5.50692e-236	0.536632	0.803	0.553	9.79295e-232	Trophoblast	SELENOF
1.27435e-235	0.787193	0.503	0.269	2.26618e-231	Trophoblast	AP2B1
2.82107e-234	0.750801	0.743	0.56	5.0167e-230	Trophoblast	NDUFA12
1.30213e-231	0.533185	0.782	0.59	2.31557e-227	Trophoblast	NDUFA7
9.96131e-231	0.708469	0.782	0.575	1.77142e-226	Trophoblast	DDX17
9.98334e-231	0.622575	0.725	0.495	1.77534e-226	Trophoblast	UBE2M
1.89403e-230	0.693835	0.505	0.269	3.36815e-226	Trophoblast	SLC35B1
4.77346e-230	0.706294	0.76	0.57	8.48864e-226	Trophoblast	PTS
3.25323e-229	0.655032	0.833	0.695	5.78522e-225	Trophoblast	ARPC3
1.63796e-228	0.70849	0.675	0.462	2.91279e-224	Trophoblast	EIF4EBP1
6.38177e-228	0.810718	0.506	0.274	1.13487e-223	Trophoblast	VPS4B
4.78327e-227	0.7539	0.611	0.388	8.50608e-223	Trophoblast	TXN2
7.58487e-227	0.564101	0.954	0.858	1.34882e-222	Trophoblast	COX6C
7.47994e-226	0.611047	0.877	0.759	1.33016e-221	Trophoblast	ATP5PF
1.88817e-225	0.86416	0.531	0.309	3.35773e-221	Trophoblast	LOC110258667
2.07417e-220	2.34295	0.531	0.307	3.6885e-216	Trophoblast	ISG12(A)
5.33804e-219	0.758957	0.529	0.308	9.49263e-215	Trophoblast	SLC25A11
9.12771e-219	0.834342	0.548	0.319	1.62318e-214	Trophoblast	KTN1
1.76855e-218	0.721523	0.698	0.501	3.145e-214	Trophoblast	GON7
1.18849e-217	0.68527	0.529	0.299	2.11349e-213	Trophoblast	SS18L2
5.31886e-217	0.768275	0.558	0.32	9.45852e-213	Trophoblast	FAM3C
2.09933e-216	0.742634	0.519	0.296	3.73323e-212	Trophoblast	SMAP1
2.38884e-213	0.573488	0.728	0.496	4.24807e-209	Trophoblast	AP2M1
2.86585e-212	0.715241	0.545	0.315	5.09634e-208	Trophoblast	DERL2
3.97525e-212	0.530785	0.596	0.358	7.06919e-208	Trophoblast	RTN3
1.88593e-211	0.76571	0.504	0.288	3.35374e-207	Trophoblast	MRPS12
1.10779e-210	0.822881	0.543	0.309	1.96998e-206	Trophoblast	CCNL2
3.81855e-210	0.76123	0.526	0.278	6.79053e-206	Trophoblast	SCARB2
7.85144e-209	0.645664	0.632	0.414	1.39622e-204	Trophoblast	STUB1
1.57093e-207	0.567978	0.585	0.336	2.79359e-203	Trophoblast	COPZ1
7.15437e-207	1.30464	0.854	0.605	1.27226e-202	Trophoblast	HSPA5
3.86425e-206	0.637658	0.705	0.483	6.8718e-202	Trophoblast	PTBP1
7.20578e-206	0.642941	0.736	0.567	1.2814e-201	Trophoblast	TIMM8B
2.15173e-205	0.505344	0.908	0.736	3.82641e-201	Trophoblast	ATOX1
7.1393e-201	0.654733	0.777	0.56	1.26958e-196	Trophoblast	FKBP1A
1.47552e-200	0.69096	0.582	0.358	2.62391e-196	Trophoblast	RAB18
2.9431e-199	0.725932	0.924	0.777	5.23371e-195	Trophoblast	LOC100521680
3.85609e-199	0.670161	0.682	0.484	6.85729e-195	Trophoblast	NDUFA10
2.21177e-198	0.724078	0.557	0.357	3.93319e-194	Trophoblast	FAM162A
6.17914e-198	0.656967	0.544	0.32	1.09884e-193	Trophoblast	EIF4E
3.05802e-197	0.514192	0.518	0.287	5.43808e-193	Trophoblast	MED31
1.20092e-196	0.525959	0.759	0.551	2.1356e-192	Trophoblast	COPS9
3.59627e-196	0.681441	0.655	0.473	6.39525e-192	Trophoblast	TMEM147
2.42557e-195	0.508748	0.993	0.977	4.3134e-191	Trophoblast	RPS26
5.32185e-195	0.672236	0.598	0.355	9.46384e-191	Trophoblast	PRKAR1A
1.80337e-194	0.644349	0.547	0.338	3.20694e-190	Trophoblast	DPY30
5.90137e-194	0.677361	0.561	0.343	1.04944e-189	Trophoblast	RAP1A
1.91095e-192	0.977521	0.505	0.314	3.39824e-188	Trophoblast	CISD1
1.98452e-192	0.528575	0.67	0.435	3.52907e-188	Trophoblast	SUMO1
8.22119e-192	0.571156	0.604	0.38	1.46197e-187	Trophoblast	ETF1
1.71881e-191	0.582366	0.655	0.442	3.05656e-187	Trophoblast	CSNK2B
3.29786e-191	0.677804	0.737	0.566	5.86458e-187	Trophoblast	NDUFA2
3.50161e-191	0.577369	0.663	0.458	6.22691e-187	Trophoblast	UBXN1
7.54426e-191	0.568748	0.592	0.372	1.3416e-186	Trophoblast	GTF2A2
1.52695e-190	0.590724	0.777	0.632	2.71537e-186	Trophoblast	NDUFB7
2.28529e-189	0.51564	0.893	0.697	4.06394e-185	Trophoblast	RPL22L1
2.06516e-188	0.665879	0.64	0.442	3.67247e-184	Trophoblast	DNAJB6
4.10287e-188	0.787862	0.504	0.307	7.29613e-184	Trophoblast	MRPS36
5.15444e-188	0.532795	0.619	0.373	9.16615e-184	Trophoblast	MYDGF
9.38133e-188	0.657404	0.546	0.336	1.66828e-183	Trophoblast	CAMTA1
1.48131e-187	0.541027	0.779	0.478	2.63421e-183	Trophoblast	MANF
1.98795e-186	0.731008	0.566	0.348	3.53517e-182	Trophoblast	CCDC186
8.8901e-186	0.590403	0.565	0.354	1.58093e-181	Trophoblast	MRPL12
9.61709e-186	0.563395	0.537	0.31	1.71021e-181	Trophoblast	TMEM208
1.27629e-185	0.773548	0.636	0.461	2.26963e-181	Trophoblast	NDUFS3
1.94305e-185	0.60293	0.714	0.514	3.45532e-181	Trophoblast	EIF1B
2.1498e-185	0.560708	0.543	0.319	3.82298e-181	Trophoblast	IAH1
8.68156e-184	0.629133	0.651	0.435	1.54384e-179	Trophoblast	SPCS2
1.43396e-183	0.535369	0.705	0.516	2.55001e-179	Trophoblast	LAMTOR5
3.11582e-183	0.56242	0.713	0.511	5.54086e-179	Trophoblast	NUTF2
3.20037e-183	0.539889	0.785	0.644	5.69121e-179	Trophoblast	NDUFB4
1.40394e-182	0.689176	0.622	0.418	2.49662e-178	Trophoblast	CGGBP1
2.59122e-181	0.535487	0.576	0.326	4.60797e-177	Trophoblast	TRAM1
2.28296e-179	0.547796	0.867	0.732	4.05979e-175	Trophoblast	ENSSSCG00000015337
4.90226e-179	0.571863	0.854	0.758	8.7177e-175	Trophoblast	ATP5PD
3.94231e-176	0.629933	0.564	0.358	7.01061e-172	Trophoblast	LAMTOR1
1.21782e-175	0.627708	0.526	0.316	2.16564e-171	Trophoblast	CDK9
2.98541e-175	0.560933	0.658	0.456	5.30896e-171	Trophoblast	PFDN2
6.50134e-175	0.581201	0.922	0.706	1.15613e-170	Trophoblast	TPM4
4.13653e-174	0.572845	0.602	0.391	7.35599e-170	Trophoblast	MAP2K2
4.55971e-174	0.502768	0.567	0.314	8.10853e-170	Trophoblast	SELENOS
6.74644e-174	0.71698	0.532	0.332	1.19972e-169	Trophoblast	PSENEN
1.08438e-173	0.580318	0.59	0.363	1.92835e-169	Trophoblast	PPP1CB
1.72501e-173	0.631541	0.618	0.413	3.06759e-169	Trophoblast	CIRBP
9.2056e-172	0.637086	0.796	0.662	1.63703e-167	Trophoblast	ATP5PB
2.35959e-171	0.557475	0.676	0.466	4.19606e-167	Trophoblast	MTCH1
1.15598e-170	0.610923	0.524	0.31	2.05568e-166	Trophoblast	LOC100516390
2.0947e-170	0.729944	0.543	0.353	3.72501e-166	Trophoblast	ENSSSCG00000062912
2.11849e-170	0.700472	0.556	0.339	3.76731e-166	Trophoblast	WSB1
6.14773e-170	0.750375	0.844	0.719	1.09325e-165	Trophoblast	ATP5F1B
9.79519e-169	0.535192	0.764	0.622	1.74188e-164	Trophoblast	ATP5F1C
5.43973e-168	0.561534	0.89	0.618	9.67347e-164	Trophoblast	HSP90B1
1.38838e-167	0.510583	0.598	0.348	2.46895e-163	Trophoblast	SEC61A1
1.86782e-165	0.59834	0.652	0.468	3.32154e-161	Trophoblast	SDHB
2.26762e-165	0.526789	0.653	0.445	4.03252e-161	Trophoblast	ARPP19
3.80032e-165	0.604462	0.649	0.475	6.75811e-161	Trophoblast	UQCRB
1.66001e-163	0.574491	0.861	0.731	2.952e-159	Trophoblast	ATP5F1A
4.05547e-163	0.630191	0.555	0.351	7.21184e-159	Trophoblast	RAB5A
6.83782e-162	0.642916	0.857	0.689	1.21597e-157	Trophoblast	DDX5
3.46562e-160	0.541321	0.642	0.462	6.16292e-156	Trophoblast	NDUFA5
3.87147e-158	0.522977	0.591	0.386	6.88463e-154	Trophoblast	RBM4
8.18834e-158	0.652611	0.845	0.775	1.45613e-153	Trophoblast	GAPDH
1.43329e-156	0.569786	0.738	0.59	2.54881e-152	Trophoblast	NDUFB9
1.93956e-156	0.738706	0.702	0.537	3.44912e-152	Trophoblast	REXO2
1.72224e-155	0.509589	0.627	0.442	3.06266e-151	Trophoblast	TIMM17B
2.33288e-154	0.623288	0.542	0.355	4.14856e-150	Trophoblast	UQCRC2
5.26968e-154	1.61463	0.543	0.39	9.37108e-150	Trophoblast	APLP2
2.45752e-153	0.693303	0.545	0.375	4.3702e-149	Trophoblast	NDUFB6
2.50259e-153	1.75445	0.693	0.471	4.45035e-149	Trophoblast	S100A6
2.81072e-152	0.513504	0.526	0.31	4.9983e-148	Trophoblast	TVP23B
6.22021e-152	0.506775	0.628	0.439	1.10614e-147	Trophoblast	TXNL1
1.9762e-151	0.603826	0.564	0.369	3.51428e-147	Trophoblast	LAP3
5.73859e-149	0.544825	0.618	0.421	1.02049e-144	Trophoblast	SELENOT
9.83267e-149	0.621038	0.527	0.327	1.74854e-144	Trophoblast	EIF4G1
7.89466e-145	0.536168	0.72	0.562	1.40391e-140	Trophoblast	ATP5ME
2.30048e-144	0.717735	0.661	0.489	4.09095e-140	Trophoblast	FDPS
5.04559e-144	0.542216	0.536	0.348	8.97258e-140	Trophoblast	RPS19BP1
4.53442e-143	0.541923	0.57	0.382	8.06356e-139	Trophoblast	BUD23
1.15256e-136	0.557682	0.627	0.439	2.04959e-132	Trophoblast	REEP5
9.63168e-132	0.520047	0.585	0.353	1.7128e-127	Trophoblast	ID1
2.95487e-126	0.532695	0.568	0.384	5.25464e-122	Trophoblast	PAPOLA
4.88953e-124	0.632547	0.687	0.56	8.69506e-120	Trophoblast	NDUFS7
2.90945e-123	0.707123	0.535	0.328	5.17388e-119	Trophoblast	ATF3
7.40117e-123	0.578207	0.508	0.337	1.31615e-118	Trophoblast	NAA20
1.11063e-122	0.531214	0.53	0.361	1.97504e-118	Trophoblast	NDUFC1
2.20825e-117	0.710518	0.548	0.39	3.92694e-113	Trophoblast	FAM210B
3.70598e-116	0.505963	0.502	0.334	6.59034e-112	Trophoblast	VAPB
5.8012e-114	0.570256	0.504	0.327	1.03163e-109	Trophoblast	TOP2B
8.64683e-114	0.647888	0.5	0.326	1.53767e-109	Trophoblast	OPTN
9.55659e-114	0.674598	0.745	0.621	1.69945e-109	Trophoblast	GLRX5
1.52225e-112	0.51255	0.542	0.374	2.70701e-108	Trophoblast	HSPA9
1.79964e-111	0.63162	0.56	0.376	3.20029e-107	Trophoblast	MCL1
2.8166e-110	0.514687	0.586	0.427	5.00876e-106	Trophoblast	FUNDC2
3.94883e-110	0.604097	0.63	0.505	7.02221e-106	Trophoblast	SUCLG1
3.74993e-107	0.780896	0.552	0.385	6.6685e-103	Trophoblast	RESF1
1.82625e-93	1.01361	0.544	0.398	3.24763e-89	Trophoblast	YBX3
3.43171e-86	0.631821	0.629	0.515	6.10261e-82	Trophoblast	NDUFA11
7.95481e-86	0.789165	0.918	0.827	1.4146e-81	Trophoblast	GPX1
5.63123e-83	0.700041	0.571	0.433	1.0014e-78	Trophoblast	HNRNPH3
1.79376e-81	0.790945	0.596	0.471	3.18984e-77	Trophoblast	CTSB
4.4837e-79	1.00625	0.599	0.462	7.97337e-75	Trophoblast	ZFP36L1
3.94817e-77	2.95784	0.521	0.433	7.02103e-73	Trophoblast	CTSC
1.27223e-08	0.508255	0.992	0.988	0.000226241	Trophoblast	COX2
0	7.90083	0.862	0.035	0	Immune	CCL8
0	7.74858	0.876	0.033	0	Immune	C1QB
0	7.37231	0.853	0.054	0	Immune	CCL4
0	7.23293	0.921	0.018	0	Immune	FCGR3A
0	7.05773	0.853	0.023	0	Immune	C1QA
0	6.81895	0.699	0.024	0	Immune	CCL3L1
0	6.78466	0.858	0.019	0	Immune	LOC100624077
0	6.41146	0.852	0.011	0	Immune	C1QC
0	6.3706	0.898	0.032	0	Immune	FOLR1
0	6.27503	0.698	0.038	0	Immune	CD74
0	6.25853	0.887	0.029	0	Immune	CTSS
0	6.15789	0.784	0.032	0	Immune	CCL2
0	6.07762	0.911	0.013	0	Immune	TYROBP
0	5.96394	0.875	0.012	0	Immune	CSF1R
0	5.96265	0.911	0.012	0	Immune	FCER1G
0	5.74952	0.801	0.01	0	Immune	MRC1
0	5.66778	0.798	0.009	0	Immune	MX2
0	5.61919	0.839	0.007	0	Immune	GIMAP1
0	5.53248	0.761	0.011	0	Immune	TAGAP
0	5.49129	0.758	0.016	0	Immune	ENSSSCG00000060622
0	5.39777	0.906	0.009	0	Immune	GMFG
0	5.32898	0.717	0.004	0	Immune	CCL24
0	5.29649	0.785	0.01	0	Immune	CCL14
0	5.27442	0.634	0.006	0	Immune	LYVE1
0	5.19481	0.546	0.008	0	Immune	SLA-DQB1
0	5.11361	0.666	0.007	0	Immune	SRGN
0	5.00781	0.844	0.088	0	Immune	HOMER3
0	4.8886	0.778	0.003	0	Immune	LOC100520491
0	4.87198	0.54	0.01	0	Immune	GBP1
0	4.7516	0.703	0.007	0	Immune	CD83
0	4.74978	0.657	0.006	0	Immune	LOC100516039
0	4.70791	0.649	0.013	0	Immune	PLAC8
0	4.68016	0.643	0.004	0	Immune	PLEK
0	4.52885	0.717	0.006	0	Immune	NCF4
0	4.47935	0.695	0.012	0	Immune	CD14
0	4.43393	0.687	0.002	0	Immune	SAMSN1
0	4.2505	0.585	0.009	0	Immune	SLA-DMB
0	4.21667	0.644	0.003	0	Immune	GIMAP4
0	4.20628	0.568	0.002	0	Immune	BCL2A1
0	4.1923	0.699	0.005	0	Immune	LCP1
0	4.16601	0.76	0.03	0	Immune	PSMB8
0	4.14738	0.935	0.358	0	Immune	CTSZ
0	4.11428	0.826	0.145	0	Immune	PEPD
0	4.09586	0.79	0.025	0	Immune	ARHGDIB
0	4.0906	0.842	0.172	0	Immune	FABP5
0	4.04647	0.609	0.003	0	Immune	IGHM
0	4.02912	0.586	0.002	0	Immune	CD163
0	4.01571	0.805	0.035	0	Immune	BST2
0	4.01214	0.661	0.013	0	Immune	PLA2G7
0	4.01143	0.806	0.059	0	Immune	SPI1
0	3.9744	0.748	0.056	0	Immune	OTULINL
0	3.96848	0.588	0.005	0	Immune	CORO1A
0	3.96618	0.57	0.002	0	Immune	CX3CR1
0	3.93934	0.6	0.001	0	Immune	PTPRC
0	3.93706	0.684	0.003	0	Immune	EBI3
0	3.92325	0.633	0.002	0	Immune	GPR34
0	3.88207	0.673	0.002	0	Immune	CD53
0	3.84271	0.715	0.013	0	Immune	PTPN6
0	3.81639	0.595	0.004	0	Immune	PHACTR1
0	3.81189	0.88	0.126	0	Immune	LAPTM5
0	3.80313	0.633	0.032	0	Immune	PSMB9
0	3.79241	0.624	0.004	0	Immune	RASSF4
0	3.74069	0.933	0.25	0	Immune	CYBA
0	3.72302	0.642	0.051	0	Immune	MAFB
0	3.68937	0.898	0.105	0	Immune	AIF1
0	3.68777	0.578	0.002	0	Immune	MS4A4A
[truncated: 3,482 more rows]

## Sheet: Trophoblast subclusters
Table S2-2. Differentially expressed genes in Trophoblast subclusters
p_val	avg_log2FC	pct.1	pct.2	p_val_adj	cluster	gene
0	2.37979	0.959	0.432	0	TrPC	HAND1
0	2.32551	0.987	0.741	0	TrPC	PFN1
0	2.31112	0.978	0.423	0	TrPC	RNASE1
0	2.05098	1	0.914	0	TrPC	PLET1
0	1.91152	0.949	0.365	0	TrPC	LOC396905
0	1.87536	0.997	0.812	0	TrPC	AKR1B1
0	1.74987	1	0.997	0	TrPC	TMSB4X
0	1.69996	0.997	0.864	0	TrPC	TPM4
0	1.52762	0.994	0.919	0	TrPC	CFL1
0	1.3621	1	0.993	0	TrPC	TMSB10
3.43767e-305	1.864	0.949	0.429	6.1132e-301	TrPC	COTL1
3.95075e-304	1.91124	0.988	0.864	7.02563e-300	TrPC	GPX1
1.49398e-297	1.93369	0.871	0.229	2.65675e-293	TrPC	AIF1
9.61997e-289	1.47703	1	0.925	1.71072e-284	TrPC	UPTI
2.31225e-282	1.14925	0.997	0.935	4.11187e-278	TrPC	CHCHD2
2.99387e-282	1.59649	0.975	0.726	5.32401e-278	TrPC	RAP1B
3.65432e-279	1.81603	0.961	0.428	6.49848e-275	TrPC	CTBS
1.13172e-277	1.56881	0.965	0.664	2.01254e-273	TrPC	ARPC5
3.72312e-274	1.71802	0.924	0.353	6.62083e-270	TrPC	FSCN1
4.27734e-269	1.67668	0.945	0.619	7.6064e-265	TrPC	GLRX
9.6752e-269	1.73163	0.921	0.37	1.72054e-264	TrPC	WNT6
3.56855e-268	1.85061	0.866	0.278	6.34595e-264	TrPC	CAPG
2.10123e-263	1.83688	0.89	0.443	3.73662e-259	TrPC	TMEM106C
1.99902e-262	1.37894	0.994	0.775	3.55485e-258	TrPC	FABP3
1.80891e-261	1.76093	0.936	0.473	3.21678e-257	TrPC	FXYD4
1.92301e-261	1.91657	0.866	0.411	3.41969e-257	TrPC	TIMM8A
2.30688e-261	1.64401	0.914	0.372	4.10232e-257	TrPC	DNASE2
1.58928e-260	1.78274	0.936	0.372	2.82622e-256	TrPC	PLBD1
2.75951e-260	1.45535	0.958	0.425	4.90723e-256	TrPC	DPPA5
2.06285e-258	1.86425	0.751	0.137	3.66837e-254	TrPC	WNT4
2.63287e-257	1.74139	0.853	0.257	4.68203e-253	TrPC	GCA
4.63504e-254	1.39719	0.995	0.818	8.2425e-250	TrPC	CKB
4.69287e-254	1.86269	0.911	0.338	8.34533e-250	TrPC	PLA2G10
1.17731e-253	1.73521	0.878	0.271	2.09361e-249	TrPC	LOC100737419
3.1944e-252	1.76926	0.923	0.524	5.68061e-248	TrPC	CORO1B
6.6821e-251	1.57005	0.926	0.474	1.18828e-246	TrPC	EFHD2
2.33506e-249	1.63011	0.918	0.451	4.15244e-245	TrPC	CLDN6
5.08029e-249	1.56707	0.934	0.488	9.03428e-245	TrPC	SELENOM
1.00532e-248	1.57905	0.953	0.4	1.78776e-244	TrPC	HAVCR1
6.36221e-245	1.65054	0.902	0.447	1.13139e-240	TrPC	VASP
1.26654e-239	1.38793	0.848	0.224	2.25229e-235	TrPC	SLC13A4
4.03079e-237	1.84616	0.763	0.181	7.16795e-233	TrPC	BATF3
3.14472e-235	1.29316	0.951	0.383	5.59226e-231	TrPC	ENTPD8
2.20703e-232	1.1658	0.981	0.511	3.92475e-228	TrPC	CTSL
3.36038e-231	1.77667	0.742	0.164	5.97576e-227	TrPC	SMPDL3A
2.04709e-227	2.04903	0.897	0.423	3.64033e-223	TrPC	INS
8.55904e-227	1.63978	0.883	0.321	1.52205e-222	TrPC	C1QTNF4
9.26391e-227	1.01302	0.986	0.853	1.6474e-222	TrPC	CLTA
8.51523e-226	1.64047	0.779	0.227	1.51426e-221	TrPC	GALM
1.08223e-225	1.24853	0.974	0.794	1.92453e-221	TrPC	ACTR3
4.03214e-224	1.73542	0.802	0.263	7.17035e-220	TrPC	PKIB
1.48017e-223	1.62578	0.727	0.149	2.63219e-219	TrPC	SLC7A9
2.55749e-222	1.36816	0.944	0.575	4.54798e-218	TrPC	PEMT
8.86195e-220	1.5898	0.909	0.455	1.57592e-215	TrPC	BASP1
5.58235e-218	1.14581	0.977	0.795	9.9271e-214	TrPC	DBI
3.01394e-217	1.74787	0.751	0.191	5.35969e-213	TrPC	HSD17B1
1.13622e-214	1.30179	0.941	0.52	2.02054e-210	TrPC	REXO2
4.59981e-214	1.23301	0.957	0.788	8.17984e-210	TrPC	ARPC2
7.21647e-214	0.880957	0.99	0.897	1.2833e-209	TrPC	MIF
7.10529e-213	1.23148	0.956	0.678	1.26353e-208	TrPC	ARPC1B
5.81831e-212	1.56698	0.825	0.318	1.03467e-207	TrPC	FERMT1
1.4287e-208	1.40954	0.836	0.296	2.54065e-204	TrPC	PRSS16
1.57987e-208	1.50006	0.806	0.293	2.80948e-204	TrPC	BIN1
1.09898e-205	1.50979	0.811	0.319	1.95431e-201	TrPC	PRPSAP1
1.45899e-204	1.33054	0.825	0.276	2.59452e-200	TrPC	PROM2
2.70719e-204	0.979125	0.972	0.819	4.8142e-200	TrPC	ATP5MC2
1.06887e-203	1.41623	0.868	0.419	1.90078e-199	TrPC	PGAP2
2.6649e-202	1.66564	0.734	0.196	4.73899e-198	TrPC	TM4SF5
4.66565e-201	1.19913	0.931	0.665	8.29693e-197	TrPC	CAPZA2
5.11167e-201	1.24201	0.854	0.34	9.09009e-197	TrPC	GATA3
7.11703e-199	1.42568	0.842	0.381	1.26562e-194	TrPC	PDXK
2.61012e-198	1.14905	0.787	0.216	4.64157e-194	TrPC	ENSSSCG00000057909
6.6108e-196	1.73717	0.801	0.315	1.1756e-191	TrPC	DEFB1.1
6.20095e-195	1.431	0.8	0.262	1.10271e-190	TrPC	IGFBP5
1.21292e-194	1.79402	0.641	0.138	2.15694e-190	TrPC	SLC35G1
1.74628e-190	0.910189	0.984	0.873	3.10542e-186	TrPC	SEC61B
2.41108e-189	1.25126	0.926	0.585	4.28762e-185	TrPC	CYSTM1
3.25536e-188	1.23677	0.936	0.615	5.78901e-184	TrPC	CSRP2
8.68024e-188	1.25269	0.633	0.118	1.54361e-183	TrPC	IRX4
2.51376e-186	1.39887	0.838	0.4	4.47022e-182	TrPC	SHISA4
2.82367e-184	1.39373	0.616	0.116	5.02134e-180	TrPC	MEP1B
3.55512e-184	1.39791	0.672	0.159	6.32207e-180	TrPC	ENSSSCG00000052944
1.10153e-183	1.65953	0.624	0.134	1.95885e-179	TrPC	DNMT3B
2.1193e-181	1.56367	0.691	0.212	3.76875e-177	TrPC	SGPP1
1.16065e-180	1.55855	0.614	0.126	2.06398e-176	TrPC	GPR157
1.59594e-180	1.33229	0.691	0.2	2.83806e-176	TrPC	SHMT1
1.88088e-180	1.59983	0.676	0.191	3.34477e-176	TrPC	MSN
6.66089e-180	1.47449	0.9	0.557	1.18451e-175	TrPC	SPTSSA
3.06832e-179	1.62847	0.658	0.154	5.45639e-175	TrPC	CYP17A1
4.613e-179	0.895368	0.986	0.858	8.2033e-175	TrPC	SEC61G
1.32007e-177	1.23835	0.962	0.749	2.34747e-173	TrPC	GRN
2.42862e-175	0.946156	0.983	0.807	4.31881e-171	TrPC	COX5A
4.41488e-175	1.19725	0.873	0.504	7.85099e-171	TrPC	STARD10
4.63089e-175	0.869724	0.979	0.854	8.23512e-171	TrPC	ATOX1
4.89054e-174	1.39182	0.818	0.424	8.69685e-170	TrPC	TMEM165
3.49704e-173	1.56745	0.743	0.3	6.21878e-169	TrPC	GMDS
2.45901e-172	1.26786	0.676	0.169	4.37286e-168	TrPC	TFAP2A
1.52699e-168	1.77156	0.513	0.083	2.71544e-164	TrPC	LMO1
3.55485e-168	0.993354	0.951	0.744	6.3216e-164	TrPC	ARPC3
5.41001e-168	1.76025	0.553	0.108	9.62063e-164	TrPC	C16orf74
6.89338e-168	1.95063	0.577	0.131	1.22585e-163	TrPC	UCP2
3.42423e-167	1.45779	0.676	0.186	6.0893e-163	TrPC	IFNG
5.89583e-167	1.46572	0.777	0.373	1.04846e-162	TrPC	FAM210B
2.12835e-166	1.35025	0.814	0.427	3.78484e-162	TrPC	CREB3
1.42936e-165	1.34114	0.78	0.343	2.54184e-161	TrPC	ALAD
3.98339e-165	0.985824	0.987	0.877	7.08366e-161	TrPC	TUBA1B
1.26192e-164	1.01977	0.936	0.728	2.24407e-160	TrPC	CDC42
1.54343e-164	0.932518	0.959	0.797	2.74467e-160	TrPC	ENSSSCG00000015337
8.69601e-164	1.59045	0.577	0.125	1.54641e-159	TrPC	GPR160
3.28346e-163	1.35614	0.745	0.276	5.83897e-159	TrPC	SORD
6.86797e-163	0.989853	0.968	0.714	1.22133e-158	TrPC	NDUFS6
3.22863e-161	1.437	0.749	0.367	5.74148e-157	TrPC	CIAO2A
7.05752e-161	0.555146	1	0.994	1.25504e-156	TrPC	RPLP0
9.2051e-161	1.53399	0.584	0.135	1.63694e-156	TrPC	DOK4
3.4128e-160	1.38489	0.766	0.331	6.06898e-156	TrPC	PSAT1
7.49843e-160	0.738904	0.999	0.955	1.33345e-155	TrPC	SLC25A3
1.70844e-159	1.35256	0.843	0.48	3.03813e-155	TrPC	PDHB
7.22932e-157	2.02996	0.527	0.113	1.28559e-152	TrPC	ENO3
2.33853e-155	1.13412	0.877	0.474	4.15861e-151	TrPC	TMEM254
8.55985e-155	1.32625	0.706	0.265	1.5222e-150	TrPC	SSBP3
1.8571e-153	1.55346	0.531	0.107	3.30249e-149	TrPC	RAB6B
1.00543e-151	1.26272	0.761	0.334	1.78796e-147	TrPC	UROD
1.24684e-151	1.5234	0.631	0.203	2.21726e-147	TrPC	GLIPR1
1.97537e-151	0.843006	0.981	0.799	3.5128e-147	TrPC	COX7B
9.72944e-151	0.659904	0.997	0.956	1.73019e-146	TrPC	RPS16
2.70146e-150	0.902853	0.977	0.869	4.804e-146	TrPC	DSTN
6.36496e-150	1.09671	0.838	0.407	1.13188e-145	TrPC	GATA2
7.91364e-150	1.00913	0.92	0.519	1.40728e-145	TrPC	DAB2
2.5471e-149	1.19904	0.726	0.282	4.52951e-145	TrPC	LHFPL2
5.95225e-148	1.53475	0.65	0.218	1.05849e-143	TrPC	TUBB2B
3.36491e-147	0.704051	0.993	0.94	5.98382e-143	TrPC	MYL6
5.17796e-147	1.29232	0.747	0.313	9.20797e-143	TrPC	GNB4
9.12199e-147	1.1183	0.626	0.162	1.62216e-142	TrPC	PRSS12
4.62106e-146	1.1867	0.574	0.124	8.21763e-142	TrPC	LOC110259471
1.1228e-145	1.38725	0.583	0.144	1.99667e-141	TrPC	FLNC
9.85107e-145	1.20664	0.616	0.164	1.75182e-140	TrPC	SLC36A2
1.26549e-144	0.937094	0.942	0.715	2.25042e-140	TrPC	PARK7
1.27656e-144	1.72346	0.555	0.15	2.27012e-140	TrPC	PKIA
1.84296e-144	1.41058	0.624	0.179	3.27733e-140	TrPC	CITED1
1.52008e-143	1.01179	0.971	0.782	2.70316e-139	TrPC	GLUL
1.63827e-141	1.05247	0.725	0.248	2.91333e-137	TrPC	PDGFA
2.51477e-141	1.23419	0.713	0.262	4.47201e-137	TrPC	SLC7A4
2.90498e-141	0.596116	0.996	0.947	5.16592e-137	TrPC	RPL36A
6.37453e-141	1.34832	0.716	0.292	1.13358e-136	TrPC	BAMBI
5.22658e-140	1.04858	0.686	0.228	9.29442e-136	TrPC	GPC1
1.19754e-139	1.05126	0.839	0.513	2.12959e-135	TrPC	AGTRAP
1.40031e-139	1.12109	0.822	0.45	2.49016e-135	TrPC	HMGCS1
5.70818e-139	1.121	0.818	0.437	1.01509e-134	TrPC	ECI2
1.13706e-138	0.953687	0.904	0.541	2.02203e-134	TrPC	IDH1
1.46743e-138	1.21203	0.725	0.302	2.60952e-134	TrPC	BSPRY
9.6028e-137	0.960357	0.919	0.672	1.70767e-132	TrPC	MANF
3.5055e-136	1.91802	0.541	0.145	6.23382e-132	TrPC	TMEM45A
9.34769e-136	1.22111	0.765	0.396	1.6623e-131	TrPC	DNAJC19
1.41469e-135	1.29548	0.723	0.311	2.51575e-131	TrPC	GLIPR2
1.96627e-135	1.23562	0.598	0.169	3.49662e-131	TrPC	SLC39A2
4.16507e-135	1.01488	0.856	0.577	7.40675e-131	TrPC	GON7
4.42786e-135	1.18102	0.797	0.452	7.87407e-131	TrPC	PGK1
6.58606e-135	1.29574	0.712	0.32	1.1712e-130	TrPC	CCNG1
1.37314e-134	1.34484	0.526	0.129	2.44186e-130	TrPC	NR6A1
1.58393e-134	1.07047	0.832	0.517	2.8167e-130	TrPC	RNF181
1.6143e-133	1.20696	0.773	0.408	2.8707e-129	TrPC	RNF149
7.73569e-132	1.27538	0.713	0.328	1.37564e-127	TrPC	ATP6V1B2
1.24789e-131	1.34013	0.521	0.132	2.21912e-127	TrPC	CORO2A
1.33142e-131	0.872162	0.964	0.814	2.36766e-127	TrPC	MYL12A
1.21838e-130	1.02335	0.843	0.534	2.16665e-126	TrPC	TMEM167A
2.47494e-130	1.54396	0.524	0.123	4.40119e-126	TrPC	PTHLH
2.71914e-130	0.879004	0.803	0.371	4.83545e-126	TrPC	BEX4
3.13099e-130	1.03239	0.818	0.477	5.56783e-126	TrPC	PDHA1
3.61804e-130	0.599075	0.999	0.946	6.43396e-126	TrPC	COX8A
3.57945e-129	0.996309	0.863	0.587	6.36534e-125	TrPC	ACTR2
3.67616e-129	0.969676	0.852	0.515	6.53731e-125	TrPC	FDPS
3.85455e-129	1.18786	0.754	0.414	6.85455e-125	TrPC	SAR1B
9.94778e-129	1.09383	0.561	0.14	1.76901e-124	TrPC	ITGB2
3.47764e-127	0.751707	0.978	0.846	6.18428e-123	TrPC	EIF4G2
9.17838e-127	0.914769	0.908	0.635	1.63219e-122	TrPC	ERH
9.46833e-127	0.776442	0.969	0.835	1.68375e-122	TrPC	RPL22L1
2.61418e-126	1.27816	0.61	0.218	4.6488e-122	TrPC	SNX10
2.69409e-126	1.51339	0.56	0.184	4.79091e-122	TrPC	TSPAN33
2.9747e-125	0.887352	0.972	0.748	5.28992e-121	TrPC	GAPDH
5.34027e-125	1.13722	0.779	0.464	9.49661e-121	TrPC	MLF2
7.66733e-125	1.08021	0.756	0.386	1.36348e-120	TrPC	KIAA0930
8.38251e-125	0.683862	0.981	0.797	1.49066e-120	TrPC	LOC100524873
8.81973e-125	1.04068	0.89	0.66	1.56841e-120	TrPC	CYB5A
1.44968e-123	0.904484	0.949	0.717	2.57797e-119	TrPC	TUBB
3.87526e-123	1.13119	0.5	0.112	6.89137e-119	TrPC	SLC15A2
6.01156e-123	1.01791	0.774	0.423	1.06904e-118	TrPC	ATP1B3
1.19362e-122	1.35495	0.641	0.265	2.12262e-118	TrPC	HMBS
1.68497e-121	0.851234	0.919	0.665	2.99638e-117	TrPC	TOMM22
1.49704e-120	1.28983	0.538	0.157	2.66219e-116	TrPC	CD59
8.28213e-117	0.890379	0.874	0.595	1.47281e-112	TrPC	AP2S1
1.44159e-116	1.28774	0.543	0.171	2.56358e-112	TrPC	PIP4K2A
4.88161e-116	1.275	0.679	0.305	8.68097e-112	TrPC	SRM
5.32981e-116	0.951361	0.752	0.336	9.47801e-112	TrPC	GJB3
6.38596e-116	1.22922	0.646	0.274	1.13562e-111	TrPC	GNAI1
7.71971e-116	1.12987	0.622	0.229	1.3728e-111	TrPC	MTURN
1.66055e-115	0.776473	0.956	0.819	2.95295e-111	TrPC	ARF4
1.7701e-115	1.07454	0.821	0.518	3.14777e-111	TrPC	JPT1
1.08895e-114	1.03016	0.809	0.518	1.93648e-110	TrPC	KRAS
5.66805e-114	0.996847	0.846	0.594	1.00795e-109	TrPC	CAP1
8.12156e-114	0.841717	0.908	0.726	1.44426e-109	TrPC	TTLL3
1.19032e-113	1.30985	0.549	0.194	2.11674e-109	TrPC	ADK
3.72272e-113	1.11894	0.516	0.153	6.62012e-109	TrPC	SATB2
5.74098e-113	0.958014	0.734	0.351	1.02092e-108	TrPC	CITED2
7.1929e-113	0.843352	0.906	0.661	1.27911e-108	TrPC	SNRPG
1.20567e-112	1.26629	0.603	0.214	2.14404e-108	TrPC	CKMT1A
1.86219e-112	0.860913	0.923	0.602	3.31153e-108	TrPC	S100A16
1.85064e-111	0.976862	0.828	0.49	3.29099e-107	TrPC	NDUFS3
3.99688e-111	0.997691	0.828	0.557	7.10765e-107	TrPC	SNX3
5.13486e-111	1.10926	0.605	0.22	9.13132e-107	TrPC	BCAR3
6.98068e-111	1.12086	0.717	0.337	1.24137e-106	TrPC	HEXB
3.41412e-110	0.584927	0.988	0.883	6.07134e-106	TrPC	ENSSSCG00000052280
7.50788e-110	1.01338	0.834	0.586	1.33513e-105	TrPC	FDX1
1.41663e-109	1.17689	0.73	0.404	2.51919e-105	TrPC	ACAT2
2.26716e-109	1.12058	0.654	0.308	4.03169e-105	TrPC	HADH
6.02702e-109	0.937507	0.799	0.47	1.07179e-104	TrPC	RNASET2
1.21585e-108	0.616026	0.981	0.873	2.16215e-104	TrPC	HINT1
3.46498e-108	1.18065	0.631	0.269	6.16177e-104	TrPC	NANS
7.65543e-108	0.552714	0.993	0.896	1.36136e-103	TrPC	AMDHD2
2.47276e-106	0.969075	0.694	0.346	4.3973e-102	TrPC	UROS
6.88876e-106	0.775213	0.912	0.666	1.22503e-101	TrPC	MDH2
3.68373e-105	0.927033	0.771	0.43	6.55078e-101	TrPC	FASN
1.27469e-104	0.579128	0.977	0.8	2.26678e-100	TrPC	COX6B
6.24572e-104	0.796729	0.902	0.659	1.11068e-99	TrPC	NDUFB3
5.84354e-103	1.11275	0.533	0.162	1.03916e-98	TrPC	LOC100624149
1.11023e-102	0.627991	0.945	0.795	1.97432e-98	TrPC	SNRPD2
1.49031e-102	0.953377	0.776	0.485	2.65022e-98	TrPC	ARL5A
3.32171e-102	0.573809	0.984	0.864	5.90699e-98	TrPC	COX7A2
1.29892e-101	0.520939	0.985	0.933	2.30986e-97	TrPC	SSR4
8.78346e-101	1.09112	0.624	0.267	1.56196e-96	TrPC	CIB2
2.48178e-100	0.757803	0.91	0.699	4.41335e-96	TrPC	CMPK1
6.33581e-100	0.740811	0.932	0.773	1.1267e-95	TrPC	RAB11A
1.04201e-99	0.692218	0.97	0.879	1.85301e-95	TrPC	EIF4A1
1.73476e-99	1.1401	0.666	0.349	3.08493e-95	TrPC	PITPNA
6.17538e-99	0.757183	0.873	0.621	1.09817e-94	TrPC	GCSH
1.26819e-98	0.962294	0.706	0.376	2.25522e-94	TrPC	LOC100153925
4.19739e-98	1.08991	0.674	0.364	7.46423e-94	TrPC	LYPLA1
4.30988e-98	0.761795	0.911	0.716	7.66427e-94	TrPC	TMED2
1.2866e-97	1.35482	0.504	0.167	2.28796e-93	TrPC	TMEM123
5.07072e-97	0.670887	0.989	0.927	9.01726e-93	TrPC	NPM1
3.1103e-96	1.00868	0.575	0.233	5.53105e-92	TrPC	DCBLD1
5.28017e-96	0.890558	0.802	0.468	9.38973e-92	TrPC	ADI1
7.4745e-95	0.690634	0.919	0.677	1.32919e-90	TrPC	ENSSSCG00000059584
1.67033e-94	1.09457	0.678	0.358	2.97034e-90	TrPC	C7orf50
2.19115e-94	0.510677	0.975	0.842	3.89653e-90	TrPC	COX5B
3.2873e-94	0.88344	0.672	0.326	5.8458e-90	TrPC	CCSER2
1.37111e-93	0.826255	0.857	0.606	2.43824e-89	TrPC	SNRPD3
5.12796e-93	0.77061	0.903	0.658	9.11905e-89	TrPC	ATP5F1C
8.12433e-93	0.742139	0.924	0.733	1.44475e-88	TrPC	RNASEK
1.10291e-92	1.01807	0.635	0.312	1.96131e-88	TrPC	SLC25A1
1.33442e-92	0.811193	0.814	0.548	2.37301e-88	TrPC	LAMTOR2
3.38592e-92	0.780958	0.837	0.56	6.02119e-88	TrPC	DYNLT1
4.43532e-92	1.04521	0.832	0.612	7.88733e-88	TrPC	PRDX5
3.79169e-91	0.728971	0.862	0.594	6.74277e-87	TrPC	OSTC
4.10992e-91	0.565516	0.991	0.969	7.30866e-87	TrPC	KRT8
5.97064e-91	0.875558	0.905	0.696	1.06176e-86	TrPC	OAT
1.31494e-90	0.51568	0.972	0.796	2.33836e-86	TrPC	CYCS
1.83997e-90	0.958912	0.592	0.259	3.27202e-86	TrPC	MSX2
2.14616e-90	0.687956	0.947	0.796	3.81652e-86	TrPC	HNRNPF
2.34144e-90	0.945779	0.717	0.416	4.16379e-86	TrPC	PDAP1
3.08737e-90	0.769171	0.874	0.628	5.49028e-86	TrPC	VDAC2
6.65525e-90	0.920761	0.807	0.585	1.1835e-85	TrPC	PTP4A1
1.05746e-89	0.885528	0.773	0.482	1.88048e-85	TrPC	BZW2
1.66563e-89	0.697282	0.911	0.732	2.96198e-85	TrPC	ARHGDIA
3.87259e-89	0.776947	0.84	0.602	6.88663e-85	TrPC	ALYREF
1.01731e-88	1.13908	0.528	0.218	1.80909e-84	TrPC	SPG21
1.28359e-88	0.975343	0.634	0.303	2.28261e-84	TrPC	ARL4A
4.85856e-88	0.685888	0.912	0.747	8.63998e-84	TrPC	SERP1
1.59757e-87	0.710814	0.918	0.702	2.84095e-83	TrPC	YWHAB
3.17715e-87	0.635298	0.907	0.718	5.64993e-83	TrPC	POMP
7.9645e-87	0.707855	0.87	0.629	1.41633e-82	TrPC	SDHD
8.00312e-87	0.84176	0.545	0.193	1.4232e-82	TrPC	PTK2B
4.04595e-86	1.04138	0.562	0.249	7.19492e-82	TrPC	AP2A1
5.1227e-86	1.12418	0.531	0.212	9.1097e-82	TrPC	ABHD17C
5.7811e-86	0.986183	0.705	0.405	1.02805e-81	TrPC	HEBP1
1.15719e-85	0.986879	0.602	0.285	2.05783e-81	TrPC	PYCR3
1.32665e-85	0.573085	0.957	0.841	2.35919e-81	TrPC	ARF1
2.62586e-85	0.822581	0.775	0.495	4.66957e-81	TrPC	ACER3
1.04273e-84	0.769454	0.779	0.471	1.85429e-80	TrPC	MKKS
1.73656e-84	0.916111	0.708	0.408	3.08813e-80	TrPC	ANP32E
1.77666e-84	1.04383	0.619	0.28	3.15944e-80	TrPC	CAMK2N1
1.85136e-84	1.00296	0.603	0.29	3.29227e-80	TrPC	PNPO
3.2752e-84	0.882255	0.682	0.376	5.8243e-80	TrPC	CPOX
5.79144e-84	0.585565	0.968	0.849	1.02989e-79	TrPC	VAMP8
9.67155e-84	1.02403	0.595	0.3	1.71989e-79	TrPC	RAB8A
2.51839e-83	0.576541	0.953	0.813	4.47845e-79	TrPC	SUB1
7.33298e-83	1.0243	0.569	0.267	1.30402e-78	TrPC	MXD4
1.89877e-82	0.867043	0.745	0.475	3.37657e-78	TrPC	GTF2A2
3.63508e-82	0.795458	0.795	0.541	6.46426e-78	TrPC	RAB5C
4.55624e-82	0.790581	0.774	0.508	8.10236e-78	TrPC	CDKN2AIPNL
4.93414e-82	0.753804	0.574	0.254	8.77437e-78	TrPC	PLEKHH1
3.14639e-81	0.964598	0.559	0.25	5.59523e-77	TrPC	RCC2
1.97732e-80	0.809728	0.805	0.581	3.51627e-76	TrPC	PSMA6
3.33727e-80	0.577132	0.918	0.694	5.93467e-76	TrPC	S100A14
3.8115e-80	0.795497	0.793	0.545	6.778e-76	TrPC	RPL26L1
4.1993e-80	0.861654	0.708	0.412	7.46762e-76	TrPC	RNPEP
6.01945e-80	0.522989	0.971	0.805	1.07044e-75	TrPC	ATP5PF
7.16851e-80	0.556196	0.954	0.822	1.27478e-75	TrPC	TPM3
1.24421e-79	0.832611	0.765	0.505	2.21258e-75	TrPC	UBE2I
7.04124e-79	0.960778	0.679	0.378	1.25214e-74	TrPC	CMC2
1.26588e-78	0.764994	0.835	0.621	2.25111e-74	TrPC	NUTF2
1.82983e-78	0.767382	0.81	0.591	3.25398e-74	TrPC	SF3B6
2.64852e-78	0.799584	0.744	0.485	4.70985e-74	TrPC	ARL8B
3.96328e-78	1.28378	0.554	0.262	7.0479e-74	TrPC	KPNA2
7.52683e-78	0.922428	0.634	0.327	1.3385e-73	TrPC	BCAM
3.13564e-77	0.919988	0.61	0.304	5.5761e-73	TrPC	LDOC1
7.17781e-77	0.668568	0.868	0.629	1.27643e-72	TrPC	CLINT1
1.70819e-76	0.860154	0.598	0.307	3.03767e-72	TrPC	SLMAP
1.06719e-75	0.742029	0.813	0.589	1.89778e-71	TrPC	BRK1
1.08002e-75	0.911918	0.547	0.243	1.92059e-71	TrPC	PRR5
2.06759e-75	0.774023	0.738	0.44	3.67679e-71	TrPC	TMEM9
1.56648e-74	0.775007	0.726	0.443	2.78567e-70	TrPC	MRPL12
3.76537e-74	0.945568	0.551	0.263	6.69596e-70	TrPC	ARMC10
5.78232e-74	0.73581	0.579	0.257	1.02827e-69	TrPC	SDF2L1
1.78396e-73	0.670609	0.838	0.595	3.17242e-69	TrPC	NEDD8
1.81766e-73	0.705271	0.771	0.48	3.23234e-69	TrPC	TLN1
3.74657e-73	1.10568	0.505	0.224	6.66252e-69	TrPC	KIF1C
8.52513e-73	0.728282	0.527	0.215	1.51602e-68	TrPC	MFSD12
1.31717e-72	0.521797	0.973	0.882	2.34232e-68	TrPC	PPIB
2.61708e-72	0.568892	0.918	0.703	4.65395e-68	TrPC	ATP6V1F
3.14347e-72	0.879924	0.532	0.236	5.59003e-68	TrPC	SLC46A1
3.74695e-72	1.19679	0.547	0.265	6.6632e-68	TrPC	MYL9
4.91758e-72	0.653964	0.829	0.599	8.74494e-68	TrPC	SNX5
5.37004e-72	0.791531	0.719	0.455	9.54954e-68	TrPC	SNX2
1.19158e-71	0.667103	0.528	0.217	2.11898e-67	TrPC	SLC37A2
1.55385e-71	1.07883	0.513	0.24	2.76321e-67	TrPC	DCTN6
3.07766e-71	0.755008	0.774	0.524	5.473e-67	TrPC	STUB1
4.13579e-71	0.627317	0.864	0.656	7.35467e-67	TrPC	KRTCAP2
8.85416e-71	0.902669	0.578	0.286	1.57453e-66	TrPC	EBP
1.00333e-70	0.798778	0.714	0.437	1.78422e-66	TrPC	TIMM13
1.11757e-70	0.596104	0.848	0.569	1.98738e-66	TrPC	NDUFV3
1.31453e-70	0.880238	0.829	0.603	2.33762e-66	TrPC	UBE2S
1.71271e-70	0.783932	0.628	0.336	3.04572e-66	TrPC	UGP2
2.69362e-70	0.548579	0.912	0.674	4.79006e-66	TrPC	NDUFB7
7.38817e-70	0.873476	0.594	0.32	1.31384e-65	TrPC	LSM2
9.69114e-70	0.640991	0.864	0.67	1.72338e-65	TrPC	ELOC
1.39934e-69	0.723992	0.753	0.503	2.48844e-65	TrPC	TMED7
1.69092e-69	0.695407	0.738	0.456	3.00696e-65	TrPC	NDUFB11
1.72681e-69	0.922871	0.525	0.245	3.07079e-65	TrPC	MTAP
2.42507e-69	0.929802	0.555	0.272	4.31251e-65	TrPC	CCZ1
4.81673e-69	0.785635	0.642	0.326	8.56559e-65	TrPC	FLNA
5.42275e-69	0.583633	0.887	0.682	9.64328e-65	TrPC	WDR83OS
2.2411e-68	0.663692	0.845	0.638	3.98534e-64	TrPC	AP2M1
3.08829e-68	0.620944	0.871	0.668	5.49191e-64	TrPC	COPE
5.323e-68	0.683838	0.665	0.349	9.4659e-64	TrPC	PLPP2
5.45629e-68	0.750795	0.709	0.454	9.70292e-64	TrPC	LAP3
6.66611e-68	0.833963	0.656	0.393	1.18544e-63	TrPC	CDK4
9.97692e-68	0.678532	0.825	0.605	1.7742e-63	TrPC	DYNLRB1
1.71799e-67	0.636389	0.808	0.584	3.05509e-63	TrPC	CFDP1
1.8574e-67	0.738269	0.697	0.431	3.30301e-63	TrPC	APRT
4.71554e-67	0.863557	0.522	0.238	8.38564e-63	TrPC	CCDC167
1.10807e-66	0.698534	0.797	0.574	1.97049e-62	TrPC	SUMO1
1.15388e-66	0.832092	0.537	0.266	2.05195e-62	TrPC	GOPC
2.94226e-66	0.802057	0.679	0.414	5.23223e-62	TrPC	MRPS25
4.7427e-66	0.85533	0.626	0.365	8.43394e-62	TrPC	MRPS17
5.07383e-66	0.822857	0.629	0.364	9.0228e-62	TrPC	CETN2
1.38842e-65	0.580451	0.883	0.685	2.46904e-61	TrPC	SMS
6.36226e-65	0.792105	0.677	0.416	1.1314e-60	TrPC	SLC25A11
6.40296e-65	0.632168	0.838	0.63	1.13864e-60	TrPC	PRR13
6.50975e-65	0.64334	0.856	0.638	1.15763e-60	TrPC	MRPL20
8.60757e-65	0.592107	0.876	0.633	1.53068e-60	TrPC	UQCRC1
9.11299e-65	0.789416	0.697	0.444	1.62056e-60	TrPC	PPP1CA
9.87841e-65	0.774826	0.719	0.454	1.75668e-60	TrPC	SDHC
1.77571e-64	0.762618	0.634	0.347	3.15775e-60	TrPC	FURIN
4.75304e-64	0.638329	0.945	0.832	8.45233e-60	TrPC	YWHAE
9.0665e-64	0.715166	0.749	0.506	1.6123e-59	TrPC	TXN2
1.38645e-63	0.68419	0.686	0.382	2.46552e-59	TrPC	TIMM17A
2.08482e-63	0.821686	0.605	0.332	3.70743e-59	TrPC	ZYX
2.40453e-63	0.557878	0.894	0.737	4.27597e-59	TrPC	LAMP1
2.8211e-63	0.684945	0.519	0.245	5.01676e-59	TrPC	RAPGEF2
5.1837e-63	0.662037	0.793	0.548	9.21818e-59	TrPC	HYPK
5.45001e-63	0.545256	0.885	0.628	9.69175e-59	TrPC	NDUFS5
6.43032e-63	0.8743	0.505	0.238	1.1435e-58	TrPC	AK3
1.11535e-62	0.592462	0.602	0.273	1.98343e-58	TrPC	A4GALT
1.26821e-62	0.656241	0.727	0.428	2.25525e-58	TrPC	FAM162A
1.52797e-62	0.719947	0.71	0.474	2.71718e-58	TrPC	LSM3
2.60463e-62	0.736224	0.655	0.4	4.63182e-58	TrPC	CYB5B
4.11528e-62	0.712901	0.78	0.56	7.3182e-58	TrPC	CSNK2B
4.19397e-62	0.545425	0.906	0.693	7.45814e-58	TrPC	NDUFB4
7.13658e-62	0.556417	0.957	0.882	1.2691e-57	TrPC	CALR
1.0367e-61	0.885023	0.596	0.344	1.84357e-57	TrPC	EMC8
2.34085e-61	0.626942	0.789	0.59	4.16274e-57	TrPC	RAB1A
2.37246e-61	0.867745	0.532	0.267	4.21894e-57	TrPC	GSKIP
3.67111e-61	0.701003	0.88	0.642	6.52833e-57	TrPC	GLRX5
3.91523e-61	0.610752	0.808	0.566	6.96245e-57	TrPC	GNAI2
4.05924e-61	0.704525	0.618	0.355	7.21854e-57	TrPC	CYRIB
4.47412e-61	0.736193	0.66	0.409	7.95633e-57	TrPC	BCCIP
6.01217e-61	0.755598	0.572	0.296	1.06914e-56	TrPC	ELL2
2.65057e-60	0.787792	0.507	0.249	4.71352e-56	TrPC	ATPAF2
2.83995e-60	0.508401	0.882	0.625	5.05029e-56	TrPC	TIMM8B
3.05175e-60	0.604547	0.84	0.634	5.42692e-56	TrPC	PSMB2
3.44404e-60	0.625347	0.818	0.612	6.12454e-56	TrPC	YKT6
3.88303e-60	0.658829	0.771	0.538	6.9052e-56	TrPC	ERP29
5.4177e-60	0.773558	0.682	0.444	9.6343e-56	TrPC	DPY30
1.55943e-59	0.643735	0.691	0.44	2.77313e-55	TrPC	APH1A
2.16254e-59	0.79806	0.674	0.428	3.84565e-55	TrPC	EIF5A
2.37622e-59	0.759388	0.604	0.338	4.22564e-55	TrPC	PSMB3
2.71868e-59	0.656516	0.82	0.6	4.83463e-55	TrPC	RANBP1
3.63953e-59	0.635361	0.809	0.613	6.47218e-55	TrPC	UBE2N
9.23006e-59	0.695141	0.662	0.412	1.64138e-54	TrPC	NME1
1.02419e-58	0.866676	0.509	0.254	1.82132e-54	TrPC	TMEM98
1.20437e-58	0.686233	0.711	0.454	2.14173e-54	TrPC	DGCR6L
1.66124e-58	0.703033	0.699	0.45	2.95418e-54	TrPC	ATP6V0D1
2.62896e-58	0.829288	0.586	0.335	4.67507e-54	TrPC	AP1S1
5.53395e-58	0.81467	0.591	0.342	9.84103e-54	TrPC	UBE2J1
7.7859e-58	0.548041	0.87	0.697	1.38457e-53	TrPC	SPCS1
9.00569e-58	0.884092	0.536	0.287	1.60148e-53	TrPC	TPD52
1.00063e-57	0.864146	0.5	0.247	1.77943e-53	TrPC	COMMD5
1.11734e-57	0.74684	0.604	0.341	1.98697e-53	TrPC	FKBP3
1.81066e-57	0.625603	0.85	0.679	3.2199e-53	TrPC	RBM3
2.357e-57	0.744873	0.59	0.327	4.19146e-53	TrPC	CENPX
2.58649e-57	0.644252	0.699	0.446	4.59955e-53	TrPC	CHCHD1
2.83911e-57	0.888038	0.517	0.266	5.04879e-53	TrPC	SLC35A4
2.94252e-57	0.529468	0.975	0.869	5.23268e-53	TrPC	RAN
3.78358e-57	0.865916	0.525	0.275	6.72834e-53	TrPC	COMMD1
3.86615e-57	0.611822	0.85	0.611	6.87518e-53	TrPC	VDAC1
5.88316e-57	0.581101	0.853	0.589	1.0462e-52	TrPC	PGAM1
8.03216e-57	0.638495	0.644	0.385	1.42836e-52	TrPC	DNAJB11
8.167e-57	0.789948	0.63	0.389	1.45234e-52	TrPC	SRPK1
8.22139e-57	0.626112	0.672	0.41	1.46201e-52	TrPC	SEPTIN11
1.26511e-56	0.690083	0.645	0.398	2.24974e-52	TrPC	SLC35B1
2.64249e-56	0.568364	0.896	0.725	4.69915e-52	TrPC	LOC100517166
5.24456e-56	0.70483	0.622	0.351	9.32639e-52	TrPC	HACD3
6.85822e-56	0.774018	0.614	0.373	1.2196e-51	TrPC	SLC25A39
1.18525e-55	0.549666	0.682	0.418	2.10773e-51	TrPC	NEU1
1.52654e-55	0.559403	0.84	0.623	2.71465e-51	TrPC	MAT2A
1.5812e-55	0.62992	0.739	0.498	2.81185e-51	TrPC	MTCH2
2.19906e-55	0.68609	0.646	0.415	3.9106e-51	TrPC	THOC7
2.70553e-55	0.806014	0.568	0.314	4.81124e-51	TrPC	SCD
2.73178e-55	0.563492	0.878	0.671	4.85792e-51	TrPC	PTS
3.02021e-55	0.792111	0.546	0.291	5.37084e-51	TrPC	GIPC1
5.50947e-55	0.649447	0.725	0.485	9.79749e-51	TrPC	CAPZA1
1.38537e-54	0.522263	0.827	0.571	2.46361e-50	TrPC	NDUFA10
1.39959e-54	0.753996	0.609	0.355	2.48889e-50	TrPC	SINHCAF
2.17763e-54	0.543542	0.805	0.53	3.87248e-50	TrPC	UQCRB
2.57665e-54	0.66363	0.674	0.421	4.58206e-50	TrPC	LRRC59
2.60641e-54	0.605001	0.735	0.489	4.63497e-50	TrPC	CNPY2
2.99855e-54	0.513584	0.935	0.767	5.33233e-50	TrPC	ENSSSCG00000054115
3.16495e-54	0.773688	0.527	0.281	5.62823e-50	TrPC	SLC25A17
8.93058e-54	0.714393	0.613	0.364	1.58812e-49	TrPC	PPP4C
1.00451e-53	0.585986	0.748	0.504	1.78632e-49	TrPC	GOT2
1.01812e-53	0.631474	0.823	0.651	1.81052e-49	TrPC	FNDC3A
1.62813e-53	0.643489	0.659	0.386	2.8953e-49	TrPC	MRPS12
1.66753e-53	0.631991	0.791	0.565	2.96536e-49	TrPC	CAPZB
3.05832e-53	0.643469	0.757	0.544	5.43862e-49	TrPC	TAX1BP3
3.91258e-53	0.74035	0.589	0.351	6.95774e-49	TrPC	COMMD7
4.23748e-53	0.777048	0.578	0.33	7.53551e-49	TrPC	STRAP
5.51337e-53	0.756927	0.523	0.288	9.80442e-49	TrPC	TMEM251
4.86681e-52	0.511898	0.969	0.91	8.65466e-48	TrPC	ITM2B
6.17206e-52	0.522199	0.861	0.672	1.09758e-47	TrPC	NDUFC2
6.8127e-52	0.517364	0.705	0.422	1.2115e-47	TrPC	NDUFB6
1.3564e-51	0.668479	0.635	0.398	2.41209e-47	TrPC	PSMA5
1.63409e-51	0.662023	0.533	0.281	2.9059e-47	TrPC	GALT
1.71093e-51	0.657762	0.561	0.324	3.04254e-47	TrPC	PPP2R1B
5.15043e-51	0.710507	0.533	0.289	9.15902e-47	TrPC	RSU1
5.97865e-51	0.860819	0.529	0.298	1.06318e-46	TrPC	MRPL42
1.33288e-50	0.724934	0.582	0.325	2.37027e-46	TrPC	SAMM50
2.36818e-50	0.624137	0.689	0.456	4.21133e-46	TrPC	RAD23B
4.54889e-50	0.696126	0.806	0.639	8.08929e-46	TrPC	LAMP2
6.06889e-50	0.662468	0.531	0.287	1.07923e-45	TrPC	COX6A2
6.13861e-50	0.738966	0.633	0.409	1.09163e-45	TrPC	ADH5
1.11492e-49	0.568845	0.717	0.485	1.98266e-45	TrPC	COPZ1
2.17509e-49	0.5503	0.75	0.52	3.86796e-45	TrPC	MYDGF
3.70512e-49	0.618593	0.737	0.471	6.58881e-45	TrPC	ACTB
4.18023e-49	0.716247	0.637	0.412	7.4337e-45	TrPC	VPS26A
6.13446e-49	0.550864	0.736	0.5	1.09089e-44	TrPC	B4GALT1
8.87907e-49	0.714552	0.54	0.309	1.57896e-44	TrPC	VKORC1L1
9.85587e-49	0.623813	0.665	0.426	1.75267e-44	TrPC	RBPMS
1.01315e-48	0.598843	0.741	0.525	1.80168e-44	TrPC	SH3GLB1
1.03209e-48	0.764001	0.51	0.276	1.83536e-44	TrPC	MRPL16
2.10472e-48	0.680945	0.729	0.522	3.74282e-44	TrPC	IDI1
2.78672e-48	0.643981	0.551	0.311	4.95562e-44	TrPC	CDC42SE2
2.86252e-48	0.773023	0.524	0.297	5.09041e-44	TrPC	MRPS23
3.19743e-48	0.600826	0.733	0.484	5.68599e-44	TrPC	RNASEH2C
4.20352e-48	0.603569	0.677	0.42	7.47511e-44	TrPC	AURKAIP1
4.36452e-48	0.538825	0.783	0.541	7.76143e-44	TrPC	NDUFB10
4.67395e-48	0.599661	0.674	0.441	8.31169e-44	TrPC	TFG
5.76649e-48	0.797419	0.517	0.291	1.02546e-43	TrPC	DDA1
5.79798e-48	0.508192	0.855	0.64	1.03105e-43	TrPC	GSN
6.58431e-48	0.66443	0.551	0.309	1.17089e-43	TrPC	ENSSSCG00000046487
8.20458e-48	0.699269	0.57	0.339	1.45902e-43	TrPC	ANAPC13
1.05677e-47	0.624865	0.672	0.46	1.87925e-43	TrPC	CALCOCO2
3.32436e-47	0.740437	0.509	0.28	5.91171e-43	TrPC	OLA1
9.04841e-47	0.714085	0.539	0.311	1.60908e-42	TrPC	MRPS14
2.15589e-46	0.576517	0.68	0.437	3.83382e-42	TrPC	POLR2E
2.75655e-46	0.604374	0.763	0.547	4.90198e-42	TrPC	CCT5
3.08404e-46	0.568886	0.649	0.427	5.48434e-42	TrPC	NAA10
3.21066e-46	0.527237	0.816	0.641	5.70952e-42	TrPC	PDIA4
3.23031e-46	0.691894	0.58	0.354	5.74447e-42	TrPC	YES1
3.29759e-46	0.560691	0.765	0.536	5.8641e-42	TrPC	AP1S2
3.84871e-46	0.554164	0.555	0.325	6.84417e-42	TrPC	RAB3IP
4.17867e-46	0.711761	0.519	0.295	7.43094e-42	TrPC	HMG20B
6.77071e-46	0.669746	0.509	0.277	1.20403e-41	TrPC	BET1
1.05941e-45	0.65347	0.631	0.413	1.88395e-41	TrPC	UBE2V1
1.14291e-45	0.665273	0.551	0.315	2.03244e-41	TrPC	PIN4
1.24658e-45	0.520374	0.841	0.66	2.21679e-41	TrPC	SNRPE
1.32003e-45	0.522025	0.517	0.276	2.3474e-41	TrPC	BAIAP2
1.33679e-45	0.509975	0.69	0.405	2.37722e-41	TrPC	NDUFB1
1.71062e-45	0.500954	0.785	0.564	3.04199e-41	TrPC	VPS28
2.01072e-45	0.590419	0.685	0.469	3.57567e-41	TrPC	GFUS
2.97833e-45	0.514718	0.674	0.414	5.29636e-41	TrPC	SCARB2
5.30688e-45	0.555204	0.656	0.423	9.43723e-41	TrPC	UBAC1
1.04286e-44	0.531625	0.697	0.444	1.85453e-40	TrPC	TST
2.07471e-44	0.576527	0.691	0.488	3.68945e-40	TrPC	TRAM1
6.67422e-44	0.540124	0.735	0.547	1.18688e-39	TrPC	TMCO1
2.71139e-43	0.512652	0.836	0.655	4.82167e-39	TrPC	SKP1
2.77332e-43	0.658793	0.576	0.358	4.9318e-39	TrPC	POLR2D
4.09624e-43	0.670124	0.531	0.309	7.28434e-39	TrPC	PPIH
4.46157e-43	0.535972	0.77	0.573	7.93401e-39	TrPC	C1QBP
5.3393e-43	0.686793	0.614	0.393	9.49488e-39	TrPC	ENSSSCG00000057727
9.47334e-43	0.535878	0.672	0.452	1.68464e-38	TrPC	BACH1
1.82056e-42	0.632184	0.619	0.403	3.23749e-38	TrPC	FAM32A
2.11922e-42	0.698098	0.534	0.325	3.76861e-38	TrPC	IMMP1L
2.68057e-42	0.530983	0.7	0.5	4.76685e-38	TrPC	GNS
7.35957e-42	0.6814	0.535	0.322	1.30875e-37	TrPC	PFDN4
8.15764e-42	0.671034	0.509	0.289	1.45067e-37	TrPC	AAMP
1.04621e-41	0.618027	0.532	0.309	1.86048e-37	TrPC	SNX8
2.01189e-41	0.641998	0.611	0.404	3.57774e-37	TrPC	RNF146
2.14431e-41	0.515003	0.751	0.518	3.81323e-37	TrPC	TECR
3.52403e-41	0.52204	0.716	0.494	6.26677e-37	TrPC	LSM4
3.71675e-41	0.63066	0.502	0.276	6.60949e-37	TrPC	PKP2
3.75393e-41	0.560505	0.612	0.404	6.67561e-37	TrPC	CCDC124
3.92271e-41	0.706275	0.563	0.343	6.97576e-37	TrPC	FUCA2
4.56381e-41	0.546838	0.686	0.474	8.11583e-37	TrPC	ELAVL1
1.25205e-40	0.568206	0.667	0.465	2.22652e-36	TrPC	TMEM230
1.93297e-40	0.573956	0.648	0.444	3.4374e-36	TrPC	PSENEN
4.14656e-40	0.532571	0.659	0.455	7.37382e-36	TrPC	IAH1
5.45748e-40	0.53271	0.695	0.501	9.70503e-36	TrPC	C19orf53
7.05618e-40	0.529135	0.732	0.545	1.2548e-35	TrPC	MESD
8.93089e-40	0.597249	0.533	0.32	1.58818e-35	TrPC	ZDHHC12
9.22174e-40	0.556267	0.711	0.5	1.6399e-35	TrPC	CASP3
1.36465e-39	0.582544	0.642	0.443	2.42677e-35	TrPC	SS18L2
3.05401e-39	0.509177	0.739	0.555	5.43095e-35	TrPC	SSR3
3.47269e-39	0.50411	0.721	0.533	6.17549e-35	TrPC	VPS29
3.91875e-39	0.614632	0.678	0.489	6.96871e-35	TrPC	PA2G4
4.30181e-39	0.639685	0.55	0.354	7.64991e-35	TrPC	POLR2G
6.55198e-39	0.5764	0.609	0.398	1.16514e-34	TrPC	GTF2H5
9.78421e-39	0.521519	0.616	0.401	1.73993e-34	TrPC	PFDN6
1.37277e-38	0.643848	0.575	0.369	2.4412e-34	TrPC	PSMC4
2.03095e-38	0.751667	0.513	0.308	3.61164e-34	TrPC	ANP32A
2.78554e-38	0.571372	0.553	0.349	4.95353e-34	TrPC	SDHAF2
1.68381e-37	0.567761	0.654	0.454	2.99432e-33	TrPC	ILF2
2.27902e-37	0.524554	0.759	0.575	4.05278e-33	TrPC	SNRPD1
2.80899e-37	0.500883	0.759	0.569	4.99523e-33	TrPC	SPCS2
4.47806e-37	0.525108	0.636	0.419	7.96334e-33	TrPC	CDK2AP1
1.49268e-36	0.569042	0.571	0.358	2.65443e-32	TrPC	S100A13
1.65952e-36	0.564104	0.612	0.394	2.95113e-32	TrPC	GPI
3.27656e-36	0.578282	0.533	0.329	5.82671e-32	TrPC	GPAT4
5.28876e-36	0.645351	0.551	0.355	9.405e-32	TrPC	MRPL24
5.62914e-36	0.590691	0.561	0.363	1.00103e-31	TrPC	LAMTOR3
6.2663e-36	0.547672	0.637	0.414	1.11434e-31	TrPC	MARCKS
1.0449e-35	0.503605	0.596	0.382	1.85815e-31	TrPC	NCOA4
1.52147e-35	0.564176	0.582	0.372	2.70564e-31	TrPC	SRA1
2.60897e-35	0.500094	0.696	0.51	4.63953e-31	TrPC	RBM4
5.83159e-35	0.522552	0.521	0.316	1.03703e-30	TrPC	UCK1
9.98137e-35	0.524739	0.553	0.351	1.77499e-30	TrPC	APIP
7.57881e-34	0.56834	0.511	0.315	1.34774e-29	TrPC	EIF4E2
1.24802e-33	0.578139	0.558	0.363	2.21935e-29	TrPC	G3BP1
2.76322e-33	0.658855	0.505	0.32	4.91383e-29	TrPC	ARF3
2.81526e-33	0.525019	0.576	0.377	5.00638e-29	TrPC	UBE2V2
3.29676e-33	0.524499	0.568	0.374	5.86264e-29	TrPC	PSMD14
5.32804e-33	0.510489	0.673	0.471	9.47485e-29	TrPC	SNRPF
9.97885e-33	0.534725	0.597	0.417	1.77454e-28	TrPC	CDC37
1.01276e-32	0.592252	0.503	0.318	1.80099e-28	TrPC	HDAC2
1.2579e-32	0.528155	0.614	0.434	2.23693e-28	TrPC	CDIPT
1.3583e-32	0.521883	0.547	0.35	2.41546e-28	TrPC	HM13
4.18731e-32	0.513158	0.533	0.338	7.44629e-28	TrPC	GPS1
4.25299e-32	0.553429	0.536	0.35	7.56309e-28	TrPC	CCDC85B
4.3869e-32	0.53821	0.541	0.348	7.80123e-28	TrPC	IMP3
9.92382e-32	0.56831	0.681	0.504	1.76475e-27	TrPC	CTSA
2.14149e-31	0.544776	0.904	0.785	3.80821e-27	TrPC	H2AFZ
3.05419e-31	0.553415	0.521	0.338	5.43127e-27	TrPC	MCEE
3.8329e-31	0.553556	0.571	0.385	6.81605e-27	TrPC	PSMC6
1.49529e-30	0.594274	0.501	0.326	2.65907e-26	TrPC	COPS5
2.4476e-30	0.530421	0.545	0.365	4.35257e-26	TrPC	KCNAB3
7.52895e-30	0.550232	0.511	0.341	1.33887e-25	TrPC	TAB2
9.11708e-29	0.534427	0.561	0.385	1.62129e-24	TrPC	CIAO2B
9.86781e-29	0.502092	0.505	0.326	1.75479e-24	TrPC	RPA3
2.34243e-28	0.507584	0.551	0.38	4.16554e-24	TrPC	JTB
2.56196e-28	0.509644	0.519	0.341	4.55593e-24	TrPC	MRPL18
5.12337e-28	0.517827	0.601	0.421	9.11089e-24	TrPC	EMC3
2.0069e-25	0.511173	0.509	0.342	3.56886e-21	TrPC	FADD
1.53833e-24	0.513093	0.568	0.397	2.73562e-20	TrPC	CKS1B
4.86735e-23	0.527131	0.739	0.608	8.65561e-19	TrPC	DAG1
1.25202e-21	0.503096	0.504	0.352	2.22647e-17	TrPC	EIF3J
0	5.51816	0.593	0.033	0	Tr1	MMP7
0	5.36261	0.978	0.106	0	Tr1	CD55
0	4.98411	1	0.604	0	Tr1	SPP1
0	4.95425	0.708	0.023	0	Tr1	ALDH1A3
0	4.82745	0.679	0.019	0	Tr1	TNFAIP3
0	4.82045	0.957	0.114	0	Tr1	LMO7
0	4.81544	0.937	0.132	0	Tr1	IGFBP3
0	4.75412	0.755	0.137	0	Tr1	IRF2
0	4.74879	0.979	0.342	0	Tr1	TIMP1
0	4.7441	0.816	0.037	0	Tr1	PLAUR
0	4.72506	0.982	0.18	0	Tr1	B2M
0	4.61703	0.998	0.375	0	Tr1	CTSC
0	4.60002	0.968	0.078	0	Tr1	CDSN
0	4.59727	0.975	0.191	0	Tr1	GALNT3
0	4.55525	0.915	0.262	0	Tr1	PHLDA2
0	4.53776	0.983	0.164	0	Tr1	ENSSSCG00000052432
0	4.51074	0.903	0.054	0	Tr1	PARM1
0	4.47727	0.753	0.031	0	Tr1	GPRC5A
0	4.42253	0.875	0.07	0	Tr1	SDCBP2
0	4.41976	0.833	0.215	0	Tr1	NUPR1
0	4.39542	0.761	0.042	0	Tr1	CFD
0	4.21442	0.809	0.059	0	Tr1	PAM
0	4.19688	0.871	0.034	0	Tr1	CLGN
0	4.19515	0.842	0.099	0	Tr1	TC2N
0	4.19331	0.755	0.053	0	Tr1	HPGD
0	4.17221	0.925	0.158	0	Tr1	C11orf97
0	4.16692	0.855	0.094	0	Tr1	P2RY2
0	4.15224	0.782	0.036	0	Tr1	MAPRE3
0	4.14429	0.762	0.017	0	Tr1	DACT2
0	4.12944	0.801	0.092	0	Tr1	GM2A
0	4.11737	1	0.663	0	Tr1	CD24
0	4.11583	0.784	0.081	0	Tr1	UGCG
0	4.08758	0.947	0.227	0	Tr1	ELOVL7
0	4.07455	0.998	0.57	0	Tr1	PSAP
0	4.06479	0.697	0.084	0	Tr1	RGS2
0	4.03196	0.724	0.022	0	Tr1	DCDC2
0	4.02613	0.898	0.111	0	Tr1	SOD3
0	4.02585	0.79	0.05	0	Tr1	CD44
0	4.02239	0.598	0.031	0	Tr1	SOX9
0	4.01523	0.926	0.129	0	Tr1	B4GALT5
0	3.99531	0.867	0.146	0	Tr1	S100A2
0	3.99531	0.881	0.09	0	Tr1	UPP1
0	3.99275	0.752	0.053	0	Tr1	TAP1
0	3.95654	0.879	0.125	0	Tr1	EMP1
0	3.93225	0.901	0.19	0	Tr1	ETNK1
0	3.93013	0.771	0.053	0	Tr1	LOC100513601
0	3.92027	1	0.739	0	Tr1	RBP4
0	3.9117	0.919	0.054	0	Tr1	DPP4
0	3.90831	0.552	0.012	0	Tr1	GHSR
0	3.88051	0.904	0.159	0	Tr1	MAFF
0	3.84831	0.69	0.038	0	Tr1	C1QTNF5
0	3.82934	0.929	0.21	0	Tr1	SDC4
0	3.82875	0.667	0.016	0	Tr1	SERPINA11
0	3.80251	0.6	0.015	0	Tr1	ITGB3
0	3.76882	0.896	0.283	0	Tr1	TIMP2
0	3.7508	0.676	0.035	0	Tr1	PKD2
0	3.73666	0.952	0.159	0	Tr1	GPRC5B
0	3.69702	0.879	0.269	0	Tr1	NUDT4
0	3.65697	0.598	0.025	0	Tr1	RCAN2
0	3.6551	0.591	0.029	0	Tr1	UABP-2
0	3.62123	0.579	0.017	0	Tr1	LEF1
0	3.60125	0.562	0.013	0	Tr1	COL17A1
0	3.59501	0.82	0.146	0	Tr1	CAV2
0	3.58904	0.588	0.035	0	Tr1	PPP1R3C
0	3.55061	0.99	0.758	0	Tr1	SAT1
0	3.54413	0.861	0.166	0	Tr1	ADAM9
0	3.5418	0.526	0.014	0	Tr1	SAMD9
0	3.54115	0.831	0.186	0	Tr1	CD46
0	3.52266	0.772	0.102	0	Tr1	SH3D19
0	3.52107	0.838	0.216	0	Tr1	CXCL16
0	3.50638	0.771	0.141	0	Tr1	ACP2
0	3.4678	0.577	0.012	0	Tr1	TTC9
0	3.45726	0.906	0.23	0	Tr1	ENSSSCG00000001341
0	3.32154	0.739	0.113	0	Tr1	IGSF5
0	3.28985	0.942	0.356	0	Tr1	PPP1R15A
0	3.18549	0.633	0.039	0	Tr1	FOLR1
0	3.14837	0.919	0.321	0	Tr1	CRIM1
0	3.04117	0.962	0.488	0	Tr1	ZFP36L1
0	3.03529	0.969	0.591	0	Tr1	NDFIP1
0	3.01311	0.897	0.297	0	Tr1	N4BP1
0	2.94389	0.93	0.346	0	Tr1	CTSV
0	2.92334	0.89	0.296	0	Tr1	YPEL3
0	2.86872	0.979	0.409	0	Tr1	APLP2
0	2.67337	0.852	0.172	0	Tr1	SPINK9
0	2.66361	0.996	0.821	0	Tr1	CLDN4
0	2.44674	0.987	0.68	0	Tr1	CD164
7.78796e-303	3.29374	0.501	0.009	1.38493e-298	Tr1	THY1
2.56074e-302	3.40337	0.794	0.194	4.55377e-298	Tr1	STK4
1.42073e-299	3.53109	0.796	0.191	2.52648e-295	Tr1	MARVELD2
1.50071e-298	3.654	0.863	0.27	2.66871e-294	Tr1	CCN1
8.23269e-296	3.06436	0.632	0.059	1.46402e-291	Tr1	TPMT
2.20136e-290	3.49998	0.707	0.117	3.91468e-286	Tr1	BHLHE40
1.87108e-287	3.27759	0.521	0.022	3.32734e-283	Tr1	ACSL4
8.38753e-287	3.83579	0.572	0.045	1.49156e-282	Tr1	DGKE
2.29128e-285	2.85712	0.85	0.265	4.07458e-281	Tr1	TSPAN13
6.13032e-280	2.62803	0.533	0.025	1.09016e-275	Tr1	FADS6
1.85619e-279	3.54854	0.528	0.027	3.30086e-275	Tr1	PRNP
1.59935e-277	3.24066	0.528	0.03	2.84412e-273	Tr1	EMP2
2.37698e-276	2.89845	0.741	0.148	4.22698e-272	Tr1	PON2
4.30436e-274	1.92202	0.92	0.197	7.65444e-270	Tr1	ATP6V1C2
2.52038e-273	2.86922	0.879	0.332	4.48198e-269	Tr1	CCNL1
3.63453e-273	2.99797	0.766	0.173	6.46328e-269	Tr1	MAL2
3.22562e-272	3.17763	0.525	0.03	5.73612e-268	Tr1	LGALS9
1.32013e-271	2.16737	0.929	0.41	2.34759e-267	Tr1	ISG12(A)
2.06106e-271	3.02894	0.518	0.027	3.66518e-267	Tr1	PCED1B
9.24141e-270	2.67963	0.682	0.105	1.6434e-265	Tr1	NPDC1
2.58325e-269	3.34386	0.751	0.174	4.5938e-265	Tr1	MID1IP1
2.37182e-268	3.13961	0.844	0.294	4.21782e-264	Tr1	CEBPB
3.77803e-268	2.98972	0.693	0.12	6.71847e-264	Tr1	MAST2
2.26412e-265	3.10372	0.536	0.041	4.02629e-261	Tr1	NR1D2
1.78983e-264	3.109	0.567	0.051	3.18286e-260	Tr1	IGSF8
5.5627e-262	3.05929	0.688	0.129	9.89216e-258	Tr1	CRYBG1
3.72364e-261	3.07898	0.826	0.268	6.62175e-257	Tr1	CLIC4
2.35179e-258	3.89195	0.86	0.387	4.18219e-254	Tr1	GADD45A
4.64923e-256	2.151	0.961	0.558	8.26773e-252	Tr1	CDH1
2.58454e-255	3.07399	0.712	0.156	4.5961e-251	Tr1	AP1S3
4.16322e-255	2.17999	0.973	0.583	7.40345e-251	Tr1	TSPAN1
7.77711e-254	3.06685	0.701	0.15	1.383e-249	Tr1	PHACTR4
3.84769e-253	2.86367	0.719	0.158	6.84235e-249	Tr1	F11R
3.08639e-252	2.27682	0.91	0.456	5.48852e-248	Tr1	SPPL2A
3.49493e-252	2.04365	0.975	0.727	6.21504e-248	Tr1	CD9
3.8739e-252	1.7515	0.985	0.727	6.88896e-248	Tr1	GGTA1
7.62845e-252	2.69819	0.879	0.401	1.35657e-247	Tr1	IRF6
3.10931e-248	2.6825	0.775	0.221	5.52929e-244	Tr1	RAB15
3.39251e-248	2.88865	0.617	0.086	6.0329e-244	Tr1	GPAT3
2.89115e-247	3.03809	0.733	0.182	5.14134e-243	Tr1	ARID5B
9.64498e-247	3.96364	0.703	0.154	1.71517e-242	Tr1	F3
2.90211e-246	3.69972	0.551	0.061	5.16082e-242	Tr1	LY6G6C
3.5545e-244	2.60817	0.519	0.039	6.32097e-240	Tr1	HSD17B2
4.94868e-244	3.21237	0.768	0.209	8.80023e-240	Tr1	IGFBP2
1.04149e-242	3.7908	0.696	0.158	1.85207e-238	Tr1	IER3
1.66572e-242	2.43668	0.86	0.343	2.96216e-238	Tr1	CLIP1
2.26617e-241	2.31444	0.866	0.337	4.02993e-237	Tr1	GOLM1
2.88717e-241	2.79343	0.76	0.227	5.13426e-237	Tr1	SLC25A30
2.93758e-240	2.75719	0.774	0.239	5.22389e-236	Tr1	PDLIM5
7.21723e-240	3.38636	0.686	0.152	1.28344e-235	Tr1	TENT5A
6.32459e-237	2.66411	0.856	0.367	1.1247e-232	Tr1	FAM91A1
5.5863e-235	2.67322	0.794	0.272	9.93412e-231	Tr1	NPC2
3.4679e-231	2.70607	0.753	0.227	6.16696e-227	Tr1	SNX9
4.84089e-231	2.84259	0.863	0.368	8.60856e-227	Tr1	TGFB1
7.04751e-230	2.80649	0.626	0.112	1.25326e-225	Tr1	EPS8L2
7.92684e-227	3.26711	0.683	0.161	1.40963e-222	Tr1	SLC20A1
1.01338e-224	2.61936	0.551	0.07	1.8021e-220	Tr1	LAMB3
1.35813e-224	2.74213	0.542	0.065	2.41516e-220	Tr1	PLEKHN1
5.16326e-224	2.85788	0.563	0.08	9.18182e-220	Tr1	GRB7
9.12156e-224	2.81827	0.794	0.273	1.62209e-219	Tr1	WFDC2
3.39308e-222	2.78145	0.604	0.097	6.03391e-218	Tr1	ENDOD1
6.85133e-221	2.71379	0.699	0.181	1.21837e-216	Tr1	FNBP1
1.27036e-220	2.44661	0.518	0.052	2.25908e-216	Tr1	SMIM22
2.79316e-219	2.66076	0.582	0.09	4.96708e-215	Tr1	EPS8
9.49664e-217	2.81437	0.677	0.164	1.68879e-212	Tr1	KIDINS220
3.42272e-216	2.75539	0.634	0.128	6.08662e-212	Tr1	SLC2A13
3.73141e-215	3.09917	0.568	0.092	6.63557e-211	Tr1	TRIM25
7.82942e-213	2.54934	0.913	0.575	1.39231e-208	Tr1	ELF3
2.78323e-212	2.99831	0.528	0.071	4.94942e-208	Tr1	CRY2
5.66411e-209	1.85299	0.945	0.552	1.00725e-204	Tr1	ST14
1.55602e-208	2.20797	0.81	0.308	2.76708e-204	Tr1	PLS3
6.59562e-206	3.10772	0.72	0.21	1.1729e-201	Tr1	HBEGF
2.00918e-204	2.94654	0.587	0.11	3.57292e-200	Tr1	ADRB2
3.77431e-203	2.81917	0.575	0.106	6.71186e-199	Tr1	SPECC1
4.81099e-201	3.22219	0.617	0.135	8.55539e-197	Tr1	EREG
3.99769e-198	3.09608	0.69	0.2	7.1091e-194	Tr1	TRPV6
1.28672e-193	2.66722	0.664	0.184	2.28818e-189	Tr1	DAAM1
1.32359e-193	2.0711	0.918	0.684	2.35374e-189	Tr1	GABARAPL2
2.02006e-192	2.4157	0.539	0.082	3.59227e-188	Tr1	DYNC1I1
2.93983e-191	2.26741	0.785	0.303	5.22789e-187	Tr1	CDKN1A
1.37519e-190	2.2905	0.822	0.417	2.44549e-186	Tr1	SQSTM1
1.29455e-189	2.54662	0.587	0.12	2.3021e-185	Tr1	PMAIP1
3.95537e-189	2.19345	0.777	0.305	7.03383e-185	Tr1	CD47
8.76879e-189	2.87716	0.547	0.1	1.55935e-184	Tr1	SLC5A6
2.81772e-188	2.58482	0.653	0.177	5.01075e-184	Tr1	SRXN1
5.48948e-185	1.74119	0.955	0.781	9.76195e-181	Tr1	CLDN7
9.26584e-185	2.12287	0.829	0.384	1.64774e-180	Tr1	CXADR
5.48019e-184	2.58935	0.649	0.182	9.74541e-180	Tr1	NEDD9
1.70802e-183	1.86283	0.875	0.479	3.03737e-179	Tr1	HNRNPH3
4.45941e-183	2.05916	0.827	0.363	7.93016e-179	Tr1	PNRC1
2.64891e-181	1.21903	0.999	0.983	4.71055e-177	Tr1	EIF1
1.54383e-179	2.17752	0.8	0.341	2.7454e-175	Tr1	DSC2
1.64425e-179	1.55004	0.94	0.609	2.92397e-175	Tr1	EPCAM
1.83982e-179	2.31737	0.589	0.122	3.27175e-175	Tr1	GCNT1
7.44541e-179	3.01177	0.751	0.304	1.32402e-174	Tr1	BTG2
5.34421e-177	2.54222	0.53	0.102	9.50362e-173	Tr1	RHBDD2
1.51326e-175	2.6982	0.548	0.113	2.69102e-171	Tr1	ARRDC4
5.5646e-174	2.22991	0.725	0.275	9.89554e-170	Tr1	PNPLA2
5.89345e-174	3.5583	0.623	0.179	1.04803e-169	Tr1	DDIT4
6.71472e-174	2.72152	0.517	0.098	1.19408e-169	Tr1	ASNS
1.13568e-173	1.69826	0.966	0.682	2.01958e-169	Tr1	TMPRSS2
4.9382e-173	1.86238	0.919	0.713	8.7816e-169	Tr1	CARHSP1
1.71531e-172	2.67257	0.517	0.092	3.05033e-168	Tr1	CLU
2.22868e-172	2.56022	0.61	0.171	3.96325e-168	Tr1	FAM177A1
1.1549e-171	2.00965	0.897	0.623	2.05376e-167	Tr1	KCNK1
3.05528e-169	1.99562	0.736	0.271	5.43321e-165	Tr1	STX3
5.95716e-169	2.47961	0.545	0.113	1.05936e-164	Tr1	QSOX1
3.59041e-168	2.17386	0.735	0.301	6.38482e-164	Tr1	BCL10
2.33124e-167	1.91172	0.834	0.438	4.14564e-163	Tr1	UBE2H
3.11093e-164	2.15788	0.655	0.191	5.53216e-160	Tr1	TLE1
3.36718e-164	2.14738	0.728	0.29	5.98786e-160	Tr1	MFSD6
7.83517e-164	1.24832	0.925	0.521	1.39333e-159	Tr1	LGALS3
3.5873e-163	2.57143	0.564	0.137	6.37929e-159	Tr1	FKBP9
1.36e-162	2.69146	0.507	0.102	2.41848e-158	Tr1	GK5
4.45969e-161	2.11661	0.794	0.37	7.93066e-157	Tr1	RASSF3
8.98543e-159	2.03738	0.73	0.324	1.59788e-154	Tr1	NTAN1
9.48169e-159	2.94983	0.53	0.119	1.68613e-154	Tr1	NFKBIZ
2.43031e-158	1.92634	0.762	0.336	4.32182e-154	Tr1	MYO6
3.90957e-158	2.14985	0.68	0.24	6.9524e-154	Tr1	DUSP16
2.37397e-157	1.90043	0.782	0.413	4.22164e-153	Tr1	OPTN
1.46912e-156	2.4565	0.557	0.143	2.61253e-152	Tr1	SOCS6
6.45893e-156	1.66707	0.879	0.546	1.14859e-151	Tr1	NPTN
7.35034e-156	2.55493	0.67	0.23	1.30711e-151	Tr1	CXCL14
9.13587e-156	1.98531	0.719	0.287	1.62463e-151	Tr1	GLMP
4.01942e-152	1.532	0.87	0.673	7.14773e-148	Tr1	BRI3
4.29038e-152	2.12255	0.729	0.256	7.62957e-148	Tr1	DUSP1
3.86211e-151	2.77181	0.568	0.161	6.868e-147	Tr1	MXD1
5.17978e-149	2.24818	0.74	0.33	9.21121e-145	Tr1	BIRC3
1.55205e-148	3.57886	0.605	0.201	2.76001e-144	Tr1	CCN2
2.94861e-148	1.86478	0.751	0.307	5.24352e-144	Tr1	LRRFIP1
3.08204e-145	2.32656	0.507	0.115	5.48079e-141	Tr1	B3GNT3
3.12406e-145	2.05589	0.713	0.303	5.55551e-141	Tr1	ATP8B1
7.79692e-144	2.48052	0.575	0.172	1.38653e-139	Tr1	ZRANB1
3.1096e-143	1.30671	0.839	0.453	5.5298e-139	Tr1	YBX3
8.8488e-140	2.24199	0.557	0.162	1.57358e-135	Tr1	PRRG4
9.0997e-139	1.22975	0.865	0.434	1.6182e-134	Tr1	ATF3
1.05177e-138	2.02624	0.709	0.328	1.87036e-134	Tr1	BNIP3L
6.34955e-135	1.93831	0.698	0.289	1.12914e-130	Tr1	CTH
6.47314e-135	2.13161	0.69	0.312	1.15112e-130	Tr1	OCLN
8.70777e-135	1.84983	0.791	0.44	1.5485e-130	Tr1	ZDHHC20
2.29532e-133	2.02663	0.704	0.315	4.08177e-129	Tr1	ESYT2
2.82707e-133	1.64448	0.806	0.398	5.02737e-129	Tr1	FLNB
2.94623e-133	1.91688	0.86	0.575	5.23928e-129	Tr1	TACSTD2
5.54876e-133	2.1789	0.699	0.326	9.86737e-129	Tr1	C1GALT1
5.5851e-133	1.66336	0.82	0.481	9.93199e-129	Tr1	MCL1
9.63304e-133	1.79256	0.723	0.349	1.71304e-128	Tr1	SBDS
5.04557e-132	2.52087	0.506	0.135	8.97253e-128	Tr1	STK17A
8.18848e-132	1.96459	0.629	0.231	1.45616e-127	Tr1	PAPSS1
9.73016e-132	1.9274	0.72	0.339	1.73031e-127	Tr1	PCMTD1
2.56841e-131	1.82393	0.709	0.325	4.5674e-127	Tr1	GPBP1L1
2.77913e-131	1.44705	0.864	0.663	4.94213e-127	Tr1	RHEB
1.04762e-128	1.83262	0.736	0.4	1.86299e-124	Tr1	MAX
1.56812e-128	1.13025	0.944	0.805	2.78859e-124	Tr1	ATF4
2.44924e-128	1.87839	0.605	0.207	4.35549e-124	Tr1	SLC41A1
2.49921e-128	1.6483	0.843	0.5	4.44434e-124	Tr1	PARD6B
3.8335e-128	2.02299	0.601	0.206	6.81711e-124	Tr1	TSPAN15
5.00422e-128	2.86186	0.583	0.211	8.899e-124	Tr1	NFKBIA
3.6144e-126	1.14748	0.948	0.871	6.42748e-122	Tr1	ALDOA
7.70104e-126	1.79152	0.525	0.142	1.36948e-121	Tr1	RRAS
1.58998e-125	2.03502	0.569	0.19	2.82746e-121	Tr1	PNPLA8
1.83429e-125	1.79158	0.667	0.275	3.26191e-121	Tr1	BAZ1A
2.27188e-125	1.43228	0.948	0.819	4.04009e-121	Tr1	KRT7
8.24632e-125	1.86376	0.699	0.328	1.46644e-120	Tr1	PPT1
9.09499e-125	1.99952	0.694	0.327	1.61736e-120	Tr1	AVPI1
1.31444e-122	1.01745	0.985	0.899	2.33748e-118	Tr1	LITAF
2.975e-122	1.86938	0.523	0.145	5.29044e-118	Tr1	MFGE8
8.84639e-121	1.61629	0.718	0.347	1.57315e-116	Tr1	GNG12
9.81544e-121	1.89452	0.561	0.172	1.74548e-116	Tr1	RALGPS2
1.08044e-120	2.15581	0.654	0.286	1.92135e-116	Tr1	RAB11FIP1
4.0142e-120	1.24314	0.869	0.629	7.13846e-116	Tr1	SDF4
1.82216e-117	2.21552	0.568	0.207	3.24035e-113	Tr1	DYRK2
1.55004e-116	1.63846	0.691	0.302	2.75644e-112	Tr1	MYO1D
1.70856e-116	1.96046	0.566	0.198	3.03833e-112	Tr1	CDCP1
8.93411e-115	1.68877	0.703	0.357	1.58875e-110	Tr1	SERINC3
1.12395e-114	2.1458	0.507	0.158	1.99871e-110	Tr1	SMAP2
1.38894e-114	2.04059	0.696	0.341	2.46996e-110	Tr1	DLX5
3.1956e-114	2.05538	0.568	0.205	5.68274e-110	Tr1	KLF5
3.29084e-114	1.57926	0.736	0.359	5.8521e-110	Tr1	IFRD1
5.14631e-113	1.96882	0.528	0.165	9.15168e-109	Tr1	ARHGAP29
1.87138e-111	2.11203	0.526	0.177	3.32788e-107	Tr1	RRAS2
2.41076e-111	1.43717	0.789	0.488	4.28705e-107	Tr1	SYPL1
4.22018e-111	2.00038	0.626	0.26	7.50475e-107	Tr1	SMOX
8.60252e-109	2.48877	0.558	0.207	1.52979e-104	Tr1	SOCS1
1.82842e-108	2.05311	0.545	0.194	3.25147e-104	Tr1	WWC1
4.53744e-108	1.9873	0.53	0.185	8.06892e-104	Tr1	RIT1
1.59749e-107	1.74638	0.789	0.516	2.84081e-103	Tr1	NET1
2.35059e-107	1.70942	0.524	0.165	4.18006e-103	Tr1	ENAH
7.77394e-107	1.82457	0.503	0.156	1.38244e-102	Tr1	GABARAPL1
1.04808e-106	1.92283	0.531	0.185	1.86379e-102	Tr1	VGLL4
1.38221e-106	2.92508	0.547	0.208	2.45799e-102	Tr1	HSPA6
3.77282e-106	1.6823	0.728	0.367	6.7092e-102	Tr1	ATP11A
2.31267e-105	2.0688	0.515	0.174	4.11263e-101	Tr1	DMXL1
5.49249e-105	1.9235	0.582	0.239	9.7673e-101	Tr1	TGIF1
1.03095e-104	1.74055	0.832	0.544	1.83335e-100	Tr1	VMP1
3.9394e-104	1.5063	0.667	0.31	7.00544e-100	Tr1	JAK1
4.55996e-104	1.44021	0.774	0.476	8.10898e-100	Tr1	UBL3
4.94067e-104	1.39884	0.757	0.426	8.78599e-100	Tr1	ENSSSCG00000047605
3.79602e-103	1.60668	0.627	0.269	6.75047e-99	Tr1	ANO6
4.37121e-102	1.66737	0.669	0.321	7.77332e-98	Tr1	ASAH1
2.41938e-101	1.64407	0.72	0.363	4.30239e-97	Tr1	DSP
6.43262e-101	0.884844	0.966	0.922	1.14391e-96	Tr1	RAC1
9.73976e-101	1.44568	0.518	0.174	1.73202e-96	Tr1	PSPH
1.12161e-100	1.30391	0.98	0.906	1.99456e-96	Tr1	LOC100521680
3.55942e-100	1.12669	0.902	0.739	6.32972e-96	Tr1	FKBP1A
4.78649e-100	1.08501	0.972	0.822	8.51181e-96	Tr1	DDX5
9.8095e-100	1.74429	0.652	0.315	1.74442e-95	Tr1	TRPM7
6.93324e-98	1.74737	0.52	0.189	1.23294e-93	Tr1	LOC100738642
3.34934e-97	0.870856	0.988	0.974	5.95613e-93	Tr1	TXN
4.09749e-97	1.8134	0.622	0.297	7.28657e-93	Tr1	LUZP1
6.9863e-97	1.03523	0.928	0.703	1.24237e-92	Tr1	SDCBP
9.63192e-96	1.46448	0.719	0.398	1.71284e-91	Tr1	C2H11orf24
1.54491e-93	0.931679	0.91	0.73	2.7473e-89	Tr1	TAX1BP1
2.82138e-93	1.49781	0.675	0.355	5.01726e-89	Tr1	MAPK6
4.86496e-93	1.42302	0.665	0.333	8.65136e-89	Tr1	GLUD1
2.08891e-92	2.00916	0.507	0.191	3.7147e-88	Tr1	CREB3L2
2.21686e-92	1.17639	0.867	0.618	3.94224e-88	Tr1	ARF6
2.55619e-92	1.09273	1	0.998	4.54568e-88	Tr1	RPS20
3.30879e-92	1.48279	0.601	0.25	5.88402e-88	Tr1	BCAT1
5.54567e-92	1.19483	0.856	0.632	9.86186e-88	Tr1	GNG10
1.42404e-91	1.22033	0.826	0.539	2.53237e-87	Tr1	ACTN4
1.69768e-91	2.26552	0.643	0.321	3.01898e-87	Tr1	JUNB
3.24024e-91	1.67579	0.51	0.194	5.76212e-87	Tr1	MTFR1
3.77604e-91	0.70126	0.982	0.934	6.71493e-87	Tr1	SPINT2
3.77648e-91	1.54606	0.669	0.347	6.71571e-87	Tr1	FNBP4
2.92677e-90	1.7216	0.552	0.23	5.20467e-86	Tr1	LENG8
4.09901e-90	0.922555	0.92	0.783	7.28927e-86	Tr1	LAPTM4A
1.17519e-89	1.52489	0.626	0.305	2.08984e-85	Tr1	COQ10B
3.75758e-89	1.66604	0.631	0.298	6.68211e-85	Tr1	CCNG2
1.19638e-88	1.4763	0.61	0.281	2.12753e-84	Tr1	VAT1
1.4666e-88	1.5699	0.64	0.323	2.60806e-84	Tr1	N4BP2L2
3.44645e-88	1.57607	0.979	0.931	6.12882e-84	Tr1	CST6
3.78812e-88	1.64785	0.88	0.666	6.73642e-84	Tr1	ENSSSCG00000029160
1.61078e-87	1.37345	0.713	0.426	2.86445e-83	Tr1	BAIAP2L1
3.90224e-87	1.52562	0.652	0.33	6.93935e-83	Tr1	CLK1
1.10455e-85	1.70865	0.585	0.272	1.96422e-81	Tr1	NCOR2
2.13471e-85	1.71653	0.503	0.197	3.79616e-81	Tr1	EEA1
2.78163e-85	0.968437	0.872	0.606	4.94657e-81	Tr1	BACE2
9.23194e-84	1.43468	0.61	0.288	1.64172e-79	Tr1	CD81
2.86299e-83	1.68616	0.561	0.258	5.09126e-79	Tr1	PEA15
2.84442e-82	0.940809	0.91	0.716	5.05823e-78	Tr1	CD2AP
2.3094e-81	1.75594	0.512	0.214	4.10681e-77	Tr1	OSER1
8.9037e-81	1.19345	0.778	0.533	1.58335e-76	Tr1	TSTD1
1.87974e-80	0.895204	0.918	0.865	3.34274e-76	Tr1	MYL12B
3.32436e-80	1.49822	0.606	0.308	5.91171e-76	Tr1	TMF1
4.85907e-80	1.31261	0.62	0.285	8.64088e-76	Tr1	FMR1
5.86615e-80	1.82838	0.515	0.203	1.04318e-75	Tr1	GABRP
1.58202e-78	1.45763	0.574	0.266	2.81331e-74	Tr1	SORT1
3.22332e-78	1.34617	0.644	0.341	5.73203e-74	Tr1	GALNS
4.38909e-78	1.402	0.607	0.299	7.80512e-74	Tr1	RB1CC1
1.30298e-77	0.893142	0.914	0.799	2.31709e-73	Tr1	PPDPF
2.34734e-77	1.52553	0.594	0.294	4.17427e-73	Tr1	NFE2L1
5.33589e-77	1.64459	0.594	0.309	9.48881e-73	Tr1	ENSSSCG00000050627
9.42209e-77	3.57804	0.575	0.299	1.67553e-72	Tr1	MT1X
1.06353e-74	1.64651	0.517	0.231	1.89128e-70	Tr1	CSNK1G3
1.61474e-74	1.2396	0.682	0.412	2.8715e-70	Tr1	WIPI2
2.25534e-74	2.04464	0.536	0.257	4.01067e-70	Tr1	SLC31A1
2.74606e-74	1.52422	0.628	0.36	4.88332e-70	Tr1	CHIC2
6.47608e-74	1.63125	0.536	0.242	1.15164e-69	Tr1	CROT
1.1613e-73	0.904879	0.996	0.988	2.06513e-69	Tr1	UBB
1.796e-73	0.983628	0.832	0.658	3.19383e-69	Tr1	IER3IP1
4.13122e-73	1.29581	0.652	0.369	7.34655e-69	Tr1	DAZAP2
8.0033e-72	0.980933	0.831	0.638	1.42323e-67	Tr1	RIOK3
3.67799e-70	1.1824	0.664	0.371	6.54057e-66	Tr1	UXS1
4.88589e-70	1.18139	0.788	0.586	8.68858e-66	Tr1	ANXA4
1.57517e-69	1.39109	0.627	0.351	2.80112e-65	Tr1	NCOA2
1.96679e-69	1.24232	0.649	0.361	3.49755e-65	Tr1	GFPT1
3.28528e-69	0.841588	0.88	0.748	5.84221e-65	Tr1	CHMP4B
3.41947e-69	1.24053	0.62	0.316	6.08084e-65	Tr1	HYI
5.15407e-69	1.53462	0.563	0.29	9.16548e-65	Tr1	EFCAB14
5.47256e-69	1.50409	0.557	0.274	9.73185e-65	Tr1	VAMP2
1.12674e-67	1.3051	0.616	0.328	2.00369e-63	Tr1	DSG2
3.3709e-67	1.35057	0.557	0.257	5.99446e-63	Tr1	ATP10B
1.41577e-66	1.96307	0.533	0.271	2.51767e-62	Tr1	PIM3
2.25752e-64	1.60811	0.531	0.276	4.01454e-60	Tr1	SLC30A9
5.49902e-64	1.4008	0.539	0.263	9.77892e-60	Tr1	KMT2E
5.6619e-64	1.03801	0.626	0.321	1.00686e-59	Tr1	ANKRD12
1.07165e-63	1.25629	0.594	0.319	1.90571e-59	Tr1	TOM1
1.663e-63	0.948588	0.812	0.608	2.95732e-59	Tr1	TXNDC5
2.13224e-63	1.04417	0.737	0.502	3.79175e-59	Tr1	WBP2
7.01088e-63	1.43476	0.506	0.24	1.24675e-58	Tr1	NR1H2
2.10699e-62	1.88002	0.556	0.286	3.74686e-58	Tr1	EGR1
2.22974e-62	0.777947	0.998	0.992	3.96515e-58	Tr1	RPS26
5.68957e-62	1.05967	0.717	0.447	1.01178e-57	Tr1	PIK3CB
6.75352e-62	0.586547	0.977	0.704	1.20098e-57	Tr1	ND5
1.01769e-59	0.645718	0.971	0.733	1.80976e-55	Tr1	ND1
1.32614e-58	1.45514	0.52	0.27	2.35828e-54	Tr1	MED10
2.18002e-58	1.41831	0.557	0.311	3.87672e-54	Tr1	RMND5A
5.03134e-58	1.02996	0.519	0.23	8.94723e-54	Tr1	PXDC1
5.47223e-58	1.29733	0.587	0.34	9.73127e-54	Tr1	HBP1
2.88377e-57	1.1927	0.628	0.391	5.12821e-53	Tr1	STK24
2.73944e-56	0.614127	1	0.996	4.87154e-52	Tr1	FTL
6.91554e-56	0.883789	0.907	0.742	1.22979e-51	Tr1	TOP1
8.19938e-56	1.04309	0.73	0.559	1.4581e-51	Tr1	MRPL40
9.39709e-56	1.16604	0.665	0.399	1.67108e-51	Tr1	KLF6
2.0688e-55	1.43849	0.567	0.328	3.67895e-51	Tr1	DUSP14
2.90655e-55	1.24974	0.531	0.283	5.16873e-51	Tr1	NSD3
2.64656e-54	0.772516	0.861	0.646	4.70639e-50	Tr1	ITGB1
3.43237e-54	1.40166	0.517	0.28	6.10378e-50	Tr1	ZBTB10
1.23057e-52	0.584772	0.996	0.997	2.18833e-48	Tr1	RPS8
1.26364e-52	1.0958	0.588	0.35	2.24713e-48	Tr1	PSME1
2.22315e-51	1.05868	0.632	0.392	3.95343e-47	Tr1	OGA
9.59933e-51	0.767303	0.838	0.708	1.70705e-46	Tr1	PSMD8
3.3074e-50	1.11519	0.633	0.41	5.88155e-46	Tr1	SLK
7.07805e-50	1.04922	0.629	0.418	1.25869e-45	Tr1	SYAP1
9.17049e-50	0.902234	0.93	0.734	1.63079e-45	Tr1	LOC100524999
9.70546e-49	1.04233	0.62	0.412	1.72592e-44	Tr1	FAM174C
5.06652e-48	1.10061	0.572	0.359	9.0098e-44	Tr1	GARS1
6.20324e-48	0.88925	0.784	0.622	1.10312e-43	Tr1	BAG1
1.65422e-47	0.990216	0.709	0.503	2.94169e-43	Tr1	PAWR
3.47796e-47	0.886486	0.762	0.562	6.18486e-43	Tr1	CTNNA1
4.67439e-47	0.732878	0.515	0.23	8.31246e-43	Tr1	FXYD3
1.60334e-46	0.925314	0.636	0.378	2.85122e-42	Tr1	UTRN
1.60435e-46	0.792549	0.773	0.572	2.85301e-42	Tr1	RBM47
3.51161e-45	0.796245	0.828	0.624	6.24469e-41	Tr1	SPINT1
3.81862e-45	1.02442	0.583	0.348	6.79064e-41	Tr1	REPS1
7.11045e-45	0.636484	0.872	0.77	1.26445e-40	Tr1	UBE2B
9.11689e-45	1.1361	0.531	0.311	1.62126e-40	Tr1	CTDSP2
1.27628e-44	0.838916	0.735	0.541	2.26961e-40	Tr1	FUNDC2
9.28296e-44	0.604875	0.882	0.743	1.65079e-39	Tr1	EIF4A2
3.30657e-43	1.03793	0.513	0.284	5.88007e-39	Tr1	BTG3
5.24667e-43	0.849703	0.745	0.554	9.33015e-39	Tr1	PRKAR1A
6.1347e-43	0.701959	0.799	0.614	1.09093e-38	Tr1	RNH1
3.14127e-42	1.54725	0.515	0.33	5.58612e-38	Tr1	LCMT1
3.22789e-41	0.977822	0.65	0.445	5.74016e-37	Tr1	ZFAND5
3.22902e-41	0.871933	0.672	0.475	5.74216e-37	Tr1	MAPK1IP1L
6.54501e-41	0.920227	0.693	0.505	1.1639e-36	Tr1	TJP1
9.43137e-41	0.988254	0.59	0.395	1.67718e-36	Tr1	AKIRIN2
1.31278e-40	1.03661	0.605	0.413	2.33451e-36	Tr1	MAP2K3
2.22132e-40	0.811102	0.65	0.446	3.95017e-36	Tr1	SARAF
8.6375e-40	0.661691	0.826	0.668	1.53601e-35	Tr1	CDV3
1.38182e-39	0.686611	0.877	0.77	2.4573e-35	Tr1	CLIC1
1.97639e-39	0.614541	0.871	0.81	3.51462e-35	Tr1	RHOA
6.72504e-39	0.856254	0.621	0.443	1.19591e-34	Tr1	BTF3L4
1.02053e-38	0.857059	0.633	0.434	1.8148e-34	Tr1	IPO7
1.02119e-38	0.692606	0.785	0.652	1.81598e-34	Tr1	NDFIP2
1.18738e-38	0.841947	0.664	0.469	2.11152e-34	Tr1	GPBP1
1.39097e-38	1.12661	0.502	0.302	2.47357e-34	Tr1	MAPKAPK2
3.71944e-38	0.972096	0.545	0.338	6.61428e-34	Tr1	ARL6IP5
8.23061e-38	1.1681	0.564	0.37	1.46365e-33	Tr1	CREG1
3.60873e-37	0.854336	0.654	0.462	6.4174e-33	Tr1	NCKAP1
4.77249e-37	0.630551	0.653	0.397	8.48693e-33	Tr1	GOLGB1
1.24604e-35	0.986314	0.59	0.401	2.21584e-31	Tr1	YTHDC1
1.50136e-35	0.685694	0.758	0.623	2.66986e-31	Tr1	GHITM
4.79699e-34	0.695483	0.811	0.684	8.53049e-30	Tr1	EIF1B
8.01364e-34	0.814515	0.609	0.41	1.42507e-29	Tr1	PLXNB2
1.23848e-33	0.941845	0.528	0.345	2.20238e-29	Tr1	YPEL5
2.10494e-33	1.44448	0.638	0.495	3.74321e-29	Tr1	PRDX4
6.12383e-33	0.788013	0.676	0.506	1.089e-28	Tr1	MAPRE1
8.10641e-33	0.569229	0.833	0.715	1.44156e-28	Tr1	CNBP
8.39594e-33	0.919324	0.539	0.324	1.49305e-28	Tr1	PMEPA1
1.86457e-31	1.74852	0.56	0.412	3.31576e-27	Tr1	DUSP5
4.6745e-31	0.776189	0.654	0.495	8.31266e-27	Tr1	MAP1LC3A
1.44557e-30	0.981624	0.518	0.351	2.57065e-26	Tr1	SPRING1
1.76125e-30	0.861106	0.693	0.544	3.13203e-26	Tr1	TNFRSF12A
3.69669e-30	0.514552	0.849	0.828	6.57383e-26	Tr1	BOLA3
5.69323e-30	0.718991	0.607	0.439	1.01243e-25	Tr1	TMEM50A
1.09344e-29	0.871892	0.606	0.45	1.94446e-25	Tr1	MTPN
1.09936e-29	0.852354	0.521	0.344	1.955e-25	Tr1	PSPC1
1.44279e-29	0.765468	0.627	0.467	2.5657e-25	Tr1	VAMP3
3.20856e-29	0.672504	0.643	0.464	5.70578e-25	Tr1	CALU
4.7364e-29	0.819159	0.577	0.41	8.42274e-25	Tr1	BRD4
9.2189e-29	0.798333	0.528	0.346	1.6394e-24	Tr1	PABPC4
1.03997e-28	0.607731	0.721	0.565	1.84937e-24	Tr1	GINM1
1.62727e-28	0.58358	0.735	0.575	2.89377e-24	Tr1	PTTG1IP
1.88835e-27	0.839216	0.617	0.484	3.35806e-23	Tr1	SNX6
2.1174e-27	0.730135	0.653	0.47	3.76537e-23	Tr1	CALD1
1.09062e-26	0.523103	0.723	0.59	1.93945e-22	Tr1	CHMP3
1.44192e-26	1.31564	0.578	0.446	2.56416e-22	Tr1	TIMP3
1.60023e-26	0.966514	0.515	0.359	2.84569e-22	Tr1	PPA1
3.60678e-26	0.890782	0.625	0.461	6.41394e-22	Tr1	MTHFD2
7.36884e-26	0.549659	0.615	0.401	1.3104e-21	Tr1	ATP13A3
1.40981e-25	0.783726	0.56	0.416	2.50706e-21	Tr1	GOLGA7
1.84792e-25	0.575696	0.728	0.548	3.28615e-21	Tr1	ARHGAP5
1.85644e-25	0.557541	0.747	0.59	3.30131e-21	Tr1	REEP5
2.24416e-25	0.821142	0.767	0.638	3.99079e-21	Tr1	DNAJB1
1.22177e-24	0.701547	0.653	0.509	2.17267e-20	Tr1	CCNL2
2.38608e-24	1.32469	0.553	0.427	4.24316e-20	Tr1	ZFP36
3.19736e-24	0.621335	0.638	0.489	5.68586e-20	Tr1	PNRC2
9.73731e-24	0.987555	0.602	0.435	1.73159e-19	Tr1	RCAN1
2.17761e-23	0.782449	0.87	0.791	3.87245e-19	Tr1	ID2
2.48214e-23	0.67495	0.531	0.373	4.41399e-19	Tr1	ZC3H11A
2.67482e-23	0.7553	0.537	0.393	4.75663e-19	Tr1	ORAI1
3.45208e-23	0.764656	0.584	0.437	6.13884e-19	Tr1	ITPRID2
4.05692e-23	0.842174	0.506	0.357	7.21443e-19	Tr1	NXN
8.95791e-23	1.00156	0.513	0.375	1.59298e-18	Tr1	GRAMD2B
2.12393e-22	0.521519	0.708	0.562	3.77699e-18	Tr1	RTN3
3.49627e-22	0.897565	0.649	0.491	6.21741e-18	Tr1	CPEB4
8.07213e-22	0.722428	0.568	0.427	1.43547e-17	Tr1	RSRP1
1.84329e-21	0.50849	0.647	0.484	3.27792e-17	Tr1	MTDH
2.21373e-21	0.701914	0.882	0.795	3.93668e-17	Tr1	UBC
5.38914e-21	0.727367	0.796	0.717	9.5835e-17	Tr1	KARS1
1.52371e-20	0.800169	0.514	0.376	2.7096e-16	Tr1	ZRANB2
3.2163e-20	0.623128	0.519	0.372	5.71955e-16	Tr1	STRN3
3.3901e-20	0.581391	0.626	0.471	6.02861e-16	Tr1	ZNF664
5.15728e-20	0.579885	0.863	0.768	9.17119e-16	Tr1	EPAS1
8.97482e-20	1.22915	0.698	0.604	1.59599e-15	Tr1	CDK2AP2
3.4196e-19	0.657643	0.574	0.436	6.08107e-15	Tr1	STT3B
1.50232e-18	0.659493	0.539	0.418	2.67158e-14	Tr1	UBE2R2
1.44629e-17	0.616764	0.585	0.469	2.57193e-13	Tr1	LRP10
1.14904e-16	0.552088	0.782	0.703	2.04334e-12	Tr1	UBALD2
1.16317e-16	0.560405	0.605	0.459	2.06847e-12	Tr1	SMARCA5
1.36564e-16	0.615217	0.637	0.527	2.42851e-12	Tr1	C6orf62
3.34775e-16	0.574147	0.569	0.45	5.9533e-12	Tr1	ENSSSCG00000058854
1.47047e-15	0.608781	0.501	0.382	2.61494e-11	Tr1	LAMC1
1.49808e-15	0.511439	0.567	0.448	2.66403e-11	Tr1	RALBP1
1.6559e-15	0.543439	0.515	0.382	2.94468e-11	Tr1	MOSPD1
1.70692e-15	1.85655	0.854	0.854	3.03542e-11	Tr1	HSPA5
4.3981e-15	1.03	0.999	0.99	7.82114e-11	Tr1	CST3
7.79476e-15	0.513153	0.67	0.577	1.38614e-10	Tr1	PDCD10
9.30414e-15	0.533402	0.541	0.432	1.65456e-10	Tr1	EIF2S3B
2.35474e-13	0.577455	0.571	0.459	4.18744e-09	Tr1	TJP2
2.23117e-11	0.517907	0.521	0.416	3.96768e-07	Tr1	SLC25A36
4.57794e-11	0.723971	0.548	0.495	8.14095e-07	Tr1	YWHAH
2.47267e-09	0.641226	0.572	0.51	4.39715e-05	Tr1	NASP
2.0774e-08	0.653048	0.936	0.876	0.000369423	Tr1	HSP90B1
2.36128e-08	0.699458	0.503	0.434	0.000419907	Tr1	UAP1
1.45138e-07	0.777042	0.642	0.595	0.00258099	Tr1	H1-10
3.78637e-07	1.01682	0.55	0.509	0.0067333	Tr1	SFN
3.05893e-124	1.50194	0.884	0.801	5.4397e-120	Tr2	APOA1
1.58902e-84	0.93257	0.929	0.965	2.82576e-80	Tr2	APOE
2.35552e-48	0.557334	0.965	0.999	4.18882e-44	Tr2	NME2
9.45122e-42	0.654765	0.812	0.898	1.68071e-37	Tr2	LGALS1
5.01586e-36	1.38599	0.636	0.585	8.91971e-32	Tr2	FETUB
5.01585e-32	1.47033	0.611	0.552	8.91968e-28	Tr2	AHSG
2.06834e-30	0.933857	0.822	0.845	3.67812e-26	Tr2	GRN
4.6427e-28	1.07697	0.712	0.612	8.25611e-24	Tr2	ENTPD8
4.47196e-27	1.45023	0.622	0.652	7.95249e-23	Tr2	ISYNA1
2.53277e-25	2.10925	0.731	0.805	4.50402e-21	Tr2	ENSSSCG00000055221
7.26526e-19	0.529746	0.86	0.872	1.29198e-14	Tr2	FABP3
2.89295e-18	0.679763	0.779	0.701	5.14454e-14	Tr2	CTSL
8.4454e-13	0.572124	0.72	0.646	1.50185e-08	Tr2	CTBS
5.82942e-12	0.509454	0.261	0.552	1.03665e-07	Tr2	NME3
9.67382e-12	0.563465	0.295	0.609	1.7203e-07	Tr2	WSB1
4.16672e-11	0.566742	0.66	0.607	7.40968e-07	Tr2	PLBD1
7.86479e-11	0.664415	0.263	0.54	1.3986e-06	Tr2	OGDH
1.62972e-10	0.550438	0.311	0.62	2.89813e-06	Tr2	SRI
7.85194e-10	0.500105	0.299	0.604	1.39631e-05	Tr2	LMAN2
8.95566e-10	0.72223	0.268	0.531	1.59259e-05	Tr2	SYNE2
6.178e-09	0.597808	0.801	0.937	0.000109863	Tr2	CALR
5.37782e-08	0.529617	0.276	0.534	0.000956337	Tr2	ALDH3A2
4.05841e-07	0.632941	0.266	0.501	0.00721707	Tr2	CRELD2
9.08305e-07	0.501736	0.328	0.618	0.0161524	Tr2	VKORC1
1.52161e-06	0.548882	0.29	0.539	0.0270588	Tr2	DNAJB11
1.75738e-06	0.963997	0.487	0.518	0.0312514	Tr2	PROM2
1.2813e-220	3.27787	0.534	0.014	2.27854e-216	Tr3	LOC100522551
1.55736e-218	3.78857	0.576	0.019	2.76946e-214	Tr3	LRRC17
3.76082e-212	3.36745	0.568	0.019	6.68786e-208	Tr3	CPXM2
3.27024e-196	2.94566	0.559	0.021	5.81547e-192	Tr3	BGN
6.90803e-186	2.71668	0.508	0.018	1.22846e-181	Tr3	COL16A1
7.77689e-180	2.65902	0.5	0.018	1.38296e-175	Tr3	CPZ
1.03743e-172	3.20584	0.559	0.026	1.84486e-168	Tr3	HTRA3
6.18302e-164	3.36606	0.568	0.03	1.09953e-159	Tr3	DPT
2.01636e-151	4.72213	0.839	0.092	3.58569e-147	Tr3	COL5A2
5.89405e-151	3.68378	0.636	0.044	1.04814e-146	Tr3	ACTA2
1.29033e-148	4.77789	0.737	0.065	2.2946e-144	Tr3	FABP5
1.57873e-142	2.69515	0.517	0.028	2.80745e-138	Tr3	GPX7
4.71969e-142	2.756	0.508	0.027	8.39302e-138	Tr3	EMILIN1
9.33211e-142	5.10492	0.661	0.056	1.65953e-137	Tr3	PTN
1.47273e-140	2.87862	0.568	0.036	2.61895e-136	Tr3	GPX8
1.03095e-139	3.11345	0.559	0.035	1.83334e-135	Tr3	COL12A1
2.85728e-131	3.44738	0.661	0.06	5.0811e-127	Tr3	AEBP1
4.00102e-130	3.27167	0.568	0.041	7.11501e-126	Tr3	PEG10
3.54484e-129	4.72902	0.814	0.106	6.30379e-125	Tr3	COL5A1
1.2354e-121	2.60277	0.508	0.034	2.19691e-117	Tr3	CREB3L1
3.90397e-120	2.75535	0.602	0.052	6.94242e-116	Tr3	EMP3
1.97111e-110	2.0097	0.5	0.035	3.50523e-106	Tr3	EPB41L2
5.05964e-106	4.91119	0.568	0.054	8.99756e-102	Tr3	PAPSS2
5.41935e-106	4.3565	0.517	0.043	9.63723e-102	Tr3	SLC45A3
5.19391e-103	3.77509	0.678	0.086	9.23634e-99	Tr3	LOX
4.05349e-96	2.57193	0.737	0.104	7.20832e-92	Tr3	LOXL2
2.56984e-92	2.74032	0.653	0.086	4.56995e-88	Tr3	MMP23B
1.99476e-88	2.80153	0.593	0.073	3.54728e-84	Tr3	FKBP10
1.47237e-86	5.79455	0.915	0.251	2.61832e-82	Tr3	COL1A1
3.0994e-86	2.82347	0.525	0.056	5.51167e-82	Tr3	CTHRC1
3.32521e-86	2.50508	0.576	0.067	5.91322e-82	Tr3	IFNGR1
9.46547e-86	3.90595	0.881	0.191	1.68324e-81	Tr3	LUM
1.97304e-84	1.66511	0.534	0.054	3.50865e-80	Tr3	GATA6
2.07802e-84	4.67797	0.78	0.155	3.69534e-80	Tr3	DCN
4.30646e-84	2.08759	0.568	0.066	7.65818e-80	Tr3	EFEMP2
9.83565e-84	2.23232	0.542	0.06	1.74907e-79	Tr3	HSD3B1
2.8512e-83	2.88527	0.661	0.101	5.07028e-79	Tr3	RCN3
6.31637e-83	2.27096	0.585	0.073	1.12324e-78	Tr3	PLOD2
3.26421e-82	5.48113	0.924	0.273	5.80474e-78	Tr3	COL3A1
1.51208e-81	5.80054	0.924	0.277	2.68893e-77	Tr3	COL1A2
2.07579e-81	1.70546	0.602	0.073	3.69137e-77	Tr3	MDFIC
1.74139e-78	2.65107	0.525	0.062	3.09671e-74	Tr3	FSTL1
4.35591e-78	4.22636	0.805	0.18	7.74612e-74	Tr3	SERPINF1
1.66398e-74	3.19594	0.712	0.135	2.95905e-70	Tr3	SPARC
8.18861e-69	2.07925	0.517	0.067	1.45618e-64	Tr3	TGFBR3
1.00055e-67	3.36085	0.5	0.067	1.77927e-63	Tr3	ST3GAL5
1.74308e-67	4.45389	0.839	0.238	3.09972e-63	Tr3	VIM
2.20716e-67	2.14209	0.525	0.072	3.92499e-63	Tr3	OLFML3
3.34031e-64	1.96931	0.746	0.153	5.94007e-60	Tr3	ADAMTS1
3.75524e-64	3.64246	0.585	0.1	6.67794e-60	Tr3	STAR
5.90876e-61	1.41833	0.5	0.067	1.05075e-56	Tr3	P3H4
6.11221e-61	2.44555	0.576	0.099	1.08693e-56	Tr3	KDELR3
1.47459e-59	1.72291	0.678	0.131	2.62227e-55	Tr3	P4HA1
2.74914e-59	3.05763	0.627	0.134	4.8888e-55	Tr3	RCN1
3.86291e-58	1.89764	0.551	0.09	6.86942e-54	Tr3	SLC26A6
1.36708e-57	2.78194	0.653	0.133	2.43108e-53	Tr3	MEST
4.23422e-57	2.16016	0.788	0.213	7.52972e-53	Tr3	COPZ2
5.16677e-57	2.0102	0.602	0.106	9.18807e-53	Tr3	GJA1
8.70907e-57	3.23176	0.737	0.206	1.54873e-52	Tr3	WFDC1
1.71514e-55	1.18416	0.72	0.145	3.05003e-51	Tr3	PLA2R1
3.06105e-55	1.59442	0.593	0.104	5.44346e-51	Tr3	HBQ1
1.10273e-54	4.32697	0.898	0.319	1.96099e-50	Tr3	CTSZ
1.49544e-54	1.73446	0.619	0.119	2.65935e-50	Tr3	P3H1
2.57345e-54	1.57361	0.568	0.097	4.57637e-50	Tr3	HBM
3.45192e-52	1.89171	0.619	0.125	6.13855e-48	Tr3	RARRES2
9.60905e-52	2.56599	0.712	0.186	1.70878e-47	Tr3	PCOLCE
2.46732e-49	1.41027	0.559	0.102	4.38764e-45	Tr3	IL13RA1
2.92929e-49	1.64334	0.712	0.166	5.20915e-45	Tr3	FOSB
1.10524e-48	2.00421	0.703	0.18	1.96544e-44	Tr3	P4HA2
1.60516e-48	2.62573	0.576	0.122	2.85446e-44	Tr3	TPM2
2.4869e-45	1.72185	0.873	0.327	4.42245e-41	Tr3	SPATS2L
4.3126e-45	1.95661	0.661	0.173	7.6691e-41	Tr3	PYCR1
1.67607e-43	1.88558	0.568	0.126	2.98056e-39	Tr3	ENPP5
4.08935e-43	1.98623	0.695	0.196	7.27208e-39	Tr3	C9H1orf21
2.45432e-40	1.43147	0.653	0.166	4.36452e-36	Tr3	PDIA5
2.35392e-39	2.27164	0.695	0.226	4.18598e-35	Tr3	FBLN1
6.51381e-39	2.52707	0.619	0.164	1.15835e-34	Tr3	ENSSSCG00000061874
1.31662e-38	1.29059	0.983	0.813	2.34135e-34	Tr3	UBA52
5.66365e-38	1.46135	0.737	0.222	1.00717e-33	Tr3	STMP1
6.69605e-38	1.26583	0.627	0.159	1.19076e-33	Tr3	GADD45G
1.64742e-37	0.84472	1	0.968	2.92961e-33	Tr3	ENSSSCG00000061243
5.48155e-36	1.00679	0.78	0.237	9.74784e-32	Tr3	ENSSSCG00000055885
8.5127e-36	1.24611	0.585	0.144	1.51381e-31	Tr3	PHYH
4.45093e-34	3.73122	0.975	0.683	7.91509e-30	Tr3	S100A6
7.41518e-34	1.38083	0.678	0.191	1.31864e-29	Tr3	CDKN1C
3.07433e-33	2.76083	0.754	0.332	5.46709e-29	Tr3	SERPINH1
1.57971e-32	1.40782	0.924	0.602	2.80919e-28	Tr3	ENSSSCG00000060915
2.83378e-32	1.39836	0.593	0.162	5.03932e-28	Tr3	CMAS
8.0456e-32	1.37816	0.619	0.182	1.43075e-27	Tr3	FAM114A1
9.39261e-32	1.18626	0.653	0.191	1.67029e-27	Tr3	MYADM
9.59288e-32	0.736113	1	0.985	1.7059e-27	Tr3	RPS21
1.00873e-31	1.17579	0.89	0.369	1.79382e-27	Tr3	ND4L
1.13135e-31	1.82189	0.525	0.133	2.01187e-27	Tr3	ENSSSCG00000034853
1.97562e-31	3.34522	0.839	0.39	3.51324e-27	Tr3	LGMN
7.53832e-31	1.91835	0.958	0.751	1.34054e-26	Tr3	LOC110259958
7.81513e-31	0.806186	0.525	0.126	1.38976e-26	Tr3	KLF2
9.7521e-31	2.85859	0.737	0.31	1.73422e-26	Tr3	NAGA
1.16521e-30	2.1058	0.992	0.863	2.0721e-26	Tr3	HBZ
1.20231e-30	0.770302	0.525	0.125	2.13807e-26	Tr3	RHOQ
1.68889e-30	0.913281	0.525	0.131	3.00336e-26	Tr3	LMF2
3.01521e-30	1.47152	0.831	0.363	5.36195e-26	Tr3	EML4
3.01808e-30	1.65509	0.703	0.236	5.36704e-26	Tr3	PLIN2
1.00779e-29	1.47515	0.542	0.15	1.79216e-25	Tr3	ENSSSCG00000015217
1.05468e-29	0.851456	0.992	0.978	1.87555e-25	Tr3	LOC100623540
1.26904e-29	1.53781	0.593	0.179	2.25674e-25	Tr3	CDC42EP5
1.61452e-29	1.50513	0.831	0.368	2.8711e-25	Tr3	RRBP1
1.965e-29	1.11597	0.551	0.147	3.49436e-25	Tr3	KLF4
2.16236e-29	0.80911	0.992	0.954	3.84532e-25	Tr3	SSR4
3.98062e-29	2.00561	0.992	0.929	7.07873e-25	Tr3	HBE1
6.89033e-29	0.663514	0.78	0.272	1.22531e-24	Tr3	SOCS1
1.7083e-28	1.02871	0.881	0.418	3.03787e-24	Tr3	FOS
1.87139e-28	0.841134	0.542	0.14	3.32789e-24	Tr3	IGF2R
1.87165e-28	0.915032	0.534	0.136	3.32836e-24	Tr3	HERC1
2.02737e-28	1.05222	0.568	0.16	3.60527e-24	Tr3	ATP2B4
6.9566e-28	1.76665	0.525	0.158	1.23709e-23	Tr3	B4GALNT3
8.43056e-28	0.884081	0.653	0.197	1.49921e-23	Tr3	JOSD2
8.43728e-28	1.36277	0.788	0.334	1.5004e-23	Tr3	RFESD
1.49927e-27	1.10826	0.636	0.197	2.66615e-23	Tr3	PAQR8
1.5062e-27	1.18512	0.669	0.215	2.67847e-23	Tr3	EFCAB7
1.60267e-27	1.30945	0.559	0.169	2.85002e-23	Tr3	ENSSSCG00000053501
2.88229e-27	0.791098	0.61	0.177	5.12557e-23	Tr3	GPT2
2.92421e-27	1.18782	0.576	0.175	5.20012e-23	Tr3	IKBIP
6.70638e-27	2.55615	1	0.957	1.1926e-22	Tr3	APOE
8.16057e-27	1.14123	0.602	0.188	1.45119e-22	Tr3	RABGAP1L
9.34542e-27	1.03765	0.678	0.226	1.6619e-22	Tr3	ZNF106
9.7425e-27	0.896139	0.525	0.142	1.73251e-22	Tr3	GUSB
1.1728e-26	0.772232	0.551	0.149	2.0856e-22	Tr3	KCTD20
1.23649e-26	1.48822	0.542	0.164	2.19884e-22	Tr3	ATP6V0D2
1.68109e-26	1.3996	0.568	0.167	2.98948e-22	Tr3	EBPL
2.92597e-26	0.779837	0.525	0.14	5.20325e-22	Tr3	PIEZO1
3.50603e-26	0.728671	0.61	0.173	6.23477e-22	Tr3	OXCT1
5.22997e-26	1.96929	0.551	0.17	9.30045e-22	Tr3	HMOX1
1.16701e-25	1.3798	0.907	0.585	2.0753e-21	Tr3	CTSB
1.62555e-25	0.650006	0.508	0.133	2.89071e-21	Tr3	TPP1
4.51077e-25	0.991444	0.737	0.269	8.0215e-21	Tr3	TUBA1A
5.5643e-25	0.559618	0.5	0.128	9.89499e-21	Tr3	CREBZF
8.69399e-25	0.973685	0.992	0.907	1.54605e-20	Tr3	S100A10
9.07078e-25	1.22197	0.5	0.145	1.61306e-20	Tr3	PITX2
9.99187e-25	0.98689	0.907	0.511	1.77685e-20	Tr3	JUN
1.03e-24	1.87021	0.593	0.2	1.83165e-20	Tr3	COL4A2
1.04448e-24	0.733672	0.508	0.136	1.85741e-20	Tr3	PLEKHA5
1.71327e-24	1.95628	0.559	0.181	3.0467e-20	Tr3	HILPDA
1.97516e-24	0.912614	0.72	0.268	3.51242e-20	Tr3	ZFP36L2
2.41328e-24	0.92434	0.653	0.215	4.29154e-20	Tr3	ZMIZ1
2.84153e-24	0.693839	0.542	0.154	5.0531e-20	Tr3	OSBPL8
3.35021e-24	1.61342	0.695	0.266	5.95767e-20	Tr3	NDRG1
3.65642e-24	0.555339	1	0.996	6.50221e-20	Tr3	RPS15
4.92147e-24	1.02672	0.653	0.221	8.75186e-20	Tr3	PDLIM7
4.95559e-24	1.04001	0.737	0.296	8.81253e-20	Tr3	RBBP6
5.08335e-24	0.913238	0.525	0.148	9.03972e-20	Tr3	SASH1
5.76866e-24	1.7037	0.822	0.403	1.02584e-19	Tr3	BNIP3
6.06302e-24	1.06657	0.975	0.907	1.07819e-19	Tr3	TPT1
6.49946e-24	1.09318	0.729	0.267	1.1558e-19	Tr3	CDO1
9.38916e-24	0.68451	1	0.993	1.66968e-19	Tr3	RPS27
1.06849e-23	2.79637	0.958	0.881	1.9001e-19	Tr3	LGALS1
1.12524e-23	0.869602	0.542	0.167	2.00101e-19	Tr3	COLGALT1
1.4562e-23	0.901526	0.61	0.198	2.58955e-19	Tr3	DUSP6
1.6696e-23	0.906312	0.653	0.227	2.96906e-19	Tr3	GLT8D1
1.76864e-23	0.988892	0.627	0.211	3.14517e-19	Tr3	PAPLN
2.03215e-23	1.03239	0.508	0.149	3.61376e-19	Tr3	MARCHF2
2.68703e-23	1.19035	0.559	0.188	4.77835e-19	Tr3	NT5DC2
3.97463e-23	1.0452	0.602	0.194	7.06809e-19	Tr3	PLAAT3
6.25964e-23	0.944064	0.508	0.15	1.11315e-18	Tr3	CDC42EP1
8.28244e-23	1.50276	0.508	0.154	1.47287e-18	Tr3	SERPINE2
8.51902e-23	1.69613	0.568	0.196	1.51494e-18	Tr3	TM4SF1
1.47073e-22	1.04967	0.534	0.169	2.61539e-18	Tr3	FKBP14
1.4835e-22	0.86936	0.653	0.229	2.6381e-18	Tr3	TMEM245
1.54529e-22	1.50701	0.678	0.282	2.748e-18	Tr3	COL18A1
1.80174e-22	1.08828	0.644	0.243	3.20403e-18	Tr3	ENSSSCG00000053185
2.43619e-22	0.845007	0.678	0.24	4.33228e-18	Tr3	MTUS1
2.54304e-22	1.49512	0.992	0.93	4.52229e-18	Tr3	GNAS
4.38882e-22	2.8765	0.797	0.409	7.80465e-18	Tr3	LOC110258364
5.24519e-22	3.01628	0.568	0.233	9.32753e-18	Tr3	CIDEA
5.6227e-22	0.957151	0.585	0.197	9.99885e-18	Tr3	CENPS
5.69011e-22	1.55785	0.831	0.451	1.01187e-17	Tr3	MGST3
6.34061e-22	0.612892	0.525	0.155	1.12755e-17	Tr3	LYSMD3
8.12915e-22	1.14498	0.712	0.296	1.44561e-17	Tr3	BAG3
9.45634e-22	0.657389	0.576	0.181	1.68162e-17	Tr3	TRIOBP
1.07028e-21	0.607981	0.5	0.144	1.90327e-17	Tr3	TGS1
2.64365e-21	1.08311	0.568	0.194	4.7012e-17	Tr3	NID2
3.01293e-21	0.671796	0.576	0.181	5.35789e-17	Tr3	PAK4
3.46163e-21	2.03532	0.898	0.538	6.15582e-17	Tr3	LDHA
6.07306e-21	0.736055	0.619	0.212	1.07997e-16	Tr3	TTC3
7.24105e-21	1.28849	0.508	0.177	1.28768e-16	Tr3	CHPF
1.0762e-20	1.5277	0.72	0.331	1.91381e-16	Tr3	IGFBP7
1.2844e-20	1.14112	0.542	0.183	2.28405e-16	Tr3	PWWP2A
1.56508e-20	2.00917	0.61	0.285	2.78318e-16	Tr3	FXYD3
1.57694e-20	0.687615	0.78	0.313	2.80427e-16	Tr3	TOB2
1.71767e-20	1.1235	0.619	0.236	3.05453e-16	Tr3	FUCA1
2.18069e-20	0.737929	0.695	0.25	3.87792e-16	Tr3	APPL1
2.64098e-20	0.869062	0.678	0.26	4.69646e-16	Tr3	NDRG2
3.26461e-20	0.998058	0.712	0.298	5.80545e-16	Tr3	REEP3
5.65529e-20	0.82237	0.5	0.156	1.00568e-15	Tr3	RAB34
5.90907e-20	0.738074	0.559	0.189	1.05081e-15	Tr3	INSIG1
6.33781e-20	0.717444	0.593	0.205	1.12705e-15	Tr3	TXNIP
9.98977e-20	0.96605	0.593	0.225	1.77648e-15	Tr3	FKBP9
1.25278e-19	0.929204	0.551	0.196	2.22782e-15	Tr3	TENT5C
1.80788e-19	0.844015	0.771	0.348	3.21495e-15	Tr3	COX17
1.88453e-19	0.930365	0.754	0.34	3.35126e-15	Tr3	TMED3
2.48832e-19	0.756246	0.746	0.309	4.42498e-15	Tr3	ANKRD39
2.6171e-19	0.960606	1	0.979	4.65399e-15	Tr3	COX1
3.30971e-19	1.21078	0.585	0.236	5.88565e-15	Tr3	CAVIN3
4.00477e-19	0.565133	0.517	0.164	7.12168e-15	Tr3	PLD3
4.74197e-19	0.582247	0.602	0.208	8.43264e-15	Tr3	MPZL1
4.77426e-19	0.581409	0.534	0.176	8.49007e-15	Tr3	ARHGAP35
4.78286e-19	0.923476	0.678	0.274	8.50535e-15	Tr3	HMGN3
5.49761e-19	1.15123	0.746	0.365	9.7764e-15	Tr3	PTGES
7.36109e-19	1.00377	0.822	0.472	1.30902e-14	Tr3	PLP2
7.49527e-19	0.643789	0.686	0.266	1.33288e-14	Tr3	RND3
8.81945e-19	0.99581	0.576	0.202	1.56836e-14	Tr3	QSOX1
9.31858e-19	0.896821	0.754	0.329	1.65712e-14	Tr3	SLC44A1
9.74885e-19	0.56602	0.61	0.214	1.73364e-14	Tr3	SLC25A24
1.00138e-18	0.933142	0.517	0.179	1.78075e-14	Tr3	MBOAT2
1.16745e-18	0.514385	0.559	0.18	2.07608e-14	Tr3	FARP1
1.91408e-18	0.540046	1	0.999	3.40381e-14	Tr3	RPL10
2.25007e-18	0.996838	0.653	0.262	4.0013e-14	Tr3	GOLM2
2.55526e-18	1.85834	0.754	0.379	4.54402e-14	Tr3	H2AC4
2.57687e-18	0.660684	0.686	0.274	4.58246e-14	Tr3	RNF19A
3.32794e-18	0.754915	0.661	0.252	5.91808e-14	Tr3	ATP2B1
3.43835e-18	0.826181	0.61	0.241	6.11441e-14	Tr3	MLEC
3.68167e-18	0.880296	0.729	0.31	6.54712e-14	Tr3	DCXR
5.00971e-18	0.617236	0.703	0.272	8.90877e-14	Tr3	PON2
5.07835e-18	0.568325	0.593	0.203	9.03082e-14	Tr3	CHD9
5.41148e-18	0.59591	0.695	0.28	9.62324e-14	Tr3	DESI2
5.52482e-18	0.519445	1	0.999	9.82479e-14	Tr3	RPLP1
5.63221e-18	0.937829	0.508	0.17	1.00158e-13	Tr3	PXDN
6.43838e-18	0.741048	0.78	0.35	1.14494e-13	Tr3	PEDS1
6.57464e-18	3.15154	0.992	0.912	1.16917e-13	Tr3	CSTB
9.21732e-18	0.72207	0.602	0.227	1.63912e-13	Tr3	EEF1AKMT1
1.14775e-17	1.31993	0.712	0.327	2.04105e-13	Tr3	F8
1.23517e-17	0.686737	1	0.983	2.1965e-13	Tr3	COX3
3.16844e-17	0.540736	0.534	0.183	5.63443e-13	Tr3	ENSSSCG00000041731
6.29412e-17	0.64125	0.602	0.229	1.11928e-12	Tr3	HELZ
8.71661e-17	0.590661	0.627	0.242	1.55007e-12	Tr3	FOXO3
1.04344e-16	0.898549	0.517	0.189	1.85556e-12	Tr3	CRYL1
1.08172e-16	0.541654	0.619	0.234	1.92363e-12	Tr3	TOPORS
1.10717e-16	1.16193	0.686	0.352	1.96888e-12	Tr3	CD81
1.45004e-16	0.937043	0.619	0.231	2.5786e-12	Tr3	DYNLT2B
1.88934e-16	0.777893	0.763	0.364	3.35982e-12	Tr3	ERG28
2.50634e-16	0.540306	0.508	0.175	4.45703e-12	Tr3	ATF1
2.53623e-16	0.916891	0.644	0.269	4.51017e-12	Tr3	LGALS8
4.37257e-16	0.99133	0.712	0.318	7.77573e-12	Tr3	LGR4
4.71378e-16	0.562699	0.602	0.228	8.38251e-12	Tr3	MEX3D
4.85885e-16	0.511941	0.653	0.27	8.64049e-12	Tr3	DDIT4
6.01921e-16	0.640793	0.78	0.353	1.0704e-11	Tr3	NPEPPS
6.25439e-16	2.31783	0.898	0.611	1.11222e-11	Tr3	CTSH
6.94854e-16	0.796859	0.771	0.375	1.23566e-11	Tr3	CYP51A1
9.91648e-16	0.755261	0.585	0.235	1.76345e-11	Tr3	FECH
1.10748e-15	0.728652	0.534	0.202	1.96943e-11	Tr3	ATP23
1.30208e-15	0.752549	0.797	0.394	2.31549e-11	Tr3	ENSSSCG00000009211
1.33897e-15	0.717582	0.585	0.231	2.38109e-11	Tr3	SPTY2D1
1.45099e-15	0.786686	0.602	0.244	2.5803e-11	Tr3	ACSS3
1.95932e-15	1.0663	0.975	0.64	3.48426e-11	Tr3	BASP1
2.92956e-15	1.06275	0.551	0.219	5.20963e-11	Tr3	RAB32
3.43448e-15	0.619002	0.61	0.251	6.10754e-11	Tr3	TMEM214
3.96387e-15	0.574451	0.678	0.274	7.04894e-11	Tr3	PBRM1
4.88843e-15	1.2686	0.839	0.522	8.6931e-11	Tr3	NEU1
5.33495e-15	0.819643	0.636	0.283	9.48715e-11	Tr3	DAP
5.50923e-15	0.6945	0.559	0.219	9.79707e-11	Tr3	PGRMC2
5.84697e-15	1.96343	0.61	0.307	1.03977e-10	Tr3	COL4A1
6.09387e-15	2.20142	0.822	0.476	1.08367e-10	Tr3	GLA
6.45911e-15	1.36873	0.585	0.247	1.14862e-10	Tr3	VCAN
6.79256e-15	0.665782	0.559	0.218	1.20792e-10	Tr3	ENSSSCG00000058091
7.30497e-15	0.629229	0.576	0.227	1.29904e-10	Tr3	MAPKAP1
8.98118e-15	0.550319	0.72	0.323	1.59712e-10	Tr3	ENSSSCG00000029761
9.27502e-15	1.21106	0.619	0.275	1.64938e-10	Tr3	AHSP
1.12515e-14	0.618572	0.551	0.216	2.00086e-10	Tr3	SACM1L
1.54205e-14	0.580984	0.627	0.255	2.74222e-10	Tr3	C15orf40
2.25142e-14	0.643004	0.525	0.2	4.00371e-10	Tr3	SETD5
2.3655e-14	1.28622	0.559	0.25	4.20656e-10	Tr3	PAGE4
2.5952e-14	0.548016	0.686	0.288	4.61504e-10	Tr3	TMEM97
2.63052e-14	0.596259	0.763	0.366	4.67786e-10	Tr3	JMJD1C
2.80115e-14	0.623939	1	0.991	4.98128e-10	Tr3	RPS4X
2.87362e-14	0.884381	0.627	0.28	5.11017e-10	Tr3	CHPT1
2.9724e-14	0.568067	0.754	0.346	5.28581e-10	Tr3	FCGRT
3.24874e-14	0.62717	0.737	0.344	5.77723e-10	Tr3	LAMB1
3.29252e-14	0.654606	0.932	0.583	5.85509e-10	Tr3	HDLBP
3.78008e-14	0.558322	0.551	0.212	6.72211e-10	Tr3	SMIM11
3.97714e-14	0.620893	0.788	0.396	7.07255e-10	Tr3	AAK1
4.09858e-14	0.568193	0.585	0.238	7.2885e-10	Tr3	GRSF1
4.52319e-14	0.660935	0.805	0.406	8.04359e-10	Tr3	MAGED1
5.27506e-14	0.556542	0.975	0.939	9.38064e-10	Tr3	CALM1
9.20569e-14	0.922457	0.61	0.28	1.63705e-09	Tr3	NPM3
9.498e-14	0.818532	0.661	0.296	1.68903e-09	Tr3	POLD4
1.58245e-13	0.585383	0.89	0.62	2.81407e-09	Tr3	ND3
1.72747e-13	0.566529	0.992	0.954	3.07196e-09	Tr3	CYTB
1.73418e-13	0.607306	0.737	0.356	3.08388e-09	Tr3	GOLGA2
1.74976e-13	0.723322	0.517	0.215	3.11161e-09	Tr3	SEC24D
2.08567e-13	0.509443	0.559	0.226	3.70895e-09	Tr3	HIPK1
2.49177e-13	0.563809	0.72	0.347	4.43111e-09	Tr3	IFT20
3.49554e-13	0.676053	0.864	0.532	6.21612e-09	Tr3	RWDD1
3.54231e-13	0.684241	0.949	0.823	6.29928e-09	Tr3	GPX4
4.21554e-13	0.686745	0.805	0.501	7.4965e-09	Tr3	ATP6V0C
4.50061e-13	0.616251	0.771	0.403	8.00343e-09	Tr3	VPS36
4.56439e-13	0.853295	0.729	0.379	8.11685e-09	Tr3	BLVRB
5.29679e-13	0.706952	0.576	0.253	9.41928e-09	Tr3	SLC7A7
5.37137e-13	0.58323	0.559	0.226	9.55191e-09	Tr3	MIB1
6.42246e-13	2.00366	0.771	0.652	1.14211e-08	Tr3	DPPA5
7.09087e-13	1.27314	0.551	0.267	1.26097e-08	Tr3	PLA2G15
7.56995e-13	0.55931	0.678	0.308	1.34616e-08	Tr3	EBNA1BP2
7.84012e-13	0.539362	0.534	0.212	1.39421e-08	Tr3	ANKRD13A
1.90209e-12	0.508293	0.992	0.924	3.38249e-08	Tr3	ND4
2.32914e-12	0.531569	0.627	0.282	4.14191e-08	Tr3	ACADM
3.40313e-12	0.568026	1	0.992	6.05179e-08	Tr3	COX2
3.45963e-12	0.555861	0.856	0.465	6.15227e-08	Tr3	CHCHD5
3.61155e-12	0.531055	1	0.964	6.42242e-08	Tr3	ATP6
5.05892e-12	0.641123	0.856	0.519	8.99628e-08	Tr3	ANAPC16
5.23901e-12	0.564071	0.669	0.303	9.31654e-08	Tr3	GALNT11
5.8783e-12	0.513637	0.737	0.365	1.04534e-07	Tr3	TSC22D1
6.11832e-12	0.945619	0.568	0.262	1.08802e-07	Tr3	PLA2G12A
6.94047e-12	0.988925	0.864	0.504	1.23422e-07	Tr3	CITED2
8.20325e-12	0.722384	0.754	0.381	1.45878e-07	Tr3	NPC2
9.14149e-12	0.604934	0.568	0.254	1.62563e-07	Tr3	LONP2
9.3863e-12	0.53881	0.72	0.359	1.66917e-07	Tr3	USP1
1.03673e-11	0.665717	0.788	0.445	1.84361e-07	Tr3	GOLGB1
1.14436e-11	0.696049	0.559	0.262	2.03501e-07	Tr3	SHTN1
1.18328e-11	1.20441	0.729	0.431	2.10422e-07	Tr3	MGST1
1.52153e-11	0.552304	0.949	0.697	2.70574e-07	Tr3	MRPL23
1.83188e-11	0.646582	0.661	0.311	3.25763e-07	Tr3	SEPTIN8
1.92818e-11	0.578651	0.585	0.269	3.42889e-07	Tr3	ENSSSCG00000063479
2.93451e-11	0.584955	0.636	0.307	5.21844e-07	Tr3	SLC44A2
3.53924e-11	1.36973	0.559	0.305	6.29383e-07	Tr3	LOC100152566
4.26066e-11	0.561862	0.72	0.408	7.57672e-07	Tr3	RHOB
4.38968e-11	2.82068	0.568	0.363	7.80617e-07	Tr3	CDA
5.95969e-11	0.550763	0.576	0.263	1.05981e-06	Tr3	ENSSSCG00000049172
6.59858e-11	0.558967	0.907	0.604	1.17343e-06	Tr3	ISCA1
9.98621e-11	0.508853	0.788	0.417	1.77585e-06	Tr3	POP7
1.14255e-10	0.509772	0.627	0.305	2.0318e-06	Tr3	POFUT2
1.38227e-10	0.592345	0.966	0.81	2.4581e-06	Tr3	UBC
1.58378e-10	0.603601	0.61	0.292	2.81643e-06	Tr3	RYK
1.604e-10	0.501641	0.763	0.394	2.85239e-06	Tr3	PAXX
1.75535e-10	1.09574	0.525	0.271	3.12153e-06	Tr3	SLC15A2
2.09479e-10	0.572062	0.678	0.337	3.72516e-06	Tr3	BBX
2.38351e-10	0.55794	0.5	0.225	4.2386e-06	Tr3	SPC24
2.884e-10	0.616214	0.703	0.352	5.12863e-06	Tr3	GNPDA1
3.58598e-10	0.564332	0.729	0.387	6.37695e-06	Tr3	SMC1A
3.73655e-10	0.825915	0.771	0.503	6.64471e-06	Tr3	CDK2AP1
4.91521e-10	0.795425	0.89	0.652	8.74072e-06	Tr3	NUCKS1
8.19044e-10	0.699415	0.729	0.414	1.45651e-05	Tr3	TSPAN31
9.58375e-10	0.627435	0.525	0.237	1.70428e-05	Tr3	ERO1A
1.27665e-09	0.527583	0.864	0.628	2.27027e-05	Tr3	MAMDC4
1.93829e-09	0.56902	0.831	0.511	3.44686e-05	Tr3	MTDH
2.02182e-09	0.584024	0.669	0.34	3.5954e-05	Tr3	CAT
2.06888e-09	0.605955	0.669	0.347	3.6791e-05	Tr3	VAT1
4.1091e-09	0.522979	0.737	0.394	7.30721e-05	Tr3	TM9SF1
4.61052e-09	0.575447	0.873	0.626	8.19888e-05	Tr3	SSR3
6.68596e-09	0.746523	0.814	0.481	0.000118896	Tr3	HBB
7.18296e-09	0.553411	0.763	0.452	0.000127735	Tr3	FLNA
7.19412e-09	0.776071	0.508	0.264	0.000127933	Tr3	TMEM263
9.8205e-09	1.26062	0.542	0.302	0.000174638	Tr3	FGL2
1.18511e-08	0.571171	0.678	0.376	0.000210748	Tr3	ARL6IP5
1.19775e-08	0.501506	0.669	0.348	0.000212995	Tr3	ABHD12
2.20325e-08	2.26922	0.729	0.537	0.000391803	Tr3	YBX3
2.39599e-08	0.63162	0.602	0.319	0.000426079	Tr3	B3GNT5
2.71212e-08	0.511553	0.839	0.477	0.000482297	Tr3	GLIPR2
7.42128e-08	0.582232	0.585	0.33	0.00131973	Tr3	SWI5
1.021e-07	0.948671	0.61	0.363	0.00181564	Tr3	CITED1
4.16412e-07	0.730219	0.72	0.459	0.00740506	Tr3	RNF13
4.87972e-07	0.576447	0.797	0.578	0.0086776	Tr3	DUT
7.28199e-07	1.0063	0.703	0.637	0.0129496	Tr3	HAVCR1
7.70048e-07	0.529827	0.797	0.501	0.0136938	Tr3	BPNT2
9.32393e-07	0.97744	0.797	0.579	0.0165808	Tr3	GNS
1.60878e-06	0.522992	0.661	0.367	0.028609	Tr3	TMEM205
2.18795e-06	0.597918	0.508	0.278	0.0389083	Tr3	CHKA
0	5.87923	0.811	0.015	0	Tr4	TMEM213
0	5.72325	0.918	0.078	0	Tr4	IGF2
0	5.69655	0.594	0.019	0	Tr4	UPK3A
0	5.50081	0.626	0.029	0	Tr4	UPK1B
0	5.4749	0.996	0.196	0	Tr4	ATP1B1
0	5.38357	0.531	0.01	0	Tr4	HMX2
0	4.99198	0.51	0.011	0	Tr4	TLDC2
0	4.85931	0.652	0.012	0	Tr4	FOXI1
0	4.83314	0.677	0.024	0	Tr4	UPK2
0	4.5033	0.789	0.036	0	Tr4	MAGEH1
0	4.45039	0.966	0.082	0	Tr4	CYBA
0	4.1191	0.688	0.052	0	Tr4	THBS1
0	4.00914	0.699	0.046	0	Tr4	ALDH2
0	3.87762	0.761	0.06	0	Tr4	COX7A1
0	3.85958	0.604	0.01	0	Tr4	CLCNKA
0	3.81257	0.598	0.012	0	Tr4	HEPACAM2
0	3.77034	0.587	0.009	0	Tr4	CLEC3B
0	3.68312	0.553	0.01	0	Tr4	KIT
0	3.60506	0.867	0.089	0	Tr4	EPHX1
0	3.58852	0.682	0.019	0	Tr4	CDH16
0	3.4672	0.574	0.009	0	Tr4	TMEM61
0	3.42994	0.546	0.015	0	Tr4	SYNPO2
0	3.40881	0.568	0.008	0	Tr4	UNC13C
0	3.37559	0.587	0.016	0	Tr4	PPARGC1A
0	3.21832	0.658	0.035	0	Tr4	NCOA7
0	3.18427	0.649	0.014	0	Tr4	ITPR1
0	3.18154	0.503	0.007	0	Tr4	CYSRT1
0	3.05868	0.843	0.087	0	Tr4	OXCT1
0	3.02579	0.647	0.027	0	Tr4	HOXA9
0	3.00652	0.563	0.021	0	Tr4	SEMA3E
0	2.97373	0.703	0.045	0	Tr4	HOXA10
0	2.92347	0.561	0.014	0	Tr4	GRHL3
0	2.85734	0.546	0.015	0	Tr4	ID4
0	2.73875	0.503	0.009	0	Tr4	SERPINB9
3.75135e-306	3.41419	0.538	0.017	6.67102e-302	Tr4	ALOX5AP
3.34842e-304	3.50188	0.57	0.024	5.95449e-300	Tr4	SLC4A9
4.44603e-286	2.53317	0.576	0.03	7.90637e-282	Tr4	RETREG1
2.56831e-283	0.81165	0.981	0.189	4.56722e-279	Tr4	COL3A1
3.57887e-282	2.95105	0.656	0.055	6.3643e-278	Tr4	EVA1B
2.6835e-279	2.618	0.733	0.079	4.77207e-275	Tr4	PHLDA1
1.03142e-278	2.87326	0.647	0.051	1.83418e-274	Tr4	EMB
1.7353e-278	3.28812	0.86	0.156	3.08589e-274	Tr4	HIP1R
1.95855e-277	4.9997	0.572	0.034	3.48288e-273	Tr4	A2M
1.94836e-272	4.32707	0.68	0.067	3.46477e-268	Tr4	LOC100738720
6.63844e-270	2.85129	0.505	0.02	1.18051e-265	Tr4	COL6A1
7.14922e-269	5.61629	0.968	0.26	1.27134e-264	Tr4	ANXA1
5.17364e-263	3.34585	0.647	0.06	9.20028e-259	Tr4	SMARCA1
4.41323e-261	2.38737	0.516	0.025	7.84805e-257	Tr4	MPND
1.32909e-260	2.47331	0.817	0.121	2.36352e-256	Tr4	LUM
4.70294e-257	2.40752	0.626	0.053	8.36324e-253	Tr4	SERPING1
1.30858e-250	2.17844	0.703	0.084	2.32705e-246	Tr4	KANK1
8.45956e-249	2.4114	0.51	0.027	1.50436e-244	Tr4	NLN
8.7889e-248	2.33432	0.822	0.139	1.56293e-243	Tr4	ALDH9A1
3.03433e-246	2.67813	0.637	0.062	5.39596e-242	Tr4	TSPAN7
1.18077e-245	2.45843	0.626	0.059	2.09976e-241	Tr4	NNT
1.00865e-244	3.17489	0.673	0.086	1.79368e-240	Tr4	RHOBTB2
1.08503e-243	2.46082	0.643	0.069	1.9295e-239	Tr4	ANK3
6.76277e-239	2.76084	0.873	0.204	1.20262e-234	Tr4	NDRG3
3.15249e-233	2.35727	0.542	0.039	5.60606e-229	Tr4	LXN
8.51209e-230	2.6482	0.776	0.143	1.5137e-225	Tr4	NEDD4L
1.45394e-227	2.37531	0.828	0.162	2.58554e-223	Tr4	PLIN2
1.91016e-223	2.59394	0.688	0.098	3.39684e-219	Tr4	ATP6V0D2
5.33284e-219	2.26933	0.542	0.045	9.48339e-215	Tr4	GAS6
6.40632e-217	2.57208	0.523	0.042	1.13924e-212	Tr4	VAMP5
4.45561e-216	2.34591	0.604	0.07	7.92341e-212	Tr4	TMEM132A
5.18695e-216	3.2458	0.692	0.11	9.22395e-212	Tr4	GALNT7
7.77983e-213	2.26177	0.733	0.123	1.38349e-208	Tr4	HOOK3
8.60788e-212	3.20764	0.787	0.164	1.53074e-207	Tr4	ALCAM
8.52902e-211	3.02697	0.751	0.156	1.51672e-206	Tr4	SLC25A4
1.57937e-207	2.69368	0.83	0.189	2.8086e-203	Tr4	NDRG2
6.1695e-207	3.33663	0.673	0.109	1.09712e-202	Tr4	FOSB
7.27987e-204	2.19326	0.714	0.112	1.29458e-199	Tr4	CDC42EP5
1.5879e-202	2.24829	0.662	0.097	2.82377e-198	Tr4	LOC110258338
2.782e-199	2.17709	0.609	0.077	4.94724e-195	Tr4	ZNF395
6.71507e-198	2.81261	0.652	0.1	1.19414e-193	Tr4	TNNI3
2.07485e-196	2.29095	0.66	0.099	3.6897e-192	Tr4	MTARC2
2.17855e-195	2.08061	0.854	0.205	3.87412e-191	Tr4	CHPT1
1.40474e-194	2.58721	0.624	0.093	2.49805e-190	Tr4	FMO5
1.73182e-192	2.46781	0.927	0.293	3.0797e-188	Tr4	PTGES
1.82571e-191	2.34087	0.875	0.259	3.24665e-187	Tr4	OXR1
2.38871e-191	2.13641	0.963	0.482	4.24784e-187	Tr4	HEBP2
4.39233e-191	2.5077	0.535	0.06	7.81088e-187	Tr4	ANXA9
7.41322e-191	2.25509	0.538	0.06	1.31829e-186	Tr4	GRAMD1C
1.59521e-190	2.48491	0.901	0.315	2.83677e-186	Tr4	HADHA
3.41879e-188	2.20176	0.944	0.39	6.07963e-184	Tr4	MGST3
3.40149e-187	2.1608	0.886	0.276	6.04887e-183	Tr4	LAMB1
5.13663e-185	1.82585	0.699	0.119	9.13447e-181	Tr4	TLE5
2.84329e-184	1.74139	0.989	0.68	5.05621e-180	Tr4	PEBP1
7.04174e-184	2.23225	0.688	0.132	1.25223e-179	Tr4	SLC25A12
3.94584e-183	2.1861	0.955	0.362	7.01689e-179	Tr4	MGST1
2.30867e-179	2.15587	0.759	0.177	4.10551e-175	Tr4	MTUS1
7.03644e-178	2.62383	0.884	0.305	1.25129e-173	Tr4	AKAP9
1.05612e-177	4.88234	0.551	0.075	1.8781e-173	Tr4	PRSS23
1.13287e-177	2.28359	0.57	0.079	2.01459e-173	Tr4	NAPRT
8.14973e-177	2.95452	0.888	0.364	1.44927e-172	Tr4	FOS
9.86594e-175	2.73708	0.538	0.072	1.75446e-170	Tr4	TBC1D4
8.15731e-174	1.96772	0.862	0.25	1.45061e-169	Tr4	HACD2
1.79305e-173	2.02435	0.557	0.076	3.18858e-169	Tr4	CREBZF
4.71065e-173	1.88103	0.643	0.101	8.37694e-169	Tr4	MUC1
2.80976e-171	2.08619	0.94	0.4	4.9966e-167	Tr4	GOLGA4
5.56635e-171	2.16319	0.88	0.28	9.89864e-167	Tr4	FCGRT
2.1401e-169	2.32992	0.845	0.291	3.80575e-165	Tr4	PEDS1
3.02578e-169	2.3271	0.622	0.104	5.38074e-165	Tr4	MGMT
6.69602e-169	1.79872	1	0.948	1.19075e-164	Tr4	CYTB
9.70898e-169	1.92031	0.512	0.06	1.72655e-164	Tr4	HBQ1
1.07513e-168	2.03513	0.778	0.198	1.91191e-164	Tr4	GOLM2
7.32884e-167	2.21	0.759	0.188	1.30329e-162	Tr4	SLC7A7
1.4319e-166	2.01274	0.542	0.075	2.54634e-162	Tr4	HLTF
1.68269e-166	2.08119	0.523	0.07	2.99233e-162	Tr4	MACROD1
1.12471e-165	2.20376	0.523	0.069	2.00007e-161	Tr4	TNNT1
3.39015e-165	3.23955	0.523	0.077	6.02871e-161	Tr4	LIMCH1
1.16171e-164	1.23814	0.998	0.896	2.06586e-160	Tr4	TPT1
3.20529e-164	1.71868	1	0.981	5.69996e-160	Tr4	COX3
1.00925e-162	2.49523	0.796	0.252	1.79475e-158	Tr4	TDRP
1.07574e-162	1.96832	0.57	0.088	1.913e-158	Tr4	KDM4B
3.34128e-162	2.23402	0.748	0.183	5.9418e-158	Tr4	ENSSSCG00000011851
3.68085e-161	2.05318	0.796	0.227	6.54565e-157	Tr4	PIK3R1
3.86217e-161	1.93984	0.518	0.069	6.8681e-157	Tr4	RASAL2
4.33107e-161	1.36421	1	0.981	7.70194e-157	Tr4	SLC25A6
1.13301e-160	2.34592	0.923	0.448	2.01482e-156	Tr4	ATP6V0C
2.01097e-160	2.00508	0.834	0.254	3.5761e-156	Tr4	SPTBN1
2.47389e-160	1.78036	0.555	0.079	4.39933e-156	Tr4	DUSP22
1.16348e-158	1.81803	0.641	0.113	2.06901e-154	Tr4	DDAH2
3.49174e-158	2.02108	0.551	0.085	6.20936e-154	Tr4	BCAT2
3.1808e-157	1.82043	0.529	0.074	5.65641e-153	Tr4	SOCS5
9.82984e-157	1.85808	0.822	0.244	1.74804e-152	Tr4	PI4K2B
1.23506e-156	1.95218	0.624	0.117	2.1963e-152	Tr4	CAMK2D
8.66841e-156	1.8944	0.729	0.182	1.5415e-151	Tr4	ECI1
1.25639e-155	2.08446	0.542	0.086	2.23424e-151	Tr4	PRUNE1
4.39687e-155	1.72096	0.523	0.073	7.81895e-151	Tr4	NUDT16L1
1.54901e-153	1.64097	1	0.96	2.7546e-149	Tr4	ATP6
8.02674e-153	2.09855	0.858	0.326	1.42739e-148	Tr4	ATP6V1H
8.47992e-153	1.8799	0.785	0.215	1.50798e-148	Tr4	RBMS1
3.7254e-152	2.03452	0.641	0.134	6.62487e-148	Tr4	ANKIB1
1.01006e-150	1.69291	0.529	0.079	1.7962e-146	Tr4	IL11RA
1.86687e-150	2.35819	0.966	0.578	3.31986e-146	Tr4	ND3
4.03506e-150	2.78167	0.886	0.468	7.17555e-146	Tr4	JUN
6.19351e-150	1.67736	0.89	0.302	1.10139e-145	Tr4	MISP3
1.97555e-149	1.89299	0.652	0.142	3.51313e-145	Tr4	HIBADH
2.00422e-148	1.68963	0.578	0.1	3.5641e-144	Tr4	UNC13D
1.90553e-147	1.95177	0.86	0.314	3.38861e-143	Tr4	ND4L
3.81909e-147	1.74591	0.626	0.122	6.79149e-143	Tr4	RCAN3
1.7992e-146	1.81215	0.662	0.15	3.19951e-142	Tr4	COMTD1
4.0952e-145	1.76018	0.622	0.122	7.28249e-141	Tr4	TMEM141
2.39087e-144	1.38403	0.987	0.805	4.25169e-140	Tr4	ENO1
2.55808e-144	2.0502	0.531	0.084	4.54903e-140	Tr4	LRATD1
4.3544e-143	1.74528	0.735	0.193	7.74342e-139	Tr4	ATP2B1
1.06615e-142	1.57899	1	0.915	1.89594e-138	Tr4	ND4
2.69998e-142	1.69852	0.74	0.194	4.80137e-138	Tr4	RALGAPA2
3.45123e-142	0.595647	0.613	0.109	6.13733e-138	Tr4	DCN
4.65204e-142	2.36287	0.568	0.106	8.27273e-138	Tr4	FBXO32
8.7133e-142	1.67131	0.585	0.112	1.54949e-137	Tr4	TSR1
1.04827e-141	1.78979	0.557	0.097	1.86414e-137	Tr4	ST6GALNAC4
5.9297e-141	1.72481	0.578	0.11	1.05448e-136	Tr4	NSMCE2
2.23057e-140	2.14745	0.74	0.226	3.96662e-136	Tr4	MCRIP2
2.78293e-140	1.86394	0.566	0.102	4.94889e-136	Tr4	LBR
3.38458e-140	1.6179	0.615	0.116	6.0188e-136	Tr4	BCAS4
5.7658e-140	1.82993	0.523	0.088	1.02533e-135	Tr4	ACYP2
6.76275e-140	1.53766	1	0.977	1.20262e-135	Tr4	COX1
1.42518e-139	1.88022	0.548	0.096	2.5344e-135	Tr4	PTPRJ
1.26878e-138	1.68559	0.628	0.134	2.25627e-134	Tr4	NQO2
5.99815e-138	1.66413	0.888	0.353	1.06665e-133	Tr4	CHD4
2.18395e-137	1.75603	0.542	0.094	3.88372e-133	Tr4	IGF2R
6.8558e-137	1.737	0.794	0.254	1.21917e-132	Tr4	IDH3A
8.94601e-137	2.11031	1	0.92	1.59087e-132	Tr4	HBE1
2.34715e-136	1.9735	0.757	0.235	4.17393e-132	Tr4	C12orf57
2.75187e-135	1.76868	0.611	0.129	4.89365e-131	Tr4	SLC25A10
1.42543e-134	1.70229	0.895	0.382	2.53484e-130	Tr4	HSD17B10
1.54058e-134	1.691	0.776	0.236	2.73962e-130	Tr4	PRSS8
5.57156e-134	1.73449	0.987	0.775	9.9079e-130	Tr4	ND2
1.08397e-133	2.00625	0.525	0.093	1.92762e-129	Tr4	AGRN
1.13656e-133	1.60813	0.634	0.139	2.02114e-129	Tr4	PKN1
1.19889e-133	2.46016	0.774	0.288	2.13198e-129	Tr4	HADHB
3.80832e-132	1.47596	0.963	0.578	6.77234e-128	Tr4	SUCLG1
5.84061e-132	2.08845	0.998	0.557	1.03864e-127	Tr4	LGALS3
7.11743e-132	1.66198	0.641	0.148	1.26569e-127	Tr4	FOXN3
1.1952e-131	1.45548	0.766	0.209	2.12542e-127	Tr4	ZFP36L2
2.21031e-131	2.22254	0.854	0.39	3.93059e-127	Tr4	ATP6V1A
2.66154e-131	1.57314	0.563	0.106	4.73302e-127	Tr4	GSTO1
2.96203e-131	1.73489	0.512	0.087	5.26737e-127	Tr4	LYRM2
3.04066e-131	2.75	0.598	0.145	5.40721e-127	Tr4	ENPP4
6.3372e-131	1.89427	0.544	0.103	1.12694e-126	Tr4	CTDSPL
1.85528e-130	1.74142	0.748	0.226	3.29925e-126	Tr4	AKIP1
3.48951e-130	2.19499	0.996	0.721	6.2054e-126	Tr4	LOC110259958
1.32762e-129	1.63033	0.944	0.47	2.36091e-125	Tr4	APP
2.74616e-129	1.73054	0.746	0.221	4.8835e-125	Tr4	CITED4
1.43302e-128	1.91188	0.583	0.121	2.54835e-124	Tr4	COBLL1
3.14457e-128	1.60896	0.714	0.2	5.59199e-124	Tr4	MOCS2
4.74402e-128	2.13162	1	0.847	8.43629e-124	Tr4	HBZ
7.75414e-128	1.61529	0.785	0.244	1.37892e-123	Tr4	RTN4
4.2658e-127	2.04488	0.729	0.232	7.58587e-123	Tr4	DHRS3
4.56977e-125	1.53062	0.538	0.101	8.12642e-121	Tr4	GLG1
2.35291e-124	1.96945	0.895	0.43	4.18417e-120	Tr4	TMBIM4
3.44482e-124	1.49991	0.686	0.182	6.12593e-120	Tr4	GFM1
7.86699e-124	2.09892	0.559	0.118	1.39899e-119	Tr4	SERINC5
9.32674e-124	1.70685	0.761	0.226	1.65857e-119	Tr4	PXDC1
3.17987e-122	1.63499	0.525	0.102	5.65476e-118	Tr4	SFXN4
3.23975e-122	2.01169	0.968	0.628	5.76125e-118	Tr4	ATP6V1G3
8.21308e-122	1.62516	0.675	0.181	1.46053e-117	Tr4	STRBP
1.48054e-121	1.47144	0.671	0.168	2.63284e-117	Tr4	PLGRKT
9.73287e-121	1.35111	0.611	0.138	1.7308e-116	Tr4	NUMA1
1.33703e-120	1.39557	0.968	0.682	2.37764e-116	Tr4	PGRMC1
1.45703e-120	1.62085	0.576	0.128	2.59104e-116	Tr4	ZNF644
1.947e-120	1.54293	0.763	0.245	3.46235e-116	Tr4	BPTF
3.09242e-120	1.52633	0.918	0.441	5.49925e-116	Tr4	CISD1
5.27948e-120	1.79705	0.626	0.165	9.3885e-116	Tr4	CHCHD3
1.00117e-119	1.47027	0.989	0.734	1.78037e-115	Tr4	ND5
1.2346e-119	1.51775	0.744	0.231	2.19549e-115	Tr4	PTPRF
1.48205e-119	1.83426	0.817	0.36	2.63553e-115	Tr4	ACO2
1.72159e-119	1.72223	0.548	0.115	3.0615e-115	Tr4	EGFR
2.41272e-118	2.04471	0.787	0.334	4.29054e-114	Tr4	CISD3
3.16225e-118	1.61187	0.557	0.116	5.62343e-114	Tr4	GADD45G
4.25266e-118	1.50035	0.611	0.147	7.56251e-114	Tr4	LRBA
2.05644e-117	1.53783	0.712	0.213	3.65697e-113	Tr4	EPB41L5
3.17058e-117	1.92487	0.665	0.19	5.63824e-113	Tr4	GRTP1
9.2107e-117	1.43026	0.923	0.422	1.63794e-112	Tr4	HDGF
2.92722e-116	1.46769	0.809	0.296	5.20548e-112	Tr4	ASH1L
4.17493e-116	1.19828	0.991	0.833	7.42428e-112	Tr4	PRDX2
6.68713e-116	1.46077	0.589	0.138	1.18917e-111	Tr4	ARL6IP4
1.67884e-115	1.50135	0.798	0.279	2.98549e-111	Tr4	WLS
1.97342e-115	0.758797	1	0.94	3.50934e-111	Tr4	H3-3A
7.214e-115	1.40732	0.551	0.116	1.28287e-110	Tr4	ETFDH
7.66526e-115	1.71435	0.755	0.263	1.36311e-110	Tr4	TOB2
8.04336e-115	1.51213	0.847	0.354	1.43035e-110	Tr4	SPAG8
1.27784e-114	1.56131	0.609	0.151	2.27238e-110	Tr4	HOMER1
7.88691e-114	2.15056	0.701	0.238	1.40253e-109	Tr4	SELENOI
1.51303e-113	1.65552	0.628	0.171	2.69061e-109	Tr4	NUDCD3
2.87675e-113	1.9336	0.725	0.247	5.11573e-109	Tr4	RBBP6
5.81457e-113	1.54406	0.796	0.28	1.03401e-108	Tr4	LOC100738684
1.06363e-112	1.59829	0.561	0.128	1.89145e-108	Tr4	CD82
5.14904e-112	1.49592	0.688	0.203	9.15654e-108	Tr4	ZC3H13
6.60337e-112	2.12534	0.512	0.112	1.17428e-107	Tr4	OSBPL1A
8.26755e-112	1.34578	0.953	0.643	1.47022e-107	Tr4	MPC1
3.56056e-111	1.60534	0.548	0.122	6.33174e-107	Tr4	SC5D
4.60235e-111	1.50876	0.776	0.28	8.18435e-107	Tr4	RBBP8
1.32895e-110	1.07305	0.998	0.854	2.36328e-106	Tr4	HNRNPA2B1
1.50719e-110	1.67282	0.963	0.679	2.68023e-106	Tr4	MDH1
7.50355e-110	1.93566	0.622	0.17	1.33436e-105	Tr4	ERMP1
1.65725e-109	1.43734	0.667	0.191	2.94708e-105	Tr4	GTF2I
2.60771e-109	1.36563	0.785	0.274	4.63729e-105	Tr4	GATD3A
3.36621e-109	1.5264	0.583	0.147	5.98614e-105	Tr4	COQ3
8.64134e-109	1.20115	0.606	0.142	1.53669e-104	Tr4	PCOLCE
1.41953e-108	1.35403	0.632	0.169	2.52436e-104	Tr4	MCCC2
2.02685e-108	2.18422	0.884	0.607	3.60434e-104	Tr4	CHCHD10
2.94382e-108	1.76842	0.505	0.108	5.235e-104	Tr4	CDKN3
4.26131e-108	1.33303	0.542	0.12	7.57788e-104	Tr4	RAI14
4.60021e-108	1.24703	0.849	0.312	8.18056e-104	Tr4	RRBP1
5.60601e-108	1.13476	0.963	0.626	9.96917e-104	Tr4	SON
6.81894e-108	1.33526	0.802	0.293	1.21261e-103	Tr4	SH3GLB2
9.30468e-108	1.50766	0.514	0.109	1.65465e-103	Tr4	SKAP2
1.06346e-107	1.55822	0.656	0.188	1.89115e-103	Tr4	ZNF292
1.21589e-107	1.39689	0.725	0.228	2.16223e-103	Tr4	ZFYVE16
4.09813e-107	1.37833	0.811	0.308	7.2877e-103	Tr4	GALK1
6.52548e-107	1.25176	0.555	0.121	1.16043e-102	Tr4	AKR1A1
6.94074e-107	1.47002	0.637	0.176	1.23427e-102	Tr4	APOOL
2.36395e-106	1.2386	0.991	0.921	4.20381e-102	Tr4	HSP90AA1
6.60563e-106	1.465	0.684	0.212	1.17468e-101	Tr4	COQ9
1.11731e-105	1.65947	0.518	0.115	1.98691e-101	Tr4	BEX1
1.34444e-105	1.78362	0.811	0.362	2.39082e-101	Tr4	ENSSSCG00000060885
1.89295e-105	1.38902	0.854	0.346	3.36623e-101	Tr4	NAXD
7.37185e-105	1.08437	0.839	0.294	1.31094e-100	Tr4	DUSP1
1.38589e-104	1.53979	0.527	0.121	2.46453e-100	Tr4	RPIA
3.01659e-104	1.30778	0.903	0.388	5.36441e-100	Tr4	GOLGB1
4.13988e-104	1.33714	0.961	0.712	7.36194e-100	Tr4	HSPD1
4.60168e-103	1.31556	0.568	0.137	8.18316e-99	Tr4	PAK4
1.14805e-102	1.39767	0.862	0.383	2.04157e-98	Tr4	NDUFAB1
1.53211e-102	1.43239	0.727	0.248	2.72456e-98	Tr4	REEP3
3.34726e-102	1.43398	0.525	0.121	5.95243e-98	Tr4	MAPK13
4.47833e-102	1.34961	0.675	0.214	7.96381e-98	Tr4	ARRDC1
5.39101e-102	1.39583	0.791	0.298	9.58683e-98	Tr4	FMR1
6.3772e-102	1.28685	0.77	0.27	1.13406e-97	Tr4	DHCR24
8.1357e-102	1.69892	0.551	0.142	1.44677e-97	Tr4	PTGR3
1.29017e-101	1.35011	0.888	0.45	2.29431e-97	Tr4	NAA20
1.46217e-101	1.28885	0.656	0.19	2.60018e-97	Tr4	RBM26
1.95455e-101	1.74154	0.714	0.248	3.47577e-97	Tr4	BAG3
2.39271e-101	1.53496	0.553	0.136	4.25496e-97	Tr4	DYNLT3
3.86146e-101	1.40441	0.677	0.214	6.86684e-97	Tr4	LRPPRC
6.20385e-101	1.27923	0.895	0.431	1.10323e-96	Tr4	SMARCA5
2.99299e-100	1.33156	0.69	0.22	5.32244e-96	Tr4	CHD2
4.50529e-100	1.36834	0.987	0.822	8.01176e-96	Tr4	ATP5F1B
5.24135e-100	1.25415	0.927	0.47	9.32069e-96	Tr4	ANAPC16
5.27631e-100	1.48283	0.806	0.318	9.38286e-96	Tr4	PGM3
5.43447e-100	1.79533	0.895	0.588	9.66413e-96	Tr4	NDUFA11
5.80313e-100	1.3646	0.548	0.134	1.03197e-95	Tr4	ENSSSCG00000061289
6.00886e-100	1.69897	0.523	0.118	1.06856e-95	Tr4	LAPTM4B
1.63847e-99	1.21307	0.856	0.36	2.91369e-95	Tr4	PNISR
1.74642e-99	0.940471	0.996	0.8	3.10566e-95	Tr4	PPDPF
5.58003e-99	1.34883	0.557	0.14	9.92297e-95	Tr4	DELE1
9.73294e-99	1.37448	0.716	0.247	1.73081e-94	Tr4	TFCP2L1
1.90956e-98	1.24964	0.639	0.184	3.39578e-94	Tr4	SAFB2
3.16444e-98	1.38074	0.778	0.313	5.62732e-94	Tr4	IMMT
3.64517e-98	1.41572	0.895	0.468	6.4822e-94	Tr4	ATP6V1D
1.0553e-97	1.32852	0.867	0.372	1.87664e-93	Tr4	UTRN
1.72609e-97	1.27568	0.563	0.144	3.06951e-93	Tr4	NFAT5
1.84391e-97	1.39456	0.834	0.348	3.27902e-93	Tr4	ID3
3.57431e-97	1.24341	0.804	0.319	6.3562e-93	Tr4	SETD2
4.11855e-97	1.33864	0.523	0.118	7.32401e-93	Tr4	HDGFL3
1.51037e-96	1.13208	0.976	0.664	2.68589e-92	Tr4	MRPL23
1.621e-96	1.3603	0.606	0.173	2.88262e-92	Tr4	PGRMC2
2.53143e-96	1.27002	0.763	0.271	4.50164e-92	Tr4	TRIP11
2.68222e-96	1.18701	0.8	0.306	4.76979e-92	Tr4	EPRS1
2.74676e-96	1.11147	0.703	0.226	4.88456e-92	Tr4	CHD3
3.68672e-96	1.28429	0.688	0.23	6.55609e-92	Tr4	BCL2L13
1.15584e-95	1.26863	0.669	0.207	2.05543e-91	Tr4	RABEP1
1.22277e-95	1.32344	0.516	0.123	2.17445e-91	Tr4	BLTP1
7.47551e-95	1.48188	0.535	0.137	1.32937e-90	Tr4	TMEM276
9.22328e-95	1.36048	0.712	0.242	1.64018e-90	Tr4	PPP1R35
9.31835e-95	1.4161	0.557	0.147	1.65708e-90	Tr4	RABGAP1L
1.48048e-94	1.51951	0.759	0.293	2.63274e-90	Tr4	VCL
1.54518e-94	1.18933	0.983	0.759	2.7478e-90	Tr4	ND1
2.0715e-94	1.29016	0.774	0.295	3.68374e-90	Tr4	ABHD12
2.6198e-94	1.07891	0.615	0.159	4.6588e-90	Tr4	AOPEP
8.85641e-94	1.15549	0.991	0.779	1.57494e-89	Tr4	NDUFS8
1.09746e-93	1.31756	0.74	0.269	1.95161e-89	Tr4	BPHL
1.13429e-93	1.23146	0.774	0.293	2.01712e-89	Tr4	TRAP1
1.29636e-93	1.42682	0.576	0.16	2.30532e-89	Tr4	MIA2
2.10729e-93	1.37832	0.735	0.275	3.7474e-89	Tr4	ENSSSCG00000029761
2.15779e-93	1.18344	0.557	0.14	3.83719e-89	Tr4	ACSF2
3.24598e-93	1.40114	0.632	0.199	5.77233e-89	Tr4	USP47
8.87929e-93	1.46773	0.551	0.15	1.579e-88	Tr4	VEZF1
1.06413e-92	1.48863	0.929	0.65	1.89235e-88	Tr4	NDUFS7
1.77589e-92	1.1717	0.946	0.557	3.15806e-88	Tr4	OSTF1
4.04299e-92	1.2894	0.763	0.297	7.18964e-88	Tr4	SENP6
5.28125e-92	1.24487	0.778	0.297	9.39165e-88	Tr4	CIAPIN1
5.63878e-92	1.30949	0.512	0.126	1.00274e-87	Tr4	CARNMT1
7.22879e-92	1.75707	0.682	0.261	1.28549e-87	Tr4	MAN2A1
1.83414e-91	1.92109	0.699	0.315	3.26166e-87	Tr4	ATP6V1C2
1.90826e-91	1.33036	0.744	0.281	3.39346e-87	Tr4	ATP2A2
5.55503e-91	1.31237	0.548	0.145	9.8785e-87	Tr4	HTATSF1
1.42906e-90	1.57218	0.559	0.159	2.54129e-86	Tr4	AIFM1
3.29549e-90	1.19909	0.819	0.344	5.86036e-86	Tr4	DMAC2
4.00491e-90	1.06173	0.985	0.723	7.12193e-86	Tr4	TPI1
5.75485e-90	1.313	0.566	0.16	1.02339e-85	Tr4	ARID1A
6.8916e-90	1.29757	0.6	0.176	1.22553e-85	Tr4	LGALSL
1.13024e-89	1.126	0.602	0.171	2.00991e-85	Tr4	TNRC6B
2.97089e-89	1.36438	0.953	0.71	5.28313e-85	Tr4	NDUFA12
4.6622e-89	1.10015	0.957	0.608	8.2908e-85	Tr4	TMEM147
7.97201e-89	1.26817	0.54	0.139	1.41766e-84	Tr4	FARP1
2.18326e-88	1.26092	0.849	0.39	3.88248e-84	Tr4	ATXN7L3B
2.2943e-88	1.12655	0.985	0.767	4.07996e-84	Tr4	ATP5PB
4.57186e-88	1.25329	0.538	0.143	8.13014e-84	Tr4	EML2
9.67444e-88	0.629837	0.998	0.965	1.72041e-83	Tr4	ENSSSCG00000061243
1.01282e-87	1.36735	0.516	0.134	1.80109e-83	Tr4	FTSJ3
1.49445e-87	1.10909	0.615	0.184	2.65758e-83	Tr4	WDR18
1.68908e-87	1.25502	0.871	0.439	3.0037e-83	Tr4	DENR
5.72139e-87	1.6725	0.875	0.572	1.01743e-82	Tr4	ENSSSCG00000060915
8.33456e-87	0.69708	0.931	0.656	1.48214e-82	Tr4	S100A6
8.79321e-87	1.16754	0.529	0.137	1.5637e-82	Tr4	AGA
1.09112e-86	1.15822	0.791	0.319	1.94035e-82	Tr4	TERF2IP
1.3804e-86	1.15726	0.877	0.412	2.45476e-82	Tr4	TSPAN3
2.90922e-86	1.24338	0.712	0.261	5.17346e-82	Tr4	OSBPL9
3.32205e-86	1.39374	0.708	0.273	5.9076e-82	Tr4	ENSSSCG00000032573
3.75044e-86	1.31994	0.89	0.508	6.6694e-82	Tr4	ETFB
3.80544e-86	1.19938	0.535	0.144	6.76722e-82	Tr4	GBF1
7.44676e-86	1.21915	0.523	0.136	1.32426e-81	Tr4	ACAA2
7.96444e-86	1.44441	0.533	0.144	1.41632e-81	Tr4	SPTLC2
1.15716e-85	1.22508	0.615	0.194	2.05778e-81	Tr4	PCF11
1.26247e-85	1.11854	0.768	0.3	2.24505e-81	Tr4	NIPBL
1.72779e-85	1.37242	0.501	0.128	3.07253e-81	Tr4	PDCD4
3.90741e-85	1.19466	0.699	0.253	6.94855e-81	Tr4	BOD1L1
6.42115e-85	1.44016	0.727	0.306	1.14187e-80	Tr4	COX17
7.4694e-85	1.41089	0.871	0.516	1.32828e-80	Tr4	ATP6AP1
1.30411e-84	1.23993	0.684	0.239	2.31909e-80	Tr4	NDUFS1
1.58215e-84	1.0748	1	0.991	2.81353e-80	Tr4	COX2
2.66307e-84	0.991937	0.961	0.533	4.73574e-80	Tr4	TSTD1
3.05984e-84	1.28125	0.718	0.284	5.44131e-80	Tr4	SMNDC1
3.85284e-84	1.11691	0.961	0.66	6.85151e-80	Tr4	NAP1L1
4.71428e-84	1.09321	0.901	0.449	8.38341e-80	Tr4	PNN
1.06169e-83	1.23424	0.518	0.133	1.88801e-79	Tr4	SYNGR1
1.93301e-83	1.06997	0.933	0.561	3.43748e-79	Tr4	ISCU
3.68925e-83	1.2026	0.531	0.148	6.56059e-79	Tr4	MTF2
4.02518e-83	1.3554	0.692	0.265	7.15797e-79	Tr4	AFG3L2
5.65627e-83	1.2324	0.738	0.291	1.00585e-78	Tr4	ISOC2
6.12873e-83	1.54738	0.634	0.213	1.08987e-78	Tr4	ARHGAP18
8.9934e-83	1.2501	0.927	0.541	1.5993e-78	Tr4	RAB25
3.0693e-82	1.37715	0.665	0.25	5.45814e-78	Tr4	MEF2A
3.56916e-82	1.32528	0.776	0.333	6.34703e-78	Tr4	ANKRD12
8.25301e-82	1.56937	0.587	0.195	1.46763e-77	Tr4	TOPORS
1.0803e-81	1.11267	0.619	0.194	1.9211e-77	Tr4	PHLDB2
1.29584e-81	1.20124	0.52	0.142	2.3044e-77	Tr4	NUP93
1.61267e-81	1.09372	0.538	0.149	2.86781e-77	Tr4	MRPS5
1.93315e-81	1.3821	0.574	0.175	3.43771e-77	Tr4	C2CD2
2.03461e-81	1.21928	0.525	0.146	3.61815e-77	Tr4	EPC1
2.50836e-81	1.06534	0.505	0.126	4.46061e-77	Tr4	CMAS
7.23325e-81	1.11182	0.725	0.278	1.28629e-76	Tr4	RAD23A
7.43667e-81	1.08771	0.503	0.129	1.32246e-76	Tr4	RALGAPB
8.04086e-81	1.2586	0.809	0.388	1.42991e-76	Tr4	SDHA
9.19574e-81	1.14556	0.622	0.199	1.63528e-76	Tr4	ZNF511
1.06853e-80	1.12053	0.882	0.45	1.90018e-76	Tr4	RSRC2
1.21525e-80	1.22416	0.781	0.338	2.16109e-76	Tr4	OGFOD3
1.9455e-80	1.23981	0.71	0.265	3.45969e-76	Tr4	DCXR
3.29202e-80	1.29928	0.529	0.153	5.85419e-76	Tr4	APOO
3.93655e-80	1.0848	0.669	0.233	7.00036e-76	Tr4	C4H8orf33
6.94872e-80	1.05986	0.774	0.319	1.23569e-75	Tr4	JMJD1C
9.85435e-80	1.89964	0.804	0.357	1.7524e-75	Tr4	BNIP3
1.25181e-79	1.17958	0.686	0.25	2.22609e-75	Tr4	HP1BP3
1.45552e-79	1.29672	0.677	0.251	2.58836e-75	Tr4	AASDHPPT
1.563e-79	1.35951	0.862	0.475	2.77948e-75	Tr4	NDUFA3
2.92161e-79	1.03234	0.639	0.209	5.1955e-75	Tr4	SPTAN1
3.30069e-79	1.11763	0.834	0.384	5.86962e-75	Tr4	FAM120A
3.43465e-79	1.22481	0.574	0.177	6.10784e-75	Tr4	KMT5A
8.17172e-79	1.14923	0.617	0.204	1.45318e-74	Tr4	COQ7
9.49725e-79	1.28551	0.641	0.23	1.6889e-74	Tr4	HEXIM1
1.13514e-78	1.3384	0.602	0.203	2.01862e-74	Tr4	ENSSSCG00000053185
1.13957e-78	0.975522	0.852	0.385	2.02649e-74	Tr4	DSP
1.95372e-78	1.33815	0.514	0.148	3.47429e-74	Tr4	MGLL
2.12392e-78	1.0671	0.843	0.4	3.77696e-74	Tr4	WASL
2.7051e-78	1.12055	0.811	0.359	4.81048e-74	Tr4	CXXC5
5.157e-78	1.08399	0.735	0.283	9.17069e-74	Tr4	ECHDC1
5.33424e-78	1.05529	0.542	0.159	9.48588e-74	Tr4	ZNF326
6.07722e-78	1.14007	0.626	0.204	1.08071e-73	Tr4	ARRDC3
7.17961e-78	1.16835	0.518	0.145	1.27675e-73	Tr4	ASXL2
8.1334e-78	1.09998	0.568	0.174	1.44636e-73	Tr4	CCDC12
2.8771e-77	1.29471	0.632	0.228	5.11634e-73	Tr4	TMX2
4.43191e-77	1.10342	0.542	0.158	7.88126e-73	Tr4	RALB
1.54059e-76	1.21066	0.852	0.444	2.73963e-72	Tr4	HK1
1.57746e-76	1.09031	0.563	0.171	2.8052e-72	Tr4	PPP2R5A
2.12355e-76	1.16785	0.656	0.235	3.77631e-72	Tr4	UBE2D1
2.4315e-76	1.13492	0.508	0.144	4.32393e-72	Tr4	ATE1
2.49006e-76	0.966271	0.675	0.226	4.42808e-72	Tr4	CAPN2
6.35771e-76	1.18575	0.551	0.168	1.13059e-71	Tr4	RSF1
9.33434e-76	1.02076	0.742	0.296	1.65993e-71	Tr4	SUCLA2
1.28756e-75	1.11322	0.578	0.187	2.28967e-71	Tr4	MLLT10
1.3002e-75	1.5126	0.555	0.185	2.31215e-71	Tr4	GGCT
1.54894e-75	0.995662	0.529	0.152	2.75448e-71	Tr4	MED1
1.71746e-75	1.05659	0.871	0.46	3.05416e-71	Tr4	SMC3
1.83648e-75	1.05747	0.882	0.486	3.26581e-71	Tr4	THRAP3
3.18056e-75	1.0298	0.763	0.322	5.65598e-71	Tr4	HPF1
6.29531e-75	1.04403	0.583	0.19	1.11949e-70	Tr4	AGO3
7.68126e-75	0.763177	0.802	0.364	1.36596e-70	Tr4	LOC110258364
8.31834e-75	1.01425	0.548	0.165	1.47925e-70	Tr4	BAZ2A
8.73561e-75	1.11601	0.733	0.298	1.55345e-70	Tr4	SERINC1
8.97492e-75	1.12377	0.656	0.241	1.59601e-70	Tr4	RAD50
8.99633e-75	1.28129	0.742	0.329	1.59982e-70	Tr4	GLTP
1.04715e-74	1.16187	0.639	0.224	1.86214e-70	Tr4	ENSSSCG00000063479
1.09673e-74	1.09839	0.869	0.418	1.95031e-70	Tr4	ENSSSCG00000058854
1.67666e-74	0.972309	0.824	0.373	2.98161e-70	Tr4	ATRX
1.68047e-74	1.09679	0.824	0.393	2.98838e-70	Tr4	NDUFA9
1.82488e-74	1.0657	0.688	0.259	3.24519e-70	Tr4	SNW1
3.26774e-74	1.12684	0.63	0.219	5.81102e-70	Tr4	TRIM24
3.66468e-74	0.94251	0.991	0.841	6.5169e-70	Tr4	ATP5F1A
4.59269e-74	1.13678	0.529	0.159	8.16717e-70	Tr4	BRD3
1.31824e-73	1.2083	0.52	0.156	2.34423e-69	Tr4	GBA1
1.72591e-73	1.09702	0.723	0.292	3.06919e-69	Tr4	EGR1
2.64933e-73	0.99563	0.602	0.206	4.71131e-69	Tr4	THUMPD1
2.84182e-73	1.06889	0.875	0.447	5.0536e-69	Tr4	MRPS36
3.18944e-73	1.19442	0.533	0.161	5.67178e-69	Tr4	SMTN
7.03688e-73	1.05868	0.729	0.298	1.25137e-68	Tr4	SCAF11
1.26671e-72	1.05471	0.544	0.165	2.25258e-68	Tr4	CHD9
1.27066e-72	1.04618	0.574	0.183	2.25962e-68	Tr4	TSC22D4
1.42813e-72	1.12813	0.525	0.156	2.53964e-68	Tr4	IGF2BP3
1.43549e-72	1.13469	0.52	0.155	2.55273e-68	Tr4	PRSS22
1.60297e-72	1.19335	0.68	0.266	2.85057e-68	Tr4	FAM234A
1.71723e-72	1.12451	0.52	0.153	3.05375e-68	Tr4	ARID3B
2.62788e-72	0.965473	0.925	0.548	4.67315e-68	Tr4	TMEM223
2.71762e-72	1.08816	0.602	0.21	4.83275e-68	Tr4	LARP7
5.72347e-72	1.14745	0.815	0.401	1.0178e-67	Tr4	MFF
5.75609e-72	1.0567	0.527	0.16	1.02361e-67	Tr4	LMF1
6.2319e-72	1.25858	0.604	0.215	1.10822e-67	Tr4	ATP6V0E2
7.16703e-72	1.22481	0.531	0.165	1.27451e-67	Tr4	C5orf24
2.28161e-71	1.28762	0.501	0.15	4.05739e-67	Tr4	SLC16A10
4.06143e-71	1.02513	0.606	0.212	7.22243e-67	Tr4	SRRT
4.94592e-71	1.29694	0.684	0.289	8.79533e-67	Tr4	FOXP1
4.96382e-71	1.18686	0.617	0.227	8.82716e-67	Tr4	GSTK1
5.63348e-71	0.856189	0.568	0.186	1.0018e-66	Tr4	DDIT3
6.04862e-71	1.11527	0.725	0.303	1.07563e-66	Tr4	PHF3
8.22995e-71	0.944816	0.923	0.56	1.46353e-66	Tr4	ATP1A1
1.404e-70	1.0574	0.551	0.176	2.49674e-66	Tr4	MCCC1
1.40991e-70	1.02496	0.576	0.189	2.50724e-66	Tr4	GLT8D1
1.7716e-70	1.00556	0.613	0.219	3.15044e-66	Tr4	CDK13
1.99309e-70	1.16097	0.503	0.149	3.54431e-66	Tr4	TCEA2
2.1968e-70	0.625833	1	0.936	3.90657e-66	Tr4	HSP90AB1
2.3413e-70	0.947707	0.783	0.326	4.16353e-66	Tr4	HYI
2.84276e-70	0.887579	0.505	0.136	5.05528e-66	Tr4	PRDM1
3.11906e-70	0.88997	0.94	0.599	5.54663e-66	Tr4	PRRC2C
4.95813e-70	1.00792	0.725	0.296	8.81704e-66	Tr4	PFDN1
5.91534e-70	1.13377	0.512	0.156	1.05192e-65	Tr4	RNF20
6.52301e-70	1.02059	0.757	0.322	1.15999e-65	Tr4	BRD7
6.8412e-70	1.07133	0.503	0.147	1.21657e-65	Tr4	NIPSNAP2
1.1679e-69	1.17438	0.815	0.434	2.07688e-65	Tr4	HSPH1
1.49682e-69	1.28927	0.89	0.601	2.6618e-65	Tr4	TRA2B
1.59606e-69	1.06124	0.727	0.309	2.83827e-65	Tr4	VDAC3
2.68983e-69	1.0013	0.649	0.237	4.78333e-65	Tr4	ITSN2
2.76839e-69	1.00679	0.583	0.193	4.92302e-65	Tr4	AMPD3
3.91181e-69	1.344	0.518	0.164	6.95638e-65	Tr4	SAMD12
4.45389e-69	1.08126	0.753	0.344	7.92035e-65	Tr4	SMC1A
4.66137e-69	1.11612	0.772	0.35	8.28932e-65	Tr4	PAXX
4.86273e-69	1.09222	0.583	0.199	8.6474e-65	Tr4	GRSF1
5.53258e-69	0.965324	0.585	0.196	9.83859e-65	Tr4	DHCR7
6.05867e-69	0.978614	0.535	0.168	1.07741e-64	Tr4	ZFX
6.55512e-69	1.00345	0.766	0.324	1.1657e-64	Tr4	PAFAH1B3
7.30836e-69	1.05122	0.787	0.367	1.29965e-64	Tr4	SNRNP25
8.39628e-69	1.03149	0.757	0.33	1.49311e-64	Tr4	WASF2
8.91604e-69	1.18139	0.733	0.352	1.58554e-64	Tr4	PRDX3
1.41144e-68	1.01273	0.723	0.298	2.50996e-64	Tr4	ROCK1
1.63677e-68	1.01417	0.735	0.316	2.91066e-64	Tr4	PPP2R5E
1.63772e-68	1.09483	0.553	0.18	2.91235e-64	Tr4	ND6
2.09027e-68	1.11711	0.546	0.182	3.71712e-64	Tr4	ZNF75D
2.58557e-68	1.20064	0.987	0.917	4.59792e-64	Tr4	ENSSSCG00000045485
7.44298e-68	0.93918	0.94	0.608	1.32359e-63	Tr4	PKM
1.77914e-67	1.01097	0.508	0.153	3.16385e-63	Tr4	RNF187
2.6374e-67	0.80932	0.985	0.641	4.69009e-63	Tr4	EPCAM
3.00486e-67	1.19479	0.604	0.219	5.34354e-63	Tr4	PSIP1
3.45131e-67	1.06114	0.927	0.619	6.13746e-63	Tr4	NDUFA8
9.17158e-67	1.00394	0.708	0.299	1.63098e-62	Tr4	ACAT1
1.02526e-66	1.14867	0.813	0.432	1.82321e-62	Tr4	NUFIP2
1.92222e-66	0.989442	0.652	0.247	3.41828e-62	Tr4	TMEM97
1.93422e-66	1.02543	0.819	0.398	3.43963e-62	Tr4	SLC38A2
2.10188e-66	1.11407	0.533	0.176	3.73777e-62	Tr4	HSDL2
3.00759e-66	1.26128	0.555	0.191	5.34839e-62	Tr4	SLC66A3
5.61874e-66	1.83257	0.809	0.493	9.99181e-62	Tr4	ATF3
1.18724e-65	0.864736	0.961	0.669	2.11126e-61	Tr4	EIF3A
1.22676e-65	0.921285	0.656	0.254	2.18155e-61	Tr4	ZMYND8
1.44133e-65	1.00106	0.518	0.166	2.56312e-61	Tr4	PHF14
1.49986e-65	0.919772	0.606	0.22	2.6672e-61	Tr4	GAPVD1
1.73467e-65	0.988114	0.613	0.224	3.08476e-61	Tr4	DICER1
1.77378e-65	1.07881	0.843	0.457	3.15431e-61	Tr4	SIVA1
1.85333e-65	0.723234	0.987	0.816	3.29578e-61	Tr4	ST13
1.96195e-65	1.05621	0.811	0.408	3.48893e-61	Tr4	RALA
2.63706e-65	1.00332	0.54	0.179	4.68949e-61	Tr4	ZNF148
[truncated: 581 more rows]

## Sheet: SC subclusters
Table S2-3. Differentially expressed genes in SC subclusters
p_val	avg_log2FC	pct.1	pct.2	p_val_adj	cluster	gene
1.19491e-252	0.669045	0.974	0.99	2.12491e-248	SC1	FTL
3.792e-210	0.648398	0.996	0.999	6.74331e-206	SC1	APOE
4.47013e-187	0.519781	0.962	0.987	7.94922e-183	SC1	RPS28
1.83582e-73	0.871315	0.617	0.635	3.26463e-69	SC1	PDIA2
2.2152e-70	0.58912	0.741	0.879	3.93929e-66	SC1	MFAP2
5.71715e-65	0.635047	0.622	0.571	1.01668e-60	SC1	VCAM1
5.14719e-64	0.858558	0.618	0.655	9.15325e-60	SC1	PPP1R14A
3.89092e-54	0.5401	0.694	0.682	6.91923e-50	SC1	HAPLN1
1.01127e-25	1.0889	0.702	0.728	1.79833e-21	SC1	APOA1
1.07543e-16	0.50328	0.592	0.721	1.91244e-12	SC1	MAP1LC3A
7.44042e-14	0.54896	0.526	0.581	1.32313e-09	SC1	COX4I2
5.66664e-10	0.782319	0.998	1	1.0077e-05	SC1	HBE1
9.85439e-08	0.749003	0.993	0.999	0.00175241	SC1	HBZ
2.21039e-07	0.698309	0.539	0.668	0.00393074	SC1	GSN
2.40595e-07	0.640103	0.987	0.998	0.00427851	SC1	LOC110259958
1.31924e-172	1.55412	1	0.995	2.34601e-168	SC2	COX3
5.31354e-158	1.7406	0.983	0.974	9.44907e-154	SC2	ND4
1.72475e-150	1.59183	0.995	0.993	3.06712e-146	SC2	COX1
3.57069e-150	1.68069	0.988	0.988	6.34975e-146	SC2	ATP6
4.82605e-130	1.69709	0.988	0.983	8.58216e-126	SC2	CYTB
5.30194e-122	1.73403	0.998	0.993	9.42843e-118	SC2	COX2
1.81741e-96	2.11966	0.908	0.851	3.23191e-92	SC2	ND5
3.44011e-74	1.60246	0.881	0.868	6.11754e-70	SC2	ND1
9.29908e-59	2.28753	0.943	0.916	1.65366e-54	SC2	ENSSSCG00000029160
3.89882e-58	0.722568	1	0.999	6.93327e-54	SC2	HBE1
2.69911e-53	0.722261	1	0.997	4.79982e-49	SC2	HBZ
3.99605e-52	4.06333	0.694	0.574	7.10617e-48	SC2	ENSSSCG00000055221
4.70959e-52	2.04085	0.739	0.625	8.37506e-48	SC2	ND2
2.08158e-46	1.83916	0.734	0.636	3.70168e-42	SC2	ND3
2.08369e-46	3.3394	0.557	0.348	3.70543e-42	SC2	ENSSSCG00000056610
2.97694e-46	2.26139	0.935	0.912	5.2939e-42	SC2	JUN
5.3815e-46	1.12767	0.846	0.906	9.56992e-42	SC2	SON
5.64659e-46	0.904914	0.993	0.994	1.00413e-41	SC2	LOC110259958
1.23148e-44	1.92423	0.871	0.897	2.18995e-40	SC2	UBC
2.41648e-43	1.17274	0.883	0.92	4.29722e-39	SC2	HSPA5
1.07209e-42	2.22198	0.664	0.599	1.9065e-38	SC2	ND4L
1.01264e-41	0.940694	0.9	0.953	1.80078e-37	SC2	COL5A1
1.67141e-38	1.09834	0.871	0.92	2.97227e-34	SC2	RRBP1
1.53534e-35	0.982278	0.811	0.914	2.73029e-31	SC2	AEBP1
3.46102e-31	1.16298	0.955	0.977	6.15474e-27	SC2	HSP90AA1
8.84617e-30	1.03145	0.769	0.867	1.57311e-25	SC2	FLNA
8.71208e-28	1.23987	0.761	0.82	1.54927e-23	SC2	FOSB
9.71482e-26	1.193	0.811	0.897	1.72759e-21	SC2	TRA2B
1.06415e-21	1.37277	0.744	0.8	1.89237e-17	SC2	PPP1R15A
2.88724e-21	1.23097	0.711	0.808	5.13438e-17	SC2	SLC38A2
3.62529e-21	0.887354	0.794	0.93	6.44686e-17	SC2	COL18A1
5.11482e-21	0.617954	0.99	0.999	9.09569e-17	SC2	APOE
1.02896e-18	2.41203	0.56	0.554	1.8298e-14	SC2	BTG2
9.20355e-18	1.29443	0.704	0.795	1.63667e-13	SC2	JUNB
3.37572e-17	0.93558	0.784	0.858	6.00305e-13	SC2	HDLBP
4.075e-17	0.884339	0.818	0.857	7.24656e-13	SC2	EGR1
1.06192e-16	1.77591	0.639	0.726	1.88841e-12	SC2	VMP1
9.60711e-16	1.14192	0.697	0.784	1.70843e-11	SC2	ADAMTS1
8.4194e-15	1.7683	0.622	0.698	1.49722e-10	SC2	GADD45G
8.96293e-15	0.997195	0.689	0.852	1.59388e-10	SC2	P3H1
2.82335e-14	1.44953	0.632	0.736	5.02076e-10	SC2	NUFIP2
5.13463e-14	0.548442	0.928	0.93	9.13091e-10	SC2	FOS
1.46877e-13	0.712822	0.754	0.889	2.61191e-09	SC2	MMP23B
3.11025e-13	1.10089	0.654	0.807	5.53095e-09	SC2	EMILIN1
7.9636e-13	1.16525	0.746	0.871	1.41617e-08	SC2	SRSF7
2.75992e-12	0.964824	0.709	0.791	4.90796e-08	SC2	CCN1
6.33898e-12	0.516868	0.955	0.969	1.12726e-07	SC2	HSPA8
9.55328e-12	1.53061	0.595	0.696	1.69886e-07	SC2	BRD2
1.39303e-11	0.742087	0.843	0.932	2.47723e-07	SC2	HNRNPA2B1
4.8248e-11	0.500588	0.266	0.562	8.57995e-07	SC2	SPAG9
1.56412e-10	0.51062	0.236	0.501	2.78147e-06	SC2	DHX15
3.30614e-10	0.868698	0.246	0.516	5.87931e-06	SC2	MGAT2
6.85915e-10	0.576478	0.284	0.571	1.21976e-05	SC2	EIF2AK2
2.56932e-09	1.88628	0.542	0.667	4.56901e-05	SC2	CLK1
2.9966e-09	1.83905	0.505	0.575	5.32885e-05	SC2	PRPF4B
3.11754e-09	1.41157	0.502	0.574	5.54392e-05	SC2	SLC38A10
7.84038e-09	1.49135	0.585	0.694	0.000139425	SC2	ZFP36L2
1.0175e-08	0.60358	0.871	0.963	0.000180942	SC2	SERPINH1
1.44824e-08	1.52238	0.525	0.599	0.000257541	SC2	AKAP9
1.94163e-08	0.649203	0.254	0.502	0.00034528	SC2	BPTF
2.06576e-08	1.25708	0.545	0.669	0.000367353	SC2	P3H3
2.69309e-08	0.897701	0.711	0.829	0.000478913	SC2	SFPQ
3.29197e-08	1.37626	0.587	0.722	0.000585411	SC2	PNN
4.6067e-08	0.603281	0.721	0.89	0.000819209	SC2	COL12A1
5.94909e-08	0.660935	0.766	0.91	0.00105793	SC2	COL4A2
1.08771e-07	0.616594	0.291	0.568	0.00193427	SC2	TRA2A
2.78138e-07	0.819068	0.734	0.847	0.00494612	SC2	RHOB
3.35089e-07	1.23082	0.619	0.793	0.00595889	SC2	SRRM2
4.70022e-07	0.655299	0.291	0.547	0.00835841	SC2	YTHDC1
5.09916e-07	0.787623	0.269	0.513	0.00906784	SC2	EWSR1
5.59807e-07	0.582897	0.333	0.627	0.00995505	SC2	ENSSSCG00000055828
7.50953e-07	1.21558	0.58	0.683	0.0133542	SC2	KLF2
9.03641e-07	0.692545	0.612	0.701	0.0160694	SC2	HBB
9.08225e-07	0.509217	0.321	0.6	0.016151	SC2	MRI1
1.03595e-06	1.68393	0.51	0.588	0.0184222	SC2	IER2
1.35544e-06	1.54876	0.542	0.662	0.0241037	SC2	GOLGB1
2.06792e-06	0.538293	0.301	0.555	0.0367738	SC2	TMEM214
2.27409e-06	0.565845	0.749	0.91	0.0404401	SC2	DDX5
2.54233e-06	0.616465	0.279	0.516	0.0452102	SC2	SMARCA4
2.63956e-06	0.510314	0.836	0.941	0.0469393	SC2	COL4A1
0	5.43875	0.823	0.057	0	SC3	POSTN
0	5.19858	0.61	0.017	0	SC3	PRSS12
0	4.65633	0.657	0.042	0	SC3	SLIT2
0	4.51347	0.556	0.036	0	SC3	ITGA4
0	3.87976	0.537	0.095	0	SC3	WFDC2
0	3.86683	0.925	0.34	0	SC3	KRT19
0	3.83128	0.678	0.183	0	SC3	CD55
0	3.81833	0.928	0.271	0	SC3	KRT8
0	3.65183	0.558	0.036	0	SC3	SPOCK2
0	3.612	0.6	0.041	0	SC3	GAS6
0	3.59855	0.655	0.091	0	SC3	PODXL
0	3.43227	0.811	0.227	0	SC3	ITIH5
0	3.4163	0.584	0.044	0	SC3	EDIL3
0	3.24444	0.525	0.029	0	SC3	NR2F2
0	3.13182	0.654	0.075	0	SC3	KRT18
0	3.02352	0.672	0.162	0	SC3	EGFLAM
0	2.97143	0.996	0.917	0	SC3	IGFBP7
0	2.95206	0.525	0.081	0	SC3	BOC
2.72706e-306	3.2507	1	0.996	4.84954e-302	SC3	CST3
9.55681e-270	2.38062	0.527	0.101	1.69949e-265	SC3	PAMR1
4.1052e-234	2.53704	0.543	0.133	7.30027e-230	SC3	TNFRSF21
1.93645e-233	2.42191	0.525	0.117	3.44358e-229	SC3	TGFB2
2.49244e-225	3.36228	0.802	0.443	4.43231e-221	SC3	SOD3
3.43881e-200	2.56225	0.74	0.337	6.11524e-196	SC3	HTRA1
5.0962e-197	2.52864	0.504	0.13	9.06258e-193	SC3	ZFHX4
1.66102e-193	1.98649	0.954	0.904	2.9538e-189	SC3	COL4A2
1.47918e-190	2.43847	0.683	0.266	2.63042e-186	SC3	TEK
3.53532e-189	1.99738	0.96	0.937	6.28685e-185	SC3	COL4A1
8.85245e-189	3.34538	0.918	0.839	1.57423e-184	SC3	A2M
1.77217e-182	2.47736	0.603	0.212	3.15145e-178	SC3	DSC2
3.95925e-175	2.32198	0.55	0.173	7.04074e-171	SC3	DSG2
2.3681e-169	2.7768	0.742	0.36	4.21119e-165	SC3	LTBP1
4.64632e-160	2.5164	0.739	0.432	8.26255e-156	SC3	BMP4
1.18268e-159	2.02854	0.557	0.177	2.10316e-155	SC3	RGS5
3.90189e-159	2.68036	0.737	0.397	6.93873e-155	SC3	NREP
1.40133e-155	2.03741	0.857	0.647	2.49199e-151	SC3	HSPG2
3.69198e-155	2.39319	0.779	0.487	6.56544e-151	SC3	B2M
7.91371e-154	2.1808	0.709	0.353	1.4073e-149	SC3	DSP
5.76706e-153	2.47341	0.623	0.276	1.02556e-148	SC3	ARHGAP29
6.99992e-151	2.83237	0.749	0.414	1.2448e-146	SC3	AQP3
1.2388e-148	2.29561	0.629	0.288	2.20296e-144	SC3	PITX1
4.48929e-142	1.19759	0.947	0.935	7.9833e-138	SC3	TIMP1
8.22029e-141	1.92484	0.778	0.495	1.46181e-136	SC3	EPAS1
1.78644e-134	2.10126	0.824	0.648	3.17683e-130	SC3	GPC3
1.56269e-131	2.33183	0.825	0.554	2.77893e-127	SC3	ISG12(A)
1.67714e-125	1.87912	0.788	0.547	2.98246e-121	SC3	APP
2.67752e-124	2.33796	0.664	0.382	4.76144e-120	SC3	NIN
3.55577e-118	2.1353	0.541	0.226	6.32323e-114	SC3	UACA
7.02996e-115	2.21933	0.534	0.223	1.25014e-110	SC3	ENC1
9.44203e-113	1.6825	0.538	0.213	1.67908e-108	SC3	PERP
2.85016e-109	2.02069	0.747	0.574	5.06844e-105	SC3	LDOC1
4.65629e-109	1.04428	0.926	0.886	8.28028e-105	SC3	IFNGR1
3.39054e-105	1.74676	0.561	0.257	6.02939e-101	SC3	STXBP6
9.82891e-105	1.40559	0.837	0.75	1.74787e-100	SC3	HAND1
1.66887e-103	1.79414	0.629	0.344	2.96775e-99	SC3	PKP2
7.89901e-103	2.5262	0.632	0.359	1.40468e-98	SC3	FMOD
3.96643e-102	1.712	0.563	0.245	7.0535e-98	SC3	FLNB
5.28683e-101	1.49862	0.934	0.921	9.40157e-97	SC3	IGF2
6.37167e-100	1.03213	0.908	0.877	1.13307e-95	SC3	ITGB1
8.43459e-100	1.43811	0.828	0.692	1.49992e-95	SC3	ITM2B
1.08116e-99	1.19183	0.916	0.862	1.92263e-95	SC3	FLNA
2.61928e-99	1.8068	0.518	0.216	4.65786e-95	SC3	CPEB4
4.15446e-96	1.62715	0.82	0.688	7.38787e-92	SC3	LAMB1
4.91934e-95	1.86728	0.511	0.227	8.74805e-91	SC3	CD151
1.12815e-94	1.67774	0.659	0.409	2.00619e-90	SC3	PPFIBP1
3.86952e-94	2.11501	0.677	0.455	6.88116e-90	SC3	LIFR
6.11069e-94	2.07177	0.597	0.33	1.08666e-89	SC3	SIDT1
1.53761e-92	1.74547	0.518	0.231	2.73433e-88	SC3	DIPK2A
4.27752e-91	2.03297	0.739	0.515	7.60672e-87	SC3	LOC110258364
1.02068e-87	1.92456	0.623	0.374	1.81508e-83	SC3	NECTIN3
8.68743e-86	1.65806	0.618	0.357	1.54488e-81	SC3	GNAI1
1.93329e-84	1.27987	0.889	0.81	3.43796e-80	SC3	OLFML3
1.72557e-83	1.8573	0.655	0.419	3.06858e-79	SC3	APLP2
8.59377e-83	1.32846	0.773	0.62	1.52823e-78	SC3	RTN4
4.4767e-81	2.05806	0.582	0.321	7.96092e-77	SC3	PCDH7
7.88087e-80	1.87323	0.545	0.28	1.40145e-75	SC3	CCSER2
2.34374e-77	1.52451	0.547	0.272	4.16787e-73	SC3	ATP2B4
4.24378e-75	1.73803	0.571	0.297	7.54672e-71	SC3	PTGS1
2.61748e-71	1.5204	0.638	0.393	4.65466e-67	SC3	PSAP
1.47169e-69	0.921289	0.994	0.968	2.61711e-65	SC3	FN1
1.2849e-68	1.53649	0.541	0.283	2.28493e-64	SC3	FGFR2
7.80952e-68	1.07953	0.918	0.885	1.38877e-63	SC3	COL12A1
2.84539e-67	1.64363	0.532	0.281	5.05995e-63	SC3	EMID1
7.83871e-64	1.43013	0.522	0.285	1.39396e-59	SC3	AGTRAP
1.20269e-60	1.57692	0.506	0.28	2.13875e-56	SC3	CFAP97
2.13913e-60	1.06071	0.797	0.724	3.80402e-56	SC3	ITM2C
2.89172e-60	1.49714	0.67	0.456	5.14235e-56	SC3	MFGE8
2.97231e-60	1.59051	0.525	0.306	5.28566e-56	SC3	SECISBP2L
3.39489e-60	1.56668	0.522	0.303	6.03713e-56	SC3	GLI3
2.00859e-59	1.84311	0.527	0.298	3.57188e-55	SC3	SYNPO2
9.56749e-59	0.828548	0.886	0.886	1.70139e-54	SC3	EMP3
9.17677e-58	0.755092	0.769	0.568	1.63191e-53	SC3	ENSSSCG00000055221
1.41818e-57	1.30537	0.635	0.402	2.52194e-53	SC3	TENM3
6.66227e-57	1.57604	0.517	0.286	1.18475e-52	SC3	PDE4D
2.77993e-55	1.15793	0.716	0.581	4.94355e-51	SC3	ANGPTL2
2.6468e-54	0.986065	0.811	0.772	4.70681e-50	SC3	ENSSSCG00000047605
2.7428e-53	1.33604	0.72	0.614	4.87752e-49	SC3	GUSB
2.89019e-53	1.04285	0.755	0.661	5.13963e-49	SC3	PGRMC1
2.98648e-53	1.25477	0.599	0.385	5.31085e-49	SC3	S100A16
5.40665e-52	1.3405	0.58	0.412	9.61464e-48	SC3	SLC9A3R1
7.86524e-51	1.52176	0.732	0.646	1.39868e-46	SC3	TMEM98
5.04062e-50	1.06426	0.859	0.812	8.96374e-46	SC3	NID2
1.11347e-49	0.726626	0.949	0.972	1.98008e-45	SC3	MYL6
1.84396e-49	1.5568	0.609	0.49	3.27912e-45	SC3	AKR1B1
3.17594e-49	0.687946	0.877	0.889	5.64777e-45	SC3	MARCKS
6.75253e-49	1.20167	0.629	0.422	1.2008e-44	SC3	F3
9.0393e-48	0.922875	0.986	0.994	1.60746e-43	SC3	COX2
2.73247e-47	0.984436	0.82	0.792	4.85915e-43	SC3	PXDN
2.3035e-46	0.840016	0.949	0.926	4.09631e-42	SC3	COL18A1
3.55609e-46	1.1517	0.606	0.44	6.3238e-42	SC3	RBPMS
4.26857e-46	1.14607	0.646	0.521	7.5908e-42	SC3	MSN
5.79354e-46	1.12253	0.743	0.649	1.03026e-41	SC3	CITED2
2.51029e-45	1.30356	0.574	0.393	4.46405e-41	SC3	WLS
8.93031e-45	1.07243	0.732	0.591	1.58808e-40	SC3	AKAP9
9.72646e-44	1.00682	0.763	0.684	1.72966e-39	SC3	BAMBI
1.22032e-43	0.718293	0.987	0.988	2.17009e-39	SC3	ATP6
2.53128e-43	1.07746	0.799	0.781	4.50138e-39	SC3	ADAMTS1
1.14188e-42	1.31596	0.509	0.302	2.03061e-38	SC3	COLEC12
3.25532e-42	0.818071	0.765	0.746	5.78894e-38	SC3	PPIC
6.96075e-42	1.02262	0.83	0.861	1.23783e-37	SC3	QSOX1
1.20481e-40	0.879414	0.768	0.69	2.14251e-36	SC3	CDH11
1.00441e-39	0.724788	0.823	0.801	1.78614e-35	SC3	EZR
1.24126e-39	1.2635	0.885	0.88	2.20733e-35	SC3	VCAN
2.23177e-39	1.16587	0.548	0.381	3.96876e-35	SC3	PRRX2
2.57545e-39	1.17061	0.759	0.761	4.57992e-35	SC3	IFITM3
9.03515e-39	1.76347	0.57	0.456	1.60672e-34	SC3	LGALS3BP
1.20581e-38	1.29041	0.589	0.444	2.14429e-34	SC3	TRAM2
1.84967e-37	1.1403	0.532	0.364	3.28926e-33	SC3	RTN3
5.00924e-37	1.27422	0.522	0.351	8.90793e-33	SC3	SRGAP1
5.45444e-37	1.18707	0.56	0.403	9.69962e-33	SC3	PHACTR2
9.39423e-37	0.585143	0.934	0.909	1.67058e-32	SC3	CD81
1.67905e-36	0.722117	0.795	0.752	2.98585e-32	SC3	CYBA
4.27245e-36	1.20126	0.505	0.33	7.59769e-32	SC3	B4GALT1
1.83865e-35	1.12324	0.632	0.553	3.26967e-31	SC3	TEAD1
2.17657e-35	1.17516	0.563	0.406	3.87059e-31	SC3	MIA3
7.75585e-35	0.745717	0.791	0.818	1.37922e-30	SC3	MYL12A
2.15554e-34	0.991288	0.554	0.385	3.8332e-30	SC3	FAM107B
5.40642e-34	0.985844	0.56	0.387	9.61423e-30	SC3	MTSS1
8.61467e-34	1.04444	0.696	0.653	1.53195e-29	SC3	RBP1
1.00098e-33	0.896463	0.73	0.69	1.78004e-29	SC3	FERMT2
4.99631e-33	0.660657	0.978	0.984	8.88493e-29	SC3	CYTB
1.35707e-32	1.18534	0.569	0.42	2.41328e-28	SC3	ABCA1
3.15443e-32	0.888032	0.683	0.602	5.60952e-28	SC3	TSPAN3
4.04336e-32	0.96739	0.615	0.435	7.1903e-28	SC3	RSPO3
4.09134e-31	0.697875	0.521	0.346	7.27562e-27	SC3	ENSSSCG00000056610
7.32799e-31	0.86777	0.724	0.664	1.30314e-26	SC3	MYH9
8.15385e-31	0.959399	0.827	0.839	1.45e-26	SC3	BGN
9.59403e-31	0.803287	0.781	0.742	1.70611e-26	SC3	CTSB
2.48499e-30	1.02653	0.593	0.481	4.41906e-26	SC3	SRI
4.46312e-30	0.737533	0.736	0.696	7.93676e-26	SC3	VAMP8
1.55419e-29	0.977951	0.629	0.523	2.76382e-25	SC3	NPTN
3.92673e-29	0.834453	0.672	0.541	6.98291e-25	SC3	IL6ST
5.83411e-29	0.832523	0.678	0.568	1.03748e-24	SC3	GRN
5.99483e-29	0.5184	0.987	0.993	1.06606e-24	SC3	COX1
9.8734e-29	1.13331	0.556	0.418	1.75579e-24	SC3	ENSSSCG00000001341
1.0546e-28	0.550223	0.937	0.933	1.87539e-24	SC3	FBLN1
1.27235e-27	0.979245	0.556	0.42	2.26261e-23	SC3	PTPN13
4.39493e-27	0.644246	0.844	0.826	7.81551e-23	SC3	DDX17
4.5374e-27	0.933217	0.554	0.412	8.06886e-23	SC3	CREB3L2
8.09522e-27	0.808977	0.68	0.61	1.43957e-22	SC3	PMP22
1.58369e-26	0.974632	0.569	0.445	2.81628e-22	SC3	EFNB1
2.16434e-26	0.630801	0.835	0.813	3.84885e-22	SC3	CTSC
2.28279e-26	0.640177	0.823	0.789	4.05949e-22	SC3	FCGRT
4.29977e-26	0.637344	0.781	0.743	7.64628e-22	SC3	IFNAR2
4.78761e-26	1.03361	0.512	0.378	8.5138e-22	SC3	ZMYND8
5.28101e-26	0.948765	0.726	0.624	9.39121e-22	SC3	ND2
1.31121e-25	0.657081	0.785	0.667	2.33172e-21	SC3	CAVIN3
1.61199e-25	0.616014	0.84	0.86	2.8666e-21	SC3	LAPTM4A
1.70715e-25	0.881317	0.547	0.417	3.03583e-21	SC3	TMED4
3.80626e-25	0.70754	0.716	0.709	6.76868e-21	SC3	CHMP4B
3.35114e-24	0.746417	0.671	0.591	5.95933e-20	SC3	KTN1
7.06008e-24	0.873119	0.569	0.461	1.25549e-19	SC3	ROCK1
7.40041e-24	0.785076	0.531	0.377	1.31601e-19	SC3	ARID5B
8.82648e-24	0.955929	0.582	0.47	1.56961e-19	SC3	CTSD
1.21144e-23	0.58292	0.949	0.954	2.1543e-19	SC3	CALD1
1.67489e-23	1.00136	0.514	0.399	2.97845e-19	SC3	ENAH
3.17659e-23	0.826881	0.665	0.612	5.64893e-19	SC3	ROCK2
1.01902e-22	1.02919	0.587	0.485	1.81212e-18	SC3	DKK2
1.11369e-22	0.918577	0.641	0.537	1.98047e-18	SC3	EMILIN2
1.60367e-22	0.510508	0.899	0.912	2.85181e-18	SC3	AEBP1
1.82393e-22	0.94797	0.504	0.379	3.24349e-18	SC3	UBE2E2
1.19152e-21	0.523912	0.848	0.877	2.11887e-17	SC3	PLP2
1.2755e-21	0.56025	0.808	0.823	2.26822e-17	SC3	AMDHD2
1.63907e-21	0.646235	0.873	0.912	2.91475e-17	SC3	HSPB1
3.48904e-21	0.569859	0.759	0.727	6.20456e-17	SC3	SEPTIN11
4.86751e-21	1.01328	0.527	0.4	8.65589e-17	SC3	AHNAK
5.33384e-21	0.90574	0.713	0.663	9.48516e-17	SC3	LAMA5
7.22641e-21	0.619321	0.837	0.855	1.28507e-16	SC3	GJA1
1.25722e-20	0.81537	0.645	0.584	2.23571e-16	SC3	ARL6IP5
2.24473e-20	0.99156	0.543	0.464	3.9918e-16	SC3	KIAA0930
2.46131e-20	0.652743	0.782	0.749	4.37695e-16	SC3	MYL9
2.66433e-20	0.782918	0.681	0.636	4.73799e-16	SC3	ITGA5
2.83259e-20	1.03852	0.674	0.662	5.0372e-16	SC3	GLUL
5.53455e-20	0.748333	0.632	0.56	9.84208e-16	SC3	CAPN2
5.58619e-20	0.831152	0.547	0.418	9.93393e-16	SC3	FXYD6
6.74711e-20	1.07085	0.53	0.423	1.19984e-15	SC3	ST6GALNAC4
7.92154e-20	0.815201	0.605	0.519	1.40869e-15	SC3	CUX1
2.59897e-19	0.770768	0.584	0.486	4.62175e-15	SC3	BRI3
4.77413e-19	0.655129	0.69	0.697	8.48984e-15	SC3	CAPNS1
6.15046e-19	0.783026	0.524	0.414	1.09374e-14	SC3	ATP6AP2
2.36362e-18	0.887334	0.517	0.408	4.20322e-14	SC3	IQGAP1
2.37948e-18	0.619673	0.701	0.684	4.23142e-14	SC3	ATP6V0B
2.6972e-18	0.743519	0.752	0.732	4.79644e-14	SC3	BNIP3
3.21266e-18	0.693364	0.762	0.756	5.71308e-14	SC3	LAMC1
3.60236e-18	0.692734	0.71	0.711	6.40608e-14	SC3	RAB11A
1.17698e-17	0.511046	0.899	0.903	2.09301e-13	SC3	PDIA3
3.33799e-17	0.636209	0.727	0.738	5.93595e-13	SC3	PGAM1
4.35795e-17	0.78271	0.521	0.432	7.74975e-13	SC3	LEPROTL1
4.42958e-17	0.950497	0.528	0.437	7.87712e-13	SC3	KDM5B
8.47802e-17	0.595535	0.863	0.869	1.50765e-12	SC3	ND1
2.07073e-16	0.679906	0.742	0.74	3.68238e-12	SC3	CTSZ
4.30805e-16	0.537766	0.645	0.62	7.661e-12	SC3	PRR13
4.71987e-16	0.765288	0.53	0.442	8.39334e-12	SC3	LUZP1
5.58346e-16	0.911798	0.506	0.413	9.92906e-12	SC3	GLG1
6.04114e-16	0.668429	0.719	0.703	1.0743e-11	SC3	ARHGAP5
9.33201e-16	0.79137	0.514	0.404	1.65951e-11	SC3	CRISPLD2
1.25545e-15	0.655555	0.511	0.416	2.23257e-11	SC3	JOSD2
2.13357e-15	0.511108	0.752	0.767	3.79413e-11	SC3	TMBIM6
2.34927e-15	0.743041	0.603	0.552	4.17771e-11	SC3	TLN1
3.74516e-15	0.702257	0.501	0.404	6.66001e-11	SC3	VAMP3
7.12745e-15	0.799135	0.544	0.467	1.26747e-10	SC3	PKN2
8.81905e-15	0.614873	0.629	0.58	1.56829e-10	SC3	HEXA
1.02004e-14	0.545526	0.835	0.842	1.81393e-10	SC3	EFEMP2
1.26819e-14	0.872726	0.557	0.468	2.25522e-10	SC3	APCDD1
1.59989e-14	0.577984	0.811	0.856	2.84508e-10	SC3	PPDPF
1.82112e-14	0.71174	0.511	0.395	3.2385e-10	SC3	SSC5D
3.93877e-14	0.944223	0.811	0.799	7.00431e-10	SC3	IFI6
4.45553e-14	0.618132	0.544	0.454	7.92326e-10	SC3	VPS35
9.30297e-14	1.12397	0.519	0.428	1.65435e-09	SC3	SDC2
1.29337e-13	0.542768	0.657	0.651	2.30001e-09	SC3	GABARAPL2
1.89838e-13	0.670889	0.593	0.528	3.37588e-09	SC3	TMEM88
3.07739e-13	0.561469	0.635	0.602	5.47252e-09	SC3	RNASEK
5.1061e-13	0.510987	0.724	0.634	9.08018e-09	SC3	ND3
9.06478e-13	0.864455	0.54	0.472	1.61199e-08	SC3	CD248
1.52598e-12	0.538841	0.691	0.674	2.71364e-08	SC3	MYOF
2.77494e-12	0.627468	0.664	0.647	4.93468e-08	SC3	CLIC1
3.02674e-12	0.672799	0.517	0.45	5.38246e-08	SC3	ACTN4
5.98409e-12	0.593764	0.662	0.655	1.06415e-07	SC3	FNDC3A
6.05428e-12	0.615045	0.638	0.59	1.07663e-07	SC3	DYNC1H1
9.55091e-12	0.619469	0.532	0.462	1.69844e-07	SC3	RRAS
1.85051e-11	0.644797	0.675	0.66	3.29076e-07	SC3	SRPX
2.91451e-11	0.667028	0.619	0.584	5.18287e-07	SC3	SPTBN1
3.51068e-11	0.777099	0.531	0.453	6.24305e-07	SC3	CHD3
9.3331e-11	0.669212	0.534	0.484	1.6597e-06	SC3	NIPBL
1.55695e-10	0.659476	0.508	0.44	2.76873e-06	SC3	SPTAN1
1.10333e-09	0.635989	0.501	0.439	1.96204e-05	SC3	APH1A
1.16069e-09	0.697335	0.592	0.562	2.06406e-05	SC3	EIF2AK2
1.68588e-09	0.647394	0.518	0.453	2.99801e-05	SC3	PSENEN
2.52296e-09	0.768129	0.864	0.911	4.48658e-05	SC3	S100A6
2.79834e-09	0.528635	0.615	0.612	4.97629e-05	SC3	SELENON
2.86503e-09	0.653103	0.521	0.471	5.09488e-05	SC3	TMBIM1
3.22977e-09	0.576144	0.53	0.468	5.7435e-05	SC3	PJA2
3.4581e-09	0.544448	0.746	0.726	6.14954e-05	SC3	MRC2
3.66064e-09	0.694267	0.502	0.448	6.50971e-05	SC3	ATP2A2
6.39047e-09	0.557553	0.509	0.458	0.000113642	SC3	HMG20B
7.95097e-09	0.571198	0.574	0.52	0.000141392	SC3	LAMP2
1.34897e-08	0.604209	0.521	0.472	0.000239887	SC3	APPL1
2.08998e-08	0.564124	0.541	0.502	0.000371662	SC3	HECTD1
3.16929e-08	0.728809	0.512	0.46	0.000563594	SC3	FRMD6
4.70938e-08	0.65289	0.501	0.457	0.000837469	SC3	LARP7
8.50731e-08	0.644824	0.566	0.532	0.00151285	SC3	DCBLD2
3.08106e-07	0.546927	0.589	0.572	0.00547904	SC3	CAST
4.20287e-07	0.589334	0.524	0.509	0.00747396	SC3	ARL5A
4.9846e-07	0.70539	0.544	0.522	0.00886411	SC3	ZCCHC24
8.1216e-07	0.686271	0.517	0.47	0.0144426	SC3	UTRN
1.42702e-06	0.654191	0.525	0.494	0.0253767	SC3	BPTF
1.48539e-06	0.533242	0.696	0.69	0.0264148	SC3	SERPINE2
1.52898e-06	0.579304	0.509	0.473	0.0271898	SC3	RASSF8
1.63036e-06	0.565868	0.597	0.599	0.0289927	SC3	PTPA
1.67292e-06	0.588509	0.532	0.489	0.0297496	SC3	THOC2
1.78269e-06	0.518096	0.584	0.549	0.0317016	SC3	LRRFIP1
2.57115e-06	0.507497	0.68	0.743	0.0457227	SC3	SELENOW
0	2.65522	0.677	0.168	0	SC4	UBE2C
0	2.46963	0.79	0.172	0	SC4	PCLAF
0	2.32432	0.689	0.171	0	SC4	TOP2A
0	2.31973	0.52	0.074	0	SC4	CCNB1
0	2.18697	0.695	0.135	0	SC4	TPX2
0	2.14577	0.511	0.071	0	SC4	KIF23
0	2.11337	0.604	0.102	0	SC4	CDC20
0	2.08667	0.675	0.187	0	SC4	NUSAP1
0	2.02932	0.831	0.539	0	SC4	H2AC4
0	1.98817	0.641	0.099	0	SC4	PBK
0	1.88779	0.615	0.099	0	SC4	ANLN
0	1.86442	0.598	0.106	0	SC4	HMMR
0	1.85921	0.501	0.058	0	SC4	CCNA2
0	1.83929	0.547	0.078	0	SC4	DLGAP5
0	1.83563	0.506	0.066	0	SC4	CKAP2
0	1.82405	0.547	0.079	0	SC4	KIF11
0	1.80672	0.631	0.104	0	SC4	NUF2
0	1.80446	0.634	0.146	0	SC4	PTTG1
0	1.79516	0.504	0.061	0	SC4	SHCBP1
0	1.77593	0.718	0.244	0	SC4	KPNA2
0	1.76486	0.841	0.272	0	SC4	SMC4
0	1.75774	0.618	0.124	0	SC4	CENPE
0	1.74884	0.793	0.208	0	SC4	LMNB1
0	1.74776	0.605	0.17	0	SC4	CENPF
0	1.74072	0.933	0.529	0	SC4	HMGB2
0	1.70556	0.553	0.092	0	SC4	KIFC1
0	1.68313	0.52	0.086	0	SC4	TACC3
0	1.67542	0.753	0.206	0	SC4	MAD2L1
0	1.66549	0.57	0.085	0	SC4	DIAPH3
0	1.65942	0.642	0.139	0	SC4	UBE2T
0	1.63407	0.758	0.379	0	SC4	UBE2S
0	1.6194	0.807	0.264	0	SC4	TK1
0	1.61031	0.791	0.265	0	SC4	RRM2
0	1.52799	0.87	0.331	0	SC4	SMC2
0	1.51591	0.525	0.103	0	SC4	KIF20B
0	1.50878	0.783	0.255	0	SC4	BIRC5
0	1.49014	0.511	0.09	0	SC4	NCAPG
0	1.41951	0.633	0.146	0	SC4	MYBL2
0	1.40167	0.595	0.123	0	SC4	CENPW
0	1.39005	0.996	0.843	0	SC4	H2AFZ
0	1.36976	0.516	0.123	0	SC4	MXD3
0	1.3492	0.755	0.26	0	SC4	LYAR
0	1.33672	0.857	0.302	0	SC4	SPC24
0	1.30898	0.816	0.359	0	SC4	CKS1B
0	1.25453	0.943	0.599	0	SC4	CKS2
0	1.24729	0.651	0.189	0	SC4	TYMS
0	1.23104	0.566	0.125	0	SC4	TRIP13
0	1.20038	0.548	0.124	0	SC4	GINS1
0	1.1952	0.715	0.305	0	SC4	ENSSSCG00000056538
0	1.18311	0.705	0.237	0	SC4	DHFR
0	1.17989	0.714	0.234	0	SC4	TOPBP1
0	1.16772	0.509	0.11	0	SC4	CLSPN
0	1.14982	0.642	0.198	0	SC4	RPA2
0	1.14811	0.609	0.167	0	SC4	ATAD2
0	1.14558	0.857	0.454	0	SC4	JPT1
0	1.13057	0.736	0.337	0	SC4	LOC100127131
0	1.12119	0.872	0.417	0	SC4	ANP32E
0	1.10355	0.52	0.159	0	SC4	MIS18BP1
0	1.10169	0.828	0.383	0	SC4	USP1
0	1.08174	0.982	0.681	0	SC4	DUT
0	1.07011	0.576	0.18	0	SC4	LMNB2
0	1.05971	0.923	0.564	0	SC4	FABP3
0	1.01925	0.567	0.183	0	SC4	MCM5
0	1.01191	0.999	0.931	0	SC4	HMGN2
0	0.995575	0.64	0.251	0	SC4	MCM6
0	0.979724	0.775	0.356	0	SC4	RNASEH2B
0	0.958202	0.954	0.617	0	SC4	DEK
0	0.957253	0.715	0.308	0	SC4	SKA2
0	0.954226	0.516	0.164	0	SC4	LBR
0	0.952318	0.86	0.423	0	SC4	LSM4
0	0.949096	0.643	0.23	0	SC4	HMGB3
0	0.94808	0.629	0.212	0	SC4	RRM1
0	0.938431	0.548	0.188	0	SC4	MCM4
0	0.928625	0.54	0.18	0	SC4	MCM3
0	0.928209	0.999	0.925	0	SC4	TUBA1B
0	0.92237	0.679	0.27	0	SC4	NT5C
0	0.920084	0.549	0.205	0	SC4	DBF4
0	0.919878	0.511	0.155	0	SC4	CENPH
0	0.915862	0.621	0.234	0	SC4	MCM7
0	0.912909	0.865	0.435	0	SC4	RPA3
0	0.905368	0.82	0.441	0	SC4	CRELD2
0	0.897997	0.506	0.18	0	SC4	NDE1
0	0.895418	0.691	0.265	0	SC4	CENPS
0	0.889902	0.827	0.431	0	SC4	UCHL5
0	0.880693	0.973	0.714	0	SC4	H2AZ2
0	0.870904	0.999	0.922	0	SC4	HMGB1
0	0.84333	0.71	0.286	0	SC4	CMC2
0	0.842768	0.793	0.452	0	SC4	IDI1
0	0.824469	1	0.904	0	SC4	TUBB
0	0.820961	0.653	0.25	0	SC4	CSE1L
0	0.817266	0.87	0.458	0	SC4	LSM3
0	0.809788	0.838	0.522	0	SC4	ALYREF
0	0.806814	0.741	0.367	0	SC4	BUB3
0	0.800356	0.939	0.674	0	SC4	LRRC59
0	0.794969	0.568	0.218	0	SC4	JPT2
0	0.794616	0.52	0.178	0	SC4	PMF1
0	0.794094	0.839	0.416	0	SC4	MRPS25
0	0.784299	0.992	0.823	0	SC4	RANBP1
0	0.781215	0.792	0.447	0	SC4	HMGA1
0	0.777021	0.759	0.415	0	SC4	CDCA4
0	0.774958	0.947	0.635	0	SC4	LSM5
0	0.7718	0.606	0.244	0	SC4	DNAJC9
0	0.770272	0.77	0.393	0	SC4	RAD21
0	0.76512	0.695	0.307	0	SC4	NUDT1
0	0.761865	0.951	0.705	0	SC4	TUBB4B
0	0.752958	0.964	0.713	0	SC4	KPNB1
0	0.750374	0.832	0.436	0	SC4	MAGOHB
0	0.749089	0.987	0.845	0	SC4	HSPD1
0	0.74815	0.56	0.202	0	SC4	GMNN
0	0.747117	0.777	0.41	0	SC4	DKC1
0	0.740386	0.8	0.434	0	SC4	PHGDH
0	0.710159	0.922	0.623	0	SC4	CCT6A
0	0.704999	0.79	0.421	0	SC4	FKBP4
0	0.700089	0.984	0.795	0	SC4	CDK2AP1
0	0.699636	0.998	0.924	0	SC4	RAN
0	0.695477	0.759	0.364	0	SC4	DTYMK
0	0.695262	0.859	0.508	0	SC4	TUBB6
0	0.693923	0.828	0.441	0	SC4	PSMD14
0	0.691902	0.621	0.259	0	SC4	CCDC34
0	0.686953	0.977	0.789	0	SC4	EIF5
0	0.683144	0.847	0.47	0	SC4	LSM6
0	0.672638	0.915	0.614	0	SC4	NPM3
0	0.671718	0.584	0.235	0	SC4	TCOF1
0	0.667594	0.67	0.301	0	SC4	FAM136A
0	0.666398	0.695	0.328	0	SC4	SNRPA1
0	0.655764	0.741	0.369	0	SC4	LSM8
0	0.648026	0.947	0.648	0	SC4	SIVA1
0	0.647756	0.832	0.482	0	SC4	RFC2
0	0.640635	0.879	0.543	0	SC4	SSRP1
0	0.634611	0.923	0.651	0	SC4	UBE2I
0	0.621212	0.986	0.82	0	SC4	SET
0	0.616205	0.897	0.567	0	SC4	SNRPB
0	0.614715	0.898	0.581	0	SC4	NUDC
0	0.606331	0.94	0.648	0	SC4	PA2G4
0	0.604866	0.998	0.893	0	SC4	NUCKS1
0	0.586857	0.971	0.764	0	SC4	CSRP2
0	0.5825	0.985	0.818	0	SC4	TPM3
0	0.569604	0.958	0.726	0	SC4	MRPL20
0	0.513722	1	0.966	0	SC4	YBX1
0	0.511102	0.985	0.84	0	SC4	PSMA7
0	0.507611	0.998	0.937	0	SC4	HSP90B1
9.105e-308	0.700167	0.501	0.185	1.61914e-303	SC4	MAD2L2
1.52582e-307	0.71093	0.834	0.503	2.71336e-303	SC4	SEC11C
3.4943e-307	0.684227	0.569	0.238	6.21391e-303	SC4	AHCY
6.41112e-307	0.71993	0.666	0.313	1.14009e-302	SC4	MRPS30
2.47164e-305	0.563334	0.982	0.78	4.39531e-301	SC4	SNRPD1
1.35244e-298	0.690214	0.735	0.382	2.40504e-294	SC4	PARP1
5.66239e-298	0.678302	0.516	0.197	1.00694e-293	SC4	HAUS6
1.04009e-297	0.568948	0.992	0.857	1.8496e-293	SC4	SNRPG
4.48848e-297	0.551216	0.978	0.771	7.98187e-293	SC4	ERH
5.63405e-295	0.670424	0.562	0.231	1.0019e-290	SC4	TERF1
2.59984e-294	0.610259	0.877	0.557	4.6233e-290	SC4	SMC1A
4.54589e-294	0.575098	0.956	0.708	8.08396e-290	SC4	PKM
1.36209e-292	0.565343	0.942	0.685	2.4222e-288	SC4	CYC1
1.83374e-291	0.599631	0.936	0.675	3.26093e-287	SC4	CYCS
2.35538e-291	0.721159	0.752	0.402	4.18857e-287	SC4	ACLY
1.18404e-287	0.543404	0.934	0.65	2.10559e-283	SC4	HNRNPAB
2.57551e-287	0.669181	0.617	0.279	4.58003e-283	SC4	PRPS1
2.62781e-287	0.631533	0.606	0.266	4.67304e-283	SC4	PITHD1
3.36175e-287	0.738744	0.88	0.612	5.9782e-283	SC4	SRM
3.38405e-285	0.538839	0.74	0.383	6.01786e-281	SC4	DCTPP1
6.05292e-285	0.69753	0.805	0.477	1.07639e-280	SC4	ACAT2
6.40374e-285	0.621787	0.86	0.546	1.13878e-280	SC4	KIF5B
1.02696e-284	0.563243	0.917	0.62	1.82624e-280	SC4	SNRPD3
5.12512e-284	0.616111	0.865	0.517	9.11401e-280	SC4	NASP
8.61179e-282	0.608323	0.938	0.654	1.53144e-277	SC4	PGAM1
1.28049e-279	0.621831	0.76	0.41	2.27709e-275	SC4	ARPC5L
9.31343e-279	0.641886	0.776	0.439	1.65621e-274	SC4	DNMT1
7.06927e-278	0.585051	0.749	0.388	1.25713e-273	SC4	PSIP1
9.53466e-277	0.6242	0.856	0.567	1.69555e-272	SC4	TKT
9.36715e-275	0.709801	0.681	0.341	1.66576e-270	SC4	ELOVL6
1.59462e-274	0.576428	0.763	0.408	2.83572e-270	SC4	MRPS12
9.6182e-273	0.61554	0.605	0.27	1.7104e-268	SC4	PRADC1
3.19388e-271	0.705183	0.624	0.307	5.67967e-267	SC4	PGP
4.54794e-271	0.537334	0.892	0.575	8.0876e-267	SC4	CBX5
6.80952e-271	0.568403	0.898	0.608	1.21094e-266	SC4	TCP1
5.67856e-269	0.526017	0.992	0.867	1.00982e-264	SC4	TAGLN2
9.46149e-269	0.580476	0.894	0.595	1.68254e-264	SC4	ILF2
5.71379e-267	0.527839	0.784	0.431	1.01608e-262	SC4	MRPL51
2.48894e-266	0.536261	0.974	0.809	4.42608e-262	SC4	SSR1
1.56389e-263	0.612648	0.796	0.473	2.78107e-259	SC4	PTGES3
3.68384e-263	0.52152	0.582	0.256	6.55098e-259	SC4	SUZ12
4.34212e-263	0.833988	0.853	0.569	7.7216e-259	SC4	H1-10
8.32443e-263	0.582635	0.733	0.383	1.48033e-258	SC4	NANS
5.12604e-262	0.558035	0.58	0.254	9.11564e-258	SC4	CEP57
9.04882e-262	0.751886	0.503	0.209	1.60915e-257	SC4	SLC25A29
1.60747e-261	0.63334	0.52	0.214	2.85856e-257	SC4	NUP54
1.98519e-261	0.595181	0.892	0.594	3.53026e-257	SC4	TMED5
5.02604e-259	0.631463	0.776	0.445	8.93781e-255	SC4	MTHFD2
9.07065e-258	0.587489	0.852	0.56	1.61303e-253	SC4	PTPMT1
5.62074e-257	0.547424	0.953	0.723	9.99536e-253	SC4	RPN2
3.4424e-256	0.551133	0.911	0.626	6.12163e-252	SC4	NOP58
4.33673e-256	0.567435	0.894	0.601	7.71201e-252	SC4	CDK4
6.66054e-256	0.594542	0.706	0.355	1.18444e-251	SC4	WBP11
6.22925e-254	0.56783	0.922	0.624	1.10775e-249	SC4	NUTF2
1.69631e-253	0.582796	0.866	0.557	3.01654e-249	SC4	PPA1
8.22929e-253	0.60055	0.904	0.646	1.46342e-248	SC4	IDH2
4.02941e-252	0.590515	0.581	0.258	7.16551e-248	SC4	SAE1
7.95485e-252	0.606857	0.664	0.335	1.41461e-247	SC4	SLC25A1
1.20854e-251	0.558979	0.814	0.475	2.14914e-247	SC4	TIMM23B
3.22304e-250	0.547201	0.965	0.743	5.73153e-246	SC4	SPCS3
1.05098e-249	0.631027	0.905	0.613	1.86896e-245	SC4	LDHA
2.24078e-249	0.595368	0.887	0.577	3.98478e-245	SC4	RNPS1
1.40622e-248	0.544512	0.839	0.509	2.50068e-244	SC4	SMC6
2.50068e-248	0.557529	0.721	0.385	4.44696e-244	SC4	STIP1
9.97631e-248	0.576663	0.682	0.344	1.77409e-243	SC4	BID
1.22976e-247	0.540809	0.894	0.597	2.18688e-243	SC4	PHF5A
1.80525e-247	0.599328	0.801	0.468	3.21028e-243	SC4	GLUD1
3.16779e-246	0.567008	0.817	0.491	5.63329e-242	SC4	MDH2
4.56512e-246	0.587698	0.741	0.4	8.11815e-242	SC4	DESI2
4.58409e-245	0.519197	0.699	0.358	8.15188e-241	SC4	GFER
2.98949e-242	0.532975	0.998	0.945	5.31621e-238	SC4	SERPINH1
1.63998e-241	0.506642	0.919	0.652	2.91638e-237	SC4	SMC3
8.09686e-241	0.548911	0.647	0.322	1.43987e-236	SC4	DAZAP1
9.1371e-241	0.511482	0.856	0.542	1.62485e-236	SC4	NME1
1.7875e-240	0.721532	0.613	0.308	3.1787e-236	SC4	CYP51A1
3.13044e-240	0.520165	0.893	0.623	5.56686e-236	SC4	PFN1
6.96872e-240	0.56289	0.663	0.342	1.23925e-235	SC4	IFRD2
1.31749e-238	0.536134	0.605	0.279	2.34289e-234	SC4	POLE3
3.58643e-238	0.593252	0.988	0.888	6.37774e-234	SC4	GAPDH
7.54885e-238	0.595038	0.695	0.383	1.34241e-233	SC4	SLC25A5
7.69614e-238	0.529933	0.721	0.386	1.3686e-233	SC4	AHSA1
6.03044e-237	0.549948	0.63	0.3	1.07239e-232	SC4	CYB5B
1.71351e-236	0.500586	0.93	0.667	3.04714e-232	SC4	SYNCRIP
1.77392e-236	0.580963	0.628	0.306	3.15457e-232	SC4	SCD
3.99485e-236	0.626288	0.617	0.304	7.10405e-232	SC4	FADS2
2.35147e-235	0.57715	0.669	0.351	4.18162e-231	SC4	BOD1
3.80104e-235	0.618315	0.598	0.285	6.75939e-231	SC4	CDC27
4.43674e-235	0.565464	0.693	0.368	7.88985e-231	SC4	EBP
2.70909e-233	0.53952	0.983	0.84	4.81757e-229	SC4	ENO1
6.46438e-233	0.538473	0.854	0.562	1.14956e-228	SC4	CLIC1
1.12839e-232	0.614285	0.571	0.279	2.00662e-228	SC4	MAPK12
1.7225e-232	0.559718	0.81	0.488	3.06311e-228	SC4	NOLC1
3.9787e-232	0.515019	0.61	0.294	7.07532e-228	SC4	EIPR1
1.85163e-231	0.624905	0.822	0.534	3.29275e-227	SC4	EPRS1
1.08875e-230	0.532377	0.845	0.534	1.93613e-226	SC4	PAICS
8.27387e-230	0.530459	0.778	0.452	1.47134e-225	SC4	TOMM40
1.17181e-229	0.575994	0.725	0.409	2.08383e-225	SC4	GARS1
2.56732e-229	0.642623	0.772	0.498	4.56546e-225	SC4	UBE2M
8.1062e-228	0.522806	0.733	0.395	1.44153e-223	SC4	RBBP8
2.65948e-227	0.51826	0.902	0.617	4.72935e-223	SC4	PRMT1
3.00404e-227	0.501062	0.844	0.532	5.34209e-223	SC4	MDH1
5.06786e-227	0.522343	0.637	0.317	9.01217e-223	SC4	CTCF
5.74175e-227	0.55117	0.712	0.382	1.02106e-222	SC4	PPIH
2.58974e-224	0.505045	0.886	0.582	4.60534e-220	SC4	RHEB
2.77749e-223	0.612042	0.647	0.335	4.93921e-219	SC4	PTGIS
3.1339e-222	0.519966	0.694	0.374	5.57301e-218	SC4	PPM1G
5.83979e-222	0.500148	0.952	0.707	1.03849e-217	SC4	SNRPF
4.53465e-220	0.754384	0.511	0.242	8.06396e-216	SC4	FAM149A
6.59284e-220	0.505248	0.704	0.375	1.17241e-215	SC4	SF3A3
1.77943e-219	0.56819	0.617	0.304	3.16436e-215	SC4	AP1M1
5.71605e-219	0.554849	0.817	0.48	1.01648e-214	SC4	PRTFDC1
1.55352e-217	0.683087	0.624	0.346	2.76262e-213	SC4	AKT1
5.28919e-215	0.508021	0.942	0.731	9.40577e-211	SC4	YKT6
6.15682e-215	0.634187	0.982	0.856	1.09487e-210	SC4	LOX
8.90609e-215	0.52066	0.823	0.513	1.58377e-210	SC4	DNAJB11
6.53741e-214	0.553049	0.742	0.426	1.16255e-209	SC4	METTL21A
3.93037e-213	0.637176	0.93	0.722	6.98937e-209	SC4	P4HA2
1.90398e-212	0.502934	0.602	0.299	3.38585e-208	SC4	UCK1
3.71943e-212	0.500506	0.863	0.557	6.61425e-208	SC4	ILF3
1.15769e-211	0.50638	0.817	0.497	2.05871e-207	SC4	G3BP1
1.27796e-210	0.586125	0.594	0.291	2.27259e-206	SC4	ENSSSCG00000053039
4.30386e-210	0.546652	0.914	0.672	7.65356e-206	SC4	FKBP9
1.09446e-209	0.522242	0.726	0.412	1.94629e-205	SC4	HSPA4
5.89888e-209	0.503189	0.641	0.333	1.049e-204	SC4	TIMM8A
9.08086e-209	0.542501	0.601	0.301	1.61485e-204	SC4	SORD
1.59933e-207	0.568951	0.773	0.468	2.84408e-203	SC4	ATP2B1
6.41643e-207	0.561713	0.563	0.269	1.14103e-202	SC4	MPHOSPH9
1.92772e-206	0.519162	0.741	0.43	3.42806e-202	SC4	PGK1
6.62371e-204	0.500854	0.633	0.322	1.17789e-199	SC4	HPRT1
8.12521e-204	0.577668	0.722	0.417	1.44491e-199	SC4	PI4K2B
1.42144e-202	0.750038	0.669	0.402	2.52774e-198	SC4	CKAP4
5.40084e-201	0.509146	0.521	0.238	9.60432e-197	SC4	WDR77
1.68995e-200	0.539134	0.581	0.296	3.00523e-196	SC4	MEX3D
3.51369e-196	0.506223	0.665	0.356	6.24839e-192	SC4	BPNT2
3.23649e-195	0.51695	0.619	0.319	5.75546e-191	SC4	TFDP1
9.15121e-195	0.519444	0.701	0.421	1.62736e-190	SC4	EIF5A
2.60854e-192	0.771518	0.788	0.512	4.63877e-188	SC4	SMG1
3.8828e-191	0.58024	0.629	0.355	6.90477e-187	SC4	FASN
3.28857e-190	0.520217	0.513	0.243	5.84807e-186	SC4	FDFT1
1.23426e-189	0.63022	0.504	0.248	2.19488e-185	SC4	MVD
7.77541e-189	0.501294	0.589	0.306	1.3827e-184	SC4	DRG2
1.04711e-187	0.552562	0.845	0.569	1.86207e-183	SC4	BAG3
6.40393e-185	0.505788	0.518	0.255	1.13881e-180	SC4	ING1
9.07135e-182	0.70804	0.536	0.284	1.61316e-177	SC4	BMP3
1.51602e-180	0.550291	0.934	0.749	2.69593e-176	SC4	KDELR3
2.69014e-178	0.507137	0.814	0.547	4.78387e-174	SC4	ODC1
6.01949e-170	0.563606	0.749	0.504	1.07045e-165	SC4	PPP1R14B
6.01236e-134	0.534029	0.53	0.302	1.06918e-129	SC4	COL11A1
4.52446e-106	0.793533	0.998	0.969	8.04585e-102	SC4	GNAS
0	3.59241	0.805	0.174	0	SC5	ENSSSCG00000034853
0	3.04641	0.927	0.2	0	SC5	ALAS2
0	2.87863	0.822	0.098	0	SC5	SLC4A1
0	2.79956	1	0.997	0	SC5	HBZ
0	2.78965	1	0.999	0	SC5	HBE1
0	2.7169	0.999	0.994	0	SC5	LOC110259958
0	2.70426	0.811	0.085	0	SC5	RHCE
0	2.65045	0.74	0.05	0	SC5	RHAG
0	2.59687	0.805	0.075	0	SC5	GYPA
0	2.58327	0.979	0.685	0	SC5	HBB
0	2.44017	0.937	0.358	0	SC5	BLVRB
0	2.41408	0.903	0.346	0	SC5	FECH
0	2.38515	0.952	0.398	0	SC5	AHSP
0	2.35208	0.695	0.06	0	SC5	SLC30A10
0	2.33343	0.905	0.261	0	SC5	HBM
0	2.19457	0.568	0.053	0	SC5	CRYBA4
0	2.19297	0.51	0.028	0	SC5	SPTA1
0	2.18662	0.542	0.029	0	SC5	ENSSSCG00000031608
0	2.14834	0.796	0.186	0	SC5	TFRC
0	1.99331	0.769	0.202	0	SC5	HMBS
0	1.92037	0.568	0.047	0	SC5	DDAH1
0	1.90419	0.514	0.046	0	SC5	SLC25A37
0	1.89856	0.576	0.049	0	SC5	KLF1
0	1.8447	0.627	0.085	0	SC5	ICAM4
0	1.83267	0.661	0.144	0	SC5	TLCD4
0	1.81281	0.685	0.146	0	SC5	ABCB10
0	1.79728	0.523	0.09	0	SC5	ASNS
0	1.78453	0.559	0.075	0	SC5	TRMO
0	1.7438	0.552	0.068	0	SC5	AQP1
0	1.5265	0.993	0.948	0	SC5	PRDX2
2.89001e-307	1.46206	0.598	0.119	5.13931e-303	SC5	TST
7.60392e-307	1.92237	0.961	0.625	1.3522e-302	SC5	GPX1
1.62884e-294	1.64054	0.757	0.202	2.89656e-290	SC5	CPEB4
1.69699e-286	1.83629	0.86	0.331	3.01776e-282	SC5	AGAP3
2.10715e-286	1.6876	0.657	0.157	3.74715e-282	SC5	EPB41
1.16861e-278	1.18886	0.999	0.985	2.07813e-274	SC5	FTL
6.29458e-272	1.73112	0.65	0.162	1.11937e-267	SC5	CPOX
9.27366e-270	1.4826	0.664	0.166	1.64914e-265	SC5	YBX3
2.22203e-242	1.64313	0.832	0.331	3.95143e-238	SC5	UROD
2.00656e-228	1.50884	0.777	0.259	3.56827e-224	SC5	ATP2B4
2.92289e-227	1.81141	0.919	0.462	5.19777e-223	SC5	H1-0
5.23282e-226	0.652154	1	1	9.30552e-222	SC5	FTH1
5.71171e-219	1.42029	0.792	0.289	1.01571e-214	SC5	UROS
6.76201e-208	1.31727	0.582	0.15	1.20249e-203	SC5	NARF
1.8955e-181	1.37059	0.83	0.407	3.37076e-177	SC5	RFESD
5.90614e-178	1.05787	0.537	0.141	1.05029e-173	SC5	TFDP2
5.35685e-176	1.11767	0.963	0.755	9.52609e-172	SC5	LOC100517166
2.36864e-173	1.27648	0.718	0.269	4.21215e-169	SC5	NME4
4.14127e-159	1.1317	0.586	0.176	7.36442e-155	SC5	EPOR
9.87125e-152	1.11132	0.852	0.446	1.7554e-147	SC5	MGST3
3.11668e-148	1.29153	0.722	0.276	5.54239e-144	SC5	CENPF
5.61603e-136	1.09033	0.696	0.274	9.98698e-132	SC5	SLC25A39
1.61512e-135	1.00516	0.819	0.387	2.87217e-131	SC5	UBAC1
3.39729e-123	1.13025	0.869	0.544	6.04141e-119	SC5	HEBP1
1.76559e-120	0.925583	0.828	0.405	3.13974e-116	SC5	GADD45A
3.1942e-120	0.628446	0.71	0.274	5.68025e-116	SC5	RGCC
1.20078e-118	0.75859	0.99	0.887	2.13535e-114	SC5	ANP32B
9.20699e-110	0.974153	0.576	0.221	1.63728e-105	SC5	KMT5A
4.47215e-107	0.828081	0.916	0.686	7.95282e-103	SC5	CYB5A
1.22232e-105	0.877906	0.789	0.401	2.17364e-101	SC5	JOSD2
1.87934e-105	0.939434	0.62	0.248	3.34202e-101	SC5	ELL2
2.46037e-103	0.945575	0.533	0.197	4.37528e-99	SC5	LOC110261666
1.00124e-98	0.864749	0.862	0.544	1.78051e-94	SC5	PRXL2A
6.97176e-98	0.896486	0.838	0.486	1.23979e-93	SC5	BNIP3L
7.31442e-97	0.849033	0.88	0.593	1.30072e-92	SC5	VDAC3
2.92819e-96	0.921557	0.674	0.301	5.20721e-92	SC5	NUDT4
5.16933e-96	0.931798	0.563	0.222	9.19261e-92	SC5	RAP2A
3.23664e-95	0.809804	0.644	0.277	5.75571e-91	SC5	PPOX
6.16569e-91	0.756311	0.619	0.268	1.09644e-86	SC5	FAM210B
1.19587e-87	0.915866	0.584	0.251	2.12661e-83	SC5	LBR
1.33631e-85	0.585793	0.98	0.893	2.37635e-81	SC5	ATP5IF1
1.70402e-84	0.808803	0.578	0.247	3.03025e-80	SC5	CDC42EP2
6.68703e-84	0.799806	0.505	0.205	1.18915e-79	SC5	UBALD2
3.66455e-80	0.703061	0.92	0.687	6.51667e-76	SC5	ALAD
1.70544e-75	0.732987	0.907	0.634	3.03279e-71	SC5	HMGB2
1.06483e-72	0.681748	0.627	0.292	1.89359e-68	SC5	COMT
1.61623e-71	0.750389	0.67	0.328	2.87414e-67	SC5	GCAT
2.96652e-70	0.686772	0.501	0.208	5.27536e-66	SC5	SLC30A1
6.57182e-67	0.673793	0.504	0.218	1.16867e-62	SC5	FBXO9
8.77678e-67	0.643507	0.504	0.214	1.56078e-62	SC5	CCND3
1.55728e-66	0.678895	0.573	0.258	2.7693e-62	SC5	TPST2
1.66761e-65	0.680305	0.67	0.342	2.96552e-61	SC5	NBN
4.94471e-60	0.612604	0.88	0.603	8.79318e-56	SC5	HDGF
7.54463e-60	0.628881	0.905	0.68	1.34166e-55	SC5	ZFP36L2
1.69129e-59	0.652487	0.608	0.308	3.00762e-55	SC5	TOP2A
7.53393e-59	0.65253	0.826	0.554	1.33976e-54	SC5	NCOA4
3.12053e-57	0.595339	0.67	0.35	5.54923e-53	SC5	CMAS
2.98899e-56	0.626812	0.612	0.303	5.31532e-52	SC5	ALDH16A1
2.13028e-55	0.552257	0.915	0.706	3.78827e-51	SC5	DEK
4.27471e-55	0.628293	0.631	0.325	7.60171e-51	SC5	PPP6R3
6.63285e-55	0.580714	0.57	0.282	1.17952e-50	SC5	ATAD2
1.66915e-54	0.578865	0.826	0.516	2.96825e-50	SC5	OXCT1
3.22415e-54	0.762521	0.859	0.613	5.73351e-50	SC5	H2AC4
3.65266e-53	0.568585	0.794	0.491	6.49553e-49	SC5	COX17
4.67609e-53	0.533271	0.57	0.285	8.31549e-49	SC5	TPX2
3.11158e-52	0.542854	0.67	0.355	5.53331e-48	SC5	C21orf91
3.12304e-51	0.530589	0.504	0.237	5.55371e-47	SC5	HMMR
2.99328e-49	0.672955	0.687	0.405	5.32294e-45	SC5	RRM2
3.54184e-49	0.517447	0.627	0.333	6.29846e-45	SC5	MCM7
3.70126e-49	0.502331	0.653	0.356	6.58196e-45	SC5	SMS
1.79756e-47	0.692119	0.543	0.28	3.19659e-43	SC5	SLC3A2
3.29994e-47	0.522117	0.838	0.573	5.86829e-43	SC5	AK2
1.9198e-46	0.578014	0.526	0.265	3.41399e-42	SC5	HERC1
1.93695e-46	0.508142	0.708	0.407	3.44448e-42	SC5	MPG
2.26458e-44	0.513444	0.55	0.287	4.02711e-40	SC5	EXOC7
1.19575e-43	0.543694	0.629	0.352	2.12641e-39	SC5	PITHD1
3.61505e-43	0.539878	0.791	0.499	6.42864e-39	SC5	USP1
9.04549e-41	0.558853	0.637	0.353	1.60856e-36	SC5	MACO1
2.21248e-38	0.502361	0.518	0.277	3.93446e-34	SC5	MYBL2
3.24759e-38	0.501846	0.792	0.534	5.77518e-34	SC5	RAD23A
0	0.859192	0.995	0.873	0	SC6	LOX
0	0.647018	0.997	0.908	0	SC6	RCN1
0	0.519135	1	0.976	0	SC6	CD63
5.8044e-300	0.613902	0.992	0.914	1.0322e-295	SC6	SELENOM
3.81626e-296	0.569237	0.997	0.958	6.78645e-292	SC6	ANXA2
6.56167e-278	0.577226	1	0.953	1.16686e-273	SC6	SERPINH1
1.13267e-256	0.799393	0.95	0.708	2.01422e-252	SC6	DPT
4.34623e-241	0.571869	0.991	0.9	7.72889e-237	SC6	RCN3
1.8381e-232	0.82149	0.943	0.751	3.26869e-228	SC6	P4HA2
1.91739e-226	0.538096	1	0.987	3.40969e-222	SC6	COL1A2
2.38782e-226	0.876234	0.869	0.605	4.24625e-222	SC6	ADAMTS5
2.05787e-218	0.520444	1	0.936	3.65951e-214	SC6	PTN
7.78232e-212	0.619036	0.977	0.855	1.38393e-207	SC6	PRDX4
9.2192e-205	0.913797	0.998	0.973	1.63945e-200	SC6	GNAS
6.46992e-204	0.764932	0.871	0.606	1.15055e-199	SC6	CPZ
2.02047e-202	1.03298	0.603	0.309	3.59301e-198	SC6	BMP3
2.16941e-201	0.581188	0.97	0.827	3.85786e-197	SC6	SPATS2L
2.77007e-196	0.501832	0.986	0.884	4.92601e-192	SC6	ANXA5
5.48136e-193	0.519436	0.985	0.868	9.7475e-189	SC6	KDELR2
5.16026e-192	0.687172	0.88	0.653	9.17648e-188	SC6	SRM
2.94589e-187	0.517666	0.975	0.844	5.23868e-183	SC6	REXO2
2.71146e-185	0.669192	0.941	0.776	4.82179e-181	SC6	KDELR3
8.18313e-178	0.582266	0.971	0.775	1.45521e-173	SC6	HTRA3
2.08591e-175	0.502939	0.977	0.835	3.70938e-171	SC6	LOXL2
4.20191e-175	0.786296	0.692	0.405	7.47225e-171	SC6	TNFRSF12A
3.67625e-172	0.626606	0.916	0.742	6.53747e-168	SC6	BBLN
5.00957e-172	0.723817	0.879	0.638	8.90852e-168	SC6	ANXA1
6.84346e-169	0.528068	0.986	0.84	1.21697e-164	SC6	LRRC17
2.75345e-163	0.555048	0.936	0.783	4.89646e-159	SC6	TMED3
1.25521e-161	0.504805	0.95	0.806	2.23213e-157	SC6	CDC42EP5
1.89864e-161	0.504812	1	0.984	3.37635e-157	SC6	VIM
2.45063e-160	0.582009	0.93	0.753	4.35796e-156	SC6	PLOD2
6.14183e-157	0.661977	0.695	0.399	1.0922e-152	SC6	SMOC1
3.16776e-156	0.582991	0.906	0.686	5.63324e-152	SC6	CREB3L1
1.94567e-154	0.886551	0.531	0.278	3.45999e-150	SC6	FAM149A
4.80236e-153	0.634685	0.874	0.645	8.54004e-149	SC6	CHPF
3.70881e-151	1.02378	0.738	0.508	6.59538e-147	SC6	CRYAB
1.30254e-149	0.526661	0.95	0.795	2.3163e-145	SC6	PYCR1
3.70471e-149	0.505966	0.926	0.766	6.58808e-145	SC6	YKT6
1.66342e-146	0.639131	0.738	0.486	2.95805e-142	SC6	BIN1
4.71638e-141	0.51956	0.957	0.824	8.38714e-137	SC6	SELENOF
5.91408e-139	0.654751	0.877	0.714	1.0517e-134	SC6	COPZ2
1.31386e-138	0.878085	0.528	0.29	2.33644e-134	SC6	SLITRK6
4.54773e-134	0.544229	0.884	0.683	8.08724e-130	SC6	SELENOS
1.96873e-133	0.684961	0.669	0.424	3.50099e-129	SC6	MMP16
5.32184e-132	0.629375	0.679	0.419	9.46382e-128	SC6	GNG12
2.64399e-128	0.516064	0.908	0.721	4.70181e-124	SC6	PDIA5
7.65596e-125	0.576394	0.913	0.734	1.36146e-120	SC6	HERPUD1
2.73354e-124	0.544491	0.856	0.653	4.86105e-120	SC6	RER1
1.97273e-121	0.557558	0.944	0.809	3.5081e-117	SC6	P4HB
6.53491e-118	0.554814	0.913	0.765	1.1621e-113	SC6	CCN1
8.8386e-116	0.674192	0.587	0.357	1.57177e-111	SC6	SLC17A9
7.81017e-113	0.502933	0.826	0.612	1.38888e-108	SC6	PPA1
1.41414e-109	0.514786	0.89	0.714	2.51477e-105	SC6	FKBP9
1.60709e-109	0.624318	0.677	0.443	2.8579e-105	SC6	PDGFRL
7.48786e-109	0.505974	0.826	0.623	1.33157e-104	SC6	TIMP2
2.10879e-106	0.694717	0.57	0.357	3.75005e-102	SC6	INSIG1
3.02224e-106	0.695946	0.659	0.444	5.37445e-102	SC6	CKAP4
2.90754e-105	0.537658	0.785	0.561	5.17047e-101	SC6	CHSY3
9.70438e-105	0.719797	0.538	0.329	1.72573e-100	SC6	TMEM47
1.18871e-103	0.588236	0.811	0.617	2.11388e-99	SC6	BAG3
1.47855e-103	0.544812	0.882	0.759	2.6293e-99	SC6	TXNDC5
2.1861e-103	0.532406	0.691	0.469	3.88754e-99	SC6	WFIKKN1
2.78543e-102	0.657202	0.671	0.473	4.95333e-98	SC6	TENT5A
2.92956e-102	0.512006	0.776	0.565	5.20963e-98	SC6	SEC11C
9.91177e-102	0.656141	0.551	0.34	1.76261e-97	SC6	GALNT5
1.4854e-101	0.656955	0.58	0.361	2.64149e-97	SC6	CYP51A1
5.41193e-99	0.500886	0.783	0.568	9.62404e-95	SC6	NUCB2
8.51678e-99	0.693877	0.601	0.399	1.51454e-94	SC6	HS6ST1
4.29138e-98	0.56024	0.81	0.627	7.63137e-94	SC6	DNAJB4
5.14107e-97	0.537645	0.761	0.564	9.14237e-93	SC6	FDPS
7.06154e-97	0.508671	0.86	0.677	1.25575e-92	SC6	KLF6
1.00231e-94	0.588036	0.532	0.331	1.7824e-90	SC6	ARSI
3.27234e-93	0.54468	0.832	0.65	5.8192e-89	SC6	KLF2
2.43311e-91	0.564391	0.798	0.647	4.32681e-87	SC6	CAVIN3
1.12189e-90	0.576702	0.722	0.517	1.99506e-86	SC6	IDI1
5.67364e-90	0.647938	0.561	0.366	1.00894e-85	SC6	FSTL3
8.52314e-89	0.524257	0.647	0.442	1.51567e-84	SC6	PAK5
3.55454e-88	0.542793	0.881	0.753	6.32104e-84	SC6	ATF3
4.04397e-88	0.502854	0.722	0.519	7.19138e-84	SC6	PLA2R1
5.13756e-88	0.835789	0.646	0.465	9.13612e-84	SC6	COL14A1
2.16157e-85	0.52227	0.581	0.378	3.84391e-81	SC6	TENM3
6.52055e-83	0.527439	0.843	0.67	1.15955e-78	SC6	LDHA
3.56316e-81	0.517783	0.702	0.523	6.33636e-77	SC6	VASN
1.43717e-77	0.528465	0.591	0.396	2.55571e-73	SC6	RNFT1
1.37109e-74	0.569713	0.551	0.377	2.4382e-70	SC6	PXDC1
4.14881e-74	0.512736	0.666	0.486	7.37783e-70	SC6	ALDH1L2
7.78727e-74	0.551458	0.524	0.349	1.38481e-69	SC6	SH3BP5
1.35576e-73	0.519531	0.571	0.391	2.41096e-69	SC6	MAGEH1
1.43108e-53	0.576744	0.5	0.357	2.5449e-49	SC6	HSPA6
1.37113e-30	0.597841	0.696	0.606	2.43829e-26	SC6	TAGLN
1.41553e-22	0.646029	0.56	0.476	2.51724e-18	SC6	DKK2
0	1.60768	0.839	0.394	0	SC7	RSPO3
0	1.57013	0.9	0.388	0	SC7	LIMCH1
0	1.14021	0.954	0.654	0	SC7	BAMBI
0	1.0793	0.973	0.688	0	SC7	APOA1
0	0.910287	1	0.931	0	SC7	COL4A1
1.69465e-303	1.26469	0.922	0.649	3.01359e-299	SC7	NPR3
2.62888e-291	1.31275	0.815	0.429	4.67493e-287	SC7	APCDD1
6.65031e-291	0.917279	0.999	0.912	1.18263e-286	SC7	IGF2
1.65742e-287	1.48112	0.584	0.215	2.94738e-283	SC7	WNT2B
9.403e-284	1.26358	0.844	0.51	1.67214e-279	SC7	IL6ST
6.70286e-277	1.36938	0.638	0.256	1.19197e-272	SC7	JAG1
2.43788e-273	0.83081	0.998	0.912	4.33528e-269	SC7	MEST
1.77863e-256	1.20867	0.837	0.524	3.16293e-252	SC7	PALM2AKAP2
5.07065e-243	0.98443	0.983	0.777	9.01713e-239	SC7	IFI6
7.20321e-241	0.928501	0.981	0.649	1.28095e-236	SC7	HAPLN1
4.16411e-232	0.804216	0.982	0.867	7.40503e-228	SC7	VCAN
1.56408e-229	0.748545	0.998	0.895	2.78141e-225	SC7	COL4A2
2.66698e-226	1.16778	0.875	0.551	4.74269e-222	SC7	VCAM1
1.93986e-224	1.16252	0.866	0.625	3.44965e-220	SC7	PTX3
2.86025e-205	0.961535	0.84	0.548	5.08639e-201	SC7	AMOT
3.14972e-195	0.826844	0.95	0.77	5.60115e-191	SC7	CCND2
1.10426e-191	0.878984	0.893	0.698	1.96371e-187	SC7	OPTN
4.29204e-187	0.995782	0.788	0.519	7.63253e-183	SC7	LAMA4
8.95981e-186	1.10606	0.635	0.324	1.59332e-181	SC7	SLC8A1
5.16551e-182	0.910166	0.832	0.566	9.18583e-178	SC7	CDK6
9.67854e-182	0.970051	0.705	0.384	1.72114e-177	SC7	NKD1
3.27707e-181	0.601953	0.988	0.875	5.82761e-177	SC7	IFNGR1
1.49746e-167	0.639354	0.97	0.846	2.66294e-163	SC7	TOP1
1.67067e-161	0.985511	0.632	0.345	2.97095e-157	SC7	PID1
5.39368e-160	0.880761	0.765	0.474	9.59158e-156	SC7	PGF
1.52374e-159	0.66104	0.95	0.819	2.70966e-155	SC7	DAB2
9.52362e-159	0.865804	0.865	0.648	1.69358e-154	SC7	MATN2
4.47852e-157	0.834272	0.897	0.704	7.96415e-153	SC7	FMR1
1.49755e-156	0.937678	0.697	0.401	2.66309e-152	SC7	HES1
5.14665e-153	0.962092	0.717	0.482	9.15229e-149	SC7	BCAT2
5.61171e-145	0.531312	0.978	0.846	9.9793e-141	SC7	QSOX1
2.71304e-144	0.716334	0.875	0.67	4.8246e-140	SC7	CDH11
3.17103e-143	0.6887	0.64	0.344	5.63905e-139	SC7	LTBP1
5.41156e-143	0.876214	0.764	0.537	9.62338e-139	SC7	NAMPT
1.06153e-138	0.784656	0.762	0.515	1.88772e-134	SC7	EMILIN2
3.11158e-137	0.620045	0.938	0.774	5.53332e-133	SC7	CDO1
5.93699e-135	0.723903	0.867	0.668	1.05577e-130	SC7	SERPINE2
4.7124e-134	0.742347	0.804	0.534	8.38007e-130	SC7	COX4I2
5.5108e-133	0.928808	0.627	0.366	9.79985e-129	SC7	LHFPL6
1.34749e-131	0.925361	0.594	0.332	2.39624e-127	SC7	AMMECR1
2.89864e-131	0.733466	0.8	0.579	5.15465e-127	SC7	KLHDC10
4.03434e-126	0.874524	0.702	0.491	7.17426e-122	SC7	SPON1
2.7437e-125	0.752934	0.784	0.529	4.87913e-121	SC7	EDNRB
5.26245e-120	0.656937	0.688	0.399	9.35822e-116	SC7	F3
3.63873e-116	1.00338	0.633	0.407	6.47076e-112	SC7	SDC2
2.20747e-115	0.616592	0.88	0.715	3.92554e-111	SC7	NID1
1.06226e-110	0.932333	0.52	0.284	1.88903e-106	SC7	VSTM4
6.96613e-107	0.555849	0.73	0.48	1.23879e-102	SC7	EPAS1
2.52653e-103	0.668359	0.851	0.644	4.49293e-99	SC7	ISG15
2.35702e-101	0.794349	0.639	0.429	4.19148e-97	SC7	PKIG
4.97776e-100	0.518153	0.936	0.816	8.85195e-96	SC7	PSME1
1.32782e-99	0.902752	0.576	0.373	2.36127e-95	SC7	SOX6
1.90735e-99	0.675153	0.778	0.592	3.39183e-95	SC7	TCF7
2.2333e-96	0.512068	0.917	0.788	3.97148e-92	SC7	EIF1B
1.03774e-95	0.924979	0.642	0.442	1.84541e-91	SC7	LIFR
1.21106e-95	0.815629	0.546	0.327	2.15363e-91	SC7	TMEM200A
2.58453e-94	0.515692	0.869	0.712	4.59608e-90	SC7	ARL4A
1.47736e-93	0.544861	0.865	0.716	2.62719e-89	SC7	ESD
5.68042e-93	0.865441	0.504	0.301	1.01015e-88	SC7	ROR1
7.06973e-93	0.588932	0.796	0.616	1.25721e-88	SC7	CNN2
1.34564e-92	0.580967	0.858	0.715	2.39296e-88	SC7	CDKN1C
4.51074e-92	0.677345	0.604	0.38	8.02145e-88	SC7	C1S
3.26128e-90	0.52492	0.901	0.745	5.79954e-86	SC7	TCF21
4.99323e-89	0.700617	0.556	0.346	8.87946e-85	SC7	DSP
2.10336e-87	0.685854	0.59	0.377	3.74041e-83	SC7	SSC5D
3.02629e-87	0.790659	0.689	0.504	5.38165e-83	SC7	CYP7B1
3.34282e-87	0.833556	0.628	0.446	5.94454e-83	SC7	AASS
1.22989e-86	0.790813	0.567	0.361	2.18711e-82	SC7	ARID5B
2.61263e-86	0.8082	0.506	0.313	4.64604e-82	SC7	FARP1
1.94717e-85	0.782157	0.502	0.3	3.46266e-81	SC7	STK26
1.05199e-80	0.726432	0.597	0.408	1.87076e-76	SC7	GSTA4
9.68299e-77	0.675417	0.56	0.372	1.72193e-72	SC7	FAM107B
1.50776e-76	0.654188	0.786	0.655	2.68126e-72	SC7	GOLGA7
1.88949e-76	0.513446	0.798	0.647	3.36008e-72	SC7	TSC22D1
2.36105e-75	0.566521	0.612	0.425	4.19865e-71	SC7	BMP4
1.77852e-74	0.513857	0.799	0.627	3.16275e-70	SC7	DDX21
1.42621e-72	0.506723	0.814	0.68	2.53622e-68	SC7	CTNNB1
7.46756e-71	0.506854	0.747	0.587	1.32796e-66	SC7	C12orf57
2.19052e-70	0.712019	0.631	0.472	3.8954e-66	SC7	NDRG3
6.06779e-70	0.522102	0.714	0.563	1.07904e-65	SC7	ENSSSCG00000029761
1.13219e-68	0.695902	0.666	0.518	2.01337e-64	SC7	AKIRIN2
5.9162e-68	0.574789	0.724	0.571	1.05208e-63	SC7	NNT
4.01469e-67	0.590341	0.668	0.49	7.13932e-63	SC7	ID3
1.25491e-66	0.59237	0.586	0.397	2.23161e-62	SC7	CCNG2
2.76261e-64	0.749467	0.506	0.347	4.91274e-60	SC7	CDK14
1.06889e-62	0.521664	0.722	0.579	1.9008e-58	SC7	HOXA10
1.52603e-60	0.571659	0.681	0.543	2.71373e-56	SC7	MKKS
1.45168e-59	0.511931	0.765	0.625	2.58153e-55	SC7	BBX
3.27557e-59	0.578418	0.603	0.445	5.82495e-55	SC7	FRMD6
2.90011e-58	0.758085	0.518	0.376	5.15727e-54	SC7	S1PR3
3.83589e-56	0.572167	0.648	0.51	6.82136e-52	SC7	EGFR
1.41419e-55	0.649004	0.52	0.364	2.51485e-51	SC7	IQGAP2
4.32204e-49	0.502613	0.523	0.37	7.68589e-45	SC7	PSMB10
4.53411e-49	0.575649	0.516	0.365	8.06302e-45	SC7	LOXL1
4.52084e-48	0.549413	0.55	0.414	8.03942e-44	SC7	ASIP
3.51366e-40	0.532321	0.505	0.384	6.24835e-36	SC7	PAQR8
9.00597e-39	0.52161	0.552	0.435	1.60153e-34	SC7	TM2D1

## Sheet: Immune subclusters
Table S2-4. Differentially expressed genes in Immune subclusters
p_val	avg_log2FC	pct.1	pct.2	p_val_adj	cluster	gene
1.25858e-82	1.16733	0.996	0.826	2.23814e-78	Proliferating HBC	H2AFZ
4.97891e-69	1.27468	0.908	0.394	8.85399e-65	Proliferating HBC	SPC24
7.11296e-68	1.55573	0.794	0.238	1.2649e-63	Proliferating HBC	PCLAF
7.85192e-68	0.983402	1	0.894	1.39631e-63	Proliferating HBC	TUBA1B
6.96332e-61	0.714342	0.998	0.933	1.23829e-56	Proliferating HBC	PPIA
1.16154e-60	0.83909	0.998	0.886	2.06556e-56	Proliferating HBC	HMGB1
1.18642e-60	0.892578	0.994	0.807	2.1098e-56	Proliferating HBC	TUBB
4.15296e-60	1.51216	0.619	0.132	7.38521e-56	Proliferating HBC	KIF22
1.4332e-56	1.6307	0.724	0.241	2.54866e-52	Proliferating HBC	HMMR
4.66229e-56	1.03532	0.959	0.59	8.29095e-52	Proliferating HBC	RANBP1
1.0448e-55	0.830003	0.996	0.868	1.85796e-51	Proliferating HBC	RAN
2.58354e-55	1.07317	0.979	0.801	4.59432e-51	Proliferating HBC	HSPD1
3.94165e-55	1.42107	0.959	0.75	7.00944e-51	Proliferating HBC	FABP5
5.01965e-55	1.21989	0.664	0.168	8.92645e-51	Proliferating HBC	RACGAP1
1.64536e-54	1.01244	0.972	0.608	2.92595e-50	Proliferating HBC	PDIA6
1.86104e-54	1.56001	0.657	0.179	3.30949e-50	Proliferating HBC	DLGAP5
2.18084e-54	1.67424	0.713	0.238	3.8782e-50	Proliferating HBC	TPX2
2.42354e-54	1.3061	0.794	0.296	4.30979e-50	Proliferating HBC	MCM7
3.84214e-54	1.0894	0.976	0.722	6.83247e-50	Proliferating HBC	CALR
1.39383e-53	1.1025	0.912	0.499	2.47865e-49	Proliferating HBC	CDK4
1.65267e-53	1.19401	0.839	0.353	2.93895e-49	Proliferating HBC	ANP32E
7.93479e-52	1.21752	0.707	0.216	1.41104e-47	Proliferating HBC	MYBL2
8.74552e-52	1.07578	0.861	0.375	1.55522e-47	Proliferating HBC	SMC2
8.88404e-52	1.53439	0.604	0.166	1.57985e-47	Proliferating HBC	NCAPG
2.70086e-51	0.993814	0.946	0.556	4.80293e-47	Proliferating HBC	TCP1
4.75615e-51	1.24066	0.679	0.224	8.45786e-47	Proliferating HBC	GINS1
5.29409e-51	1.07898	0.848	0.375	9.41447e-47	Proliferating HBC	PARP1
3.37788e-50	1.05895	0.865	0.399	6.00688e-46	Proliferating HBC	CKS1B
6.74848e-50	0.85679	0.983	0.772	1.20008e-45	Proliferating HBC	SET
8.64386e-50	0.915339	0.991	0.776	1.53714e-45	Proliferating HBC	HSP90B1
9.41251e-50	1.04715	0.792	0.305	1.67383e-45	Proliferating HBC	SMC4
1.04271e-49	0.675644	0.994	0.879	1.85425e-45	Proliferating HBC	ATP5MC3
1.2353e-49	0.724084	1	0.93	2.19673e-45	Proliferating HBC	TPM3
1.54446e-49	1.10642	0.968	0.704	2.74652e-45	Proliferating HBC	HMGB2
2.24475e-49	0.837896	0.936	0.467	3.99184e-45	Proliferating HBC	FABP3
6.89394e-49	0.747046	0.987	0.839	1.22595e-44	Proliferating HBC	SERBP1
7.2698e-49	0.73028	0.996	0.876	1.29279e-44	Proliferating HBC	HMGN2
3.22736e-48	0.961003	0.936	0.526	5.73922e-44	Proliferating HBC	SNRPD3
6.20121e-48	1.68744	0.512	0.109	1.10276e-43	Proliferating HBC	BUB1B
8.20485e-48	1.39823	0.529	0.114	1.45907e-43	Proliferating HBC	ANLN
4.69526e-47	1.05996	0.872	0.415	8.34959e-43	Proliferating HBC	LSM6
5.11392e-47	1.02901	0.816	0.332	9.09408e-43	Proliferating HBC	BIRC5
7.27452e-47	1.14534	0.694	0.241	1.29363e-42	Proliferating HBC	SKA2
1.43072e-46	1.02008	0.899	0.487	2.54424e-42	Proliferating HBC	ALYREF
2.16605e-46	0.716526	0.987	0.806	3.85188e-42	Proliferating HBC	PSMA7
2.44023e-46	1.17312	0.694	0.236	4.33946e-42	Proliferating HBC	LYAR
2.92233e-46	1.07395	0.801	0.343	5.19677e-42	Proliferating HBC	FKBP4
3.56687e-46	1.11421	0.743	0.288	6.34296e-42	Proliferating HBC	MCM6
4.45676e-46	1.12333	0.799	0.333	7.92546e-42	Proliferating HBC	NOLC1
1.21348e-45	0.91914	0.955	0.643	2.15794e-41	Proliferating HBC	CANX
1.6518e-45	0.781542	0.987	0.863	2.9374e-41	Proliferating HBC	PPIB
2.22253e-45	1.37001	0.634	0.194	3.95232e-41	Proliferating HBC	MCM4
2.97054e-45	1.68942	0.559	0.144	5.28251e-41	Proliferating HBC	KIF11
3.62504e-45	1.09748	0.666	0.208	6.44641e-41	Proliferating HBC	CRELD2
4.59846e-45	0.78916	0.979	0.73	8.17745e-41	Proliferating HBC	SNRPG
4.73875e-45	0.554903	1	0.985	8.42692e-41	Proliferating HBC	PTMA
5.65185e-45	1.10919	0.604	0.171	1.00507e-40	Proliferating HBC	CENPU
1.99625e-44	0.893564	0.906	0.543	3.54993e-40	Proliferating HBC	CCT6A
2.58438e-44	0.79932	0.966	0.705	4.5958e-40	Proliferating HBC	ATP5MC1
3.14233e-44	1.01823	0.807	0.35	5.58801e-40	Proliferating HBC	PDIA4
7.04334e-44	0.729011	0.994	0.935	1.25252e-39	Proliferating HBC	NPM1
1.24842e-43	1.38941	0.602	0.193	2.22006e-39	Proliferating HBC	TACC3
2.08991e-43	0.555658	0.998	0.926	3.71649e-39	Proliferating HBC	YBX1
2.62956e-43	0.518528	1	0.95	4.67614e-39	Proliferating HBC	NME2
2.92781e-43	0.933984	0.715	0.255	5.20653e-39	Proliferating HBC	AHCY
3.49761e-43	0.946207	0.893	0.484	6.21979e-39	Proliferating HBC	NASP
3.75099e-43	0.811025	0.987	0.774	6.67039e-39	Proliferating HBC	ATP5F1B
4.62724e-43	0.995051	0.752	0.307	8.22863e-39	Proliferating HBC	DHFR
7.46118e-43	0.682259	0.989	0.824	1.32682e-38	Proliferating HBC	NDUFA4
7.70597e-43	0.954366	0.912	0.519	1.37035e-38	Proliferating HBC	PA2G4
1.01403e-42	1.08475	0.61	0.191	1.80325e-38	Proliferating HBC	NUF2
1.39791e-42	0.976356	0.653	0.211	2.4859e-38	Proliferating HBC	STMN1
1.49466e-42	0.830652	0.861	0.41	2.65795e-38	Proliferating HBC	MRPS25
3.5523e-42	1.03796	0.591	0.178	6.31706e-38	Proliferating HBC	CLSPN
9.7564e-42	0.759433	0.981	0.74	1.73498e-37	Proliferating HBC	ATP5F1A
1.03686e-41	0.77166	0.964	0.66	1.84384e-37	Proliferating HBC	CCT3
1.22066e-41	0.90003	0.882	0.432	2.1707e-37	Proliferating HBC	UCHL5
2.1337e-41	1.08649	0.537	0.142	3.79436e-37	Proliferating HBC	UHRF1
5.17731e-41	0.868939	0.668	0.223	9.20682e-37	Proliferating HBC	TK1
5.46614e-41	0.853213	0.906	0.511	9.72044e-37	Proliferating HBC	NUDC
6.29802e-41	0.820636	0.863	0.422	1.11998e-36	Proliferating HBC	NME1
6.59992e-41	0.904011	0.874	0.452	1.17366e-36	Proliferating HBC	FBL
6.79032e-41	0.981811	0.777	0.337	1.20752e-36	Proliferating HBC	CCND1
7.61353e-41	1.47948	0.63	0.231	1.35391e-36	Proliferating HBC	CENPE
1.03708e-40	0.801481	0.953	0.583	1.84424e-36	Proliferating HBC	SNRPD1
1.0661e-40	0.777392	0.803	0.345	1.89585e-36	Proliferating HBC	LMNB1
1.09032e-40	0.621762	0.996	0.901	1.93892e-36	Proliferating HBC	GAPDH
1.34804e-40	1.02014	0.707	0.261	2.39723e-36	Proliferating HBC	FAM136A
1.72345e-40	0.876493	0.854	0.42	3.06481e-36	Proliferating HBC	SELENOW
4.41951e-40	0.795357	0.942	0.563	7.85922e-36	Proliferating HBC	PGAM1
8.40885e-40	0.884015	0.814	0.39	1.49535e-35	Proliferating HBC	PSMD14
8.76758e-40	0.80264	0.925	0.608	1.55914e-35	Proliferating HBC	CYC1
8.79409e-40	1.09403	0.634	0.218	1.56385e-35	Proliferating HBC	KIF20B
9.72954e-40	0.946049	0.767	0.33	1.7302e-35	Proliferating HBC	EIF4G1
1.15435e-39	0.77631	0.936	0.563	2.05279e-35	Proliferating HBC	MRPL20
1.28531e-39	1.4828	0.535	0.157	2.28567e-35	Proliferating HBC	CDC20
2.0958e-39	0.757941	0.929	0.563	3.72696e-35	Proliferating HBC	HNRNPAB
2.47017e-39	0.718233	0.976	0.722	4.39271e-35	Proliferating HBC	COX5A
2.79906e-39	0.792996	0.912	0.541	4.97757e-35	Proliferating HBC	PTGES3
3.09352e-39	0.932704	0.914	0.544	5.50121e-35	Proliferating HBC	KPNB1
5.47824e-39	0.883806	0.895	0.529	9.74196e-35	Proliferating HBC	ACADM
5.65858e-39	0.857904	0.936	0.64	1.00626e-34	Proliferating HBC	NAA20
5.93581e-39	0.934621	0.899	0.59	1.05557e-34	Proliferating HBC	PPP1R14B
7.02088e-39	0.678742	0.987	0.796	1.24852e-34	Proliferating HBC	H2AZ2
7.2008e-39	0.948415	0.814	0.39	1.28052e-34	Proliferating HBC	EIF5A
7.29292e-39	0.860748	0.901	0.504	1.2969e-34	Proliferating HBC	MESD
1.01156e-38	0.753225	0.983	0.846	1.79886e-34	Proliferating HBC	ND1
1.18344e-38	0.780916	0.831	0.4	2.10451e-34	Proliferating HBC	NOP58
1.78474e-38	0.766772	0.942	0.551	3.1738e-34	Proliferating HBC	RAB5IF
2.30669e-38	0.855933	0.54	0.144	4.10199e-34	Proliferating HBC	TRIP13
2.43555e-38	0.723805	0.953	0.655	4.33113e-34	Proliferating HBC	BZW1
2.65151e-38	1.57595	0.505	0.146	4.71519e-34	Proliferating HBC	PLK1
2.89201e-38	1.15012	0.561	0.173	5.14286e-34	Proliferating HBC	AURKB
3.3642e-38	0.675163	0.97	0.742	5.98256e-34	Proliferating HBC	DEK
4.40165e-38	1.17735	0.507	0.136	7.82746e-34	Proliferating HBC	CHAF1A
4.51209e-38	1.02338	0.625	0.211	8.02385e-34	Proliferating HBC	RRM1
4.70826e-38	0.758313	0.906	0.523	8.3727e-34	Proliferating HBC	NUTF2
4.78821e-38	0.730355	0.946	0.621	8.51488e-34	Proliferating HBC	PDCD5
5.251e-38	0.969338	0.756	0.345	9.33785e-34	Proliferating HBC	TIMM23B
5.66376e-38	1.2927	0.52	0.149	1.00719e-33	Proliferating HBC	BRCA1
7.57052e-38	0.993802	0.724	0.308	1.34627e-33	Proliferating HBC	KPNA2
9.4953e-38	0.870066	0.799	0.345	1.68855e-33	Proliferating HBC	NPM3
1.07024e-37	0.859234	0.88	0.482	1.90321e-33	Proliferating HBC	SEC11C
1.08064e-37	0.7227	0.97	0.678	1.9217e-33	Proliferating HBC	PDIA3
1.63151e-37	0.76809	0.916	0.548	2.90131e-33	Proliferating HBC	PSMA4
1.72691e-37	1.08722	0.522	0.141	3.07096e-33	Proliferating HBC	LMNB2
1.87452e-37	1.05811	0.501	0.134	3.33346e-33	Proliferating HBC	SASS6
1.9677e-37	0.576044	0.996	0.821	3.49916e-33	Proliferating HBC	DBI
2.58451e-37	0.803891	0.863	0.429	4.59604e-33	Proliferating HBC	CBX5
5.87328e-37	1.38102	0.531	0.162	1.04444e-32	Proliferating HBC	NUSAP1
6.52229e-37	0.753563	0.946	0.824	1.15986e-32	Proliferating HBC	ND2
1.01717e-36	0.804194	0.916	0.523	1.80883e-32	Proliferating HBC	MRPS26
1.04443e-36	0.792867	0.91	0.521	1.85731e-32	Proliferating HBC	CDKN2AIPNL
1.08475e-36	0.560358	0.996	0.955	1.92901e-32	Proliferating HBC	ND4
1.57966e-36	0.734572	0.893	0.471	2.80911e-32	Proliferating HBC	LSM4
1.77191e-36	0.672036	0.863	0.437	3.15099e-32	Proliferating HBC	MTCH2
1.85147e-36	0.883157	0.707	0.288	3.29246e-32	Proliferating HBC	MCM5
1.95474e-36	0.87443	0.852	0.437	3.47612e-32	Proliferating HBC	VDAC1
2.17503e-36	0.666718	0.966	0.63	3.86785e-32	Proliferating HBC	SIVA1
2.39736e-36	0.601325	0.991	0.817	4.26323e-32	Proliferating HBC	HSPE1
2.44122e-36	0.967315	0.63	0.229	4.34122e-32	Proliferating HBC	TYMS
3.506e-36	0.715733	0.737	0.305	6.23471e-32	Proliferating HBC	BUB3
3.5178e-36	0.915171	0.754	0.327	6.25571e-32	Proliferating HBC	C11orf98
3.65071e-36	0.669895	0.989	0.777	6.49206e-32	Proliferating HBC	NUCKS1
3.97664e-36	0.628732	0.976	0.834	7.07166e-32	Proliferating HBC	PRDX1
3.99351e-36	0.535749	0.996	0.874	7.10166e-32	Proliferating HBC	ENSSSCG00000045485
5.64443e-36	0.796534	0.842	0.422	1.00375e-31	Proliferating HBC	MANF
5.70442e-36	0.783782	0.842	0.439	1.01442e-31	Proliferating HBC	PSMD2
5.85158e-36	0.777419	0.685	0.281	1.04059e-31	Proliferating HBC	DCTPP1
6.02796e-36	0.673196	0.949	0.6	1.07195e-31	Proliferating HBC	PSMA3
7.37757e-36	1.34261	0.655	0.258	1.31195e-31	Proliferating HBC	TOP2A
8.6878e-36	0.753947	0.623	0.216	1.54495e-31	Proliferating HBC	MAD2L1
1.13433e-35	0.824349	0.589	0.193	2.01717e-31	Proliferating HBC	PTTG1
1.64444e-35	0.880712	0.769	0.347	2.92431e-31	Proliferating HBC	DKC1
1.87243e-35	0.883168	0.602	0.201	3.32974e-31	Proliferating HBC	ACSL5
2.39117e-35	0.71874	0.839	0.417	4.25222e-31	Proliferating HBC	MDH2
2.77234e-35	1.05361	0.522	0.162	4.93005e-31	Proliferating HBC	EXOSC6
2.84461e-35	0.804232	0.775	0.348	5.05857e-31	Proliferating HBC	MRPS12
2.86105e-35	0.787165	0.747	0.323	5.0878e-31	Proliferating HBC	ATAD2
2.95654e-35	0.836939	0.827	0.404	5.25762e-31	Proliferating HBC	RSL1D1
3.37999e-35	0.950722	0.715	0.291	6.01063e-31	Proliferating HBC	TOMM40
4.52998e-35	0.826982	0.797	0.355	8.05566e-31	Proliferating HBC	LRRC59
5.13018e-35	0.779019	0.908	0.536	9.123e-31	Proliferating HBC	UQCRFS1
6.85213e-35	0.742561	0.58	0.191	1.21851e-30	Proliferating HBC	GINS2
9.28523e-35	0.748071	0.899	0.491	1.65119e-30	Proliferating HBC	SNRPB
9.35376e-35	0.863738	0.85	0.454	1.66338e-30	Proliferating HBC	NOP56
9.49579e-35	0.734212	0.827	0.41	1.68864e-30	Proliferating HBC	DNMT1
1.08064e-34	0.952692	0.76	0.367	1.92169e-30	Proliferating HBC	EMG1
1.2103e-34	0.866956	0.79	0.379	2.15227e-30	Proliferating HBC	PSMD1
1.22394e-34	0.807516	0.878	0.499	2.17653e-30	Proliferating HBC	GSPT1
1.35403e-34	0.840418	0.899	0.559	2.40787e-30	Proliferating HBC	CKS2
1.57655e-34	0.820425	0.797	0.4	2.80358e-30	Proliferating HBC	PSMA5
1.65584e-34	1.08281	0.567	0.196	2.94458e-30	Proliferating HBC	EZH2
1.87276e-34	0.75955	0.831	0.409	3.33033e-30	Proliferating HBC	G3BP1
2.44745e-34	0.85698	0.621	0.235	4.35229e-30	Proliferating HBC	MTHFD1
2.45354e-34	0.772099	0.916	0.566	4.36314e-30	Proliferating HBC	PSME2
2.64803e-34	0.687087	0.959	0.811	4.70899e-30	Proliferating HBC	ND3
2.99866e-34	1.55678	0.58	0.204	5.33252e-30	Proliferating HBC	UBE2C
3.35474e-34	0.853638	0.842	0.419	5.96574e-30	Proliferating HBC	USP1
3.50706e-34	0.928438	0.717	0.285	6.23661e-30	Proliferating HBC	DBF4
4.00673e-34	0.746174	0.863	0.451	7.12518e-30	Proliferating HBC	SNRPF
4.18229e-34	0.770468	0.786	0.358	7.43737e-30	Proliferating HBC	MRPS7
4.30104e-34	0.894243	0.548	0.179	7.64853e-30	Proliferating HBC	DDX39A
5.1951e-34	0.923599	0.597	0.216	9.23845e-30	Proliferating HBC	CSE1L
5.31539e-34	0.555725	0.991	0.93	9.45236e-30	Proliferating HBC	HSP90AB1
5.56083e-34	0.998687	0.653	0.256	9.88883e-30	Proliferating HBC	PAICS
8.39964e-34	0.801277	0.737	0.327	1.49371e-29	Proliferating HBC	MRPL51
9.3966e-34	0.761117	0.758	0.328	1.671e-29	Proliferating HBC	NT5C
1.0097e-33	0.961413	0.516	0.156	1.79555e-29	Proliferating HBC	KIFC1
1.07494e-33	0.744548	0.848	0.441	1.91157e-29	Proliferating HBC	MRPL27
1.44605e-33	0.753894	0.833	0.429	2.5715e-29	Proliferating HBC	NDUFA9
1.46575e-33	0.725262	0.934	0.583	2.60654e-29	Proliferating HBC	HNRNPM
1.52513e-33	0.666725	0.946	0.625	2.71214e-29	Proliferating HBC	PSMB2
1.54101e-33	0.781999	0.848	0.467	2.74039e-29	Proliferating HBC	CCT8
1.85397e-33	0.761786	0.878	0.489	3.29691e-29	Proliferating HBC	POLR2E
2.14523e-33	1.04582	0.582	0.211	3.81486e-29	Proliferating HBC	WDR43
2.18781e-33	0.763995	0.916	0.585	3.89058e-29	Proliferating HBC	CCT5
2.35796e-33	0.774919	0.912	0.549	4.19316e-29	Proliferating HBC	SSR1
2.76877e-33	0.802406	0.955	0.658	4.9237e-29	Proliferating HBC	HSPA5
2.81744e-33	1.26543	0.762	0.369	5.01025e-29	Proliferating HBC	CENPF
2.92943e-33	0.745603	0.775	0.335	5.2094e-29	Proliferating HBC	PSMD3
3.17597e-33	0.783268	0.769	0.362	5.64782e-29	Proliferating HBC	FDX2
3.25479e-33	0.740813	0.916	0.598	5.788e-29	Proliferating HBC	CYCS
3.93423e-33	0.628511	0.976	0.771	6.99624e-29	Proliferating HBC	PEBP1
6.02799e-33	1.03999	0.55	0.189	1.07196e-28	Proliferating HBC	MCM3
6.90885e-33	0.666139	0.94	0.631	1.2286e-28	Proliferating HBC	CACYBP
7.07774e-33	0.688225	0.987	0.714	1.25863e-28	Proliferating HBC	HNRNPA3
7.83592e-33	1.20749	0.505	0.157	1.39346e-28	Proliferating HBC	CENPW
9.44449e-33	0.893173	0.724	0.31	1.67951e-28	Proliferating HBC	DTYMK
1.05672e-32	0.883343	0.805	0.41	1.87917e-28	Proliferating HBC	HSPA4
1.13533e-32	0.773966	0.882	0.516	2.01896e-28	Proliferating HBC	SPCS3
1.3454e-32	0.7645	0.901	0.536	2.39252e-28	Proliferating HBC	VCP
1.35932e-32	1.06381	0.512	0.162	2.41728e-28	Proliferating HBC	EXOSC5
1.36109e-32	1.08511	0.533	0.178	2.42043e-28	Proliferating HBC	TIMM8A
1.4999e-32	0.699672	0.786	0.357	2.66728e-28	Proliferating HBC	NDUFB6
1.55787e-32	0.952774	0.664	0.29	2.77035e-28	Proliferating HBC	SUPT16H
1.73255e-32	0.758724	0.64	0.241	3.08099e-28	Proliferating HBC	PGP
1.92401e-32	0.667757	0.587	0.201	3.42146e-28	Proliferating HBC	PPID
2.00791e-32	0.757857	0.773	0.36	3.57066e-28	Proliferating HBC	EIF3B
2.4095e-32	0.737735	0.934	0.554	4.28481e-28	Proliferating HBC	HDGF
2.6562e-32	0.799039	0.882	0.487	4.72352e-28	Proliferating HBC	ILF2
2.98344e-32	0.976658	0.527	0.171	5.30546e-28	Proliferating HBC	VARS1
3.58445e-32	0.705023	0.889	0.504	6.37422e-28	Proliferating HBC	SYNCRIP
4.71255e-32	0.786768	0.837	0.456	8.38032e-28	Proliferating HBC	ARPC5L
5.22372e-32	0.856529	0.552	0.194	9.28934e-28	Proliferating HBC	MRTO4
5.3542e-32	0.715933	0.844	0.439	9.52137e-28	Proliferating HBC	MRPS6
6.18448e-32	0.707936	0.786	0.37	1.09979e-27	Proliferating HBC	LSM3
6.30987e-32	0.753789	0.824	0.419	1.12208e-27	Proliferating HBC	PTPMT1
6.84889e-32	0.650679	0.889	0.494	1.21794e-27	Proliferating HBC	DNAJC8
7.02225e-32	0.667327	0.73	0.318	1.24877e-27	Proliferating HBC	DNAJB11
8.14752e-32	0.847281	0.546	0.181	1.44887e-27	Proliferating HBC	CDT1
8.36199e-32	1.10639	0.552	0.199	1.48701e-27	Proliferating HBC	NHP2
8.65767e-32	0.789394	0.73	0.328	1.53959e-27	Proliferating HBC	PSMC1
1.00522e-31	0.797335	0.542	0.181	1.78758e-27	Proliferating HBC	NSUN2
1.21657e-31	0.716186	0.602	0.231	2.16343e-27	Proliferating HBC	METTL26
1.33916e-31	0.895184	0.522	0.173	2.38142e-27	Proliferating HBC	CMSS1
1.65987e-31	0.745931	0.818	0.43	2.95174e-27	Proliferating HBC	NDUFAB1
1.77334e-31	0.596231	0.722	0.307	3.15353e-27	Proliferating HBC	CARHSP1
2.19357e-31	0.524605	0.998	0.915	3.90083e-27	Proliferating HBC	ARPC2
2.27708e-31	0.804536	0.799	0.415	4.04932e-27	Proliferating HBC	ENSSSCG00000056538
2.92116e-31	0.907257	0.906	0.665	5.1947e-27	Proliferating HBC	LGMN
3.11408e-31	0.975264	0.516	0.169	5.53777e-27	Proliferating HBC	GPATCH4
3.58393e-31	0.590313	0.987	0.799	6.3733e-27	Proliferating HBC	DUT
3.68791e-31	0.601472	0.861	0.467	6.55822e-27	Proliferating HBC	PSMD7
4.39293e-31	0.688587	0.929	0.57	7.81195e-27	Proliferating HBC	PHB1
5.10239e-31	0.737994	0.904	0.534	9.07358e-27	Proliferating HBC	SELENOH
5.68363e-31	0.678388	0.861	0.459	1.01072e-26	Proliferating HBC	NDUFA8
6.99336e-31	0.817882	0.801	0.414	1.24363e-26	Proliferating HBC	SSRP1
9.69734e-31	0.745079	0.595	0.226	1.72448e-26	Proliferating HBC	CENPS
1.08864e-30	0.806277	0.606	0.236	1.93593e-26	Proliferating HBC	CDCA4
1.50295e-30	0.905539	0.737	0.35	2.6727e-26	Proliferating HBC	EPRS1
2.33411e-30	0.598995	0.814	0.399	4.15076e-26	Proliferating HBC	NUP50
3.35863e-30	0.689303	0.657	0.273	5.97264e-26	Proliferating HBC	COQ2
3.43213e-30	0.98766	0.574	0.216	6.10335e-26	Proliferating HBC	LTV1
3.44593e-30	0.794987	0.623	0.241	6.12789e-26	Proliferating HBC	CEP57
3.79009e-30	0.658375	0.576	0.204	6.73992e-26	Proliferating HBC	HTATIP2
6.37749e-30	0.7477	0.767	0.374	1.13411e-25	Proliferating HBC	SLBP
7.12584e-30	0.730629	0.681	0.302	1.26719e-25	Proliferating HBC	DYNC1LI1
7.35034e-30	1.25058	0.852	0.504	1.30711e-25	Proliferating HBC	LOC100516039
7.84778e-30	0.695819	0.848	0.425	1.39557e-25	Proliferating HBC	RPN2
8.01861e-30	0.55878	0.991	0.843	1.42595e-25	Proliferating HBC	CLTA
8.28707e-30	0.851848	0.591	0.226	1.47369e-25	Proliferating HBC	PMF1
8.41555e-30	1.00507	0.908	0.717	1.49654e-25	Proliferating HBC	MRC1
9.16926e-30	0.632391	0.818	0.382	1.63057e-25	Proliferating HBC	TMEM167A
1.0016e-29	0.795469	0.792	0.405	1.78115e-25	Proliferating HBC	VPS35
1.0362e-29	0.617416	0.946	0.655	1.84267e-25	Proliferating HBC	MPC2
1.05435e-29	0.701587	0.612	0.238	1.87496e-25	Proliferating HBC	TBRG4
1.10166e-29	0.588303	0.934	0.616	1.95907e-25	Proliferating HBC	MRPL14
1.24269e-29	0.645701	0.944	0.6	2.20988e-25	Proliferating HBC	C11orf58
1.34635e-29	0.514377	0.998	0.879	2.39422e-25	Proliferating HBC	RPL4
1.46839e-29	0.728511	0.931	0.653	2.61124e-25	Proliferating HBC	SNX2
1.59164e-29	0.809914	0.531	0.179	2.83042e-25	Proliferating HBC	DDX27
1.62874e-29	0.725014	0.752	0.355	2.89639e-25	Proliferating HBC	RNPEP
1.80609e-29	0.90036	0.537	0.194	3.21176e-25	Proliferating HBC	RFC4
1.96879e-29	0.616874	0.859	0.469	3.50109e-25	Proliferating HBC	MRPL40
2.22997e-29	0.72573	0.73	0.345	3.96556e-25	Proliferating HBC	ARL8B
2.2973e-29	0.867651	0.6	0.243	4.08528e-25	Proliferating HBC	PSMB3
2.72488e-29	0.654796	0.876	0.499	4.84566e-25	Proliferating HBC	OSTC
2.9178e-29	0.830319	0.507	0.176	5.18872e-25	Proliferating HBC	ZNF593
3.42526e-29	0.766572	0.788	0.417	6.09114e-25	Proliferating HBC	RAD21
4.35158e-29	0.600865	0.865	0.481	7.73842e-25	Proliferating HBC	ILF3
4.41821e-29	0.692816	0.713	0.313	7.85691e-25	Proliferating HBC	PPA1
5.05737e-29	0.903373	0.602	0.238	8.99352e-25	Proliferating HBC	HMGB3
6.24014e-29	0.604985	0.919	0.563	1.10968e-24	Proliferating HBC	UBE2I
7.29957e-29	0.607251	0.921	0.575	1.29808e-24	Proliferating HBC	CCT7
7.52209e-29	0.508765	0.996	0.843	1.33765e-24	Proliferating HBC	ENSSSCG00000052280
7.65815e-29	0.742647	0.724	0.33	1.36185e-24	Proliferating HBC	TTLL12
8.87481e-29	0.720594	0.668	0.286	1.57821e-24	Proliferating HBC	DAZAP1
8.98137e-29	0.774078	0.801	0.404	1.59716e-24	Proliferating HBC	RNPS1
9.25667e-29	0.629942	0.591	0.223	1.64611e-24	Proliferating HBC	MRPL39
9.70149e-29	0.625472	0.889	0.534	1.72522e-24	Proliferating HBC	APRT
1.03822e-28	0.568706	0.976	0.745	1.84626e-24	Proliferating HBC	PSMB1
1.16019e-28	0.712135	0.771	0.392	2.06317e-24	Proliferating HBC	ANKRD39
1.23987e-28	0.749647	0.57	0.211	2.20485e-24	Proliferating HBC	USP5
1.54511e-28	0.831559	0.585	0.214	2.74767e-24	Proliferating HBC	NOP16
1.67614e-28	0.809109	0.953	0.695	2.98068e-24	Proliferating HBC	NCL
2.2329e-28	0.759496	0.73	0.347	3.97076e-24	Proliferating HBC	PSMC2
2.24205e-28	0.662412	0.867	0.471	3.98703e-24	Proliferating HBC	MRPL28
2.25543e-28	0.665368	0.788	0.407	4.01083e-24	Proliferating HBC	HSPA9
2.30528e-28	0.595161	0.929	0.606	4.09948e-24	Proliferating HBC	ERH
3.23465e-28	0.77116	0.619	0.258	5.75219e-24	Proliferating HBC	GPN3
3.26829e-28	0.624275	0.949	0.628	5.812e-24	Proliferating HBC	U2AF1
3.71821e-28	0.88209	0.55	0.203	6.6121e-24	Proliferating HBC	ENSSSCG00000041731
4.07945e-28	0.677467	0.884	0.496	7.25448e-24	Proliferating HBC	RPL7L1
4.17225e-28	0.661393	0.921	0.578	7.41952e-24	Proliferating HBC	TUBB4B
4.40712e-28	0.808034	0.593	0.245	7.83718e-24	Proliferating HBC	PAK1IP1
4.52745e-28	0.578319	0.97	0.709	8.05116e-24	Proliferating HBC	PFN1
4.99743e-28	0.698745	0.567	0.219	8.88694e-24	Proliferating HBC	NIBAN1
5.93015e-28	0.720279	0.822	0.425	1.05456e-23	Proliferating HBC	PRMT1
5.94815e-28	0.653763	0.897	0.558	1.05776e-23	Proliferating HBC	UQCRQ
6.15233e-28	0.618578	0.824	0.449	1.09407e-23	Proliferating HBC	MRPL24
6.3511e-28	0.505209	0.985	0.814	1.12942e-23	Proliferating HBC	YWHAB
6.7579e-28	0.675889	0.82	0.424	1.20176e-23	Proliferating HBC	IPO5
7.27293e-28	0.741207	0.741	0.353	1.29334e-23	Proliferating HBC	ARL1
7.2926e-28	0.578071	0.887	0.529	1.29684e-23	Proliferating HBC	RFC2
9.42776e-28	0.770893	0.623	0.243	1.67654e-23	Proliferating HBC	RNASEH2B
1.0419e-27	0.692896	0.692	0.315	1.85282e-23	Proliferating HBC	RCC2
1.05883e-27	0.752212	0.704	0.33	1.88292e-23	Proliferating HBC	WDR5
1.06293e-27	0.664003	0.842	0.489	1.89021e-23	Proliferating HBC	GCSH
1.11701e-27	0.52907	0.983	0.755	1.98638e-23	Proliferating HBC	ARHGDIA
1.16641e-27	0.676971	0.884	0.506	2.07423e-23	Proliferating HBC	GPI
1.20738e-27	0.675241	0.728	0.337	2.14709e-23	Proliferating HBC	DIABLO
1.28766e-27	0.680983	0.754	0.37	2.28985e-23	Proliferating HBC	MRPL58
1.35133e-27	0.641201	0.687	0.303	2.40306e-23	Proliferating HBC	SNRPA1
1.40769e-27	0.662508	0.865	0.492	2.50329e-23	Proliferating HBC	YWHAG
1.64567e-27	0.703756	0.899	0.536	2.92649e-23	Proliferating HBC	FUS
1.75462e-27	0.521965	0.904	0.523	3.12023e-23	Proliferating HBC	PKM
1.78739e-27	0.683898	0.66	0.276	3.17851e-23	Proliferating HBC	WBP11
1.80553e-27	0.659793	0.839	0.456	3.21078e-23	Proliferating HBC	TMED4
2.21527e-27	0.629472	0.715	0.337	3.93941e-23	Proliferating HBC	STIP1
2.29966e-27	0.589339	0.921	0.588	4.08949e-23	Proliferating HBC	SOD1
2.64548e-27	0.609518	0.709	0.33	4.70446e-23	Proliferating HBC	DNAJC9
2.73542e-27	0.562657	0.831	0.424	4.8644e-23	Proliferating HBC	CBX3
2.79841e-27	0.661762	0.953	0.692	4.97641e-23	Proliferating HBC	EIF3A
2.91187e-27	0.990956	0.51	0.183	5.17819e-23	Proliferating HBC	ENOPH1
3.33501e-27	0.687927	0.831	0.417	5.93064e-23	Proliferating HBC	UQCRB
3.74907e-27	0.734909	0.696	0.332	6.66697e-23	Proliferating HBC	DNAJC3
4.03725e-27	0.581257	0.863	0.434	7.17944e-23	Proliferating HBC	POLE4
4.4524e-27	0.705513	0.773	0.374	7.9177e-23	Proliferating HBC	EIF5B
4.5497e-27	0.721832	0.752	0.363	8.09073e-23	Proliferating HBC	QDPR
4.76896e-27	0.63558	0.891	0.596	8.48064e-23	Proliferating HBC	CCT4
5.6276e-27	0.537106	0.959	0.799	1.00076e-22	Proliferating HBC	ANXA1
5.73239e-27	0.552664	0.655	0.285	1.01939e-22	Proliferating HBC	NUDT1
6.21964e-27	0.765644	0.582	0.238	1.10604e-22	Proliferating HBC	IPO7
6.5417e-27	0.713455	0.505	0.183	1.16331e-22	Proliferating HBC	ATAD5
7.32697e-27	0.674704	0.764	0.369	1.30296e-22	Proliferating HBC	COA3
7.54775e-27	0.544567	0.812	0.436	1.34222e-22	Proliferating HBC	UBE2N
8.95902e-27	0.577343	0.97	0.724	1.59318e-22	Proliferating HBC	RNH1
9.69673e-27	0.757879	0.576	0.224	1.72437e-22	Proliferating HBC	TUBB6
1.01225e-26	0.737353	0.771	0.375	1.80008e-22	Proliferating HBC	EIF3J
1.38341e-26	0.696524	0.698	0.332	2.46012e-22	Proliferating HBC	IMMT
1.46329e-26	0.673289	0.717	0.367	2.60216e-22	Proliferating HBC	PSMD12
1.47031e-26	0.728034	0.518	0.194	2.61465e-22	Proliferating HBC	ORC6
1.48077e-26	0.600422	0.792	0.409	2.63325e-22	Proliferating HBC	GLUD1
1.53743e-26	0.555804	0.805	0.412	2.73402e-22	Proliferating HBC	NDUFA5
1.67683e-26	0.63481	0.961	0.734	2.9819e-22	Proliferating HBC	HNRNPU
1.70597e-26	0.678746	0.835	0.456	3.03373e-22	Proliferating HBC	AARSD1
1.995e-26	0.658296	0.837	0.452	3.5477e-22	Proliferating HBC	ARL2
2.53474e-26	0.749271	0.585	0.233	4.50752e-22	Proliferating HBC	IFRD2
2.96707e-26	0.692958	0.645	0.288	5.27633e-22	Proliferating HBC	EBNA1BP2
3.13651e-26	0.558818	0.737	0.372	5.57766e-22	Proliferating HBC	HPRT1
3.62223e-26	0.593511	0.784	0.384	6.44141e-22	Proliferating HBC	TMED10
3.8444e-26	0.548678	0.94	0.653	6.83649e-22	Proliferating HBC	ETFB
5.03085e-26	0.774097	0.869	0.571	8.94636e-22	Proliferating HBC	FSCN1
5.91177e-26	0.637865	0.814	0.432	1.05129e-21	Proliferating HBC	VMA21
6.048e-26	0.597544	0.904	0.556	1.07552e-21	Proliferating HBC	REX1BD
6.26211e-26	0.721707	0.711	0.35	1.11359e-21	Proliferating HBC	ECI2
6.90901e-26	0.784831	0.872	0.558	1.22863e-21	Proliferating HBC	CD14
7.00851e-26	0.525847	0.951	0.727	1.24632e-21	Proliferating HBC	CCT2
7.32999e-26	0.673999	0.861	0.518	1.30349e-21	Proliferating HBC	GNPDA1
7.64865e-26	0.757661	0.597	0.263	1.36016e-21	Proliferating HBC	NAA15
7.8013e-26	0.656174	0.666	0.302	1.38731e-21	Proliferating HBC	UCHL3
9.25972e-26	0.556989	0.887	0.539	1.64666e-21	Proliferating HBC	EIF2S2
9.31458e-26	0.628072	0.899	0.601	1.65641e-21	Proliferating HBC	UBE2M
9.79574e-26	0.595536	0.777	0.395	1.74198e-21	Proliferating HBC	PHF5A
1.02253e-25	0.56914	0.537	0.204	1.81837e-21	Proliferating HBC	BRIX1
1.03674e-25	0.583276	0.794	0.404	1.84363e-21	Proliferating HBC	MRPL12
1.0551e-25	0.586688	0.719	0.363	1.87628e-21	Proliferating HBC	PDHB
1.30675e-25	0.815892	0.546	0.213	2.3238e-21	Proliferating HBC	DERA
1.37482e-25	0.558306	0.983	0.868	2.44484e-21	Proliferating HBC	ND5
1.65467e-25	0.665305	0.617	0.256	2.94251e-21	Proliferating HBC	CAPN2
1.79475e-25	0.737291	0.585	0.243	3.1916e-21	Proliferating HBC	PRPF19
1.88199e-25	0.540636	0.662	0.308	3.34675e-21	Proliferating HBC	LSM8
1.8827e-25	0.619842	0.666	0.298	3.34801e-21	Proliferating HBC	MAGOHB
2.78977e-25	0.632661	0.745	0.35	4.96105e-21	Proliferating HBC	IDI1
2.84104e-25	0.716259	0.51	0.188	5.05222e-21	Proliferating HBC	CCDC34
2.92377e-25	0.569846	0.865	0.484	5.19934e-21	Proliferating HBC	HYPK
2.97304e-25	0.603653	0.809	0.447	5.28695e-21	Proliferating HBC	LOC110258667
3.8348e-25	0.562615	0.88	0.506	6.81943e-21	Proliferating HBC	EIF1AX
4.23589e-25	0.623253	0.861	0.536	7.53269e-21	Proliferating HBC	ALOX5AP
4.35523e-25	0.644439	0.636	0.291	7.74491e-21	Proliferating HBC	THUMPD1
4.89067e-25	0.642983	0.507	0.188	8.69707e-21	Proliferating HBC	MCUR1
5.35193e-25	0.530445	0.897	0.563	9.51734e-21	Proliferating HBC	SLC25A5
5.39541e-25	0.669624	0.844	0.504	9.59465e-21	Proliferating HBC	C1QBP
5.52081e-25	0.716061	0.587	0.248	9.81766e-21	Proliferating HBC	RPA2
5.62209e-25	0.664243	0.679	0.315	9.99776e-21	Proliferating HBC	IDH3B
6.41674e-25	0.651942	0.709	0.343	1.14109e-20	Proliferating HBC	NUDT9
7.36632e-25	0.598951	0.786	0.414	1.30995e-20	Proliferating HBC	ENSSSCG00000012879
8.05718e-25	0.613899	0.816	0.452	1.43281e-20	Proliferating HBC	TMED5
8.58715e-25	0.700292	0.839	0.506	1.52705e-20	Proliferating HBC	PSMB10
9.03753e-25	0.541824	0.912	0.59	1.60714e-20	Proliferating HBC	TKT
1.13188e-24	0.635318	0.589	0.255	2.01283e-20	Proliferating HBC	USP14
1.17197e-24	0.557527	0.589	0.248	2.08411e-20	Proliferating HBC	ABCE1
1.28208e-24	0.569737	0.861	0.494	2.27992e-20	Proliferating HBC	MICOS13
1.30645e-24	0.555401	0.852	0.479	2.32326e-20	Proliferating HBC	PPIG
1.38348e-24	0.526076	0.976	0.772	2.46024e-20	Proliferating HBC	COX7A2
1.45322e-24	0.699055	0.662	0.31	2.58425e-20	Proliferating HBC	SAMM50
1.52567e-24	0.603187	0.632	0.278	2.7131e-20	Proliferating HBC	SRPK1
1.53754e-24	0.614372	0.623	0.266	2.7342e-20	Proliferating HBC	SSBP1
1.59648e-24	0.55253	0.839	0.494	2.83901e-20	Proliferating HBC	MDH1
1.69085e-24	0.576543	0.612	0.263	3.00684e-20	Proliferating HBC	MTAP
1.75518e-24	0.631778	0.518	0.203	3.12123e-20	Proliferating HBC	PRPS1
1.98504e-24	0.760933	0.52	0.204	3.53e-20	Proliferating HBC	TSN
2.01314e-24	0.540157	0.964	0.698	3.57998e-20	Proliferating HBC	SNRPE
2.13499e-24	0.667401	0.756	0.399	3.79665e-20	Proliferating HBC	TEX261
2.18806e-24	0.502787	0.696	0.332	3.89103e-20	Proliferating HBC	EIF4A3
2.23438e-24	0.605453	0.724	0.37	3.97339e-20	Proliferating HBC	ATP6V1B2
2.35272e-24	0.587083	0.893	0.554	4.18384e-20	Proliferating HBC	YWHAQ
2.44218e-24	1.54173	0.901	0.637	4.34293e-20	Proliferating HBC	H2AC4
2.56963e-24	0.710255	0.612	0.273	4.56957e-20	Proliferating HBC	RARS1
2.69334e-24	0.604913	0.803	0.422	4.78957e-20	Proliferating HBC	CCND2
3.09078e-24	0.698931	0.529	0.209	5.49633e-20	Proliferating HBC	PNO1
3.17096e-24	0.62007	0.88	0.509	5.63891e-20	Proliferating HBC	CHD4
3.21265e-24	0.559275	0.623	0.268	5.71306e-20	Proliferating HBC	SLC25A10
3.59435e-24	0.697159	0.591	0.256	6.39183e-20	Proliferating HBC	MIS18BP1
3.78682e-24	0.574766	0.961	0.71	6.7341e-20	Proliferating HBC	HMGA1
4.32192e-24	0.560987	0.655	0.296	7.68568e-20	Proliferating HBC	VAT1
4.41997e-24	0.533268	0.874	0.508	7.86004e-20	Proliferating HBC	LSM7
5.63287e-24	0.606138	0.797	0.422	1.00169e-19	Proliferating HBC	CD163
5.87767e-24	0.739034	0.552	0.221	1.04523e-19	Proliferating HBC	GK
6.58074e-24	0.5462	0.882	0.534	1.17025e-19	Proliferating HBC	NDUFA10
6.82859e-24	0.719384	0.559	0.238	1.21433e-19	Proliferating HBC	IMP3
7.1707e-24	0.728995	0.6	0.26	1.27517e-19	Proliferating HBC	SH3GL1
7.69394e-24	0.57379	0.606	0.258	1.36821e-19	Proliferating HBC	NELFE
7.85515e-24	0.639247	0.719	0.36	1.39688e-19	Proliferating HBC	MAK16
9.18118e-24	0.541919	0.961	0.797	1.63269e-19	Proliferating HBC	ANXA5
9.47034e-24	0.602457	0.563	0.226	1.68411e-19	Proliferating HBC	NANS
9.66676e-24	0.606647	0.696	0.328	1.71904e-19	Proliferating HBC	DNTTIP2
1.00505e-23	0.504567	0.537	0.211	1.78727e-19	Proliferating HBC	PGAM5
1.03065e-23	0.590908	0.76	0.382	1.8328e-19	Proliferating HBC	POLR2G
1.06172e-23	0.718313	0.559	0.238	1.88805e-19	Proliferating HBC	IDH1
1.08319e-23	0.591277	0.621	0.28	1.92624e-19	Proliferating HBC	GGCT
1.116e-23	0.505478	0.981	0.771	1.98458e-19	Proliferating HBC	JPT1
1.2026e-23	0.555889	0.679	0.308	2.13859e-19	Proliferating HBC	NAP1L4
1.2304e-23	0.623198	0.852	0.494	2.18801e-19	Proliferating HBC	GALK1
1.25072e-23	0.624837	0.677	0.323	2.22416e-19	Proliferating HBC	ENSSSCG00000058091
1.25719e-23	0.648089	0.754	0.41	2.23567e-19	Proliferating HBC	OLA1
1.41298e-23	0.511634	0.842	0.479	2.5127e-19	Proliferating HBC	TIMM17B
1.42907e-23	0.773251	0.809	0.497	2.54131e-19	Proliferating HBC	LYVE1
1.55335e-23	0.516857	0.891	0.568	2.76232e-19	Proliferating HBC	RBM8A
1.74988e-23	0.614996	0.677	0.32	3.11181e-19	Proliferating HBC	CMC2
1.76413e-23	0.599088	0.859	0.514	3.13716e-19	Proliferating HBC	SMC1A
1.76697e-23	0.587529	0.769	0.42	3.14221e-19	Proliferating HBC	FH
1.87294e-23	0.578965	0.621	0.273	3.33065e-19	Proliferating HBC	DNPH1
1.90311e-23	0.529588	0.94	0.638	3.38431e-19	Proliferating HBC	CNBP
1.95458e-23	0.543858	0.925	0.6	3.47583e-19	Proliferating HBC	GLRX3
2.04559e-23	0.693393	0.591	0.245	3.63767e-19	Proliferating HBC	SOD2
2.27946e-23	0.59688	0.567	0.226	4.05356e-19	Proliferating HBC	FASN
2.35357e-23	0.621228	0.773	0.4	4.18535e-19	Proliferating HBC	RBM42
2.38936e-23	0.625852	0.563	0.226	4.249e-19	Proliferating HBC	HACD3
2.94446e-23	0.588914	0.704	0.347	5.23613e-19	Proliferating HBC	LBR
3.0347e-23	0.526464	0.91	0.568	5.39661e-19	Proliferating HBC	NDUFC2
3.11077e-23	0.739667	0.54	0.208	5.53188e-19	Proliferating HBC	EBPL
3.1729e-23	0.758367	0.503	0.193	5.64237e-19	Proliferating HBC	MYBBP1A
3.18422e-23	0.612453	0.63	0.265	5.66249e-19	Proliferating HBC	SRA1
3.55395e-23	0.831899	0.615	0.288	6.31999e-19	Proliferating HBC	TCERG1
3.5605e-23	0.789236	0.852	0.538	6.33163e-19	Proliferating HBC	UBE2S
3.57922e-23	0.572006	0.73	0.353	6.36494e-19	Proliferating HBC	GFUS
3.72963e-23	0.556352	0.914	0.6	6.63241e-19	Proliferating HBC	SRRM1
4.21418e-23	0.658303	0.623	0.305	7.49408e-19	Proliferating HBC	SMIM20
4.63398e-23	0.536784	0.529	0.209	8.24061e-19	Proliferating HBC	TIMM17A
4.67706e-23	0.553004	0.683	0.322	8.31722e-19	Proliferating HBC	GFER
4.74654e-23	0.561203	0.619	0.268	8.44077e-19	Proliferating HBC	NXT1
4.96145e-23	0.612645	0.578	0.246	8.82295e-19	Proliferating HBC	DNAJC10
5.08109e-23	0.522949	0.916	0.576	9.0357e-19	Proliferating HBC	PSMB4
5.15949e-23	0.767148	0.565	0.241	9.17512e-19	Proliferating HBC	RRM2
5.53632e-23	0.581463	0.501	0.198	9.84524e-19	Proliferating HBC	PINX1
6.14296e-23	0.520799	0.531	0.216	1.0924e-18	Proliferating HBC	SLC7A8
6.23447e-23	0.728387	0.522	0.219	1.10868e-18	Proliferating HBC	STRAP
6.71342e-23	0.576315	0.66	0.31	1.19385e-18	Proliferating HBC	TST
6.79812e-23	0.71597	0.55	0.228	1.20891e-18	Proliferating HBC	PTPRA
6.83533e-23	0.730731	0.574	0.253	1.21553e-18	Proliferating HBC	XPO5
7.01745e-23	0.565858	0.754	0.395	1.24791e-18	Proliferating HBC	ZNF207
7.25827e-23	0.510128	0.906	0.591	1.29074e-18	Proliferating HBC	SMC3
7.86066e-23	0.552194	0.726	0.365	1.39786e-18	Proliferating HBC	NARS1
7.90519e-23	0.677855	0.585	0.251	1.40578e-18	Proliferating HBC	EBP
7.92961e-23	0.58338	0.582	0.246	1.41012e-18	Proliferating HBC	STT3A
8.33108e-23	0.602335	0.745	0.38	1.48152e-18	Proliferating HBC	SRSF1
9.20978e-23	0.542823	0.889	0.548	1.63778e-18	Proliferating HBC	HNRNPR
9.74124e-23	0.65547	0.61	0.273	1.73228e-18	Proliferating HBC	NOL8
1.08528e-22	0.634849	0.567	0.238	1.92995e-18	Proliferating HBC	RRP1
1.10362e-22	0.548527	0.617	0.28	1.96257e-18	Proliferating HBC	CISD1
1.16017e-22	0.569584	0.6	0.255	2.06312e-18	Proliferating HBC	SUZ12
1.20948e-22	0.544106	0.64	0.302	2.15082e-18	Proliferating HBC	NDUFAF3
1.22885e-22	0.541403	0.758	0.38	2.18526e-18	Proliferating HBC	GON7
1.38169e-22	0.631393	0.576	0.245	2.45705e-18	Proliferating HBC	NXT2
1.42151e-22	0.621348	0.561	0.25	2.52787e-18	Proliferating HBC	UBA2
1.54663e-22	0.597328	0.593	0.263	2.75036e-18	Proliferating HBC	EXOSC4
1.58696e-22	0.535735	0.679	0.343	2.8221e-18	Proliferating HBC	LOC110261666
1.70107e-22	0.506947	0.687	0.33	3.02502e-18	Proliferating HBC	SDHA
1.70681e-22	0.634003	0.728	0.363	3.03521e-18	Proliferating HBC	TMEM165
1.72064e-22	0.512277	0.739	0.385	3.05981e-18	Proliferating HBC	PSMC6
1.85038e-22	0.605369	0.537	0.218	3.29054e-18	Proliferating HBC	PYCR3
2.1953e-22	0.530112	0.94	0.63	3.9039e-18	Proliferating HBC	YKT6
2.43901e-22	0.552156	0.752	0.404	4.33729e-18	Proliferating HBC	XPO1
2.4572e-22	0.602749	0.758	0.389	4.36964e-18	Proliferating HBC	PGK1
2.58749e-22	0.540283	0.927	0.596	4.60133e-18	Proliferating HBC	EIF3I
2.82128e-22	0.554438	0.578	0.26	5.01708e-18	Proliferating HBC	SDAD1
2.85633e-22	0.574857	0.69	0.358	5.07942e-18	Proliferating HBC	ALDH9A1
2.87737e-22	0.590119	0.912	0.598	5.11683e-18	Proliferating HBC	MRPL17
2.89665e-22	0.579267	0.792	0.444	5.15112e-18	Proliferating HBC	COMMD7
3.065e-22	0.512708	0.662	0.318	5.45049e-18	Proliferating HBC	HDAC2
3.49829e-22	0.521998	0.762	0.422	6.22101e-18	Proliferating HBC	DNAJA2
4.16978e-22	0.622574	0.724	0.372	7.41512e-18	Proliferating HBC	DDX21
4.94321e-22	0.697108	0.572	0.248	8.79052e-18	Proliferating HBC	GSR
5.34784e-22	0.523025	0.921	0.665	9.51006e-18	Proliferating HBC	CNDP2
5.49588e-22	0.507407	0.66	0.313	9.77332e-18	Proliferating HBC	UBE2K
5.8708e-22	0.572478	0.666	0.323	1.044e-17	Proliferating HBC	SIGMAR1
5.92324e-22	0.634171	0.555	0.238	1.05333e-17	Proliferating HBC	EXOSC8
6.12321e-22	0.77029	0.542	0.224	1.08889e-17	Proliferating HBC	CRYL1
6.4442e-22	0.531325	0.779	0.434	1.14597e-17	Proliferating HBC	MRPL55
6.74011e-22	0.532562	0.94	0.648	1.19859e-17	Proliferating HBC	HNRNPD
6.89106e-22	0.512845	0.976	0.73	1.22544e-17	Proliferating HBC	GRB2
8.23219e-22	0.623322	0.636	0.302	1.46393e-17	Proliferating HBC	LARP4
8.29327e-22	0.607874	0.891	0.605	1.47479e-17	Proliferating HBC	ODC1
8.45059e-22	0.662496	0.681	0.345	1.50277e-17	Proliferating HBC	PFKL
9.08663e-22	0.546083	0.653	0.313	1.61588e-17	Proliferating HBC	DRG1
9.72477e-22	0.58473	0.591	0.258	1.72936e-17	Proliferating HBC	HLTF
9.90381e-22	0.605111	0.597	0.263	1.76119e-17	Proliferating HBC	PTGR1
1.05683e-21	0.500973	0.906	0.573	1.87936e-17	Proliferating HBC	DHX9
1.06612e-21	0.534931	0.904	0.603	1.89589e-17	Proliferating HBC	PABPN1
1.14105e-21	0.503322	0.621	0.29	2.02914e-17	Proliferating HBC	EIPR1
1.37964e-21	0.540183	0.812	0.451	2.4534e-17	Proliferating HBC	CDC37
1.52358e-21	0.704261	0.531	0.233	2.70938e-17	Proliferating HBC	HSDL2
1.55416e-21	0.511876	0.769	0.419	2.76377e-17	Proliferating HBC	RPS19BP1
1.60984e-21	0.55933	0.677	0.33	2.86277e-17	Proliferating HBC	SRP72
1.64568e-21	0.605311	0.698	0.333	2.92652e-17	Proliferating HBC	RAD23A
1.70454e-21	0.518891	0.79	0.444	3.03118e-17	Proliferating HBC	TRIM28
1.89209e-21	0.503734	0.944	0.682	3.3647e-17	Proliferating HBC	MTDH
2.00483e-21	0.580744	0.634	0.313	3.56519e-17	Proliferating HBC	GRSF1
2.20468e-21	0.502661	0.604	0.28	3.92058e-17	Proliferating HBC	DNAJC2
2.39576e-21	0.507969	0.608	0.275	4.26037e-17	Proliferating HBC	MSH4
2.55311e-21	0.543158	0.732	0.363	4.54019e-17	Proliferating HBC	SRRT
2.61524e-21	0.51946	0.865	0.506	4.65069e-17	Proliferating HBC	SNRNP25
2.64355e-21	0.602968	0.711	0.362	4.70103e-17	Proliferating HBC	PSIP1
2.90755e-21	0.607642	0.608	0.288	5.1705e-17	Proliferating HBC	NSFL1C
3.16476e-21	0.52402	0.803	0.457	5.6279e-17	Proliferating HBC	PPM1G
3.33266e-21	0.546803	0.694	0.348	5.92646e-17	Proliferating HBC	MRPS14
3.46095e-21	0.605568	0.655	0.315	6.15461e-17	Proliferating HBC	MRPL18
3.51174e-21	0.583026	0.713	0.362	6.24492e-17	Proliferating HBC	HSD17B10
3.51631e-21	0.764055	0.505	0.213	6.25305e-17	Proliferating HBC	RRP15
3.60333e-21	0.505416	0.522	0.219	6.4078e-17	Proliferating HBC	STT3B
3.80143e-21	0.563112	0.685	0.347	6.76008e-17	Proliferating HBC	GRPEL1
4.11104e-21	0.705987	0.531	0.24	7.31066e-17	Proliferating HBC	H1-3
4.11805e-21	0.565425	0.546	0.241	7.32314e-17	Proliferating HBC	MRPL16
4.29865e-21	0.504344	0.565	0.246	7.64429e-17	Proliferating HBC	PRPF38A
4.37718e-21	0.594767	0.597	0.268	7.78395e-17	Proliferating HBC	SPRED1
4.44143e-21	0.606987	0.612	0.278	7.89819e-17	Proliferating HBC	LSM12
4.9072e-21	0.521976	0.919	0.618	8.72647e-17	Proliferating HBC	PHB2
4.90783e-21	0.524792	0.882	0.558	8.72759e-17	Proliferating HBC	NDUFV2
5.04615e-21	0.626609	0.544	0.241	8.97358e-17	Proliferating HBC	HAT1
5.3042e-21	0.506403	0.91	0.606	9.43246e-17	Proliferating HBC	MACROH2A1
5.54338e-21	0.552791	0.518	0.219	9.8578e-17	Proliferating HBC	PPIL1
5.75254e-21	0.6041	0.535	0.233	1.02297e-16	Proliferating HBC	CYB5B
6.16461e-21	0.644778	0.734	0.415	1.09625e-16	Proliferating HBC	CLTC
6.85391e-21	0.653368	0.531	0.228	1.21883e-16	Proliferating HBC	MRPL50
7.36145e-21	0.544503	0.52	0.214	1.30909e-16	Proliferating HBC	SNRNP40
7.40718e-21	0.575994	0.756	0.404	1.31722e-16	Proliferating HBC	CCAR1
7.6584e-21	0.636305	0.505	0.206	1.36189e-16	Proliferating HBC	PRIM1
7.68453e-21	0.56056	0.777	0.429	1.36654e-16	Proliferating HBC	ATP6AP2
9.56817e-21	0.707266	0.544	0.238	1.70151e-16	Proliferating HBC	RBBP8
9.61223e-21	0.613089	0.615	0.281	1.70934e-16	Proliferating HBC	MAN1B1
1.04216e-20	0.705517	0.537	0.229	1.85327e-16	Proliferating HBC	WDR18
1.14519e-20	0.538917	0.615	0.283	2.03649e-16	Proliferating HBC	YIF1B
1.14634e-20	0.521625	0.537	0.219	2.03854e-16	Proliferating HBC	RABL6
1.15345e-20	0.606052	0.884	0.605	2.05117e-16	Proliferating HBC	LAP3
1.53276e-20	0.520808	0.645	0.31	2.7257e-16	Proliferating HBC	ACO2
2.01459e-20	0.504949	0.7	0.369	3.58254e-16	Proliferating HBC	HADH
2.48016e-20	0.580798	0.904	0.578	4.41047e-16	Proliferating HBC	SMG1
2.61991e-20	0.562755	0.548	0.246	4.65898e-16	Proliferating HBC	ISOC2
2.64101e-20	0.715973	0.754	0.446	4.6965e-16	Proliferating HBC	PLIN2
2.75447e-20	0.539435	0.771	0.447	4.89827e-16	Proliferating HBC	PITPNB
2.77315e-20	0.634421	0.608	0.288	4.9315e-16	Proliferating HBC	LUZP1
2.93997e-20	0.613842	0.55	0.231	5.22816e-16	Proliferating HBC	ATP2A2
3.59178e-20	0.602299	0.797	0.506	6.38726e-16	Proliferating HBC	PSMB9
3.92494e-20	0.599416	0.578	0.256	6.97972e-16	Proliferating HBC	SLC39A1
4.73265e-20	0.559595	0.533	0.228	8.41607e-16	Proliferating HBC	HSD17B12
6.27677e-20	0.665952	0.525	0.229	1.1162e-15	Proliferating HBC	LRPPRC
6.41508e-20	0.662321	0.595	0.283	1.14079e-15	Proliferating HBC	MRPS23
6.71573e-20	0.503096	0.85	0.536	1.19426e-15	Proliferating HBC	SDHB
6.91457e-20	0.654614	0.512	0.208	1.22962e-15	Proliferating HBC	CD180
8.36104e-20	0.522462	0.559	0.255	1.48684e-15	Proliferating HBC	MRPL15
9.02459e-20	0.675589	0.537	0.24	1.60484e-15	Proliferating HBC	RUVBL1
9.09061e-20	0.639883	0.507	0.213	1.61658e-15	Proliferating HBC	ACOT9
1.47004e-19	0.52977	0.518	0.221	2.61418e-15	Proliferating HBC	ALDH16A1
1.79626e-19	0.588784	0.542	0.238	3.19428e-15	Proliferating HBC	ABHD11
2.73316e-19	0.66015	0.525	0.236	4.86038e-15	Proliferating HBC	SUCLA2
2.95422e-19	0.558257	0.542	0.243	5.25349e-15	Proliferating HBC	MPHOSPH10
3.30234e-19	0.652187	0.649	0.337	5.87255e-15	Proliferating HBC	SLC3A2
3.62632e-19	0.542815	0.57	0.268	6.44868e-15	Proliferating HBC	RIDA
4.3561e-19	0.562418	0.552	0.253	7.74645e-15	Proliferating HBC	ARMC1
4.40206e-19	0.50164	0.715	0.36	7.82817e-15	Proliferating HBC	RALB
5.19973e-19	0.574885	0.58	0.271	9.24667e-15	Proliferating HBC	ELOVL1
5.66965e-19	0.561077	0.54	0.241	1.00823e-14	Proliferating HBC	TERB1
5.80809e-19	0.526569	0.901	0.647	1.03285e-14	Proliferating HBC	AP2A2
7.18356e-19	0.537398	0.552	0.258	1.27745e-14	Proliferating HBC	MRPL32
7.24866e-19	0.619643	0.501	0.221	1.28903e-14	Proliferating HBC	PSMG2
8.70678e-19	0.578029	0.722	0.397	1.54833e-14	Proliferating HBC	IMPDH2
9.02965e-19	0.64241	0.522	0.235	1.60574e-14	Proliferating HBC	EIF2S1
1.0241e-18	0.54398	0.578	0.273	1.82116e-14	Proliferating HBC	MRPS18B
1.16757e-18	0.517183	0.565	0.251	2.07628e-14	Proliferating HBC	TNPO1
1.18028e-18	0.510888	0.57	0.258	2.09889e-14	Proliferating HBC	NRP2
1.45543e-18	0.507384	0.548	0.245	2.58819e-14	Proliferating HBC	GOSR2
1.47642e-18	0.503282	0.529	0.223	2.62552e-14	Proliferating HBC	UCK1
1.73199e-18	0.633891	0.525	0.238	3.08e-14	Proliferating HBC	TAPBP
1.87607e-18	0.546842	0.52	0.24	3.33622e-14	Proliferating HBC	KATNA1
1.94865e-18	0.575698	0.51	0.231	3.46529e-14	Proliferating HBC	DCUN1D5
2.00615e-18	0.54164	0.555	0.258	3.56754e-14	Proliferating HBC	MRPL43
2.58772e-18	0.54941	0.595	0.28	4.60174e-14	Proliferating HBC	SRM
2.93474e-18	0.651584	0.563	0.275	5.21886e-14	Proliferating HBC	CPM
3.72729e-18	0.503863	0.57	0.271	6.62825e-14	Proliferating HBC	TUFM
4.32027e-18	0.503213	0.816	0.539	7.68274e-14	Proliferating HBC	PLA2G7
5.26437e-18	0.500543	0.544	0.25	9.36163e-14	Proliferating HBC	TIMM50
7.09544e-18	0.556718	0.559	0.275	1.26178e-13	Proliferating HBC	GTPBP4
1.92003e-17	0.550374	0.516	0.245	3.4144e-13	Proliferating HBC	ENSSSCG00000009211
1.9775e-17	0.526753	0.529	0.253	3.51659e-13	Proliferating HBC	RBM14
2.03736e-17	0.526649	0.653	0.332	3.62303e-13	Proliferating HBC	ERG28
2.97161e-17	0.520319	0.876	0.606	5.28441e-13	Proliferating HBC	TOMM22
5.99196e-17	0.553427	0.51	0.233	1.06555e-12	Proliferating HBC	CCDC86
9.91529e-17	0.651856	0.582	0.298	1.76324e-12	Proliferating HBC	ALDH7A1
1.24358e-16	0.562087	0.694	0.4	2.21145e-12	Proliferating HBC	CALHM6
1.29513e-16	0.536226	0.544	0.265	2.30313e-12	Proliferating HBC	TXNRD1
1.34611e-16	0.535083	0.52	0.258	2.39378e-12	Proliferating HBC	KLHDC3
1.4666e-16	0.514278	0.527	0.255	2.60806e-12	Proliferating HBC	MAD2L2
3.61355e-16	0.55819	0.525	0.255	6.42597e-12	Proliferating HBC	PSMD11
6.91551e-16	0.513604	0.764	0.487	1.22978e-11	Proliferating HBC	IGHM
2.39189e-15	0.562474	0.533	0.273	4.25351e-11	Proliferating HBC	BZW2
7.56415e-15	0.530944	0.529	0.27	1.34513e-10	Proliferating HBC	GEMIN4
1.7263e-14	0.589062	0.546	0.28	3.06988e-10	Proliferating HBC	TIMD4
1.64729e-13	0.582494	0.55	0.31	2.92937e-09	Proliferating HBC	MXD3
1.32976e-11	0.732018	0.597	0.377	2.36471e-07	Proliferating HBC	H2AC20
6.42957e-23	1.27788	0.648	0.466	1.14337e-18	HBC	CFD
6.47378e-21	1.12805	0.887	0.919	1.15123e-16	HBC	IFI6
6.47588e-21	0.768081	0.938	0.975	1.15161e-16	HBC	SAT1
4.43883e-19	1.20244	0.807	0.789	7.89357e-15	HBC	ISG12(A)
7.15288e-16	0.932852	0.998	1	1.272e-11	HBC	HBE1
2.30783e-14	0.622341	0.977	0.994	4.10401e-10	HBC	CST3
1.1647e-13	0.922716	0.998	1	2.07118e-09	HBC	HBZ
5.1164e-13	0.992312	0.989	1	9.0985e-09	HBC	LOC110259958
2.36069e-12	0.572035	0.874	0.878	4.19801e-08	HBC	C1QB
7.52762e-12	0.585753	0.874	0.992	1.33864e-07	HBC	ITM2B
1.34567e-11	1.10868	0.754	0.76	2.39301e-07	HBC	ENSSSCG00000060622
2.99195e-11	0.626357	0.802	0.925	5.32058e-07	HBC	CSF1R
4.28572e-11	0.654524	0.885	0.971	7.62129e-07	HBC	PRDX2
1.57341e-09	1.28238	0.876	0.943	2.798e-05	HBC	ENSSSCG00000055221
3.51161e-09	0.609532	0.885	0.946	6.24469e-05	HBC	FCGR3A
9.47725e-07	1.00726	0.653	0.695	0.0168534	HBC	BTG2
9.59111e-07	0.588251	0.791	0.941	0.0170559	HBC	LAPTM5
1.10991e-30	2.55734	0.6	0.16	1.97376e-26	Neutrophil	PILRA
6.11707e-23	2.95057	0.705	0.31	1.0878e-18	Neutrophil	TSPO
8.57064e-18	2.40326	0.821	0.551	1.52412e-13	Neutrophil	SERPINB1
1.3289e-17	1.40862	0.905	0.505	2.36319e-13	Neutrophil	CFD
6.75852e-16	0.952098	0.989	0.903	1.20187e-11	Neutrophil	TYROBP
6.12282e-15	0.900328	0.937	0.832	1.08882e-10	Neutrophil	PSAP
8.41455e-15	1.9059	0.537	0.233	1.49636e-10	Neutrophil	FXYD5
3.04575e-14	1.57359	0.853	0.683	5.41626e-10	Neutrophil	CD74
2.35944e-13	0.860528	0.926	0.741	4.1958e-09	Neutrophil	ENSSSCG00000060622
3.0027e-13	1.38881	0.579	0.264	5.3397e-09	Neutrophil	MARCHF1
5.47321e-13	1.60354	0.568	0.288	9.733e-09	Neutrophil	CASP1
5.33394e-12	1.76261	0.768	0.571	9.48534e-08	Neutrophil	CORO1A
8.62618e-12	0.971779	0.758	0.453	1.53399e-07	Neutrophil	PLD4
1.04099e-11	1.65192	0.758	0.525	1.8512e-07	Neutrophil	SLA-DQB1
1.10252e-11	1.24828	0.811	0.562	1.96062e-07	Neutrophil	SLA-DMB
1.3365e-11	1.70233	0.516	0.244	2.37669e-07	Neutrophil	SLA-DRB1
1.63794e-11	1.04668	0.905	0.833	2.91276e-07	Neutrophil	GIMAP1
2.30787e-11	0.804269	0.916	0.772	4.10409e-07	Neutrophil	IFITM3
1.21135e-10	1.81613	0.853	0.648	2.15415e-06	Neutrophil	SRGN
1.41034e-10	1.75956	0.684	0.442	2.50801e-06	Neutrophil	HLA-DRA
1.92036e-10	1.7242	0.505	0.256	3.41498e-06	Neutrophil	GPR183
2.75077e-10	1.51248	0.579	0.33	4.89169e-06	Neutrophil	NR4A3
4.39331e-09	0.739372	0.895	0.78	7.81263e-05	Neutrophil	ARHGDIB
4.64198e-09	0.90429	0.853	0.709	8.25484e-05	Neutrophil	RGS19
4.76599e-09	1.23823	0.663	0.428	8.47537e-05	Neutrophil	SLA-DMA
5.33203e-09	1.15986	0.705	0.515	9.48195e-05	Neutrophil	ID2
5.49339e-09	0.960834	0.789	0.62	9.7689e-05	Neutrophil	STK17A
1.336e-08	0.976208	0.737	0.554	0.00023758	Neutrophil	SH3BGRL
2.12021e-08	0.86635	0.853	0.718	0.000377038	Neutrophil	TIMP2
2.28084e-08	1.47417	0.537	0.323	0.000405601	Neutrophil	RAC2
2.82688e-08	0.777231	0.968	0.936	0.000502704	Neutrophil	ENSSSCG00000052432
9.58865e-08	1.47228	0.526	0.303	0.00170515	Neutrophil	NFIL3
1.17957e-07	0.951019	0.747	0.527	0.00209763	Neutrophil	SGK1
1.24585e-07	0.865989	0.863	0.698	0.00221549	Neutrophil	SLC2A3
1.25653e-07	0.894435	0.758	0.562	0.00223449	Neutrophil	CYBB
3.29085e-07	0.976071	0.611	0.387	0.00585213	Neutrophil	ADA2
4.95834e-07	0.990525	0.695	0.499	0.00881742	Neutrophil	CD86
6.29766e-07	0.989543	0.568	0.37	0.0111991	Neutrophil	FAM107B
7.08188e-07	0.596118	0.968	0.955	0.0125937	Neutrophil	OAZ1
8.01865e-07	1.20667	0.589	0.432	0.0142596	Neutrophil	UCP2
8.22517e-07	0.968058	0.663	0.526	0.0146268	Neutrophil	RAMP2
8.66069e-07	1.11522	0.674	0.486	0.0154013	Neutrophil	ITGB2
8.78789e-07	0.727867	0.768	0.582	0.0156275	Neutrophil	BIRC3
1.00463e-06	0.61778	0.947	0.873	0.0178653	Neutrophil	LAPTM5
1.21835e-06	0.915127	0.684	0.504	0.021666	Neutrophil	ICAM1
1.22681e-06	0.893462	0.758	0.584	0.0218164	Neutrophil	PTPRC
1.26659e-06	1.43829	0.611	0.512	0.0225238	Neutrophil	PLBD1
1.4043e-06	1.35067	0.558	0.363	0.0249726	Neutrophil	HBEGF
1.53699e-06	0.961217	0.779	0.631	0.0273324	Neutrophil	GIMAP4
1.69541e-06	0.883737	0.726	0.594	0.0301495	Neutrophil	CFP
1.70333e-06	0.73363	0.747	0.583	0.0302903	Neutrophil	ARL5B
1.87021e-06	0.924194	0.716	0.55	0.033258	Neutrophil	CREM
2.67525e-06	1.14928	0.789	0.723	0.047574	Neutrophil	LOC100524999
2.76982e-06	0.807703	0.684	0.549	0.0492558	Neutrophil	FNBP1
1.48191e-119	2.78941	0.791	0.025	2.63528e-115	iSC	MTUS1
2.08079e-111	2.55227	0.731	0.022	3.70028e-107	iSC	HOXA10
5.66174e-111	3.08371	0.746	0.026	1.00683e-106	iSC	LAMA4
3.49333e-108	3.18449	0.761	0.03	6.21219e-104	iSC	MATN2
3.76017e-108	2.59036	0.776	0.03	6.68671e-104	iSC	LTBP4
7.16133e-107	3.38406	0.91	0.058	1.2735e-102	iSC	GPX8
2.39064e-104	2.7682	0.851	0.046	4.25128e-100	iSC	GPC1
3.41949e-104	2.30317	0.657	0.017	6.08087e-100	iSC	PLPP3
1.39452e-100	2.67393	0.851	0.048	2.47987e-96	iSC	TCF21
1.48868e-100	2.34898	0.627	0.016	2.64731e-96	iSC	ZNF503
6.1891e-100	2.31524	0.597	0.013	1.10061e-95	iSC	FBN1
7.61415e-100	2.31096	0.716	0.027	1.35402e-95	iSC	TEAD1
6.63408e-99	2.54909	0.776	0.038	1.17974e-94	iSC	PRRX2
1.17447e-98	2.54961	0.761	0.034	2.08856e-94	iSC	GPC3
1.70863e-98	2.86156	0.776	0.039	3.03845e-94	iSC	MYOF
2.11278e-98	2.10759	0.567	0.011	3.75715e-94	iSC	PCDH7
5.64139e-98	2.75715	0.791	0.04	1.00321e-93	iSC	GATA6
3.37917e-97	2.85749	0.746	0.034	6.00918e-93	iSC	PLOD2
1.16617e-96	2.7638	0.821	0.048	2.07381e-92	iSC	MRC2
1.23366e-96	2.95703	0.642	0.02	2.19381e-92	iSC	LIMCH1
4.60073e-96	1.77758	0.552	0.01	8.18148e-92	iSC	DPYSL3
2.10108e-95	2.46915	0.776	0.04	3.73635e-91	iSC	P3H3
2.9227e-94	2.40111	0.627	0.019	5.19743e-90	iSC	PDGFRA
3.06628e-94	2.73714	0.821	0.048	5.45277e-90	iSC	MFAP2
6.04759e-94	1.90597	0.552	0.011	1.07544e-89	iSC	S1PR3
3.54291e-93	3.17853	0.91	0.077	6.30035e-89	iSC	CPXM2
2.06139e-92	3.88775	0.985	0.102	3.66577e-88	iSC	PEG10
2.96913e-92	1.97372	0.522	0.009	5.28001e-88	iSC	CRISPLD1
4.32565e-91	2.71915	0.701	0.032	7.6923e-87	iSC	PGF
1.88043e-90	2.53422	0.627	0.022	3.34397e-86	iSC	EGFR
2.45652e-90	2.13819	0.537	0.011	4.36844e-86	iSC	HAND2
3.76028e-90	3.04468	0.672	0.029	6.68691e-86	iSC	LIFR
5.5899e-90	2.10955	0.657	0.026	9.94052e-86	iSC	CDC42EP1
7.78543e-90	1.9073	0.522	0.01	1.38448e-85	iSC	SIDT1
2.75184e-89	2.50584	0.746	0.04	4.8936e-85	iSC	CDH11
2.99896e-89	2.90371	0.851	0.064	5.33306e-85	iSC	NID2
8.34878e-89	2.29201	0.687	0.03	1.48466e-84	iSC	NID1
9.81779e-89	2.50497	0.716	0.036	1.7459e-84	iSC	COL6A1
2.27641e-88	3.57063	0.866	0.072	4.04815e-84	iSC	COL14A1
3.38027e-88	2.2729	0.627	0.023	6.01113e-84	iSC	WNT2
9.45465e-88	2.26123	0.806	0.052	1.68132e-83	iSC	FERMT2
1.77454e-87	2.39588	0.672	0.03	3.15566e-83	iSC	AASS
6.38275e-87	2.14586	0.567	0.016	1.13504e-82	iSC	HOXA13
2.61385e-86	2.72089	0.881	0.072	4.64821e-82	iSC	RBP1
5.4344e-86	2.2096	0.776	0.049	9.66399e-82	iSC	STK39
6.22671e-86	3.46364	0.746	0.045	1.1073e-81	iSC	RSPO3
9.06657e-86	2.05965	0.612	0.022	1.61231e-81	iSC	ADAMTS12
1.22026e-85	2.89617	0.731	0.044	2.16999e-81	iSC	AMOTL2
2.15244e-85	2.51067	0.925	0.085	3.82768e-81	iSC	EFEMP2
7.44896e-85	2.19749	0.716	0.038	1.32465e-80	iSC	COX4I2
7.64076e-84	2.10524	0.597	0.022	1.35876e-79	iSC	PTPN13
1.50687e-83	3.04581	0.955	0.107	2.67966e-79	iSC	FKBP10
1.65966e-81	2.3915	0.866	0.072	2.95137e-77	iSC	PITX2
2.43705e-81	3.1331	0.881	0.088	4.33381e-77	iSC	LOXL2
5.79085e-81	2.826	0.91	0.093	1.02979e-76	iSC	CDC42EP5
1.30636e-80	3.07194	0.821	0.066	2.3231e-76	iSC	LRRC17
1.74933e-80	2.27829	0.597	0.024	3.11083e-76	iSC	SPON1
8.34982e-80	2.58739	0.836	0.069	1.48485e-75	iSC	ADAMTS1
6.02629e-79	2.3434	0.687	0.039	1.07165e-74	iSC	VASN
2.06167e-78	2.54111	0.701	0.042	3.66627e-74	iSC	MYLK
4.51228e-78	2.54803	0.881	0.084	8.02419e-74	iSC	EMILIN1
5.43455e-78	3.76801	0.94	0.118	9.66426e-74	iSC	CCN1
8.26569e-78	1.83152	0.582	0.023	1.46989e-73	iSC	GATA5
3.00637e-77	2.20397	0.642	0.033	5.34623e-73	iSC	CYGB
4.37277e-77	2.10373	0.627	0.031	7.77609e-73	iSC	CD248
6.78417e-77	1.81328	0.567	0.022	1.20643e-72	iSC	PHLDB2
1.53566e-76	2.3168	0.642	0.034	2.73086e-72	iSC	DSP
1.62401e-76	2.89208	0.657	0.037	2.88797e-72	iSC	APCDD1
2.02398e-76	2.08391	0.716	0.046	3.59924e-72	iSC	CGNL1
2.16164e-76	3.09716	0.642	0.035	3.84404e-72	iSC	NPR3
5.39789e-76	2.32439	0.821	0.068	9.59907e-72	iSC	TGFBR3
9.23253e-76	1.9583	0.552	0.021	1.64182e-71	iSC	CRISPLD2
1.38387e-75	1.70911	0.552	0.021	2.46094e-71	iSC	CNTFR
1.52831e-75	1.76912	0.597	0.027	2.71779e-71	iSC	ACSS3
2.21725e-75	2.57506	0.597	0.029	3.94293e-71	iSC	ADAMTS5
4.13937e-75	2.33701	0.746	0.054	7.36104e-71	iSC	SNAI2
7.09211e-75	1.75087	0.567	0.023	1.26119e-70	iSC	MEIS2
7.82907e-74	3.21595	0.91	0.109	1.39224e-69	iSC	COL12A1
8.75726e-74	2.12495	0.582	0.027	1.5573e-69	iSC	LTBP1
1.04495e-73	1.91414	0.552	0.022	1.85824e-69	iSC	YAP1
2.184e-73	2.4497	0.776	0.066	3.8838e-69	iSC	CHPF
2.87933e-73	2.47353	0.791	0.067	5.12032e-69	iSC	HAND1
3.75256e-73	2.7135	0.672	0.043	6.67317e-69	iSC	SERPINE2
2.75278e-72	2.91469	0.791	0.071	4.89526e-68	iSC	BAMBI
5.4872e-72	1.61064	0.522	0.019	9.75788e-68	iSC	NDN
8.15368e-72	2.87187	0.731	0.056	1.44997e-67	iSC	HAPLN1
1.9834e-71	1.8846	0.731	0.055	3.52708e-67	iSC	MAP1A
2.52704e-71	1.94239	0.567	0.026	4.49384e-67	iSC	ASIP
5.23102e-71	2.0943	0.716	0.052	9.30232e-67	iSC	BEX3
7.29355e-71	2.53148	0.761	0.066	1.29701e-66	iSC	P3H4
1.63362e-70	2.41161	0.672	0.046	2.90506e-66	iSC	TNXB
3.21132e-70	2.35764	0.597	0.032	5.71068e-66	iSC	PTX3
4.85932e-69	2.59479	0.836	0.088	8.64133e-65	iSC	CNN3
5.22353e-69	2.63137	0.791	0.078	9.289e-65	iSC	FSTL1
1.2258e-68	2.74556	0.836	0.095	2.17983e-64	iSC	HTRA3
1.32999e-68	2.87486	0.761	0.072	2.36512e-64	iSC	CDO1
3.72569e-68	2.96029	0.94	0.142	6.62539e-64	iSC	COPZ2
8.16342e-68	2.29125	0.731	0.062	1.4517e-63	iSC	SLC9A3R2
4.85214e-67	1.778	0.627	0.039	8.62856e-63	iSC	ZFPM2
7.56126e-67	3.76541	0.955	0.151	1.34462e-62	iSC	A2M
1.07041e-66	1.77189	0.687	0.051	1.9035e-62	iSC	FBLN2
1.14766e-66	3.61502	0.97	0.162	2.04089e-62	iSC	MEST
1.9916e-66	3.17418	0.91	0.135	3.54166e-62	iSC	MMP23B
2.25133e-66	2.50837	0.746	0.068	4.00355e-62	iSC	MYH10
2.36901e-66	2.74328	0.866	0.107	4.2128e-62	iSC	LAMB1
2.46977e-66	1.74766	0.552	0.028	4.39199e-62	iSC	NES
4.97684e-66	3.58491	0.925	0.149	8.85032e-62	iSC	LOX
7.51203e-66	2.14842	0.791	0.077	1.33586e-61	iSC	HSPG2
4.71983e-65	1.84935	0.552	0.029	8.39328e-61	iSC	GPC4
5.67434e-65	3.23176	1	0.204	1.00907e-60	iSC	COL18A1
1.02085e-64	2.84537	0.821	0.099	1.81538e-60	iSC	CSRP2
1.12086e-64	2.81312	0.851	0.102	1.99322e-60	iSC	GJA1
1.6973e-64	2.60471	0.627	0.044	3.01831e-60	iSC	MAP1B
1.83171e-64	2.17294	0.612	0.041	3.25733e-60	iSC	PHGDH
2.05593e-64	2.97608	0.881	0.128	3.65606e-60	iSC	KDELR3
2.5287e-64	1.83115	0.582	0.034	4.49679e-60	iSC	PITX1
3.46932e-64	2.10285	0.507	0.024	6.16949e-60	iSC	MLLT3
1.06486e-63	1.61024	0.507	0.023	1.89363e-59	iSC	NRG1
1.2314e-63	2.88894	0.97	0.178	2.1898e-59	iSC	AEBP1
2.19279e-63	2.81134	0.896	0.122	3.89943e-59	iSC	ID1
4.21142e-63	2.62247	0.896	0.128	7.48917e-59	iSC	OLFML3
1.10024e-62	1.83494	0.567	0.034	1.95657e-58	iSC	RHOBTB3
1.13e-62	2.65226	0.94	0.151	2.00948e-58	iSC	QSOX1
6.31795e-62	1.80068	0.522	0.027	1.12352e-57	iSC	ENSSSCG00000061997
8.49821e-62	2.57385	0.716	0.068	1.51124e-57	iSC	BMP4
5.01632e-61	2.06779	0.657	0.055	8.92053e-57	iSC	GPX7
6.86009e-61	1.8179	0.537	0.03	1.21993e-56	iSC	SRPX
8.66852e-61	2.47217	0.507	0.027	1.54152e-56	iSC	SMTNL2
1.40906e-60	3.65139	0.97	0.193	2.50573e-56	iSC	PTN
3.45078e-60	1.58138	0.567	0.035	6.13652e-56	iSC	BCAS4
1.82866e-59	2.1055	0.522	0.03	3.2519e-55	iSC	PKP2
4.1131e-59	1.83416	0.537	0.032	7.31433e-55	iSC	TGFB1I1
6.09833e-59	1.81748	0.537	0.032	1.08447e-54	iSC	FXYD7
1.43832e-58	2.00065	0.552	0.036	2.55776e-54	iSC	RHOD
1.48998e-58	2.10067	0.567	0.038	2.64964e-54	iSC	C1S
2.75392e-58	2.25401	0.731	0.079	4.89729e-54	iSC	RYK
3.94003e-58	1.90682	0.806	0.098	7.00655e-54	iSC	LAMA5
5.13046e-58	3.24228	0.97	0.215	9.12351e-54	iSC	PCOLCE
5.53334e-58	1.55794	0.507	0.028	9.83994e-54	iSC	PAPLN
2.77037e-57	2.07281	0.612	0.049	4.92655e-53	iSC	AMOT
6.97147e-57	3.60436	1	0.243	1.23974e-52	iSC	COL4A2
3.29787e-56	2.12407	0.582	0.045	5.86461e-52	iSC	LOC100626247
3.99375e-56	2.18354	0.701	0.072	7.10209e-52	iSC	COL16A1
5.65883e-56	3.5823	1	0.262	1.00631e-51	iSC	COL5A2
6.32217e-56	1.84722	0.672	0.063	1.12427e-51	iSC	PLAT
1.00393e-55	2.95133	0.97	0.214	1.78528e-51	iSC	RCN3
1.07133e-55	2.42709	0.94	0.173	1.90515e-51	iSC	RARRES2
1.67984e-55	2.23771	0.507	0.031	2.98726e-51	iSC	F3
2.52988e-55	2.99519	0.985	0.231	4.49889e-51	iSC	SPARC
1.28979e-54	2.1761	0.716	0.079	2.29363e-50	iSC	CTHRC1
3.41769e-54	2.23983	0.522	0.035	6.07767e-50	iSC	COL7A1
5.06946e-54	1.76481	0.537	0.037	9.01502e-50	iSC	ANGPTL2
3.4265e-53	1.66549	0.672	0.065	6.09334e-49	iSC	TMEM9
4.53096e-53	2.98757	0.985	0.247	8.05741e-49	iSC	FBLN1
7.70185e-53	1.79922	0.657	0.064	1.36962e-48	iSC	TSKU
2.63363e-52	2.12399	0.731	0.087	4.68338e-48	iSC	TMEM98
9.47833e-52	1.82422	0.507	0.034	1.68553e-47	iSC	PTPRS
1.15745e-51	2.69222	0.821	0.124	2.0583e-47	iSC	MYL9
3.13422e-51	2.68918	0.97	0.239	5.57359e-47	iSC	SPATS2L
3.84516e-51	1.77175	0.687	0.074	6.83786e-47	iSC	SPON2
3.84659e-51	3.06568	0.582	0.051	6.84039e-47	iSC	ACTG2
4.71811e-51	2.17806	0.881	0.152	8.39021e-47	iSC	MAGED1
5.32913e-51	3.7194	0.985	0.3	9.4768e-47	iSC	IGFBP7
8.5239e-51	4.18518	1	0.33	1.5158e-46	iSC	COL4A1
1.62636e-50	2.51767	0.896	0.179	2.89215e-46	iSC	FAM114A1
1.9716e-50	2.06165	0.612	0.058	3.50609e-46	iSC	CCN2
2.9894e-50	1.97716	0.791	0.108	5.31606e-46	iSC	SPTBN1
3.48735e-50	2.39467	0.687	0.082	6.20156e-46	iSC	CPZ
3.89631e-50	1.63723	0.507	0.036	6.9288e-46	iSC	FRMD6
8.4153e-50	3.29918	0.91	0.222	1.49649e-45	iSC	CAVIN3
2.12814e-49	1.6629	0.507	0.038	3.78448e-45	iSC	B3GNT9
5.09212e-49	2.97351	0.642	0.072	9.05531e-45	iSC	RRAD
1.25342e-48	2.56713	0.507	0.04	2.22896e-44	iSC	AKAP12
2.33272e-48	2.33306	0.567	0.052	4.14828e-44	iSC	SOD3
4.63099e-48	2.50168	0.985	0.267	8.2353e-44	iSC	SELENOM
8.52042e-48	1.69016	0.567	0.052	1.51519e-43	iSC	LHFPL6
1.72801e-47	4.16234	1	0.405	3.07291e-43	iSC	DCN
2.06977e-47	1.53544	0.657	0.073	3.68068e-43	iSC	S100A13
2.51888e-47	1.66564	0.537	0.046	4.47933e-43	iSC	PALLD
2.86461e-47	2.46212	0.836	0.147	5.09414e-43	iSC	P4HA2
3.16542e-47	1.95185	0.522	0.043	5.62907e-43	iSC	SSC5D
3.52557e-47	1.84348	0.552	0.05	6.26951e-43	iSC	WFIKKN1
4.66418e-47	1.89168	0.687	0.088	8.29431e-43	iSC	RAB34
7.39918e-46	1.67857	0.582	0.058	1.3158e-41	iSC	LAMB2
8.65883e-46	2.40256	0.896	0.19	1.5398e-41	iSC	PON2
8.9544e-46	3.56361	1	0.408	1.59236e-41	iSC	FN1
1.01393e-45	1.63193	0.537	0.048	1.80307e-41	iSC	GJC1
2.63017e-45	2.70947	1	0.312	4.67724e-41	iSC	CALD1
5.32421e-45	1.91587	0.776	0.119	9.46805e-41	iSC	FKBP14
5.93007e-45	1.61833	0.731	0.099	1.05454e-40	iSC	ID3
6.65595e-45	2.05546	0.731	0.106	1.18363e-40	iSC	C1QTNF6
8.97223e-45	3.09366	0.955	0.304	1.59553e-40	iSC	WFDC1
1.76892e-44	3.01612	1	0.433	3.14567e-40	iSC	COL5A1
2.2858e-44	1.61003	0.657	0.079	4.06484e-40	iSC	EMP1
4.8694e-44	2.21877	0.866	0.166	8.65925e-40	iSC	PPP1R14A
3.32729e-43	2.23759	0.701	0.104	5.91692e-39	iSC	PKIG
7.30835e-43	3.75277	1	0.546	1.29964e-38	iSC	LUM
8.86492e-43	3.25755	0.955	0.318	1.57645e-38	iSC	IGF2
1.55621e-42	1.49301	0.537	0.052	2.76741e-38	iSC	AOPEP
3.81934e-42	2.91491	0.985	0.458	6.79194e-38	iSC	SERPINH1
4.41801e-42	4.38188	1	0.819	7.85655e-38	iSC	COL1A2
5.46324e-42	1.93063	0.821	0.15	9.71528e-38	iSC	IFNGR2
6.82147e-42	1.90209	0.806	0.144	1.21306e-37	iSC	ITGA5
7.9564e-42	4.32199	1	0.768	1.41489e-37	iSC	COL1A1
2.5283e-41	1.88919	0.896	0.234	4.49607e-37	iSC	APOA1
3.07593e-41	1.84549	0.836	0.166	5.46993e-37	iSC	DSTN
5.28664e-41	1.56507	0.731	0.107	9.40123e-37	iSC	TCAF1
7.65745e-41	3.77697	1	0.886	1.36172e-36	iSC	COL3A1
8.62311e-41	1.27048	0.567	0.061	1.53345e-36	iSC	EFNB1
4.03426e-40	1.38366	0.582	0.065	7.17413e-36	iSC	RBMS2
5.02793e-40	1.67776	0.657	0.094	8.94116e-36	iSC	ENSSSCG00000029761
5.2806e-40	2.4884	0.985	0.376	9.3905e-36	iSC	RCN1
1.37452e-39	1.97034	0.716	0.116	2.44431e-35	iSC	PHLDA2
1.54404e-39	2.04595	0.687	0.109	2.74577e-35	iSC	CREB3L1
1.61432e-39	1.75081	0.791	0.141	2.87074e-35	iSC	SMIM1
3.85318e-39	1.53879	0.672	0.094	6.85211e-35	iSC	NECTIN2
3.98411e-39	2.14954	0.925	0.249	7.08494e-35	iSC	P3H1
9.00078e-39	1.83939	0.612	0.08	1.60061e-34	iSC	AHNAK
2.61415e-38	1.50502	0.791	0.143	4.64874e-34	iSC	C2H11orf24
2.66383e-38	2.18998	0.866	0.221	4.73708e-34	iSC	LAMC1
4.73818e-38	1.53079	0.612	0.08	8.4259e-34	iSC	RASSF8
8.46101e-38	2.16978	0.985	0.35	1.50462e-33	iSC	S100A6
8.89504e-38	1.29486	0.507	0.052	1.58181e-33	iSC	FSTL3
2.22322e-37	1.92512	0.94	0.245	3.95356e-33	iSC	BGN
3.72703e-37	3.05538	1	0.975	6.62778e-33	iSC	APOE
5.07627e-37	1.77987	0.716	0.12	9.02712e-33	iSC	PDIA2
6.21924e-37	1.36555	0.746	0.121	1.10597e-32	iSC	PXDC1
1.4769e-36	1.77972	0.761	0.14	2.62637e-32	iSC	C1QTNF1
1.06036e-35	1.44059	0.522	0.061	1.88564e-31	iSC	RHOU
1.22033e-35	1.25841	0.522	0.059	2.17011e-31	iSC	TMEM132A
1.72803e-35	1.84586	0.91	0.235	3.07296e-31	iSC	PXDN
2.56572e-35	3.03604	0.985	0.576	4.56262e-31	iSC	SERPINF1
4.88978e-35	2.47984	0.97	0.394	8.69549e-31	iSC	TPM1
2.0246e-34	2.88771	0.642	0.105	3.60034e-30	iSC	TAGLN
5.476e-34	3.4115	0.836	0.242	9.73797e-30	iSC	ACTA2
5.49468e-34	1.83361	0.896	0.229	9.7712e-30	iSC	ARL4A
9.97999e-34	1.68199	0.582	0.086	1.77474e-29	iSC	NUCB2
1.22517e-33	1.0912	0.552	0.072	2.17871e-29	iSC	PCGF2
2.14451e-33	1.32599	0.881	0.194	3.81358e-29	iSC	CDKN1C
5.8941e-33	2.20314	0.627	0.106	1.04815e-28	iSC	NREP
1.72918e-32	2.37372	0.97	0.409	3.075e-28	iSC	TPM2
2.09777e-32	1.67961	0.731	0.149	3.73047e-28	iSC	ASPH
2.78034e-32	1.23569	0.672	0.111	4.94428e-28	iSC	ZCCHC24
6.93646e-32	1.59595	0.672	0.117	1.23351e-27	iSC	EDNRB
1.7013e-31	1.91608	0.94	0.36	3.02543e-27	iSC	TXNDC5
1.87902e-31	1.73359	0.731	0.153	3.34146e-27	iSC	LIMA1
2.58245e-31	1.34437	0.851	0.197	4.59237e-27	iSC	EXT1
3.66284e-31	1.35782	0.597	0.093	6.51363e-27	iSC	C1R
2.25563e-30	1.60323	0.672	0.127	4.01119e-26	iSC	KLHDC10
4.38416e-30	2.16232	0.97	0.355	7.79636e-26	iSC	VCAN
5.77766e-30	1.89387	0.612	0.113	1.02744e-25	iSC	CKAP4
6.86966e-30	1.25755	0.687	0.134	1.22163e-25	iSC	EVA1B
6.93606e-30	1.36778	0.731	0.156	1.23344e-25	iSC	FKBP7
7.43718e-30	1.47865	0.836	0.205	1.32255e-25	iSC	PDIA5
7.60762e-30	1.34004	0.657	0.116	1.35286e-25	iSC	MXRA7
1.96608e-29	1.42723	0.597	0.1	3.49627e-25	iSC	C1orf198
2.25946e-29	1.67425	0.896	0.296	4.01799e-25	iSC	FKBP9
3.11881e-29	1.49093	0.836	0.224	5.54619e-25	iSC	IKBIP
3.12873e-29	1.59463	0.881	0.266	5.56382e-25	iSC	TMEM263
4.14697e-29	1.26268	0.716	0.143	7.37456e-25	iSC	IL11RA
6.15422e-29	1.43529	0.821	0.206	1.0944e-24	iSC	TSPAN6
6.44255e-29	1.53981	0.701	0.151	1.14568e-24	iSC	SEC24D
7.62967e-29	1.38381	0.567	0.093	1.35678e-24	iSC	PLPP5
1.39767e-28	1.40725	0.851	0.236	2.48548e-24	iSC	CNN2
4.03767e-28	1.87607	0.925	0.361	7.18019e-24	iSC	CDK2AP1
4.12257e-28	1.15953	0.582	0.098	7.33117e-24	iSC	SEC23A
1.05446e-27	1.49409	0.567	0.098	1.87515e-23	iSC	ENHO
1.05809e-27	1.49539	0.701	0.155	1.88161e-23	iSC	PTGR3
1.16996e-27	1.61774	1	0.51	2.08054e-23	iSC	TIMP1
7.79394e-27	1.52428	0.881	0.269	1.386e-22	iSC	DDB1
2.99135e-26	1.10421	0.507	0.08	5.31951e-22	iSC	SLC22A17
7.27867e-26	1.45595	0.746	0.187	1.29437e-21	iSC	P4HA1
1.99355e-25	1.47761	0.537	0.096	3.54513e-21	iSC	EMID1
3.03e-25	1.3686	0.701	0.175	5.38825e-21	iSC	SERHL2
4.81624e-25	1.19287	0.672	0.143	8.56473e-21	iSC	PRTFDC1
5.4776e-25	1.41884	0.985	0.523	9.74082e-21	iSC	FLNA
5.73729e-25	1.14122	0.701	0.159	1.02026e-20	iSC	CTTN
8.21655e-25	0.997941	0.746	0.169	1.46115e-20	iSC	CREB3L2
9.94174e-25	1.42937	0.731	0.185	1.76794e-20	iSC	CPXM1
1.31899e-24	1.12644	0.612	0.119	2.34556e-20	iSC	B4GALT2
1.83303e-24	0.819196	0.567	0.1	3.25968e-20	iSC	C4orf48
2.05054e-24	1.59584	0.731	0.185	3.64647e-20	iSC	TMEM88
2.51718e-24	1.55271	0.91	0.371	4.47631e-20	iSC	PYCR1
8.99896e-24	1.50469	0.642	0.152	1.60028e-19	iSC	CFL2
1.14923e-23	1.09306	0.537	0.099	2.04368e-19	iSC	HS6ST1
1.67454e-23	1.16868	0.522	0.093	2.97783e-19	iSC	KIF3A
2.79575e-23	1.50621	0.97	0.58	4.97167e-19	iSC	PRDX4
2.91377e-23	0.983784	0.552	0.105	5.18156e-19	iSC	SKP2
3.28176e-23	1.60683	0.776	0.241	5.83595e-19	iSC	CLIC4
3.91908e-23	1.511	0.896	0.332	6.96931e-19	iSC	LMAN1
5.01529e-23	1.0349	0.746	0.197	8.91869e-19	iSC	CTSV
5.87766e-23	0.946578	0.627	0.132	1.04523e-18	iSC	RBPMS
1.49399e-22	1.44384	0.94	0.431	2.65676e-18	iSC	REXO2
1.63177e-22	1.50101	0.821	0.258	2.90178e-18	iSC	SPTY2D1
1.67783e-22	1.11027	0.881	0.277	2.98369e-18	iSC	POFUT2
1.71691e-22	1.57091	0.97	0.484	3.05319e-18	iSC	IFNGR1
2.86572e-22	2.66384	0.791	0.278	5.09611e-18	iSC	KRT19
5.8412e-22	1.00743	0.672	0.159	1.03874e-17	iSC	PEX10
6.73032e-22	1.11347	0.851	0.272	1.19685e-17	iSC	EIF4EBP2
8.4603e-22	1.3363	1	0.521	1.5045e-17	iSC	LMNA
1.95304e-21	1.14417	0.582	0.124	3.47308e-17	iSC	SH3PXD2A
6.17457e-21	1.14599	0.836	0.269	1.09802e-16	iSC	HBQ1
7.60623e-21	1.30102	0.94	0.401	1.35262e-16	iSC	TMED3
8.04865e-21	1.00421	0.731	0.195	1.43129e-16	iSC	PLOD1
1.3714e-20	0.937096	0.761	0.201	2.43876e-16	iSC	APP
1.67373e-20	0.862815	0.582	0.13	2.97639e-16	iSC	BOD1
3.71458e-20	2.38262	0.791	0.301	6.60563e-16	iSC	KRT8
6.12916e-20	1.36177	0.896	0.423	1.08995e-15	iSC	SEPTIN11
7.99397e-20	1.15843	0.97	0.662	1.42157e-15	iSC	HDLBP
9.72244e-20	0.843179	0.522	0.107	1.72894e-15	iSC	LOC100738642
1.06883e-19	1.20638	0.97	0.539	1.9007e-15	iSC	KDELR2
1.1797e-19	1.11162	1	0.801	2.09786e-15	iSC	RABAC1
1.20796e-19	0.856983	0.627	0.147	2.14811e-15	iSC	PTOV1
1.33188e-19	1.52204	0.821	0.301	2.36848e-15	iSC	VCL
1.62703e-19	1.10662	0.552	0.124	2.89334e-15	iSC	DCBLD2
1.90364e-19	1.2564	0.851	0.332	3.38525e-15	iSC	PDLIM7
2.78581e-19	1.26279	1	0.855	4.95401e-15	iSC	S100A10
3.1998e-19	0.722648	0.627	0.146	5.6902e-15	iSC	NSMF
3.48146e-19	1.08614	0.791	0.242	6.19107e-15	iSC	MMP2
3.52904e-19	1.27887	0.91	0.341	6.2757e-15	iSC	XBP1
3.97266e-19	1.04424	0.746	0.234	7.06459e-15	iSC	LMF2
4.56118e-19	1.09961	0.701	0.203	8.11114e-15	iSC	SPTAN1
5.43716e-19	1.28897	0.552	0.134	9.66889e-15	iSC	TPK1
5.71644e-19	0.665299	0.552	0.118	1.01655e-14	iSC	SIPA1L1
6.02592e-19	1.19398	0.776	0.253	1.07159e-14	iSC	PMP22
6.28431e-19	1.05069	0.746	0.221	1.11754e-14	iSC	DESI2
6.79495e-19	1.1836	0.866	0.339	1.20835e-14	iSC	VKORC1
8.6812e-19	1.14251	0.776	0.254	1.54378e-14	iSC	SHISA4
9.10331e-19	1.04827	1	0.96	1.61884e-14	iSC	VIM
1.22886e-18	1.2185	0.597	0.155	2.18528e-14	iSC	NUDT14
1.43819e-18	0.924362	0.687	0.185	2.55753e-14	iSC	ARFIP2
2.04449e-18	1.07994	0.776	0.244	3.63572e-14	iSC	COPG1
2.67775e-18	0.967562	0.507	0.112	4.76183e-14	iSC	DCAKD
3.61285e-18	0.928642	0.716	0.216	6.42473e-14	iSC	UTRN
3.93463e-18	0.916942	0.597	0.145	6.99695e-14	iSC	SRGAP1
8.85886e-18	1.21618	0.806	0.279	1.57537e-13	iSC	ACTN1
1.03134e-17	1.13317	0.94	0.467	1.83403e-13	iSC	GADD45G
1.31761e-17	1.21528	0.761	0.276	2.34311e-13	iSC	YIF1A
1.52102e-17	0.805711	0.776	0.229	2.70484e-13	iSC	TCF7
1.5976e-17	0.627649	0.627	0.153	2.84101e-13	iSC	AKT1S1
2.06765e-17	1.08037	0.537	0.128	3.6769e-13	iSC	GNG12
2.36697e-17	1.05275	0.567	0.137	4.20918e-13	iSC	PHACTR2
2.90792e-17	1.13221	0.851	0.317	5.17116e-13	iSC	MLEC
2.93189e-17	1.09503	0.537	0.13	5.21378e-13	iSC	EIF4EBP3
3.08765e-17	1.11487	0.657	0.199	5.49077e-13	iSC	METTL21A
3.403e-17	0.838022	0.746	0.227	6.05156e-13	iSC	ARID5B
4.64186e-17	0.763982	0.687	0.198	8.25463e-13	iSC	CHD3
4.70135e-17	0.897644	0.836	0.301	8.3604e-13	iSC	IFT20
5.26132e-17	0.756103	0.761	0.233	9.3562e-13	iSC	SLC38A10
6.83841e-17	1.16091	0.597	0.159	1.21607e-12	iSC	LDOC1
6.93568e-17	0.985894	0.896	0.371	1.23337e-12	iSC	PLXNB2
7.67245e-17	0.964431	0.836	0.311	1.36439e-12	iSC	NUCB1
1.04835e-16	1.22089	1	0.842	1.86427e-12	iSC	ANXA2
1.06946e-16	1.09585	0.896	0.361	1.90182e-12	iSC	RND3
1.13214e-16	0.806834	0.522	0.122	2.01329e-12	iSC	PROS1
1.18562e-16	0.950713	0.582	0.152	2.10838e-12	iSC	AGPAT1
1.81054e-16	1.08146	0.94	0.482	3.21969e-12	iSC	BASP1
2.57867e-16	1.1129	0.94	0.461	4.58565e-12	iSC	CALU
2.62309e-16	0.902944	0.866	0.371	4.66464e-12	iSC	HYI
3.87567e-16	0.751143	0.642	0.175	6.8921e-12	iSC	MPZL1
3.96775e-16	1.28744	0.672	0.225	7.05586e-12	iSC	FKBP11
4.19305e-16	0.91573	0.701	0.218	7.4565e-12	iSC	CDK6
4.24754e-16	0.898737	0.925	0.372	7.5534e-12	iSC	GLT8D1
5.13239e-16	0.816728	0.522	0.127	9.12692e-12	iSC	STBD1
5.24126e-16	1.04586	1	0.92	9.32054e-12	iSC	TPM4
6.15501e-16	0.825381	1	0.912	1.09455e-11	iSC	PPIB
6.69749e-16	1.01089	0.836	0.343	1.19101e-11	iSC	GOLGA2
6.92504e-16	0.81654	0.687	0.221	1.23148e-11	iSC	THBS1
8.57886e-16	0.847031	0.701	0.214	1.52558e-11	iSC	MAPK12
8.79407e-16	0.557064	0.507	0.119	1.56385e-11	iSC	POLR3K
1.14031e-15	0.895065	0.507	0.129	2.02781e-11	iSC	MYO1C
1.14645e-15	0.905518	0.776	0.26	2.03874e-11	iSC	CRTAP
1.5312e-15	1.06986	0.776	0.286	2.72294e-11	iSC	SLC39A7
2.0024e-15	0.973891	0.851	0.331	3.56087e-11	iSC	CCDC167
3.61482e-15	0.752851	0.687	0.208	6.42824e-11	iSC	FBXW5
3.64777e-15	1.04884	0.985	0.581	6.48684e-11	iSC	MANF
3.92216e-15	0.82572	0.896	0.351	6.97478e-11	iSC	TSC22D1
4.0876e-15	0.728798	0.642	0.184	7.26897e-11	iSC	SEC16A
4.14697e-15	0.918088	0.821	0.31	7.37455e-11	iSC	MAP1LC3A
4.2813e-15	0.998633	0.597	0.176	7.61343e-11	iSC	GMPPA
4.61948e-15	1.28932	0.597	0.179	8.21483e-11	iSC	ITGAV
5.53995e-15	0.961005	0.821	0.321	9.85169e-11	iSC	ANXA6
5.71474e-15	0.65978	0.582	0.153	1.01625e-10	iSC	NDRG1
6.27912e-15	0.755228	0.701	0.225	1.11662e-10	iSC	INF2
6.35087e-15	0.555744	0.507	0.122	1.12937e-10	iSC	LATS2
6.5304e-15	1.03449	0.955	0.477	1.1613e-10	iSC	RPN1
7.31529e-15	1.21541	0.851	0.356	1.30088e-10	iSC	PPIC
8.74662e-15	0.958298	0.806	0.31	1.55541e-10	iSC	SMARCA1
1.02857e-14	0.646548	0.761	0.24	1.82911e-10	iSC	IGF2BP2
1.04617e-14	0.940399	0.672	0.218	1.8604e-10	iSC	MRI1
1.18659e-14	1.05164	0.851	0.337	2.11011e-10	iSC	FMR1
1.24594e-14	0.999884	0.522	0.132	2.21565e-10	iSC	ABHD5
1.28898e-14	0.942323	0.791	0.294	2.29219e-10	iSC	BCAT2
1.31608e-14	0.745535	0.672	0.212	2.34038e-10	iSC	ZNF395
1.43184e-14	0.780892	0.597	0.165	2.54623e-10	iSC	TASOR2
1.50115e-14	0.953966	0.537	0.148	2.66949e-10	iSC	SQLE
1.63705e-14	0.891964	0.94	0.436	2.91117e-10	iSC	SURF4
1.91654e-14	0.607674	0.522	0.132	3.40818e-10	iSC	AHI1
2.21695e-14	1.19051	0.94	0.566	3.9424e-10	iSC	CCND2
2.3295e-14	0.596544	0.507	0.128	4.14256e-10	iSC	HEATR3
2.54743e-14	0.899882	1	0.976	4.5301e-10	iSC	LGALS1
2.8335e-14	0.931945	0.776	0.303	5.03881e-10	iSC	THOC6
2.87159e-14	0.940265	0.821	0.352	5.10655e-10	iSC	YIPF3
2.89482e-14	0.562671	0.507	0.126	5.14786e-10	iSC	ERCC6L2
3.18805e-14	0.726375	0.552	0.153	5.66931e-10	iSC	EEF2K
3.94974e-14	0.913288	0.522	0.144	7.02381e-10	iSC	HSPB2
4.61978e-14	0.52104	0.597	0.162	8.21536e-10	iSC	WIPI1
5.41569e-14	0.791323	0.687	0.218	9.63073e-10	iSC	IPO9
6.99028e-14	0.942267	0.866	0.401	1.24308e-09	iSC	SEC61A1
7.58544e-14	0.652597	0.612	0.183	1.34892e-09	iSC	HMGCS1
9.05971e-14	0.659331	0.597	0.178	1.61109e-09	iSC	LRRC42
1.03472e-13	0.859698	0.806	0.313	1.84004e-09	iSC	COPA
1.15835e-13	0.977504	0.836	0.439	2.0599e-09	iSC	ARFGAP1
1.24937e-13	0.754905	0.761	0.273	2.22176e-09	iSC	SELENON
1.27724e-13	0.648128	0.687	0.216	2.27131e-09	iSC	ICMT
1.41927e-13	0.875997	0.925	0.452	2.52389e-09	iSC	DAP
1.90139e-13	0.637702	0.701	0.234	3.38124e-09	iSC	LYSMD3
1.96126e-13	1.06751	0.567	0.175	3.48771e-09	iSC	DAAM1
2.32327e-13	0.959608	0.955	0.645	4.13148e-09	iSC	OSTC
2.35502e-13	0.728541	0.687	0.223	4.18793e-09	iSC	RBFOX2
2.4481e-13	0.8844	0.746	0.293	4.35346e-09	iSC	MYADM
2.5493e-13	0.719334	0.567	0.166	4.53341e-09	iSC	FADS1
2.56766e-13	0.885131	0.97	0.587	4.56608e-09	iSC	RPN2
2.57997e-13	0.840811	0.851	0.349	4.58797e-09	iSC	ERLEC1
2.78539e-13	0.951438	0.821	0.349	4.95327e-09	iSC	TUBB6
2.86524e-13	0.832456	0.881	0.363	5.09526e-09	iSC	GANAB
3.28676e-13	0.952606	0.851	0.389	5.84484e-09	iSC	SRM
3.66812e-13	0.568728	0.612	0.184	6.52302e-09	iSC	PDLIM1
3.99849e-13	0.882444	0.91	0.436	7.11052e-09	iSC	SELENOS
4.8697e-13	0.730123	0.687	0.238	8.65979e-09	iSC	RPUSD1
4.96475e-13	0.690471	0.657	0.214	8.82882e-09	iSC	FARP1
5.66908e-13	0.876951	0.866	0.403	1.00813e-08	iSC	GOLM2
5.81081e-13	0.690183	0.597	0.184	1.03334e-08	iSC	SNRPN
6.37941e-13	0.876493	0.642	0.218	1.13445e-08	iSC	CDK14
6.6499e-13	0.894461	1	0.771	1.18255e-08	iSC	RRBP1
7.03095e-13	0.622699	0.567	0.176	1.25031e-08	iSC	KCTD10
7.2884e-13	1.16187	0.806	0.387	1.2961e-08	iSC	ISYNA1
7.57756e-13	0.722905	0.925	0.394	1.34752e-08	iSC	MAN1B1
7.84279e-13	0.924927	0.955	0.57	1.39468e-08	iSC	CNPY2
8.43863e-13	0.556638	0.716	0.244	1.50064e-08	iSC	SERTAD3
8.65111e-13	1.0344	0.896	0.504	1.53843e-08	iSC	MORF4L2
9.08492e-13	0.661793	0.597	0.183	1.61557e-08	iSC	TNKS
9.43644e-13	0.82157	0.97	0.607	1.67808e-08	iSC	SOCS1
9.72109e-13	0.732523	0.627	0.202	1.7287e-08	iSC	IDUA
9.93814e-13	0.721281	0.851	0.35	1.7673e-08	iSC	GORASP2
1.05057e-12	0.840242	0.97	0.643	1.86824e-08	iSC	SSR3
1.12745e-12	0.883568	0.657	0.232	2.00494e-08	iSC	LOC100127131
1.25638e-12	0.788036	0.507	0.147	2.23423e-08	iSC	GXYLT1
1.34035e-12	0.86675	0.97	0.711	2.38354e-08	iSC	ENSSSCG00000055885
1.49065e-12	0.824178	0.776	0.321	2.65082e-08	iSC	SWI5
1.58218e-12	0.679851	0.821	0.31	2.8136e-08	iSC	CAST
1.70178e-12	0.623083	0.522	0.15	3.02627e-08	iSC	PMM1
1.75837e-12	0.775332	0.836	0.343	3.1269e-08	iSC	ARFGAP3
1.78544e-12	0.732077	0.806	0.307	3.17505e-08	iSC	PGRMC1
2.12787e-12	0.596886	0.731	0.262	3.78398e-08	iSC	SERTAD2
2.28887e-12	0.945238	0.985	0.698	4.07031e-08	iSC	FOSB
2.7254e-12	0.657914	0.612	0.2	4.84657e-08	iSC	DCTN6
2.80997e-12	0.76347	0.507	0.148	4.99696e-08	iSC	PABIR2
2.85666e-12	0.594277	0.612	0.195	5.08e-08	iSC	ESYT1
3.00662e-12	0.60352	0.567	0.171	5.34667e-08	iSC	MIDN
3.11708e-12	0.780177	0.896	0.44	5.5431e-08	iSC	SAR1A
3.20893e-12	0.572503	0.507	0.141	5.70643e-08	iSC	FASTK
3.71408e-12	0.721675	1	0.838	6.60474e-08	iSC	SEC61G
3.7312e-12	0.611842	0.657	0.217	6.6352e-08	iSC	PTGS1
3.94461e-12	0.560222	0.507	0.144	7.0147e-08	iSC	ENSSSCG00000047511
4.15258e-12	0.716152	0.582	0.186	7.38454e-08	iSC	BPNT2
4.16024e-12	0.771098	0.612	0.203	7.39815e-08	iSC	RMI2
5.57987e-12	0.641188	0.776	0.295	9.92269e-08	iSC	TCEAL8
6.38997e-12	0.890087	0.94	0.523	1.13633e-07	iSC	LRRC59
6.60366e-12	0.759659	0.716	0.28	1.17433e-07	iSC	CCDC85B
6.97417e-12	0.959436	0.806	0.362	1.24022e-07	iSC	SEC31A
7.86238e-12	0.980541	0.776	0.33	1.39817e-07	iSC	ZNF106
8.45603e-12	0.624531	0.627	0.211	1.50374e-07	iSC	TOP3A
9.46023e-12	0.579812	0.582	0.18	1.68231e-07	iSC	THRA
1.02982e-11	0.765567	0.776	0.323	1.83132e-07	iSC	FAM98A
1.05999e-11	0.647148	0.806	0.307	1.88498e-07	iSC	DDX1
1.12214e-11	0.853323	0.761	0.33	1.9955e-07	iSC	TTC3
1.12932e-11	0.739318	0.672	0.245	2.00826e-07	iSC	YIPF2
1.18861e-11	0.68313	0.672	0.25	2.11371e-07	iSC	UAP1
1.34642e-11	0.673948	0.597	0.192	2.39434e-07	iSC	CDC42BPB
1.62356e-11	0.729414	0.761	0.3	2.88718e-07	iSC	SERPING1
1.72101e-11	0.520315	0.522	0.153	3.06047e-07	iSC	AMPD2
1.92867e-11	0.735811	0.716	0.271	3.42975e-07	iSC	RARRES1
2.01571e-11	0.593773	0.791	0.31	3.58454e-07	iSC	TLE5
2.92019e-11	0.731689	0.866	0.395	5.19297e-07	iSC	SRPRA
3.17554e-11	0.76616	0.985	0.694	5.64706e-07	iSC	EGR1
3.55349e-11	1.15924	0.985	0.706	6.31918e-07	iSC	EZR
3.6103e-11	0.674465	0.642	0.23	6.4202e-07	iSC	DZIP1
4.48806e-11	0.847294	0.791	0.346	7.98112e-07	iSC	PGRMC2
4.70599e-11	0.546042	0.567	0.18	8.36866e-07	iSC	TCEA2
5.19017e-11	0.555632	0.567	0.183	9.22968e-07	iSC	SEC24A
7.4522e-11	0.687695	0.507	0.159	1.32522e-06	iSC	PKNOX1
7.45395e-11	0.907702	0.896	0.438	1.32554e-06	iSC	ARHGAP5
8.37724e-11	0.598968	0.627	0.228	1.48972e-06	iSC	HDAC3
9.47972e-11	0.591235	0.507	0.158	1.68578e-06	iSC	REXO1
9.51209e-11	0.819387	0.657	0.25	1.69153e-06	iSC	RRAS
9.54799e-11	0.630449	0.507	0.162	1.69792e-06	iSC	SEPTIN10
1.15957e-10	0.646584	0.746	0.295	2.06207e-06	iSC	ARF5
1.38745e-10	0.952494	0.955	0.572	2.46729e-06	iSC	MYH9
1.40063e-10	0.515262	0.537	0.171	2.49074e-06	iSC	LSS
1.41271e-10	0.778074	0.955	0.713	2.51222e-06	iSC	KDELR1
1.43217e-10	0.653446	0.582	0.198	2.54682e-06	iSC	ZMYM2
1.59043e-10	0.630119	0.851	0.389	2.82827e-06	iSC	AVPI1
1.74268e-10	0.670276	1	0.873	3.099e-06	iSC	TXN
1.81339e-10	0.612324	0.731	0.292	3.22476e-06	iSC	DICER1
1.92454e-10	0.694957	0.731	0.3	3.42242e-06	iSC	TMEM97
2.19178e-10	0.616344	0.955	0.496	3.89764e-06	iSC	CZIB
2.22682e-10	0.571738	0.597	0.204	3.95996e-06	iSC	TOR1AIP2
2.4369e-10	0.556268	1	0.951	4.33354e-06	iSC	S100A11
2.53299e-10	0.72365	0.94	0.534	4.50442e-06	iSC	TMED10
2.69874e-10	0.678136	0.552	0.192	4.79917e-06	iSC	SHMT2
2.77443e-10	0.825555	0.836	0.432	4.93377e-06	iSC	SEC13
3.18421e-10	0.570532	0.866	0.38	5.66248e-06	iSC	ACAT2
3.21223e-10	0.533992	0.716	0.278	5.71232e-06	iSC	ENSSSCG00000056699
3.23069e-10	0.772129	0.552	0.19	5.74514e-06	iSC	UGDH
3.24057e-10	0.687335	0.701	0.286	5.7627e-06	iSC	WDR45
3.4367e-10	0.543092	0.552	0.193	6.11149e-06	iSC	ESYT2
3.44347e-10	0.592515	0.642	0.237	6.12352e-06	iSC	CD276
3.58807e-10	0.886107	0.985	0.707	6.38066e-06	iSC	ITGB1
3.79708e-10	0.591009	0.642	0.245	6.75234e-06	iSC	TMEM50B
3.84876e-10	0.741168	0.851	0.403	6.84425e-06	iSC	ALAD
3.97476e-10	0.515436	0.642	0.224	7.06831e-06	iSC	E2F4
4.34766e-10	0.726244	0.701	0.28	7.73145e-06	iSC	KDM5B
4.34843e-10	0.530998	0.537	0.182	7.73282e-06	iSC	APEH
4.38392e-10	0.714404	0.537	0.181	7.79592e-06	iSC	SLC30A5
4.45215e-10	0.715211	0.761	0.35	7.91725e-06	iSC	FASN
4.45321e-10	0.505277	0.642	0.231	7.91914e-06	iSC	PSMG3
4.99532e-10	0.585676	0.567	0.193	8.88319e-06	iSC	GOLT1B
5.27304e-10	0.504517	0.657	0.235	9.37705e-06	iSC	WDR13
5.51214e-10	0.559941	0.612	0.235	9.80224e-06	iSC	CD44
5.52831e-10	0.711779	0.896	0.516	9.83099e-06	iSC	COPB2
5.63219e-10	0.505737	0.701	0.266	1.00157e-05	iSC	PEF1
5.97591e-10	0.502961	0.597	0.203	1.0627e-05	iSC	SKI
7.02767e-10	0.520959	0.582	0.203	1.24973e-05	iSC	B4GALT7
7.62516e-10	0.597013	0.731	0.297	1.35598e-05	iSC	MVB12A
7.69181e-10	0.784124	0.881	0.494	1.36784e-05	iSC	GFUS
7.76171e-10	0.687689	0.731	0.318	1.38026e-05	iSC	MTHFD2
7.98789e-10	0.574859	0.582	0.212	1.42049e-05	iSC	STK26
8.7156e-10	0.544872	0.716	0.275	1.5499e-05	iSC	CHP1
8.74007e-10	0.650107	0.627	0.231	1.55425e-05	iSC	CAND1
9.28555e-10	0.648268	0.507	0.17	1.65125e-05	iSC	PPP1R15B
1.01442e-09	0.550562	0.657	0.262	1.80394e-05	iSC	ING1
1.37073e-09	0.646937	0.806	0.375	2.43757e-05	iSC	RFNG
1.41705e-09	0.610902	0.582	0.215	2.51994e-05	iSC	SECISBP2L
1.43202e-09	0.666535	0.567	0.206	2.54656e-05	iSC	GOLM1
1.53207e-09	0.769356	0.761	0.362	2.72448e-05	iSC	LPGAT1
1.61456e-09	0.539573	0.672	0.269	2.87118e-05	iSC	SEC22B
1.69773e-09	0.544981	0.507	0.171	3.01907e-05	iSC	NISCH
1.977e-09	0.784199	0.925	0.593	3.5157e-05	iSC	TUBA1A
2.35367e-09	0.540389	0.627	0.235	4.18552e-05	iSC	TMF1
2.47245e-09	0.646892	0.985	0.634	4.39675e-05	iSC	EIF1B
2.48071e-09	0.72653	0.746	0.342	4.41144e-05	iSC	TVP23B
2.50021e-09	0.612328	0.612	0.236	4.44612e-05	iSC	CDCA7L
3.01939e-09	0.640121	0.925	0.527	5.36938e-05	iSC	SSR2
3.1329e-09	0.668425	0.851	0.426	5.57124e-05	iSC	EPB41L2
3.5024e-09	0.541774	0.627	0.239	6.22832e-05	iSC	LUC7L
3.51533e-09	0.965267	0.567	0.233	6.25131e-05	iSC	PALM2AKAP2
3.53329e-09	0.689017	0.896	0.571	6.28325e-05	iSC	CHID1
3.67101e-09	0.550267	0.866	0.451	6.52815e-05	iSC	CMPK1
3.68527e-09	0.620421	0.97	0.613	6.55351e-05	iSC	BSG
3.72148e-09	0.584131	0.597	0.231	6.61791e-05	iSC	CXXC5
3.9873e-09	0.595744	0.97	0.84	7.09062e-05	iSC	ATOX1
4.03433e-09	0.647393	0.985	0.781	7.17425e-05	iSC	TAGLN2
5.15631e-09	0.732424	0.567	0.215	9.16947e-05	iSC	SEC23IP
6.1973e-09	0.541649	1	0.882	0.000110207	iSC	SEC61B
6.5303e-09	0.642989	0.582	0.223	0.000116128	iSC	DAD1
7.01849e-09	0.740753	0.746	0.345	0.00012481	iSC	RUVBL1
7.52499e-09	0.590485	1	0.723	0.000133817	iSC	ARF4
7.73638e-09	0.524157	1	0.912	0.000137576	iSC	EEF2
7.8745e-09	0.680935	0.761	0.374	0.000140032	iSC	MAP4
8.36106e-09	0.511958	0.657	0.254	0.000148685	iSC	SH3BP5
9.83498e-09	0.629156	1	0.862	0.000174896	iSC	HSP90B1
1.0551e-08	0.621664	0.791	0.401	0.000187629	iSC	ACBD3
1.07959e-08	0.676956	0.582	0.223	0.000191984	iSC	NME4
1.23536e-08	0.530085	0.821	0.383	0.000219683	iSC	TARDBP
1.2807e-08	0.566826	0.687	0.299	0.000227746	iSC	YIPF5
1.47421e-08	0.511139	0.701	0.308	0.000262158	iSC	ACTN4
1.54881e-08	0.519331	0.657	0.271	0.000275426	iSC	CYB5D1
1.70663e-08	0.632103	0.761	0.348	0.00030349	iSC	SKIL
1.75941e-08	0.532242	0.851	0.405	0.000312877	iSC	TIPARP
1.78252e-08	0.724664	0.701	0.325	0.000316986	iSC	TCF12
1.78373e-08	0.503218	0.716	0.297	0.000317201	iSC	TXNDC12
1.82594e-08	0.535875	0.761	0.342	0.000324707	iSC	UBFD1
2.11994e-08	0.79433	0.94	0.655	0.000376988	iSC	VCAM1
2.31061e-08	0.653758	0.701	0.34	0.000410895	iSC	SLC25A24
2.48972e-08	0.643895	0.522	0.194	0.000442747	iSC	POGZ
2.49732e-08	0.558648	0.866	0.446	0.000444099	iSC	ERG28
2.65888e-08	0.671387	0.881	0.537	0.000472829	iSC	P4HB
2.92842e-08	0.635078	0.716	0.331	0.000520761	iSC	ENSSSCG00000041731
3.32718e-08	0.588944	0.761	0.355	0.000591672	iSC	RSU1
3.4074e-08	0.529427	0.806	0.413	0.000605938	iSC	SDF2
3.6181e-08	0.580045	0.806	0.371	0.000643407	iSC	RNF187
3.90906e-08	0.670874	0.896	0.552	0.000695149	iSC	TMEM167A
4.46149e-08	0.591223	0.821	0.42	0.000793387	iSC	IFNAR2
4.56506e-08	0.672048	0.507	0.196	0.000811805	iSC	VKORC1L1
4.60003e-08	0.528074	0.567	0.222	0.000818023	iSC	PLIN3
4.68896e-08	0.592325	0.925	0.526	0.000833837	iSC	DERL1
4.82671e-08	0.553871	0.866	0.468	0.000858334	iSC	RAD23A
5.54267e-08	0.576075	0.522	0.199	0.000985654	iSC	TRAM2
5.69117e-08	0.544808	0.881	0.478	0.00101206	iSC	GPAA1
5.8419e-08	0.554749	0.776	0.373	0.00103887	iSC	CDCA4
6.0303e-08	0.542299	0.642	0.273	0.00107237	iSC	IBTK
6.15098e-08	0.574896	0.925	0.593	0.00109383	iSC	TMED2
6.53419e-08	0.539223	0.94	0.54	0.00116197	iSC	FKBP8
6.60359e-08	0.544822	0.687	0.302	0.00117432	iSC	NOL9
6.6357e-08	0.519019	0.791	0.375	0.00118003	iSC	BBX
6.65747e-08	0.500058	0.806	0.385	0.0011839	iSC	ENSSSCG00000057727
6.86505e-08	0.602065	0.925	0.602	0.00122081	iSC	POLE4
7.38388e-08	0.502149	0.522	0.2	0.00131308	iSC	SNURF
7.80495e-08	0.558786	0.672	0.315	0.00138795	iSC	TMEM214
8.05459e-08	0.5162	1	0.689	0.00143235	iSC	NDUFS4
8.53525e-08	0.529778	0.881	0.499	0.00151782	iSC	ARL1
8.68972e-08	0.556804	0.746	0.349	0.00154529	iSC	RABGAP1L
8.83855e-08	0.593011	0.731	0.35	0.00157176	iSC	NANS
9.29684e-08	0.50005	0.507	0.191	0.00165326	iSC	LOC100514282
1.00945e-07	0.577825	0.731	0.371	0.0017951	iSC	STT3A
1.01337e-07	0.601863	0.955	0.654	0.00180208	iSC	DDOST
1.20057e-07	0.516855	0.821	0.467	0.00213497	iSC	EMD
1.36817e-07	0.679826	0.94	0.624	0.00243301	iSC	ZYX
1.55091e-07	0.601551	0.701	0.342	0.00275798	iSC	WDR18
1.5533e-07	0.547338	0.776	0.401	0.00276224	iSC	SRA1
1.65155e-07	0.627169	0.522	0.218	0.00293695	iSC	EHD1
1.73034e-07	0.636551	0.776	0.426	0.00307706	iSC	CUX1
1.74468e-07	0.714455	0.731	0.415	0.00310257	iSC	COPZ1
1.86673e-07	0.582639	0.97	0.631	0.0033196	iSC	SELENOF
2.37771e-07	0.581326	0.94	0.63	0.00422828	iSC	ILK
2.38647e-07	0.551971	0.731	0.35	0.00424387	iSC	ACAA2
2.40433e-07	0.509915	0.94	0.513	0.00427562	iSC	IMPDH2
2.45558e-07	0.544559	0.791	0.412	0.00436676	iSC	ENSSSCG00000052263
3.9415e-07	0.543846	0.851	0.494	0.00700916	iSC	ENY2
4.46686e-07	0.541343	0.657	0.304	0.00794341	iSC	POLR3D
4.68069e-07	0.57906	0.955	0.583	0.00832367	iSC	PRKCSH
5.01499e-07	0.50929	0.925	0.575	0.00891816	iSC	PTPMT1
5.12643e-07	0.601103	0.896	0.494	0.00911633	iSC	EPRS1
5.56772e-07	0.616882	0.582	0.261	0.00990107	iSC	ARHGAP10
6.23932e-07	0.522823	0.791	0.42	0.0110954	iSC	GOLGA7
6.32553e-07	0.509342	0.97	0.691	0.0112487	iSC	TRMT112
6.4805e-07	0.563622	0.552	0.237	0.0115243	iSC	DIS3
6.57291e-07	0.615631	0.642	0.308	0.0116886	iSC	MYBBP1A
6.90895e-07	0.602131	1	0.774	0.0122862	iSC	HSPA5
8.32657e-07	0.538669	0.776	0.393	0.0148071	iSC	OSBPL8
9.43007e-07	0.543274	0.836	0.525	0.0167695	iSC	NPM3
9.62384e-07	0.525779	0.866	0.48	0.0171141	iSC	NT5DC2
9.79388e-07	0.572226	0.657	0.319	0.0174165	iSC	BCKDK
1.0823e-06	0.516424	0.866	0.457	0.0192466	iSC	MAZ
1.56831e-06	0.536704	0.522	0.219	0.0278893	iSC	ECM1
2.3377e-06	0.516492	0.582	0.28	0.0415713	iSC	RO60
2.60566e-06	0.555661	0.866	0.528	0.0463365	iSC	IFRD1

## Sheet: EC subclusters
Table S2-5. Differentially expressed genes in EC subclusters
p_val	avg_log2FC	pct.1	pct.2	p_val_adj	cluster	gene
4.60157e-18	1.34712	1	1	8.18297e-14	EPC	HBE1
2.44958e-17	1.32373	0.991	0.996	4.35608e-13	EPC	LOC110259958
5.59049e-17	1.33096	0.987	0.996	9.94157e-13	EPC	HBZ
5.10962e-10	0.568141	0.183	0.543	9.08644e-06	EPC	RHOG
7.93867e-10	0.677362	0.17	0.514	1.41173e-05	EPC	CCDC34
2.92295e-09	0.652034	0.983	1	5.19788e-05	EPC	FTH1
1.02259e-08	0.517607	0.235	0.592	0.000181847	EPC	BUB3
1.7672e-08	0.574401	0.322	0.755	0.000314261	EPC	ENY2
2.21066e-08	0.541201	0.217	0.559	0.000393121	EPC	NXT1
3.04153e-08	0.606928	0.209	0.547	0.000540876	EPC	ZDHHC12
3.05568e-08	0.564496	0.209	0.539	0.000543391	EPC	SWI5
5.56407e-08	0.511745	0.243	0.6	0.000989458	EPC	ENSSSCG00000057536
6.98479e-08	0.600556	0.204	0.527	0.00124211	EPC	IDH3B
7.83915e-08	0.553338	0.196	0.506	0.00139404	EPC	EXOSC4
3.75834e-07	1.46349	0.691	0.861	0.00668345	EPC	HBB
6.11957e-07	0.531566	0.317	0.718	0.0108824	EPC	SNRPC
1.84572e-06	0.771049	0.235	0.547	0.0328224	EPC	TSTD1
2.37858e-06	0.576906	0.339	0.731	0.0422983	EPC	C1orf35
2.6568e-06	0.505221	0.274	0.641	0.0472458	EPC	PFDN6
2.03149e-24	1.19099	0.792	0.261	3.6126e-20	Arterial EC	NIBAN1
1.52022e-22	1.04703	0.786	0.28	2.7034e-18	Arterial EC	MEOX2
3.80312e-22	0.771547	0.827	0.303	6.76309e-18	Arterial EC	HOXA9
7.36752e-22	0.824972	0.655	0.192	1.31017e-17	Arterial EC	PNP
2.36111e-21	1.06622	0.518	0.111	4.19876e-17	Arterial EC	LOC100621431
3.09574e-21	0.821227	0.821	0.326	5.50515e-17	Arterial EC	PGM2
1.44251e-20	0.704417	0.815	0.303	2.56522e-16	Arterial EC	HOXA10
3.90271e-20	0.94966	0.708	0.261	6.94019e-16	Arterial EC	MAGI3
5.23465e-20	1.15175	0.506	0.121	9.30878e-16	Arterial EC	CAV1
9.50929e-20	1.07662	0.756	0.303	1.69104e-15	Arterial EC	EMP1
9.81567e-20	1.16488	0.619	0.189	1.74552e-15	Arterial EC	SORBS2
1.23051e-19	0.715047	0.75	0.287	2.18821e-15	Arterial EC	DNAJC7
1.49347e-19	0.74547	0.833	0.362	2.65584e-15	Arterial EC	MLEC
6.39803e-19	0.764115	0.732	0.27	1.13776e-14	Arterial EC	SLC39A10
1.64564e-18	0.988039	0.631	0.212	2.92644e-14	Arterial EC	ELOVL7
2.49722e-18	0.921771	0.952	0.564	4.4408e-14	Arterial EC	UACA
3.38656e-18	1.0609	0.81	0.381	6.02233e-14	Arterial EC	PCDH17
3.02467e-17	1.13613	0.548	0.182	5.37878e-13	Arterial EC	DPYSL3
3.03589e-17	0.686151	0.595	0.192	5.39873e-13	Arterial EC	SLA-8
3.90408e-17	0.824742	0.774	0.319	6.94263e-13	Arterial EC	PODXL
5.54485e-17	0.895158	0.577	0.182	9.86041e-13	Arterial EC	ADCY4
5.64085e-17	0.721368	0.589	0.189	1.00311e-12	Arterial EC	MALT1
6.28187e-17	0.923962	0.649	0.228	1.1171e-12	Arterial EC	RFLNB
9.39782e-17	0.807112	0.661	0.244	1.67121e-12	Arterial EC	M6PR
1.05422e-16	0.968673	0.827	0.365	1.87472e-12	Arterial EC	EGFL6
1.19987e-16	0.651135	0.685	0.251	2.13372e-12	Arterial EC	ST3GAL6
1.21171e-16	0.593088	0.631	0.212	2.15479e-12	Arterial EC	NUP210
1.23093e-16	0.842077	0.536	0.166	2.18897e-12	Arterial EC	CLEC2B
1.87598e-16	0.664289	0.756	0.322	3.33606e-12	Arterial EC	FAM98A
2.45965e-16	0.710818	0.94	0.518	4.374e-12	Arterial EC	CD34
2.65128e-16	0.694579	0.774	0.349	4.71478e-12	Arterial EC	ENDOD1
2.91197e-16	0.708233	0.923	0.45	5.17836e-12	Arterial EC	ORAI1
3.10034e-16	0.501309	0.69	0.29	5.51333e-12	Arterial EC	PSMA5
3.21945e-16	0.721467	0.899	0.446	5.72514e-12	Arterial EC	NRP1
3.59858e-16	0.661309	0.589	0.212	6.39936e-12	Arterial EC	RRP15
5.11975e-16	0.659632	0.613	0.218	9.10445e-12	Arterial EC	MTA2
5.82231e-16	0.81707	0.69	0.274	1.03538e-11	Arterial EC	MYADM
8.62993e-16	1.16828	0.524	0.169	1.53466e-11	Arterial EC	ZC3HAV1
1.05211e-15	0.60511	0.726	0.313	1.87097e-11	Arterial EC	CYFIP1
1.21823e-15	0.712901	0.863	0.427	2.16638e-11	Arterial EC	DYNC1H1
1.37228e-15	0.762842	0.696	0.28	2.44032e-11	Arterial EC	CGNL1
1.46454e-15	0.603776	0.613	0.225	2.6044e-11	Arterial EC	EMC4
1.59102e-15	0.736896	0.673	0.267	2.82931e-11	Arterial EC	IPO7
1.67565e-15	0.564142	0.583	0.199	2.97981e-11	Arterial EC	PDGFB
1.77032e-15	0.607834	0.649	0.248	3.14816e-11	Arterial EC	MRPS23
2.44993e-15	0.740509	0.798	0.365	4.3567e-11	Arterial EC	MYDGF
2.75444e-15	0.698629	0.649	0.254	4.89823e-11	Arterial EC	DPM2
3.46017e-15	0.667155	0.726	0.306	6.15321e-11	Arterial EC	RNF19A
3.50264e-15	0.622331	0.726	0.309	6.22874e-11	Arterial EC	NPDC1
3.85763e-15	0.539493	0.75	0.326	6.86003e-11	Arterial EC	PSMC4
5.95712e-15	0.64441	0.708	0.293	1.05936e-10	Arterial EC	GFUS
6.58092e-15	0.530294	0.774	0.349	1.17028e-10	Arterial EC	PSMD4
6.8937e-15	0.750663	0.804	0.378	1.22591e-10	Arterial EC	SF3B2
7.30232e-15	0.921675	0.571	0.212	1.29857e-10	Arterial EC	FAM171A1
7.7884e-15	0.816763	0.619	0.241	1.38501e-10	Arterial EC	VEGFC
8.83959e-15	0.658863	0.952	0.547	1.57194e-10	Arterial EC	LMO2
1.03601e-14	0.61068	0.714	0.309	1.84234e-10	Arterial EC	CLDND1
1.20991e-14	0.793273	0.577	0.205	2.15159e-10	Arterial EC	TCF15
1.42931e-14	0.747302	0.625	0.241	2.54174e-10	Arterial EC	GYG1
1.47918e-14	0.638492	0.69	0.293	2.63043e-10	Arterial EC	DYSF
1.57366e-14	0.540598	0.738	0.329	2.79843e-10	Arterial EC	BCAS2
1.68544e-14	0.912171	0.595	0.225	2.99722e-10	Arterial EC	KIAA1217
1.77126e-14	0.839171	0.595	0.231	3.14983e-10	Arterial EC	MAP3K11
1.88403e-14	0.507719	0.536	0.179	3.35037e-10	Arterial EC	EFTUD2
1.89695e-14	0.75451	0.702	0.309	3.37335e-10	Arterial EC	PTPRB
2.04357e-14	0.673905	0.554	0.189	3.63408e-10	Arterial EC	KLHL13
2.34283e-14	0.670567	0.649	0.264	4.16625e-10	Arterial EC	MAP1B
2.52073e-14	0.740011	0.839	0.414	4.48262e-10	Arterial EC	TSPAN6
2.70106e-14	0.517744	0.857	0.397	4.80329e-10	Arterial EC	STEAP1
2.94349e-14	0.624703	0.905	0.433	5.2344e-10	Arterial EC	VCL
2.95335e-14	0.583619	0.565	0.202	5.25195e-10	Arterial EC	UPP1
3.08208e-14	0.531443	0.994	0.857	5.48086e-10	Arterial EC	PECAM1
3.53774e-14	0.95473	0.565	0.202	6.29117e-10	Arterial EC	RDH10
3.56986e-14	0.590213	0.583	0.225	6.34827e-10	Arterial EC	MED1
3.76195e-14	0.675151	0.827	0.43	6.68987e-10	Arterial EC	EHD4
3.80863e-14	0.610268	0.815	0.368	6.77288e-10	Arterial EC	ENSSSCG00000055828
3.92512e-14	0.523938	0.607	0.241	6.98004e-10	Arterial EC	RAD50
4.06057e-14	0.606952	0.631	0.244	7.2209e-10	Arterial EC	DHFR
4.62823e-14	0.687086	0.667	0.287	8.23038e-10	Arterial EC	HSPA9
4.9198e-14	0.563735	0.786	0.355	8.74889e-10	Arterial EC	TMEM87A
4.98631e-14	0.705528	0.708	0.309	8.86715e-10	Arterial EC	ALDH9A1
5.15761e-14	0.718537	0.655	0.277	9.17178e-10	Arterial EC	TRIP12
5.25361e-14	0.660381	0.571	0.205	9.34249e-10	Arterial EC	GTPBP4
6.22204e-14	0.588156	0.863	0.453	1.10647e-09	Arterial EC	VCP
6.28719e-14	0.622234	0.976	0.668	1.11805e-09	Arterial EC	MSN
7.56605e-14	0.586122	0.78	0.375	1.34547e-09	Arterial EC	PITPNB
8.24142e-14	0.854308	0.97	0.691	1.46557e-09	Arterial EC	RDX
8.78463e-14	0.644249	0.696	0.309	1.56217e-09	Arterial EC	ARL1
9.54889e-14	0.549653	0.756	0.352	1.69808e-09	Arterial EC	HLTF
1.17087e-13	0.643478	0.625	0.254	2.08216e-09	Arterial EC	SPPL2A
1.3085e-13	0.59966	0.744	0.329	2.3269e-09	Arterial EC	LAMTOR1
1.33036e-13	0.680727	0.56	0.212	2.36577e-09	Arterial EC	ATL3
1.42483e-13	0.596864	0.762	0.332	2.53377e-09	Arterial EC	ACAP2
1.48903e-13	0.683047	0.542	0.208	2.64794e-09	Arterial EC	MYBBP1A
1.51918e-13	0.959248	0.5	0.182	2.70156e-09	Arterial EC	MPV17L2
1.6207e-13	0.739643	0.607	0.248	2.88209e-09	Arterial EC	MBNL3
1.72082e-13	0.523479	0.536	0.192	3.06014e-09	Arterial EC	NOPCHAP1
1.75425e-13	0.556108	0.595	0.231	3.11958e-09	Arterial EC	RILPL2
1.75957e-13	0.649527	0.548	0.205	3.12904e-09	Arterial EC	PLGRKT
1.77559e-13	0.695928	0.583	0.225	3.15754e-09	Arterial EC	PICALM
2.05683e-13	0.615161	0.839	0.433	3.65766e-09	Arterial EC	SMARCA5
2.2068e-13	0.552615	0.798	0.391	3.92435e-09	Arterial EC	FLNB
2.2156e-13	0.500403	0.589	0.218	3.94001e-09	Arterial EC	SF3B3
2.55985e-13	0.583231	0.637	0.257	4.55219e-09	Arterial EC	ZDHHC20
2.57361e-13	0.504013	0.869	0.446	4.57664e-09	Arterial EC	RASIP1
2.74893e-13	0.570052	0.518	0.179	4.88842e-09	Arterial EC	SRGAP2
3.12629e-13	0.522458	0.548	0.199	5.55949e-09	Arterial EC	GFOD2
3.43063e-13	0.646033	0.732	0.332	6.10069e-09	Arterial EC	SMARCA4
3.46206e-13	0.562592	0.696	0.3	6.15659e-09	Arterial EC	ERG
3.59835e-13	0.621991	0.899	0.485	6.39894e-09	Arterial EC	CHD4
3.81864e-13	0.651862	0.607	0.248	6.79069e-09	Arterial EC	ACVRL1
3.88665e-13	0.682144	0.982	0.655	6.91164e-09	Arterial EC	SPTBN1
4.30976e-13	0.652929	0.881	0.498	7.66405e-09	Arterial EC	COL15A1
4.6164e-13	0.778179	0.714	0.322	8.20934e-09	Arterial EC	SMNDC1
4.69624e-13	0.523673	0.744	0.345	8.35133e-09	Arterial EC	PSMC6
5.16019e-13	0.515458	0.649	0.27	9.17637e-09	Arterial EC	STEAP2
5.3006e-13	0.63608	0.625	0.254	9.42607e-09	Arterial EC	EGFLAM
5.44733e-13	0.832819	0.613	0.254	9.68699e-09	Arterial EC	APOLD1
5.80912e-13	0.605806	0.869	0.436	1.03304e-08	Arterial EC	SELENOT
6.23942e-13	0.765212	0.542	0.208	1.10956e-08	Arterial EC	GIT1
6.26107e-13	0.53083	0.649	0.267	1.11341e-08	Arterial EC	SELENON
6.52144e-13	0.642589	0.685	0.329	1.15971e-08	Arterial EC	PRCP
6.80969e-13	0.556236	0.72	0.303	1.21097e-08	Arterial EC	TUBB6
6.97063e-13	0.542774	0.554	0.208	1.23959e-08	Arterial EC	TNIP1
7.10493e-13	0.930991	0.518	0.182	1.26347e-08	Arterial EC	TNFAIP6
7.3435e-13	0.790655	0.571	0.221	1.30589e-08	Arterial EC	ALAS1
7.69378e-13	0.55312	0.518	0.189	1.36818e-08	Arterial EC	RALGAPA1
7.84625e-13	0.670419	0.565	0.225	1.3953e-08	Arterial EC	TMEM109
7.94736e-13	0.520038	0.667	0.283	1.41328e-08	Arterial EC	SZRD1
8.01632e-13	0.529337	0.589	0.228	1.42554e-08	Arterial EC	DICER1
8.38254e-13	0.586898	0.589	0.228	1.49067e-08	Arterial EC	GXYLT1
9.21764e-13	0.518273	0.667	0.287	1.63917e-08	Arterial EC	EIF2AK2
9.56702e-13	0.704198	0.5	0.186	1.7013e-08	Arterial EC	MTARC1
1.04996e-12	0.711622	0.786	0.414	1.86715e-08	Arterial EC	SCARB1
1.06127e-12	0.593012	0.982	0.821	1.88726e-08	Arterial EC	COL4A1
1.07853e-12	0.724433	0.589	0.235	1.91794e-08	Arterial EC	TAPBP
1.23646e-12	0.556622	0.655	0.29	2.1988e-08	Arterial EC	NCOA7
1.30069e-12	0.600937	0.506	0.176	2.31301e-08	Arterial EC	RCAN2
1.35327e-12	0.642528	0.661	0.306	2.40652e-08	Arterial EC	DDX24
1.39239e-12	0.774612	0.548	0.205	2.47609e-08	Arterial EC	RILPL1
1.39674e-12	0.571365	0.798	0.362	2.48382e-08	Arterial EC	FXYD5
1.43354e-12	0.525409	0.726	0.336	2.54926e-08	Arterial EC	THOC2
1.43646e-12	0.54674	0.839	0.404	2.55447e-08	Arterial EC	ATP6V0B
1.62561e-12	0.690808	0.637	0.287	2.89082e-08	Arterial EC	DST
1.7186e-12	0.500362	0.744	0.345	3.05619e-08	Arterial EC	BZW2
1.75103e-12	0.601295	0.524	0.202	3.11385e-08	Arterial EC	VIRMA
1.87352e-12	0.780564	0.577	0.241	3.33169e-08	Arterial EC	NES
1.87565e-12	0.58217	0.881	0.479	3.33547e-08	Arterial EC	ATP2B1
1.98947e-12	0.742196	0.554	0.231	3.53788e-08	Arterial EC	LSM12
1.99886e-12	0.810116	0.679	0.303	3.55458e-08	Arterial EC	NID1
2.05465e-12	0.775927	0.53	0.205	3.65379e-08	Arterial EC	SGTA
2.14621e-12	0.84952	0.619	0.28	3.8166e-08	Arterial EC	SERINC5
2.14754e-12	0.587708	0.881	0.44	3.81897e-08	Arterial EC	PRPF40A
2.16032e-12	0.619557	0.649	0.287	3.8417e-08	Arterial EC	STRN3
2.55708e-12	0.628061	0.518	0.189	4.54726e-08	Arterial EC	ZEB1
2.70192e-12	0.5826	0.589	0.241	4.80483e-08	Arterial EC	JUP
2.72503e-12	0.688909	0.661	0.293	4.84592e-08	Arterial EC	EPB41L2
2.76658e-12	0.500018	0.536	0.199	4.91981e-08	Arterial EC	KRR1
2.81375e-12	0.598634	0.631	0.264	5.00369e-08	Arterial EC	EP300
2.9157e-12	0.528917	0.744	0.352	5.18499e-08	Arterial EC	EIF4G1
3.04313e-12	0.539433	0.964	0.57	5.41159e-08	Arterial EC	LAPTM5
3.39855e-12	0.639942	0.69	0.332	6.04364e-08	Arterial EC	CAST
3.45452e-12	0.693688	0.738	0.371	6.14317e-08	Arterial EC	SMC4
3.57177e-12	0.508129	0.679	0.293	6.35167e-08	Arterial EC	HTRA1
3.61014e-12	0.719543	0.524	0.202	6.41991e-08	Arterial EC	PSMD11
3.72962e-12	0.564218	0.851	0.436	6.63238e-08	Arterial EC	PNISR
3.76252e-12	0.635273	0.542	0.218	6.69089e-08	Arterial EC	PRKCH
3.82974e-12	0.525619	0.613	0.244	6.81042e-08	Arterial EC	LBH
3.92387e-12	0.655046	0.935	0.57	6.97782e-08	Arterial EC	C1orf54
4.11405e-12	0.690525	0.833	0.469	7.31601e-08	Arterial EC	GDI2
4.11551e-12	0.935681	0.5	0.192	7.31861e-08	Arterial EC	MRAS
4.17349e-12	0.656146	0.583	0.244	7.42171e-08	Arterial EC	ZNF830
4.31398e-12	0.559793	0.744	0.368	7.67156e-08	Arterial EC	ENSSSCG00000062259
4.83513e-12	0.629657	0.548	0.208	8.59832e-08	Arterial EC	FNTA
5.09442e-12	0.606418	0.726	0.332	9.05941e-08	Arterial EC	MYO10
5.45038e-12	0.600496	0.518	0.195	9.69241e-08	Arterial EC	DYRK2
5.76154e-12	0.568118	0.762	0.368	1.02458e-07	Arterial EC	DNMT1
5.82827e-12	0.52078	0.732	0.358	1.03644e-07	Arterial EC	CNIH1
6.18567e-12	0.563597	0.595	0.244	1.1e-07	Arterial EC	FILIP1
6.25526e-12	0.714053	0.5	0.192	1.11237e-07	Arterial EC	ERC1
6.62982e-12	0.601561	0.613	0.257	1.17898e-07	Arterial EC	GOLGA2
6.66704e-12	0.534776	0.619	0.254	1.1856e-07	Arterial EC	IGF2R
6.74903e-12	0.542057	0.506	0.192	1.20018e-07	Arterial EC	EXOSC8
6.99714e-12	0.507227	0.512	0.189	1.2443e-07	Arterial EC	TSN
7.71081e-12	0.521298	0.625	0.277	1.37121e-07	Arterial EC	SAFB2
7.83567e-12	0.614087	0.673	0.303	1.39342e-07	Arterial EC	NUCB1
8.18677e-12	0.72257	0.548	0.225	1.45585e-07	Arterial EC	HDAC1
8.95247e-12	0.648755	0.577	0.238	1.59202e-07	Arterial EC	NFIC
9.22895e-12	0.890595	0.72	0.349	1.64118e-07	Arterial EC	SLC16A10
9.72514e-12	0.588225	0.667	0.313	1.72942e-07	Arterial EC	LMNB1
1.05377e-11	0.703935	0.607	0.28	1.87392e-07	Arterial EC	SDHA
1.26981e-11	0.584465	0.726	0.345	2.2581e-07	Arterial EC	FNDC3A
1.40859e-11	0.504336	0.804	0.42	2.5049e-07	Arterial EC	AOPEP
1.51991e-11	0.634866	0.542	0.221	2.70286e-07	Arterial EC	KIF1C
1.64238e-11	0.625148	0.577	0.251	2.92064e-07	Arterial EC	PXN
1.67969e-11	0.510215	0.524	0.199	2.987e-07	Arterial EC	NUMB
1.72251e-11	0.551051	0.714	0.336	3.06314e-07	Arterial EC	ETS2
1.83663e-11	0.812362	0.518	0.205	3.26608e-07	Arterial EC	YLPM1
1.84604e-11	0.540916	0.863	0.456	3.28282e-07	Arterial EC	SMC1A
2.12504e-11	0.530106	0.524	0.205	3.77896e-07	Arterial EC	SOCS4
2.13738e-11	0.518537	0.524	0.205	3.8009e-07	Arterial EC	NNT
2.20041e-11	0.503723	0.655	0.3	3.913e-07	Arterial EC	PPP2R5A
2.3167e-11	0.813694	0.512	0.215	4.11979e-07	Arterial EC	GAB1
2.40745e-11	0.736315	0.661	0.303	4.28117e-07	Arterial EC	STOM
2.655e-11	0.655951	0.601	0.261	4.72138e-07	Arterial EC	ARHGEF12
3.39358e-11	0.516673	0.607	0.27	6.03481e-07	Arterial EC	MAGED1
3.82443e-11	0.512425	0.506	0.199	6.80098e-07	Arterial EC	PBK
3.88103e-11	0.616048	0.905	0.511	6.90163e-07	Arterial EC	KTN1
3.89611e-11	0.575201	0.571	0.241	6.92846e-07	Arterial EC	TPP2
3.94885e-11	0.624858	0.577	0.251	7.02224e-07	Arterial EC	HEG1
4.06559e-11	0.750602	0.625	0.29	7.22984e-07	Arterial EC	SLC2A3
4.19872e-11	0.757855	0.512	0.212	7.46658e-07	Arterial EC	RNF168
4.33669e-11	0.555482	0.601	0.264	7.71193e-07	Arterial EC	HACD2
4.55769e-11	0.588594	0.536	0.212	8.10493e-07	Arterial EC	P2RY1
5.38824e-11	0.543372	0.988	0.775	9.58191e-07	Arterial EC	COL4A2
6.60962e-11	0.556595	0.929	0.537	1.17539e-06	Arterial EC	ANXA1
7.28616e-11	0.53527	0.887	0.443	1.2957e-06	Arterial EC	PALM2AKAP2
8.50724e-11	0.570227	0.583	0.251	1.51284e-06	Arterial EC	ESYT1
8.82955e-11	0.779884	0.571	0.254	1.57016e-06	Arterial EC	VEZF1
8.89382e-11	0.60714	0.792	0.404	1.58159e-06	Arterial EC	RTN4
9.72223e-11	0.539853	0.899	0.521	1.7289e-06	Arterial EC	SMAGP
9.77213e-11	0.546725	0.905	0.482	1.73778e-06	Arterial EC	APP
9.81692e-11	0.51245	0.524	0.215	1.74574e-06	Arterial EC	ADGRL2
1.00732e-10	0.589448	0.613	0.27	1.79131e-06	Arterial EC	TRA2A
1.08927e-10	0.698036	0.512	0.215	1.93704e-06	Arterial EC	RRM1
1.08956e-10	0.514162	0.536	0.215	1.93757e-06	Arterial EC	LOC733579
1.22214e-10	0.525832	0.548	0.231	2.17333e-06	Arterial EC	DPYSL2
1.43969e-10	0.514787	0.548	0.228	2.56021e-06	Arterial EC	DHX29
1.44493e-10	0.604404	0.589	0.251	2.56952e-06	Arterial EC	SOX7
1.66021e-10	0.593751	0.649	0.306	2.95235e-06	Arterial EC	TIAL1
1.70429e-10	0.700448	0.952	0.805	3.03074e-06	Arterial EC	FABP5
1.71798e-10	0.568219	0.542	0.228	3.05509e-06	Arterial EC	RCOR1
1.79463e-10	0.502644	0.625	0.277	3.19138e-06	Arterial EC	TERF2IP
2.19486e-10	0.584823	0.631	0.3	3.90312e-06	Arterial EC	CLEC14A
2.25286e-10	0.580361	0.518	0.215	4.00626e-06	Arterial EC	KIAA1671
2.35282e-10	0.645478	0.53	0.215	4.18403e-06	Arterial EC	GAP43
2.35726e-10	0.59988	0.601	0.274	4.19192e-06	Arterial EC	MACO1
2.51108e-10	0.552118	0.542	0.235	4.46545e-06	Arterial EC	SAR1B
2.63712e-10	0.514804	0.857	0.557	4.6896e-06	Arterial EC	APLNR
2.9871e-10	0.508601	0.792	0.391	5.31196e-06	Arterial EC	NUFIP2
3.12643e-10	0.503013	0.613	0.274	5.55974e-06	Arterial EC	PTPRM
3.24613e-10	0.724504	0.53	0.228	5.77259e-06	Arterial EC	PIK3R1
3.96946e-10	0.644004	0.554	0.235	7.05889e-06	Arterial EC	MFSD14B
4.54732e-10	0.575293	0.94	0.596	8.0865e-06	Arterial EC	CALR
4.74303e-10	0.582448	0.548	0.235	8.43452e-06	Arterial EC	ATF7IP
4.74507e-10	0.505253	0.714	0.378	8.43816e-06	Arterial EC	EPB41
4.75896e-10	0.501908	0.994	0.876	8.46286e-06	Arterial EC	GNG11
4.95058e-10	0.562355	0.565	0.254	8.80362e-06	Arterial EC	TANC1
5.61507e-10	0.563628	0.506	0.215	9.98527e-06	Arterial EC	C1orf198
5.79505e-10	0.501282	0.619	0.287	1.03053e-05	Arterial EC	ENSSSCG00000057727
6.5257e-10	0.554154	0.554	0.254	1.16047e-05	Arterial EC	COPS4
7.70072e-10	0.681187	0.56	0.254	1.36942e-05	Arterial EC	PUM1
7.84184e-10	0.524732	0.744	0.394	1.39451e-05	Arterial EC	SPC24
7.93606e-10	0.548285	0.911	0.541	1.41127e-05	Arterial EC	ITM2A
8.25229e-10	0.503212	0.524	0.218	1.4675e-05	Arterial EC	ASPH
1.07131e-09	0.539636	0.613	0.296	1.90511e-05	Arterial EC	CHD7
1.09531e-09	0.523102	0.839	0.436	1.94779e-05	Arterial EC	EPAS1
1.13793e-09	0.549206	0.512	0.212	2.02359e-05	Arterial EC	KCTD10
1.26882e-09	0.508821	0.512	0.218	2.25633e-05	Arterial EC	MPHOSPH10
1.58117e-09	0.510173	0.536	0.248	2.81179e-05	Arterial EC	SUZ12
2.24886e-09	0.678421	0.56	0.254	3.99915e-05	Arterial EC	IFRD1
2.6363e-09	0.707285	0.887	0.508	4.68814e-05	Arterial EC	TM4SF1
3.89308e-09	0.942507	0.524	0.241	6.92307e-05	Arterial EC	KLF4
4.15306e-09	0.51685	0.917	0.638	7.38539e-05	Arterial EC	CLIC1
4.70663e-09	0.658669	0.512	0.225	8.36979e-05	Arterial EC	THBD
5.77101e-09	0.556161	0.524	0.251	0.000102626	Arterial EC	ETV3
6.35384e-09	0.55369	0.524	0.241	0.00011299	Arterial EC	AHNAK
1.04422e-08	0.646868	0.595	0.293	0.000185694	Arterial EC	ADAMTS1
1.1414e-08	0.533027	0.72	0.362	0.000202974	Arterial EC	JAG1
1.16071e-08	0.799468	0.589	0.303	0.000206409	Arterial EC	CXCL12
1.2969e-08	0.638801	0.506	0.228	0.000230628	Arterial EC	ATP1B1
1.29801e-08	0.502173	0.625	0.287	0.000230824	Arterial EC	ID1
1.48221e-08	0.516592	0.548	0.27	0.000263581	Arterial EC	CMAS
2.04487e-08	0.518141	0.518	0.244	0.000363639	Arterial EC	CEP57
3.26622e-08	0.505069	0.577	0.3	0.000580831	Arterial EC	ZC3H13
4.36243e-08	0.523505	0.5	0.241	0.00077577	Arterial EC	ARL8B
6.13232e-08	0.507303	0.536	0.251	0.00109051	Arterial EC	TCERG1
6.71438e-08	0.530728	0.899	0.603	0.00119402	Arterial EC	CAVIN2
3.0936e-07	0.601508	0.524	0.264	0.00550135	Arterial EC	AMOTL2
8.18018e-07	0.60627	0.607	0.332	0.0145468	Arterial EC	EDNRB
3.52923e-63	3.97126	0.929	0.048	6.27604e-59	Venous EC	GPC3
1.87956e-59	2.44754	0.714	0.014	3.34242e-55	Venous EC	LOXL1
5.26852e-57	2.81872	0.762	0.025	9.369e-53	Venous EC	TCF21
6.86281e-57	2.34284	0.762	0.025	1.22041e-52	Venous EC	NOTCH3
1.28231e-55	3.134	0.714	0.021	2.28033e-51	Venous EC	COLEC11
3.66823e-55	2.84671	0.714	0.021	6.52321e-51	Venous EC	PDGFRB
8.97798e-55	3.43652	0.857	0.051	1.59655e-50	Venous EC	COL14A1
2.14634e-54	2.94259	0.619	0.009	3.81684e-50	Venous EC	AGTR1
3.28566e-52	3.35067	0.595	0.009	5.8429e-48	Venous EC	LAMC3
6.7679e-52	2.94115	0.643	0.016	1.20353e-47	Venous EC	GUCY1B1
7.80264e-52	2.02263	0.595	0.009	1.38754e-47	Venous EC	CPM
9.90281e-52	2.10629	0.643	0.014	1.76102e-47	Venous EC	PTPN13
1.2357e-51	3.01555	0.81	0.044	2.19744e-47	Venous EC	CD248
6.02649e-50	4.62604	0.762	0.042	1.07169e-45	Venous EC	POSTN
5.57223e-49	3.244	0.857	0.065	9.9091e-45	Venous EC	COL6A1
8.17093e-49	1.99636	0.833	0.053	1.45304e-44	Venous EC	IFNGR2
2.54525e-48	3.45693	0.714	0.032	4.52622e-44	Venous EC	RGS5
7.23134e-48	2.18841	0.619	0.016	1.28595e-43	Venous EC	GUCY1A1
7.3984e-48	2.95114	0.643	0.021	1.31566e-43	Venous EC	COLEC10
1.25102e-46	2.23979	0.524	0.007	2.2247e-42	Venous EC	CSPG4
1.93365e-46	2.37683	0.595	0.016	3.43862e-42	Venous EC	CRISPLD1
3.74593e-46	2.34222	0.595	0.016	6.66139e-42	Venous EC	DES
1.56418e-45	1.93575	0.571	0.014	2.78158e-41	Venous EC	PRKG1
1.32424e-44	1.60125	0.643	0.025	2.35489e-40	Venous EC	PID1
1.80188e-44	2.55346	0.833	0.067	3.20428e-40	Venous EC	SERPINE2
1.81808e-44	2.14172	0.643	0.025	3.2331e-40	Venous EC	PAPLN
3.53894e-44	1.57661	0.548	0.012	6.2933e-40	Venous EC	NOTCH2
6.26588e-44	2.81694	0.595	0.021	1.11426e-39	Venous EC	C12orf75
6.5507e-44	2.11836	0.81	0.062	1.16491e-39	Venous EC	GPC1
6.79836e-44	2.20763	0.619	0.023	1.20895e-39	Venous EC	PDE3A
3.33884e-43	2.27207	0.548	0.014	5.93745e-39	Venous EC	S1PR3
7.63406e-43	3.95013	0.619	0.025	1.35757e-38	Venous EC	CXCL14
1.49918e-42	2.47296	0.524	0.012	2.66599e-38	Venous EC	RASL11A
2.48936e-42	2.38395	0.69	0.042	4.42684e-38	Venous EC	VASN
4.86324e-42	1.95517	0.5	0.009	8.64831e-38	Venous EC	ANGPTL1
6.47086e-42	2.53615	0.548	0.016	1.15071e-37	Venous EC	APELA
7.06652e-42	2.08684	0.5	0.009	1.25664e-37	Venous EC	IRAG1
1.01959e-41	1.94827	0.762	0.053	1.81314e-37	Venous EC	CDH11
1.10202e-41	2.28312	0.548	0.016	1.95972e-37	Venous EC	ADAMTS15
2.08488e-39	3.28421	0.762	0.065	3.70754e-35	Venous EC	RSPO3
4.54814e-39	2.4785	0.524	0.016	8.08795e-35	Venous EC	EGFR
6.51744e-39	2.2394	0.762	0.062	1.159e-34	Venous EC	COX4I2
2.55637e-38	2.01364	0.571	0.025	4.54599e-34	Venous EC	P3H3
2.56014e-38	1.98365	0.786	0.067	4.55269e-34	Venous EC	PITX2
2.76519e-38	2.2152	0.548	0.021	4.91733e-34	Venous EC	CRISPLD2
5.06267e-38	1.59637	0.595	0.028	9.00295e-34	Venous EC	LSAMP
7.22985e-38	3.63548	0.857	0.106	1.28568e-33	Venous EC	LOX
1.17197e-37	2.60086	0.929	0.129	2.08411e-33	Venous EC	PEG10
1.90053e-37	2.03296	0.524	0.018	3.37971e-33	Venous EC	COL7A1
2.19291e-37	1.61751	0.69	0.048	3.89965e-33	Venous EC	STK39
2.45433e-37	2.06594	0.619	0.037	4.36454e-33	Venous EC	FAM162B
4.49148e-37	1.68498	0.524	0.018	7.9872e-33	Venous EC	SLIT3
5.40044e-37	2.10101	0.5	0.016	9.60359e-33	Venous EC	COL6A3
8.43049e-37	1.55911	0.548	0.023	1.49919e-32	Venous EC	RHOBTB3
8.14809e-36	2.52326	0.881	0.106	1.44898e-31	Venous EC	COL12A1
8.60748e-36	2.47181	0.619	0.039	1.53067e-31	Venous EC	MFAP2
1.06706e-35	2.02252	0.833	0.092	1.89756e-31	Venous EC	CPXM2
3.5214e-35	1.86608	0.5	0.018	6.2621e-31	Venous EC	ROBO2
1.13188e-34	1.83046	0.548	0.028	2.01282e-30	Venous EC	FXYD7
2.93735e-34	1.90567	0.571	0.032	5.22349e-30	Venous EC	AJUBA
4.03309e-34	1.39083	0.524	0.023	7.17204e-30	Venous EC	SLC8A1
4.94963e-34	1.61762	0.571	0.032	8.80192e-30	Venous EC	EPB41L1
4.93148e-33	2.24544	0.667	0.06	8.76965e-29	Venous EC	PDE5A
9.05848e-33	1.71551	0.524	0.028	1.61087e-28	Venous EC	PARM1
1.1344e-32	2.06997	0.69	0.065	2.01729e-28	Venous EC	RRAD
1.39303e-32	2.32662	0.643	0.055	2.47722e-28	Venous EC	TENT5A
3.78455e-32	1.83764	0.643	0.053	6.73007e-28	Venous EC	ENSSSCG00000029761
1.7354e-31	2.01598	0.952	0.171	3.08605e-27	Venous EC	EFEMP2
2.5783e-31	2.24987	0.881	0.139	4.58499e-27	Venous EC	RBP1
1.02297e-30	2.37526	0.595	0.046	1.81915e-26	Venous EC	LRRC17
1.64727e-30	1.51348	0.571	0.039	2.92933e-26	Venous EC	EPHX1
1.88667e-30	2.94756	0.595	0.051	3.35507e-26	Venous EC	MYH11
2.66472e-30	2.43172	0.929	0.169	4.73866e-26	Venous EC	AEBP1
7.70547e-30	1.6133	0.548	0.037	1.37026e-25	Venous EC	ITGA8
1.75951e-29	1.44008	0.5	0.03	3.12894e-25	Venous EC	B3GNT9
3.8882e-29	2.09258	0.81	0.111	6.91439e-25	Venous EC	QSOX1
4.19964e-29	1.79068	0.81	0.115	7.46822e-25	Venous EC	OLFML3
4.60271e-29	1.5268	0.595	0.048	8.185e-25	Venous EC	SGCE
4.8422e-29	1.7404	0.714	0.083	8.61089e-25	Venous EC	C1QTNF1
8.62784e-29	2.51832	0.952	0.212	1.53429e-24	Venous EC	FBLN1
1.64106e-28	1.69119	0.81	0.113	2.9183e-24	Venous EC	PLOD2
1.93026e-28	1.6592	0.548	0.042	3.43258e-24	Venous EC	COL4A5
2.07827e-28	2.45266	0.857	0.155	3.69578e-24	Venous EC	BAMBI
3.11918e-28	1.73969	0.929	0.173	5.54683e-24	Venous EC	GLIPR2
3.39533e-28	1.57399	0.548	0.042	6.03791e-24	Venous EC	CDK14
4.74856e-28	1.57036	0.619	0.058	8.44436e-24	Venous EC	PGF
5.80791e-28	1.67491	0.857	0.141	1.03282e-23	Venous EC	EFNB1
5.83055e-28	2.60186	0.905	0.187	1.03685e-23	Venous EC	PKIG
6.59129e-28	1.38648	0.524	0.037	1.17213e-23	Venous EC	GPC4
8.22027e-28	1.44373	0.524	0.037	1.46181e-23	Venous EC	CERCAM
4.29247e-27	2.07955	0.738	0.099	7.63329e-23	Venous EC	MMP23B
5.55615e-27	3.21804	0.952	0.238	9.88049e-23	Venous EC	ACTA2
1.4991e-26	1.38458	0.905	0.155	2.66585e-22	Venous EC	SMARCA1
4.09326e-26	1.52214	0.667	0.085	7.27905e-22	Venous EC	CYGB
4.7272e-26	2.32452	0.976	0.208	8.40638e-22	Venous EC	IFNGR1
5.48876e-26	1.51068	0.548	0.048	9.76065e-22	Venous EC	PTH1R
6.32494e-26	2.96934	0.976	0.316	1.12476e-21	Venous EC	SERPINF1
6.41405e-26	2.02462	0.738	0.109	1.14061e-21	Venous EC	SNAI2
7.05988e-26	1.92413	0.667	0.085	1.25546e-21	Venous EC	PRRX2
9.54469e-26	0.996413	0.619	0.067	1.69733e-21	Venous EC	ID4
1.20148e-25	1.71521	0.905	0.189	2.1366e-21	Venous EC	EMILIN1
2.78626e-25	1.76237	0.905	0.173	4.9548e-21	Venous EC	PLP2
1.52613e-24	1.52913	0.762	0.12	2.71392e-20	Venous EC	LGALS3BP
2.65476e-24	1.34918	0.714	0.109	4.72095e-20	Venous EC	SYDE1
2.71656e-24	2.5122	0.857	0.173	4.83086e-20	Venous EC	MEST
2.7884e-24	1.1936	0.762	0.118	4.95861e-20	Venous EC	SEMA6D
2.81732e-24	1.56159	0.762	0.122	5.01004e-20	Venous EC	HSPB2
2.95964e-24	1.73423	0.524	0.048	5.26312e-20	Venous EC	SPON2
3.34891e-24	2.08836	0.929	0.224	5.95537e-20	Venous EC	PCOLCE
7.59522e-24	1.3294	0.667	0.088	1.35066e-19	Venous EC	SEPTIN4
9.03608e-24	1.49787	0.667	0.092	1.60689e-19	Venous EC	RHOQ
1.06981e-23	1.79579	1	0.314	1.90245e-19	Venous EC	SPATS2L
1.1251e-23	0.925741	0.643	0.079	2.00077e-19	Venous EC	GCK
1.21774e-23	1.55219	0.714	0.106	2.16551e-19	Venous EC	TBX2
2.4037e-23	2.01744	0.881	0.215	4.27449e-19	Venous EC	LAMA4
5.19828e-23	1.9313	0.524	0.053	9.24409e-19	Venous EC	FILIP1L
8.74397e-23	1.3915	0.595	0.072	1.55494e-18	Venous EC	AASS
2.93988e-22	1.20108	0.786	0.145	5.22798e-18	Venous EC	C1QTNF6
3.73462e-22	1.42442	0.762	0.134	6.64127e-18	Venous EC	SNAI1
8.42229e-22	1.15437	0.857	0.164	1.49774e-17	Venous EC	RCSD1
8.50787e-22	0.898944	0.786	0.134	1.51295e-17	Venous EC	SLC9A3R1
8.72263e-22	1.48429	0.762	0.136	1.55115e-17	Venous EC	PITX1
1.08367e-21	0.812501	0.548	0.06	1.9271e-17	Venous EC	TYRO3
1.11328e-21	2.53886	1	0.443	1.97975e-17	Venous EC	TPM2
1.41098e-21	1.1875	0.643	0.095	2.50915e-17	Venous EC	NDN
2.12754e-21	1.82387	1	0.314	3.7834e-17	Venous EC	SOCS1
2.37271e-21	1.99562	0.881	0.238	4.21939e-17	Venous EC	ISYNA1
2.80203e-21	1.35435	0.548	0.067	4.98285e-17	Venous EC	C2H11orf24
3.40547e-21	1.35453	0.5	0.053	6.05596e-17	Venous EC	DACT3
4.54039e-21	1.67498	0.667	0.113	8.07417e-17	Venous EC	BCAS3
6.40286e-21	1.6583	0.786	0.159	1.13862e-16	Venous EC	IRF1
6.41072e-21	1.22615	0.595	0.079	1.14002e-16	Venous EC	LTBP4
1.92222e-20	2.13524	0.952	0.42	3.41829e-16	Venous EC	WFDC1
2.02614e-20	0.826913	0.643	0.095	3.60308e-16	Venous EC	C9H1orf21
2.04514e-20	1.10866	0.571	0.074	3.63687e-16	Venous EC	ZNF655
2.39005e-20	1.41823	0.81	0.171	4.25022e-16	Venous EC	IFI30
2.65559e-20	1.56698	0.5	0.058	4.72243e-16	Venous EC	SSC5D
2.7571e-20	2.24507	0.571	0.083	4.90296e-16	Venous EC	HTRA3
4.21965e-20	1.01438	0.857	0.18	7.5038e-16	Venous EC	TEAD1
4.51897e-20	1.12785	0.524	0.062	8.03609e-16	Venous EC	CUEDC1
4.84959e-20	1.97192	1	0.386	8.62403e-16	Venous EC	CCND2
5.16068e-20	2.39038	0.69	0.129	9.17724e-16	Venous EC	A2M
9.23683e-20	1.53997	0.952	0.275	1.64259e-15	Venous EC	FKBP10
1.24813e-19	1.49023	0.5	0.06	2.21954e-15	Venous EC	CPE
1.28421e-19	1.94706	1	0.889	2.28371e-15	Venous EC	LGALS1
1.74127e-19	3.05397	1	0.776	3.0965e-15	Venous EC	COL1A2
1.79624e-19	1.26601	0.738	0.143	3.19426e-15	Venous EC	IFNAR2
1.85867e-19	1.81509	0.5	0.062	3.30527e-15	Venous EC	NRGN
1.89639e-19	1.45641	0.643	0.104	3.37236e-15	Venous EC	LOC100626247
2.51921e-19	1.63633	0.952	0.319	4.47992e-15	Venous EC	LOXL2
2.90801e-19	1.63763	0.714	0.139	5.17131e-15	Venous EC	ARHGEF17
3.0853e-19	1.70421	0.548	0.076	5.48659e-15	Venous EC	EMILIN2
3.10382e-19	1.33852	0.881	0.231	5.51952e-15	Venous EC	SDC2
5.18816e-19	0.888632	0.643	0.102	9.22611e-15	Venous EC	ADGRA3
6.81309e-19	1.3558	0.643	0.106	1.21157e-14	Venous EC	EHD3
9.6404e-19	2.05303	1	0.441	1.71435e-14	Venous EC	COL5A1
9.7069e-19	1.97337	1	0.494	1.72618e-14	Venous EC	FN1
9.93431e-19	1.05981	0.857	0.192	1.76662e-14	Venous EC	GADD45B
1.05429e-18	1.77956	0.881	0.279	1.87484e-14	Venous EC	PHLDA2
1.05563e-18	1.42982	0.524	0.069	1.87722e-14	Venous EC	ENHO
1.31068e-18	1.5043	0.881	0.238	2.33079e-14	Venous EC	TAGLN
1.36057e-18	0.984317	0.595	0.088	2.4195e-14	Venous EC	ZFPM2
1.56453e-18	1.16243	0.5	0.062	2.78221e-14	Venous EC	PDZRN3
2.05041e-18	1.15706	0.619	0.102	3.64624e-14	Venous EC	DCBLD2
2.14003e-18	1.09281	0.976	0.254	3.80561e-14	Venous EC	MYOF
2.34135e-18	0.800253	0.738	0.143	4.16361e-14	Venous EC	EFHD2
3.51698e-18	1.64175	0.833	0.215	6.25424e-14	Venous EC	ZEB2
4.31628e-18	1.06929	0.5	0.062	7.67565e-14	Venous EC	CBX4
4.60252e-18	1.50256	0.643	0.118	8.18466e-14	Venous EC	BCAT2
5.27072e-18	1.02932	0.619	0.106	9.37292e-14	Venous EC	EEF2K
7.86811e-18	1.29943	0.833	0.203	1.39919e-13	Venous EC	CTSH
8.63362e-18	1.11149	0.5	0.067	1.53532e-13	Venous EC	CHPF
8.6638e-18	1.86308	0.881	0.279	1.54068e-13	Venous EC	MYLK
1.32296e-17	1.10976	0.524	0.072	2.35263e-13	Venous EC	CRYAB
2.1001e-17	0.90085	0.643	0.115	3.73462e-13	Venous EC	KLHL42
2.20352e-17	0.988215	0.5	0.067	3.91853e-13	Venous EC	SGPL1
2.57006e-17	1.03533	0.548	0.081	4.57034e-13	Venous EC	TPK1
3.62426e-17	1.00707	0.524	0.076	6.44502e-13	Venous EC	DMD
5.82819e-17	1.66274	0.929	0.284	1.03643e-12	Venous EC	VCAN
7.11912e-17	0.595129	0.786	0.173	1.26599e-12	Venous EC	KANK2
9.91128e-17	1.07677	0.571	0.095	1.76252e-12	Venous EC	TSPO
1.11173e-16	0.664894	0.738	0.159	1.97698e-12	Venous EC	RAB34
1.43502e-16	0.941949	0.548	0.088	2.5519e-12	Venous EC	IFT43
1.77895e-16	1.3237	0.619	0.122	3.16351e-12	Venous EC	PAWR
1.78275e-16	0.737855	0.524	0.076	3.17027e-12	Venous EC	PHLDA1
1.98471e-16	0.704532	0.5	0.072	3.52942e-12	Venous EC	IRF7
2.94535e-16	1.75362	1	0.499	5.23771e-12	Venous EC	BGN
3.0522e-16	1.16572	0.667	0.132	5.42773e-12	Venous EC	NR2F1
3.11811e-16	0.993279	0.69	0.15	5.54494e-12	Venous EC	DZIP1
3.40051e-16	0.927357	0.524	0.083	6.04713e-12	Venous EC	TNS3
3.46458e-16	0.793846	0.69	0.141	6.16107e-12	Venous EC	SOX6
3.77506e-16	1.18326	0.595	0.115	6.71319e-12	Venous EC	SHISA4
4.55328e-16	1.01417	0.905	0.268	8.09711e-12	Venous EC	ITM2C
4.57355e-16	0.962219	0.548	0.085	8.13314e-12	Venous EC	AGAP1
6.46697e-16	0.883658	0.833	0.201	1.15002e-11	Venous EC	SH3PXD2A
6.51099e-16	0.767123	0.595	0.109	1.15785e-11	Venous EC	ORAI3
6.57344e-16	0.837313	0.548	0.09	1.16895e-11	Venous EC	BOK
7.61377e-16	1.21888	0.5	0.074	1.35396e-11	Venous EC	LIFR
1.08043e-15	0.626605	0.714	0.152	1.92133e-11	Venous EC	TGFB2
1.22756e-15	0.983287	0.548	0.092	2.18296e-11	Venous EC	PLEKHA5
1.37884e-15	1.25508	0.738	0.176	2.45198e-11	Venous EC	FKBP14
1.42805e-15	0.658287	0.595	0.104	2.53951e-11	Venous EC	ABL1
1.66764e-15	0.534659	0.524	0.081	2.96557e-11	Venous EC	GSTM3
1.77918e-15	0.71417	0.524	0.085	3.16391e-11	Venous EC	ACACA
1.95932e-15	0.790059	0.595	0.106	3.48425e-11	Venous EC	MEIOB
2.16943e-15	1.00634	0.667	0.148	3.8579e-11	Venous EC	SHFL
2.24619e-15	1.18464	0.881	0.249	3.9944e-11	Venous EC	ITGAV
2.31847e-15	0.876094	0.714	0.157	4.12294e-11	Venous EC	ARL13B
2.37081e-15	0.959468	0.619	0.118	4.21601e-11	Venous EC	TNPO2
2.5529e-15	1.1511	0.952	0.293	4.53982e-11	Venous EC	STAT1
2.57231e-15	0.899116	0.69	0.143	4.57433e-11	Venous EC	SOCS3
2.86421e-15	0.954294	0.786	0.208	5.09342e-11	Venous EC	GPX7
3.39222e-15	0.684424	0.595	0.106	6.03239e-11	Venous EC	CSF1
3.50262e-15	3.1991	1	0.695	6.2287e-11	Venous EC	COL1A1
4.02921e-15	1.27774	0.619	0.125	7.16515e-11	Venous EC	FOXO3
4.12608e-15	1.16518	0.524	0.085	7.3374e-11	Venous EC	PTX3
5.32992e-15	0.747365	0.667	0.141	9.47819e-11	Venous EC	IER5L
5.64889e-15	0.949167	0.762	0.194	1.00454e-10	Venous EC	SEPTIN8
6.49396e-15	0.830581	0.571	0.106	1.15482e-10	Venous EC	PJA1
9.08463e-15	0.913758	0.976	0.335	1.61552e-10	Venous EC	RARRES2
9.67385e-15	1.24504	0.952	0.328	1.7203e-10	Venous EC	RCN3
1.0104e-14	1.1687	0.571	0.109	1.79679e-10	Venous EC	KAZN
1.02013e-14	0.583757	0.69	0.148	1.81409e-10	Venous EC	THBS1
1.04875e-14	0.874718	0.619	0.127	1.865e-10	Venous EC	PRTFDC1
1.06125e-14	0.991756	0.929	0.273	1.88721e-10	Venous EC	GLT8D1
1.12372e-14	1.17889	0.833	0.247	1.99832e-10	Venous EC	C1QTNF5
1.13788e-14	1.30443	0.976	0.427	2.0235e-10	Venous EC	EMP3
1.15963e-14	0.861902	0.643	0.139	2.06218e-10	Venous EC	PALLD
1.32829e-14	1.05343	0.667	0.143	2.36209e-10	Venous EC	KANSL2
1.44011e-14	0.936456	0.667	0.143	2.56095e-10	Venous EC	MSRB3
1.82817e-14	1.69076	1	0.654	3.25104e-10	Venous EC	CALD1
1.90798e-14	2.70216	0.976	0.476	3.39297e-10	Venous EC	LUM
2.03143e-14	1.14837	0.5	0.088	3.61249e-10	Venous EC	SNX21
2.05118e-14	0.666172	0.81	0.208	3.64761e-10	Venous EC	IL11RA
2.33369e-14	0.956985	0.786	0.219	4.14999e-10	Venous EC	TGFB1I1
2.45382e-14	0.652636	0.762	0.187	4.36363e-10	Venous EC	HS6ST1
2.57348e-14	1.03898	0.833	0.231	4.57642e-10	Venous EC	EXT1
2.65218e-14	0.850704	0.786	0.199	4.71637e-10	Venous EC	RABGAP1L
2.90609e-14	0.86407	0.595	0.122	5.16791e-10	Venous EC	NF2
2.93172e-14	0.648839	0.643	0.136	5.21347e-10	Venous EC	ZCCHC3
3.3001e-14	1.36473	0.762	0.206	5.86858e-10	Venous EC	APCDD1
3.34575e-14	0.972867	0.571	0.109	5.94976e-10	Venous EC	IFT88
3.55871e-14	0.929008	0.833	0.229	6.32846e-10	Venous EC	ARF5
3.73904e-14	0.72343	0.929	0.268	6.64913e-10	Venous EC	SERPING1
3.75237e-14	0.813642	0.619	0.132	6.67284e-10	Venous EC	PMM1
4.42389e-14	2.65695	1	0.85	7.86701e-10	Venous EC	COL3A1
4.63846e-14	0.58738	0.69	0.159	8.24858e-10	Venous EC	ARHGAP42
4.94919e-14	0.697157	0.786	0.201	8.80114e-10	Venous EC	ADAM12
5.58461e-14	1.0118	0.595	0.12	9.93111e-10	Venous EC	LIX1L
5.63079e-14	0.820407	0.5	0.085	1.00132e-09	Venous EC	RECK
5.89777e-14	0.759636	0.762	0.185	1.0488e-09	Venous EC	PPP2R5D
7.1618e-14	0.610523	0.571	0.113	1.27358e-09	Venous EC	GUCD1
7.16552e-14	0.846461	0.976	0.328	1.27425e-09	Venous EC	FAM120A
7.51463e-14	0.658883	0.548	0.104	1.33633e-09	Venous EC	ABI2
8.39065e-14	0.752077	0.69	0.171	1.49211e-09	Venous EC	ZNFX1
9.32697e-14	0.625662	0.619	0.132	1.65862e-09	Venous EC	WDR24
1.09805e-13	1.12222	0.952	0.328	1.95266e-09	Venous EC	PON2
1.11117e-13	0.93133	0.643	0.141	1.976e-09	Venous EC	TNS1
1.1707e-13	1.16722	0.952	0.36	2.08186e-09	Venous EC	FAM114A1
1.26052e-13	0.925933	0.714	0.178	2.24158e-09	Venous EC	FBLIM1
1.31968e-13	1.07981	0.929	0.333	2.34678e-09	Venous EC	SEPTIN9
1.32528e-13	0.847055	0.69	0.171	2.35675e-09	Venous EC	MANBAL
1.44633e-13	1.04555	0.905	0.305	2.572e-09	Venous EC	LIMA1
1.60927e-13	1.02402	0.714	0.18	2.86177e-09	Venous EC	LGALSL
1.64725e-13	1.33234	0.952	0.372	2.92931e-09	Venous EC	FOSB
1.80457e-13	0.906676	0.905	0.303	3.20907e-09	Venous EC	MFGE8
1.90225e-13	0.909573	0.738	0.196	3.38276e-09	Venous EC	PLXNB2
1.97216e-13	0.984107	0.738	0.189	3.50709e-09	Venous EC	TCAF1
2.09114e-13	1.17894	0.952	0.418	3.71868e-09	Venous EC	DNAJB1
2.22414e-13	0.772221	0.643	0.145	3.95518e-09	Venous EC	PPIL2
2.29615e-13	0.516254	0.595	0.12	4.08324e-09	Venous EC	WTIP
2.40307e-13	3.17386	0.905	0.36	4.27337e-09	Venous EC	DCN
2.43286e-13	0.548232	0.905	0.247	4.32635e-09	Venous EC	CTNNBL1
2.47314e-13	0.835309	0.738	0.201	4.39799e-09	Venous EC	FHL3
2.56295e-13	0.83383	0.714	0.176	4.5577e-09	Venous EC	GLA
2.68256e-13	0.731818	0.833	0.24	4.7704e-09	Venous EC	SPTY2D1
2.69207e-13	0.779204	0.762	0.196	4.7873e-09	Venous EC	IFI44L
2.71925e-13	0.902429	0.833	0.252	4.83563e-09	Venous EC	RBFOX2
2.99027e-13	0.897844	0.524	0.099	5.31759e-09	Venous EC	TSHZ1
3.10639e-13	0.654602	0.619	0.143	5.5241e-09	Venous EC	LSS
3.17198e-13	0.815462	0.595	0.127	5.64073e-09	Venous EC	ABHD12
3.28284e-13	0.766904	0.81	0.236	5.83787e-09	Venous EC	DDIT3
3.37923e-13	0.875708	0.714	0.187	6.00928e-09	Venous EC	ZCCHC24
3.64197e-13	0.645446	0.738	0.187	6.47651e-09	Venous EC	ABHD14A
3.71362e-13	0.517149	0.524	0.095	6.60393e-09	Venous EC	ELF4
3.76052e-13	0.613882	0.714	0.18	6.68733e-09	Venous EC	LRRC32
4.29875e-13	0.595266	0.738	0.185	7.64446e-09	Venous EC	RNF170
5.37944e-13	1.15773	0.738	0.21	9.56626e-09	Venous EC	TIMP2
5.39596e-13	0.831677	0.643	0.152	9.59564e-09	Venous EC	UAP1
5.86243e-13	1.29781	0.952	0.406	1.04252e-08	Venous EC	CCN1
5.9773e-13	0.723876	0.714	0.178	1.06294e-08	Venous EC	GATA6
6.13206e-13	0.65234	0.667	0.159	1.09046e-08	Venous EC	SLC12A4
6.40911e-13	0.935391	0.738	0.208	1.13973e-08	Venous EC	LPP
6.82725e-13	0.81994	0.929	0.293	1.21409e-08	Venous EC	MRC2
9.23391e-13	1.06297	0.905	0.335	1.64207e-08	Venous EC	P3H1
1.03456e-12	0.500673	0.833	0.242	1.83976e-08	Venous EC	LATS2
1.07661e-12	0.885959	0.952	0.349	1.91454e-08	Venous EC	BASP1
1.20052e-12	0.550407	0.69	0.173	2.13488e-08	Venous EC	IER3
1.31706e-12	0.96288	0.643	0.159	2.34213e-08	Venous EC	FJX1
1.37268e-12	0.577226	0.524	0.102	2.44103e-08	Venous EC	ULK1
1.42863e-12	1.01923	0.69	0.185	2.54053e-08	Venous EC	AMOT
1.45634e-12	0.866197	0.548	0.118	2.58981e-08	Venous EC	KLHL23
1.64039e-12	1.26026	0.595	0.139	2.91711e-08	Venous EC	NPR3
1.69208e-12	1.18331	1	0.704	3.00902e-08	Venous EC	JUN
1.74799e-12	0.75443	0.69	0.173	3.10846e-08	Venous EC	FKBP7
1.93261e-12	0.749076	0.952	0.307	3.43676e-08	Venous EC	KDM5B
2.09056e-12	0.755674	0.619	0.141	3.71764e-08	Venous EC	PIP4K2B
2.27887e-12	0.702786	0.595	0.139	4.05251e-08	Venous EC	TNFRSF21
2.36029e-12	1.25337	0.81	0.242	4.1973e-08	Venous EC	P4HA1
2.38165e-12	1.34045	0.905	0.358	4.23529e-08	Venous EC	ID1
2.45876e-12	0.809771	0.548	0.113	4.37241e-08	Venous EC	PFN2
2.62836e-12	0.538348	0.69	0.173	4.67401e-08	Venous EC	JOSD1
2.66016e-12	0.611054	0.762	0.215	4.73056e-08	Venous EC	PTGR3
2.77613e-12	0.53984	0.738	0.185	4.93679e-08	Venous EC	ZNF33B
2.89051e-12	1.08001	0.929	0.356	5.14019e-08	Venous EC	S100A6
2.96699e-12	2.36663	1	0.859	5.27619e-08	Venous EC	APOE
3.17444e-12	0.500269	0.548	0.113	5.64511e-08	Venous EC	SORT1
3.22044e-12	0.908133	0.905	0.303	5.72691e-08	Venous EC	AMOTL2
3.24431e-12	0.752945	0.667	0.173	5.76935e-08	Venous EC	SCARF2
3.33191e-12	0.688443	0.595	0.141	5.92514e-08	Venous EC	ADGRE5
3.3732e-12	0.829666	0.905	0.298	5.99855e-08	Venous EC	FMR1
3.47375e-12	0.514201	0.595	0.136	6.17737e-08	Venous EC	KLC2
3.58938e-12	0.608721	0.786	0.219	6.38299e-08	Venous EC	ERGIC3
3.66883e-12	0.745829	0.952	0.335	6.52428e-08	Venous EC	MAGED1
4.33696e-12	0.96949	0.833	0.27	7.71241e-08	Venous EC	GJC1
4.38516e-12	0.973782	0.881	0.312	7.79813e-08	Venous EC	DSTN
4.74084e-12	1.00715	0.786	0.233	8.43063e-08	Venous EC	ARID5B
4.94809e-12	0.619157	0.5	0.099	8.79919e-08	Venous EC	LPCAT4
5.33651e-12	0.586959	0.524	0.109	9.48992e-08	Venous EC	ZNF367
5.55231e-12	1.11221	0.976	0.492	9.87367e-08	Venous EC	PPP1R14A
5.60282e-12	1.35179	1	0.619	9.9635e-08	Venous EC	TPM1
6.46427e-12	0.72931	0.643	0.162	1.14954e-07	Venous EC	ZFHX3
6.77331e-12	0.795999	0.905	0.326	1.2045e-07	Venous EC	TMEM263
6.78566e-12	0.656326	0.595	0.134	1.20669e-07	Venous EC	SOX4
7.12034e-12	0.731366	0.571	0.129	1.26621e-07	Venous EC	YIPF6
7.97701e-12	0.687607	0.81	0.231	1.41855e-07	Venous EC	IER5
8.11902e-12	0.710941	0.619	0.145	1.44381e-07	Venous EC	ZRANB1
8.38355e-12	0.642256	0.643	0.169	1.49085e-07	Venous EC	SDHAF1
8.84336e-12	0.636149	0.762	0.21	1.57262e-07	Venous EC	TCF7L1
8.97478e-12	0.881582	0.548	0.125	1.59599e-07	Venous EC	KLHL9
9.75269e-12	0.535349	0.595	0.139	1.73432e-07	Venous EC	PKNOX1
9.97344e-12	0.802198	0.595	0.141	1.77358e-07	Venous EC	RARRES1
1.16648e-11	0.676013	0.69	0.182	2.07435e-07	Venous EC	RNF26
1.18014e-11	1.13	0.881	0.365	2.09864e-07	Venous EC	TXNDC5
1.20715e-11	0.688651	0.619	0.145	2.14668e-07	Venous EC	TTLL1
1.24434e-11	0.653484	0.905	0.3	2.21281e-07	Venous EC	MTPN
1.33639e-11	0.733772	0.571	0.132	2.37651e-07	Venous EC	CSRNP1
1.40574e-11	0.768426	0.81	0.249	2.49982e-07	Venous EC	PDIA5
1.4555e-11	0.818745	0.738	0.21	2.58832e-07	Venous EC	TRIM25
1.4657e-11	0.794771	0.548	0.122	2.60645e-07	Venous EC	HOPX
1.56639e-11	0.732871	0.643	0.166	2.7855e-07	Venous EC	SPRY4
1.58321e-11	0.737898	0.5	0.102	2.81542e-07	Venous EC	SLC31A1
1.83754e-11	0.606775	0.5	0.102	3.26769e-07	Venous EC	SLC25A28
2.11969e-11	0.679439	0.595	0.143	3.76945e-07	Venous EC	KAT6B
2.16828e-11	0.912632	0.762	0.229	3.85586e-07	Venous EC	TMEM97
2.22716e-11	0.80139	0.5	0.106	3.96056e-07	Venous EC	MAP3K7
2.25265e-11	0.761716	0.571	0.136	4.00588e-07	Venous EC	SEC24A
2.28077e-11	0.847637	0.595	0.148	4.05589e-07	Venous EC	ERCC6L2
2.28809e-11	0.844592	0.524	0.113	4.06891e-07	Venous EC	ZBTB40
2.60074e-11	0.62674	0.667	0.178	4.62489e-07	Venous EC	STX5
2.62979e-11	0.654983	0.595	0.145	4.67656e-07	Venous EC	CEBPB
2.78916e-11	0.875081	0.881	0.298	4.95996e-07	Venous EC	SCARB2
3.06732e-11	1.06488	0.952	0.432	5.45461e-07	Venous EC	MYL9
3.0751e-11	0.714702	0.929	0.328	5.46846e-07	Venous EC	CEBPD
3.08689e-11	0.774682	0.81	0.256	5.48942e-07	Venous EC	EMID1
3.17295e-11	0.657524	0.881	0.305	5.64245e-07	Venous EC	CRTAP
3.20698e-11	1.20064	0.738	0.219	5.70297e-07	Venous EC	VCAM1
3.42289e-11	0.56312	0.881	0.282	6.08693e-07	Venous EC	LPGAT1
3.42491e-11	0.830218	0.667	0.178	6.09052e-07	Venous EC	SH3BP4
3.68331e-11	0.517794	0.738	0.208	6.55002e-07	Venous EC	CCDC9
3.93333e-11	0.510666	0.714	0.196	6.99465e-07	Venous EC	USP22
3.97882e-11	0.797484	0.905	0.333	7.07553e-07	Venous EC	IGF2R
4.19845e-11	0.622087	0.881	0.296	7.46611e-07	Venous EC	AAK1
4.76793e-11	0.6508	0.81	0.277	8.4788e-07	Venous EC	RNASEH2B
4.77936e-11	0.652304	0.714	0.194	8.49914e-07	Venous EC	FBXO33
4.91465e-11	0.723738	0.524	0.115	8.73971e-07	Venous EC	FGF13
5.09505e-11	0.689511	0.762	0.224	9.06054e-07	Venous EC	DAAM1
5.14161e-11	0.829776	0.667	0.182	9.14332e-07	Venous EC	MAFF
5.2681e-11	0.959931	0.976	0.425	9.36827e-07	Venous EC	EGR1
5.29687e-11	0.82598	0.667	0.189	9.41943e-07	Venous EC	ATXN7L1
5.67597e-11	0.53892	0.762	0.21	1.00936e-06	Venous EC	IMPDH1
7.00581e-11	0.85251	0.524	0.118	1.24584e-06	Venous EC	ZDHHC14
7.26491e-11	1.07044	0.762	0.256	1.29192e-06	Venous EC	DNAJB4
8.46008e-11	0.811634	0.548	0.132	1.50446e-06	Venous EC	PCED1A
8.59913e-11	0.682142	0.714	0.226	1.52918e-06	Venous EC	P3H4
8.88579e-11	0.859452	0.762	0.252	1.58016e-06	Venous EC	ACAT2
9.3328e-11	0.55449	0.524	0.118	1.65965e-06	Venous EC	APBB1
9.40259e-11	0.692127	0.714	0.219	1.67206e-06	Venous EC	TCF7
9.85244e-11	0.852188	0.929	0.346	1.75206e-06	Venous EC	BNIP3
1.0121e-10	0.672611	0.857	0.291	1.79982e-06	Venous EC	KLF4
1.05822e-10	0.517094	0.524	0.122	1.88183e-06	Venous EC	CACNA1A
1.12962e-10	0.774604	0.81	0.279	2.00881e-06	Venous EC	ASPH
1.15752e-10	0.678524	0.952	0.363	2.05841e-06	Venous EC	P4HA2
1.22924e-10	0.83991	0.762	0.247	2.18596e-06	Venous EC	NCOR2
1.23371e-10	0.822282	0.738	0.236	2.19391e-06	Venous EC	ALDH18A1
1.24625e-10	0.507046	0.881	0.307	2.2162e-06	Venous EC	NRBP1
1.3031e-10	0.503928	0.857	0.277	2.3173e-06	Venous EC	YIF1A
1.3223e-10	0.504273	0.571	0.143	2.35145e-06	Venous EC	C11orf54
1.37268e-10	0.714278	0.5	0.111	2.44103e-06	Venous EC	ADAMTS7
1.38414e-10	0.717227	0.69	0.203	2.46141e-06	Venous EC	CHP1
1.47564e-10	0.614595	0.929	0.305	2.62413e-06	Venous EC	SLC25A36
1.5157e-10	0.592944	0.5	0.113	2.69537e-06	Venous EC	RASSF8
1.56253e-10	0.715868	0.619	0.169	2.77864e-06	Venous EC	MRI1
1.59922e-10	1.01367	1	0.647	2.84389e-06	Venous EC	FOS
1.73926e-10	0.639045	0.524	0.12	3.09293e-06	Venous EC	POLH
1.8429e-10	0.722776	0.69	0.199	3.27724e-06	Venous EC	PYGL
1.99911e-10	0.88228	0.881	0.337	3.55501e-06	Venous EC	VKORC1
2.05193e-10	0.919282	0.595	0.162	3.64894e-06	Venous EC	SLC25A25
2.11946e-10	0.649314	0.738	0.226	3.76904e-06	Venous EC	HMGXB4
2.11946e-10	0.548823	0.738	0.226	3.76904e-06	Venous EC	HIBADH
2.18475e-10	0.54818	0.81	0.256	3.88513e-06	Venous EC	DUSP5
2.22625e-10	0.628771	0.595	0.152	3.95894e-06	Venous EC	LOC100627283
2.36084e-10	1.02111	0.524	0.129	4.19828e-06	Venous EC	HCFC1R1
2.4006e-10	0.561862	0.548	0.132	4.26899e-06	Venous EC	MED25
2.51887e-10	0.997592	0.786	0.27	4.47931e-06	Venous EC	CD9
2.54797e-10	0.832682	0.595	0.166	4.53106e-06	Venous EC	PTGIS
2.60178e-10	0.760149	0.69	0.206	4.62675e-06	Venous EC	MAPKAPK2
2.64691e-10	0.666113	0.929	0.349	4.70701e-06	Venous EC	CNN2
2.69014e-10	0.839903	0.905	0.316	4.78387e-06	Venous EC	IKBIP
2.77358e-10	0.586976	0.786	0.259	4.93225e-06	Venous EC	KLHL15
2.8149e-10	0.696019	0.69	0.203	5.00574e-06	Venous EC	IDS
2.83368e-10	0.893836	0.619	0.187	5.03914e-06	Venous EC	DCXR
3.62833e-10	0.869987	0.667	0.189	6.45226e-06	Venous EC	TIPARP
3.64194e-10	0.613065	0.881	0.289	6.47646e-06	Venous EC	MYH10
3.93773e-10	0.767849	0.5	0.118	7.00246e-06	Venous EC	TINF2
4.04191e-10	0.794094	0.762	0.259	7.18772e-06	Venous EC	CREBZF
4.0787e-10	0.533949	0.643	0.182	7.25315e-06	Venous EC	NECTIN3
4.23382e-10	0.848426	0.5	0.118	7.52901e-06	Venous EC	SMIM1
4.25367e-10	0.636803	0.548	0.134	7.56431e-06	Venous EC	RHBDL2
4.27061e-10	0.610441	0.5	0.12	7.59443e-06	Venous EC	SAP130
4.29736e-10	0.594677	0.571	0.145	7.642e-06	Venous EC	CPT2
4.49729e-10	0.555754	0.548	0.132	7.99753e-06	Venous EC	CSNK1G1
4.51366e-10	0.72796	0.81	0.286	8.02664e-06	Venous EC	LRRFIP2
4.85185e-10	1.01235	0.952	0.455	8.62805e-06	Venous EC	LAMB1
5.11195e-10	0.826493	0.524	0.127	9.09058e-06	Venous EC	PGAP1
5.16933e-10	1.01379	0.905	0.383	9.19261e-06	Venous EC	STOM
5.26967e-10	0.750219	0.881	0.351	9.37105e-06	Venous EC	POFUT2
5.32283e-10	0.514403	0.667	0.187	9.46559e-06	Venous EC	TMEM43
5.41901e-10	0.871583	0.952	0.446	9.63662e-06	Venous EC	SEPTIN11
6.28212e-10	0.912527	0.881	0.365	1.11715e-05	Venous EC	LHFPL6
6.30127e-10	0.732028	0.881	0.323	1.12055e-05	Venous EC	BBX
6.45391e-10	1.37488	0.833	0.423	1.1477e-05	Venous EC	FABP3
6.53047e-10	0.61122	0.595	0.162	1.16131e-05	Venous EC	SYNGR2
6.64315e-10	0.62071	0.786	0.268	1.18135e-05	Venous EC	POLR1F
7.02934e-10	1.04087	0.762	0.256	1.25003e-05	Venous EC	ZNF503
7.09315e-10	0.76951	0.571	0.155	1.26137e-05	Venous EC	RETREG3
7.17844e-10	0.650194	0.81	0.298	1.27654e-05	Venous EC	FARP1
7.49631e-10	0.871975	0.738	0.231	1.33307e-05	Venous EC	TGFBR3
7.73844e-10	0.692341	0.833	0.293	1.37613e-05	Venous EC	MCAM
7.85481e-10	0.791658	0.524	0.129	1.39682e-05	Venous EC	SAMD4A
7.86109e-10	0.501506	0.5	0.122	1.39794e-05	Venous EC	MOSPD1
7.87361e-10	0.84388	1	0.497	1.40016e-05	Venous EC	ZFP36L1
7.98745e-10	0.889042	0.595	0.166	1.42041e-05	Venous EC	UNC5B
8.2051e-10	0.590888	0.881	0.316	1.45911e-05	Venous EC	OSBPL8
8.27238e-10	0.691911	0.905	0.356	1.47108e-05	Venous EC	PPIC
8.2795e-10	0.721461	0.571	0.148	1.47234e-05	Venous EC	CYTH3
8.69947e-10	0.548556	0.881	0.314	1.54703e-05	Venous EC	TRAP1
8.75929e-10	0.649164	0.786	0.252	1.55766e-05	Venous EC	NRIP1
9.34488e-10	0.582186	0.524	0.127	1.6618e-05	Venous EC	PTPRG
9.84061e-10	0.508628	0.738	0.24	1.74996e-05	Venous EC	FBN1
9.92599e-10	0.613513	0.5	0.12	1.76514e-05	Venous EC	NUS1
1.03628e-09	0.517862	0.548	0.141	1.84282e-05	Venous EC	LHFPL2
1.03836e-09	0.612155	0.571	0.152	1.84652e-05	Venous EC	ARID1B
1.09317e-09	0.520361	0.81	0.275	1.94398e-05	Venous EC	PUM2
1.1132e-09	0.658295	0.857	0.335	1.9796e-05	Venous EC	LOC110258364
1.13897e-09	0.619289	0.738	0.236	2.02543e-05	Venous EC	ICAM1
1.171e-09	0.661109	0.548	0.143	2.08239e-05	Venous EC	TSPAN17
1.2167e-09	0.773881	0.952	0.388	2.16365e-05	Venous EC	GADD45G
1.26379e-09	0.664339	0.571	0.159	2.24741e-05	Venous EC	CPZ
1.30964e-09	0.599319	0.738	0.242	2.32893e-05	Venous EC	GNAI1
1.336e-09	1.14732	0.857	0.393	2.37581e-05	Venous EC	ITGA1
1.37182e-09	0.529002	0.595	0.155	2.43951e-05	Venous EC	NEU1
1.37648e-09	0.542114	0.786	0.259	2.44779e-05	Venous EC	POLDIP2
1.45822e-09	0.842134	0.929	0.411	2.59315e-05	Venous EC	ACTN1
1.46161e-09	0.740203	0.929	0.374	2.59917e-05	Venous EC	EPB41L2
1.47652e-09	0.869789	0.857	0.33	2.6257e-05	Venous EC	TMEM98
1.48384e-09	0.56871	1	0.448	2.63871e-05	Venous EC	RND3
1.49312e-09	0.925509	0.5	0.122	2.65522e-05	Venous EC	UBN2
1.63673e-09	0.586614	0.643	0.192	2.9106e-05	Venous EC	NDEL1
1.65298e-09	0.550217	0.571	0.15	2.9395e-05	Venous EC	RBM19
1.67735e-09	0.704013	0.571	0.157	2.98284e-05	Venous EC	AHCYL1
1.78299e-09	0.577943	0.69	0.222	3.17069e-05	Venous EC	PLCD1
1.79177e-09	0.812943	0.857	0.314	3.18631e-05	Venous EC	IFRD1
1.93177e-09	0.732633	0.929	0.376	3.43527e-05	Venous EC	TOB2
2.01694e-09	1.08485	0.667	0.208	3.58672e-05	Venous EC	PLTP
2.02785e-09	0.704381	0.833	0.305	3.60613e-05	Venous EC	DYNLL2
2.07353e-09	0.614026	0.738	0.236	3.68736e-05	Venous EC	MFSD3
2.08706e-09	0.656537	0.833	0.307	3.71142e-05	Venous EC	SMAP1
2.1483e-09	0.61104	0.929	0.342	3.82033e-05	Venous EC	CTCF
2.1498e-09	0.530688	0.786	0.256	3.82299e-05	Venous EC	ZNF395
2.25479e-09	0.571499	0.643	0.189	4.0097e-05	Venous EC	ATL2
2.29604e-09	0.607188	0.833	0.286	4.08304e-05	Venous EC	TVP23B
2.39267e-09	0.529379	0.5	0.122	4.25489e-05	Venous EC	PDZD11
2.55253e-09	0.574428	0.571	0.159	4.53916e-05	Venous EC	CHSY1
2.56117e-09	0.504207	0.738	0.245	4.55453e-05	Venous EC	IPO9
2.63717e-09	0.592798	0.643	0.189	4.68967e-05	Venous EC	SUCLA2
2.70239e-09	0.709464	0.929	0.379	4.80566e-05	Venous EC	RBMS1
2.78809e-09	0.680422	0.5	0.125	4.95807e-05	Venous EC	PIK3R4
2.8199e-09	0.513612	0.881	0.312	5.01464e-05	Venous EC	SLC39A1
2.93169e-09	0.715428	0.571	0.169	5.21342e-05	Venous EC	LOC100514282
3.49756e-09	0.690568	0.881	0.335	6.21971e-05	Venous EC	GOLGA2
3.90348e-09	0.804606	1	0.734	6.94156e-05	Venous EC	SERPINH1
4.45437e-09	0.634879	0.738	0.24	7.92121e-05	Venous EC	ATXN7
5.00536e-09	0.804288	0.595	0.176	8.90103e-05	Venous EC	SLC2A13
5.0339e-09	0.666399	0.595	0.171	8.95178e-05	Venous EC	CORO7
5.27436e-09	0.513053	0.857	0.298	9.3794e-05	Venous EC	ETV3
5.30433e-09	0.535662	0.595	0.173	9.43268e-05	Venous EC	MX1
6.07932e-09	0.618522	0.548	0.15	0.000108109	Venous EC	AMPD2
6.15386e-09	0.667201	0.595	0.178	0.000109434	Venous EC	C2CD2
6.19e-09	0.679439	0.762	0.266	0.000110077	Venous EC	NR4A1
7.00043e-09	0.548723	0.738	0.24	0.000124489	Venous EC	HMMR
7.12074e-09	0.97249	0.976	0.656	0.000126628	Venous EC	FLNA
7.28358e-09	0.54886	0.5	0.134	0.000129524	Venous EC	HNRNPLL
7.39575e-09	0.633832	0.5	0.129	0.000131519	Venous EC	ATIC
7.58909e-09	0.721358	0.5	0.132	0.000134957	Venous EC	ZFAND2A
7.95809e-09	0.720914	0.548	0.155	0.000141519	Venous EC	MED24
8.60209e-09	0.550536	0.905	0.379	0.000152971	Venous EC	ZYX
8.88079e-09	0.532316	0.619	0.199	0.000157927	Venous EC	SERHL2
8.97185e-09	0.632756	0.952	0.39	0.000159546	Venous EC	BTG2
1.07053e-08	0.575151	0.905	0.358	0.000190373	Venous EC	ZFP36
1.07067e-08	0.867448	0.905	0.376	0.000190398	Venous EC	ENSSSCG00000047605
1.1487e-08	0.899926	1	0.48	0.000204273	Venous EC	RCN1
1.14895e-08	0.551192	0.524	0.143	0.000204318	Venous EC	ENSSSCG00000047511
1.27206e-08	0.6684	0.81	0.307	0.00022621	Venous EC	TCERG1
1.27887e-08	0.973282	1	0.767	0.000227421	Venous EC	IGF2
1.29219e-08	0.648709	0.667	0.21	0.00022979	Venous EC	LDOC1
1.32676e-08	0.540847	0.5	0.134	0.000235938	Venous EC	GGA3
1.333e-08	0.525376	0.833	0.316	0.000237048	Venous EC	SRP72
1.43559e-08	0.502091	0.643	0.201	0.000255292	Venous EC	FBH1
1.51962e-08	0.825185	0.952	0.527	0.000270234	Venous EC	ATF3
1.5297e-08	0.500336	0.857	0.319	0.000272026	Venous EC	VEZF1
1.54751e-08	0.605686	0.952	0.402	0.000275194	Venous EC	MLF2
1.54776e-08	0.513413	0.952	0.45	0.000275238	Venous EC	NDUFB1
1.62602e-08	0.520533	0.524	0.148	0.000289156	Venous EC	ASPSCR1
1.64535e-08	0.555771	0.548	0.159	0.000292593	Venous EC	SHCBP1
1.66613e-08	0.727414	0.548	0.164	0.000296288	Venous EC	PML
1.71237e-08	0.527767	0.738	0.266	0.000304511	Venous EC	DESI2
1.728e-08	0.606515	0.595	0.185	0.000307289	Venous EC	RLIM
1.73232e-08	0.539148	0.5	0.132	0.000308058	Venous EC	OSBP
1.77657e-08	0.585716	0.5	0.136	0.000315928	Venous EC	CDR2L
1.89416e-08	0.628146	0.548	0.157	0.000336838	Venous EC	EBF1
1.94629e-08	0.695666	0.929	0.434	0.000346109	Venous EC	MCL1
1.97017e-08	0.697483	0.738	0.277	0.000350355	Venous EC	KCTD10
1.99428e-08	0.769572	0.929	0.497	0.000354643	Venous EC	PRDX4
2.08653e-08	0.549146	0.738	0.259	0.000371047	Venous EC	NRBF2
2.26418e-08	0.535623	0.833	0.333	0.000402639	Venous EC	CDK6
2.27682e-08	0.705685	0.571	0.176	0.000404886	Venous EC	OSER1
2.32616e-08	0.597707	0.738	0.259	0.000413661	Venous EC	IREB2
2.44627e-08	0.669	1	0.866	0.00043502	Venous EC	SSR4
2.48007e-08	0.565069	0.571	0.176	0.000441031	Venous EC	MTHFD2
2.66648e-08	0.749331	0.548	0.159	0.00047418	Venous EC	CASD1
2.84879e-08	0.54479	0.643	0.217	0.000506601	Venous EC	MEPCE
3.07314e-08	0.525932	0.619	0.199	0.000546496	Venous EC	SKP2
3.25017e-08	0.538997	0.857	0.349	0.000577978	Venous EC	ID2
3.3953e-08	0.747516	0.643	0.217	0.000603787	Venous EC	ACAA2
3.48254e-08	0.604358	0.643	0.203	0.0006193	Venous EC	MAFG
3.76947e-08	0.605343	0.619	0.212	0.000670324	Venous EC	PARVA
4.3294e-08	0.56757	0.905	0.404	0.000769897	Venous EC	SSR2
4.96219e-08	0.555447	0.81	0.305	0.000882426	Venous EC	PEAR1
5.24282e-08	0.587775	0.571	0.182	0.000932331	Venous EC	ENSSSCG00000032202
5.94624e-08	0.517995	0.667	0.238	0.00105742	Venous EC	PRPF3
6.07185e-08	0.537167	0.524	0.152	0.00107976	Venous EC	TMEM37
6.33642e-08	0.534267	0.833	0.319	0.00112681	Venous EC	TTC3
6.6715e-08	0.512937	0.548	0.164	0.00118639	Venous EC	THAP2
7.03399e-08	0.633475	0.69	0.247	0.00125085	Venous EC	TNFAIP1
7.10943e-08	0.529091	0.714	0.249	0.00126427	Venous EC	ZC3H7A
7.51777e-08	0.940073	0.738	0.259	0.00133689	Venous EC	LIMCH1
7.63442e-08	0.555156	0.595	0.196	0.00135763	Venous EC	MIPEP
7.66708e-08	0.550868	0.595	0.189	0.00136344	Venous EC	SEC16A
7.7143e-08	0.66566	0.571	0.169	0.00137183	Venous EC	OSTM1
7.84368e-08	0.611907	0.643	0.219	0.00139484	Venous EC	NPEPPS
8.21605e-08	0.534097	0.976	0.497	0.00146106	Venous EC	PPP1R15A
9.18456e-08	0.566428	0.976	0.471	0.00163329	Venous EC	LRPAP1
9.76423e-08	0.532914	0.548	0.171	0.00173637	Venous EC	DVL1
9.87304e-08	0.562526	0.643	0.21	0.00175572	Venous EC	PIP5K1A
9.94254e-08	0.601406	0.738	0.296	0.00176808	Venous EC	BAG3
9.95492e-08	0.781584	0.833	0.374	0.00177028	Venous EC	LOC100513601
1.14733e-07	0.534974	0.667	0.252	0.00204029	Venous EC	HDAC5
1.16578e-07	0.688344	0.81	0.326	0.0020731	Venous EC	ESYT1
1.31184e-07	0.524672	0.619	0.21	0.00233285	Venous EC	DCTN4
1.34209e-07	0.898892	0.833	0.358	0.00238665	Venous EC	ADAMTS1
1.35238e-07	0.632234	0.643	0.226	0.00240494	Venous EC	NSMF
1.50206e-07	0.51921	0.548	0.173	0.00267111	Venous EC	ATF1
1.51945e-07	0.530067	0.643	0.222	0.00270204	Venous EC	FRMD4B
1.79453e-07	0.685555	0.762	0.316	0.00319121	Venous EC	MAPK6
1.84944e-07	0.630389	0.571	0.189	0.00328887	Venous EC	TGM2
1.89957e-07	0.535098	0.643	0.222	0.003378	Venous EC	TCTA
1.99671e-07	0.650396	0.5	0.148	0.00355075	Venous EC	PRDM1
2.04831e-07	0.610335	1	0.476	0.00364251	Venous EC	TXNIP
2.14872e-07	0.506211	0.643	0.217	0.00382107	Venous EC	ZC3H18
2.16244e-07	0.584906	0.786	0.337	0.00384547	Venous EC	HYI
2.4279e-07	0.705742	0.714	0.27	0.00431754	Venous EC	AFF4
2.4381e-07	0.522981	0.571	0.185	0.00433567	Venous EC	RIN2
2.65844e-07	0.555589	0.548	0.176	0.0047275	Venous EC	MCCC2
2.86289e-07	0.525745	0.905	0.404	0.00509107	Venous EC	RBBP6
3.1692e-07	0.813158	1	0.836	0.00563579	Venous EC	IGFBP7
4.12027e-07	0.561993	0.571	0.192	0.00732707	Venous EC	TMEM205
4.21931e-07	0.689996	0.524	0.169	0.0075032	Venous EC	CLCC1
4.31263e-07	0.711756	0.524	0.182	0.00766916	Venous EC	CREB3L1
5.36998e-07	0.637425	0.524	0.173	0.00954944	Venous EC	CKAP4
5.92644e-07	0.832459	0.762	0.3	0.010539	Venous EC	AHNAK
6.10361e-07	0.512168	0.571	0.187	0.0108541	Venous EC	CEP85L
6.42197e-07	0.616224	0.619	0.226	0.0114202	Venous EC	SFSWAP
6.7046e-07	0.552605	0.952	0.52	0.0119228	Venous EC	IER2
6.975e-07	0.541301	0.952	0.455	0.0124036	Venous EC	LASP1
7.25118e-07	0.666215	0.5	0.162	0.0128948	Venous EC	REXO1
7.86229e-07	1.31572	0.952	0.446	0.0139815	Venous EC	PTN
8.14076e-07	0.618359	0.905	0.483	0.0144767	Venous EC	EZR
8.42712e-07	0.534616	0.952	0.508	0.014986	Venous EC	ILK
8.49207e-07	0.574592	0.595	0.21	0.0151015	Venous EC	POLR2H
8.60291e-07	0.696998	1	0.764	0.0152985	Venous EC	LOC100521680
8.82956e-07	0.507095	0.619	0.219	0.0157016	Venous EC	JARID2
1.1725e-06	0.513652	0.833	0.379	0.0208505	Venous EC	GOLM2
1.57674e-06	0.991107	0.976	0.594	0.0280392	Venous EC	COL5A2
1.6859e-06	0.595313	0.69	0.263	0.0299803	Venous EC	MSH4
1.70292e-06	0.581585	0.643	0.245	0.0302831	Venous EC	TNFRSF1B
1.88284e-06	0.710036	0.952	0.628	0.0334825	Venous EC	ENSSSCG00000052432
2.03071e-06	0.576865	0.976	0.501	0.036112	Venous EC	OSTC
2.07333e-06	0.697142	0.5	0.171	0.0368701	Venous EC	RBSN
4.32047e-56	4.42299	0.971	0.061	7.6831e-52	Lymphatic EC	CRABP1
2.31518e-47	3.53109	0.743	0.034	4.11708e-43	Lymphatic EC	STAB2
5.15608e-46	3.76652	0.971	0.093	9.16906e-42	Lymphatic EC	LYVE1
1.26423e-44	4.00809	0.971	0.105	2.24817e-40	Lymphatic EC	MRC1
2.11065e-38	3.06031	0.629	0.032	3.75337e-34	Lymphatic EC	ATRNL1
3.16099e-35	3.42276	0.714	0.059	5.6212e-31	Lymphatic EC	TSPAN7
6.06907e-33	3.12433	0.543	0.027	1.07926e-28	Lymphatic EC	EDIL3
2.92449e-32	3.1178	0.571	0.034	5.20062e-28	Lymphatic EC	HOXB8
4.89169e-32	3.15898	0.629	0.048	8.6989e-28	Lymphatic EC	FAM110B
1.7314e-31	3.7072	0.543	0.03	3.07894e-27	Lymphatic EC	ACP5
3.36765e-31	3.21982	0.886	0.143	5.98868e-27	Lymphatic EC	ICOSLG
1.19265e-30	3.216	0.8	0.107	2.12089e-26	Lymphatic EC	NTNG1
5.34562e-30	2.53639	0.657	0.059	9.50611e-26	Lymphatic EC	PKDCC
1.53532e-27	3.42792	0.8	0.13	2.73026e-23	Lymphatic EC	NR2F1
3.29258e-27	3.10287	0.543	0.043	5.8552e-23	Lymphatic EC	WASF3
4.42655e-27	3.32217	0.543	0.043	7.87174e-23	Lymphatic EC	NRG1
1.56161e-26	3.25229	0.971	0.277	2.77701e-22	Lymphatic EC	GNG2
1.40583e-25	3.83132	0.8	0.148	2.49998e-21	Lymphatic EC	THBS1
5.14215e-25	3.17476	0.943	0.255	9.14428e-21	Lymphatic EC	CDKL1
1.36007e-23	3.02128	0.943	0.289	2.41861e-19	Lymphatic EC	NRP2
3.8913e-22	3.18992	0.543	0.059	6.91989e-18	Lymphatic EC	PRKCB
4.53366e-22	2.89644	0.971	0.345	8.0622e-18	Lymphatic EC	RARRES2
5.22623e-22	2.48598	0.543	0.059	9.2938e-18	Lymphatic EC	HOXB9
5.4177e-22	2.15684	0.6	0.075	9.6343e-18	Lymphatic EC	GPRC5C
1.18745e-21	2.70555	0.629	0.089	2.11164e-17	Lymphatic EC	ROBO1
1.71162e-21	2.55532	0.943	0.293	3.04378e-17	Lymphatic EC	FAM107B
1.84381e-21	2.95026	0.6	0.082	3.27885e-17	Lymphatic EC	PRR5L
9.97016e-21	2.6943	0.514	0.057	1.77299e-16	Lymphatic EC	CMAH
1.93271e-20	2.49422	0.943	0.336	3.43694e-16	Lymphatic EC	TP53I11
1.97208e-20	2.99231	0.514	0.059	3.50694e-16	Lymphatic EC	SEMA3A
2.19372e-20	2.99156	0.943	0.384	3.9011e-16	Lymphatic EC	GPR182
2.4349e-20	3.13267	0.971	0.414	4.32998e-16	Lymphatic EC	AKAP12
3.00689e-20	2.83207	0.6	0.084	5.34715e-16	Lymphatic EC	PKIB
3.20632e-18	2.59595	0.514	0.07	5.70179e-14	Lymphatic EC	SYT2
4.35522e-18	2.87816	0.914	0.411	7.7449e-14	Lymphatic EC	DAB2
5.40565e-18	2.54043	0.571	0.089	9.61286e-14	Lymphatic EC	PTX3
6.20124e-18	2.42156	0.514	0.07	1.10277e-13	Lymphatic EC	IGF1
8.62766e-18	2.26206	0.886	0.316	1.53426e-13	Lymphatic EC	SH3TC1
3.45972e-17	2.23563	0.6	0.105	6.15241e-13	Lymphatic EC	TSPAN11
3.54792e-17	2.90906	0.543	0.084	6.30927e-13	Lymphatic EC	PATJ
1.66182e-16	2.38622	0.514	0.077	2.95522e-12	Lymphatic EC	TNIK
2.21624e-16	2.20461	0.829	0.273	3.94115e-12	Lymphatic EC	DIAPH2
2.36834e-16	2.29706	0.743	0.202	4.21162e-12	Lymphatic EC	PLEKHA1
4.59181e-16	2.35565	0.657	0.148	8.16561e-12	Lymphatic EC	MID1
7.02442e-16	2.48442	0.857	0.359	1.24915e-11	Lymphatic EC	MAN1A1
1.29943e-15	2.20987	0.857	0.325	2.31078e-11	Lymphatic EC	SH3GL1
1.3853e-15	2.36804	0.629	0.139	2.46348e-11	Lymphatic EC	SNX13
1.49699e-15	2.13701	0.914	0.466	2.66209e-11	Lymphatic EC	ABCA1
3.73419e-15	1.7979	0.971	0.534	6.64051e-11	Lymphatic EC	MAP4K4
6.32963e-15	2.06871	0.543	0.095	1.1256e-10	Lymphatic EC	PDE4B
7.18142e-15	1.41688	1	0.839	1.27707e-10	Lymphatic EC	MARCKS
9.26562e-15	1.90991	0.943	0.48	1.64771e-10	Lymphatic EC	KANK3
1.01067e-14	2.18452	0.714	0.209	1.79727e-10	Lymphatic EC	PIK3C2A
1.0248e-14	2.04188	0.971	0.559	1.8224e-10	Lymphatic EC	ADGRL4
1.0482e-14	2.29495	0.829	0.318	1.86402e-10	Lymphatic EC	MGAT1
1.2945e-14	2.00842	0.629	0.152	2.30202e-10	Lymphatic EC	SOCS2
1.64221e-14	2.04268	0.714	0.22	2.92034e-10	Lymphatic EC	SRGAP1
1.67947e-14	2.64234	0.543	0.109	2.9866e-10	Lymphatic EC	APBB1IP
1.78432e-14	2.13148	0.657	0.155	3.17306e-10	Lymphatic EC	SLC43A2
2.3277e-14	2.3125	0.943	0.461	4.13936e-10	Lymphatic EC	RND3
2.83394e-14	1.69354	0.971	0.686	5.03959e-10	Lymphatic EC	RALB
4.20096e-14	2.43889	0.657	0.18	7.47056e-10	Lymphatic EC	FAM78A
5.9276e-14	2.06974	0.514	0.095	1.05411e-09	Lymphatic EC	EXTL2
7.24482e-14	2.14166	0.743	0.239	1.28835e-09	Lymphatic EC	TGFBR3
8.73138e-14	2.47284	0.686	0.205	1.5527e-09	Lymphatic EC	SLC41A1
9.08803e-14	2.35691	0.657	0.186	1.61612e-09	Lymphatic EC	OSBPL1A
1.14409e-13	1.71151	0.886	0.384	2.03454e-09	Lymphatic EC	SNX2
1.26316e-13	2.02933	0.686	0.195	2.24628e-09	Lymphatic EC	FAM102A
1.57305e-13	2.33689	0.514	0.105	2.79735e-09	Lymphatic EC	KLHL4
1.63784e-13	1.85575	0.743	0.245	2.91258e-09	Lymphatic EC	BMP2K
2.09369e-13	2.15791	0.743	0.25	3.7232e-09	Lymphatic EC	NR2F2
2.17198e-13	1.9292	0.886	0.423	3.86244e-09	Lymphatic EC	ST8SIA4
2.25933e-13	1.9122	0.771	0.282	4.01776e-09	Lymphatic EC	TNS2
2.65469e-13	2.22144	0.743	0.255	4.72084e-09	Lymphatic EC	SECTM1
2.92852e-13	2.07158	0.571	0.132	5.20778e-09	Lymphatic EC	FAM171A2
4.33357e-13	2.12334	0.6	0.143	7.70639e-09	Lymphatic EC	ENSSSCG00000014242
5.77674e-13	2.18873	0.771	0.291	1.02728e-08	Lymphatic EC	DUSP6
7.62898e-13	1.85965	0.8	0.318	1.35666e-08	Lymphatic EC	ARRDC3
9.04716e-13	2.04919	0.743	0.252	1.60886e-08	Lymphatic EC	PLEKHG1
1.34985e-12	1.68704	0.914	0.448	2.40044e-08	Lymphatic EC	PMP22
1.74551e-12	1.93803	0.943	0.573	3.10403e-08	Lymphatic EC	ZFP36L2
1.83948e-12	1.61996	0.971	0.539	3.27115e-08	Lymphatic EC	JMJD1C
2.48009e-12	2.07048	0.714	0.25	4.41034e-08	Lymphatic EC	MEIS2
2.84904e-12	2.15258	0.571	0.145	5.06644e-08	Lymphatic EC	RCAN3
5.10872e-12	1.80731	0.8	0.35	9.08484e-08	Lymphatic EC	LCORL
5.22548e-12	2.08868	0.829	0.368	9.29247e-08	Lymphatic EC	BASP1
5.25594e-12	2.04648	0.571	0.141	9.34664e-08	Lymphatic EC	F2R
5.93647e-12	2.13813	0.629	0.184	1.05568e-07	Lymphatic EC	SH3GLB2
6.30833e-12	1.98384	0.857	0.445	1.12181e-07	Lymphatic EC	MTSS1
6.78716e-12	1.77809	0.686	0.214	1.20696e-07	Lymphatic EC	ATP6V0A1
6.7967e-12	1.34374	0.971	0.586	1.20866e-07	Lymphatic EC	ETS1
7.31352e-12	1.88248	0.714	0.23	1.30056e-07	Lymphatic EC	VCAM1
7.65081e-12	1.54965	0.943	0.527	1.36054e-07	Lymphatic EC	PLEKHO1
8.08151e-12	1.91928	0.657	0.209	1.43713e-07	Lymphatic EC	HIPK2
8.97681e-12	1.68714	0.8	0.33	1.59635e-07	Lymphatic EC	CDC42BPB
1.04085e-11	2.03644	0.771	0.334	1.85093e-07	Lymphatic EC	MMRN2
1.09187e-11	1.28935	0.943	0.395	1.94168e-07	Lymphatic EC	IGFBP3
1.11894e-11	1.58363	0.857	0.402	1.98981e-07	Lymphatic EC	RASGRP3
1.25596e-11	1.78464	0.571	0.152	2.23347e-07	Lymphatic EC	TRIB1
1.53707e-11	1.99683	0.743	0.305	2.73337e-07	Lymphatic EC	UBL3
1.55911e-11	1.66045	0.886	0.455	2.77257e-07	Lymphatic EC	SHC1
1.71042e-11	2.1634	0.657	0.216	3.04164e-07	Lymphatic EC	PLTP
1.86074e-11	1.27359	1	0.811	3.30895e-07	Lymphatic EC	ITM2B
1.88809e-11	2.08795	0.629	0.189	3.35759e-07	Lymphatic EC	BLTP1
1.94592e-11	1.81487	0.686	0.236	3.46042e-07	Lymphatic EC	C8orf58
1.99749e-11	1.76082	0.629	0.18	3.55213e-07	Lymphatic EC	S100B
2.16363e-11	1.53061	0.914	0.532	3.84758e-07	Lymphatic EC	QKI
2.54549e-11	1.51941	0.743	0.277	4.52665e-07	Lymphatic EC	RBMS2
2.55862e-11	2.2203	0.571	0.159	4.55e-07	Lymphatic EC	SNX18
2.88189e-11	2.23715	0.686	0.275	5.12487e-07	Lymphatic EC	EMID1
2.96586e-11	2.08311	0.514	0.127	5.27419e-07	Lymphatic EC	PDZD2
2.98949e-11	1.58418	0.771	0.314	5.31621e-07	Lymphatic EC	BAZ2B
3.26768e-11	1.90567	0.914	0.511	5.81091e-07	Lymphatic EC	ZFP36L1
3.40302e-11	2.00911	0.514	0.127	6.0516e-07	Lymphatic EC	SLC66A1
3.54284e-11	1.83116	0.829	0.391	6.30023e-07	Lymphatic EC	GLS
3.88617e-11	1.51627	0.971	0.58	6.91078e-07	Lymphatic EC	PLK2
3.98197e-11	1.36798	0.943	0.559	7.08114e-07	Lymphatic EC	ATRX
5.12814e-11	2.58127	0.514	0.127	9.11936e-07	Lymphatic EC	NBL1
5.89394e-11	1.86383	0.743	0.314	1.04812e-06	Lymphatic EC	DOCK6
5.96572e-11	1.78426	0.857	0.507	1.06088e-06	Lymphatic EC	TEK
7.62433e-11	1.95145	0.543	0.148	1.35583e-06	Lymphatic EC	LHFPL2
9.32359e-11	1.59962	0.829	0.398	1.65801e-06	Lymphatic EC	APC
9.39436e-11	2.09944	0.629	0.207	1.6706e-06	Lymphatic EC	ANKRD50
1.47291e-10	1.94627	0.771	0.343	2.61928e-06	Lymphatic EC	REV3L
1.62326e-10	1.53055	0.543	0.143	2.88664e-06	Lymphatic EC	FAM89A
1.64639e-10	1.44244	0.943	0.527	2.92777e-06	Lymphatic EC	NID2
1.74085e-10	1.4334	0.971	0.666	3.09576e-06	Lymphatic EC	TGFBR2
1.92416e-10	1.70566	0.714	0.268	3.42173e-06	Lymphatic EC	LIMCH1
2.07618e-10	1.81744	0.886	0.493	3.69208e-06	Lymphatic EC	DTNBP1
2.27406e-10	1.36113	0.914	0.641	4.04396e-06	Lymphatic EC	CDH5
2.31299e-10	2.29685	0.657	0.252	4.11319e-06	Lymphatic EC	CMTM7
2.37917e-10	1.66195	0.743	0.3	4.23087e-06	Lymphatic EC	ARHGAP18
2.68041e-10	1.50203	0.771	0.341	4.76658e-06	Lymphatic EC	ZNF644
2.8937e-10	1.60679	0.886	0.575	5.14586e-06	Lymphatic EC	PPFIBP1
2.90178e-10	1.82838	0.686	0.259	5.16023e-06	Lymphatic EC	TUT4
3.13398e-10	1.62502	0.829	0.427	5.57316e-06	Lymphatic EC	MPZL1
3.50029e-10	1.77288	0.686	0.268	6.22457e-06	Lymphatic EC	PEAK1
3.5607e-10	1.54263	0.771	0.352	6.33199e-06	Lymphatic EC	LDB2
4.19761e-10	1.83068	0.629	0.216	7.46462e-06	Lymphatic EC	SOS2
4.33727e-10	1.46158	0.8	0.366	7.71297e-06	Lymphatic EC	HYCC1
5.25641e-10	1.99221	0.629	0.22	9.34747e-06	Lymphatic EC	RABGAP1L
5.62807e-10	1.76674	0.686	0.275	1.00084e-05	Lymphatic EC	RAB8B
6.03489e-10	1.59452	0.829	0.514	1.07318e-05	Lymphatic EC	AP2M1
6.27161e-10	1.79136	0.543	0.161	1.11528e-05	Lymphatic EC	GNA13
7.12025e-10	1.42049	0.8	0.382	1.26619e-05	Lymphatic EC	PLPP3
8.63799e-10	1.60883	0.829	0.443	1.53609e-05	Lymphatic EC	PTBP3
8.95675e-10	1.74821	0.8	0.423	1.59278e-05	Lymphatic EC	ADGRF5
9.29804e-10	1.79563	0.657	0.248	1.65347e-05	Lymphatic EC	PIP4K2A
9.30505e-10	1.46974	0.857	0.498	1.65472e-05	Lymphatic EC	SNRK
1.01177e-09	1.43504	0.857	0.459	1.79923e-05	Lymphatic EC	HPGD
1.04795e-09	1.63829	0.657	0.234	1.86357e-05	Lymphatic EC	PLXDC2
1.22228e-09	1.00723	0.971	0.686	2.17358e-05	Lymphatic EC	CLDN5
1.31693e-09	1.95048	0.514	0.15	2.34189e-05	Lymphatic EC	PRKACB
1.34895e-09	1.73964	0.657	0.275	2.39884e-05	Lymphatic EC	ZNF395
1.45215e-09	2.11644	0.714	0.341	2.58237e-05	Lymphatic EC	SLC25A30
1.60099e-09	1.28724	0.829	0.384	2.84705e-05	Lymphatic EC	PKN1
1.61173e-09	0.846419	1	0.964	2.86614e-05	Lymphatic EC	CST3
1.77791e-09	1.92673	0.714	0.316	3.16165e-05	Lymphatic EC	GRB10
1.96307e-09	2.15381	0.514	0.152	3.49092e-05	Lymphatic EC	KDM6B
2.2701e-09	1.62453	0.714	0.295	4.03692e-05	Lymphatic EC	KIDINS220
2.42834e-09	1.50694	0.743	0.364	4.31833e-05	Lymphatic EC	DLC1
2.52182e-09	1.89679	0.514	0.145	4.48456e-05	Lymphatic EC	CSF2RB
2.80796e-09	1.23993	0.943	0.564	4.99339e-05	Lymphatic EC	UTRN
2.85611e-09	1.61766	0.686	0.28	5.07902e-05	Lymphatic EC	N4BP3
2.94742e-09	1.3675	0.914	0.555	5.24139e-05	Lymphatic EC	S100A16
2.98792e-09	1.88824	0.743	0.38	5.31342e-05	Lymphatic EC	CYBRD1
3.02771e-09	1.609	0.886	0.502	5.38417e-05	Lymphatic EC	GOLGB1
3.68084e-09	1.51992	0.514	0.15	6.54563e-05	Lymphatic EC	TBC1D9
3.79312e-09	1.38593	0.829	0.45	6.7453e-05	Lymphatic EC	TNFRSF1A
3.92664e-09	1.51102	0.857	0.509	6.98274e-05	Lymphatic EC	EFNA1
4.28045e-09	1.76261	0.629	0.236	7.61193e-05	Lymphatic EC	TMEM47
5.45745e-09	1.82962	0.629	0.25	9.70498e-05	Lymphatic EC	SLCO2B1
5.87246e-09	1.52416	0.686	0.295	0.00010443	Lymphatic EC	LAMTOR3
6.1022e-09	1.94234	0.571	0.202	0.000108515	Lymphatic EC	ENSSSCG00000004082
6.40659e-09	1.96913	0.571	0.198	0.000113928	Lymphatic EC	LYN
7.50191e-09	2.08375	0.571	0.205	0.000133407	Lymphatic EC	ZSWIM6
7.66065e-09	1.67961	0.543	0.173	0.000136229	Lymphatic EC	NR5A2
8.42474e-09	1.45761	0.657	0.259	0.000149817	Lymphatic EC	RNPEP
9.87116e-09	1.24479	0.943	0.623	0.000175539	Lymphatic EC	TCN2
9.9898e-09	2.16951	0.657	0.316	0.000177649	Lymphatic EC	MYH10
1.02732e-08	1.62096	0.6	0.223	0.000182688	Lymphatic EC	ADAMTS12
1.05583e-08	1.69073	0.514	0.161	0.000187758	Lymphatic EC	ACSL1
1.0625e-08	1.48969	0.914	0.514	0.000188944	Lymphatic EC	CD74
1.14378e-08	2.20863	0.543	0.184	0.000203399	Lymphatic EC	FLRT2
1.1614e-08	1.84349	0.743	0.375	0.000206532	Lymphatic EC	MACF1
1.16874e-08	1.17749	0.829	0.441	0.000207837	Lymphatic EC	NCOR1
1.19546e-08	1.08315	0.943	0.605	0.000212588	Lymphatic EC	FSCN1
1.20381e-08	1.60472	0.686	0.293	0.000214074	Lymphatic EC	GASK1B
1.35566e-08	1.54245	0.714	0.318	0.000241077	Lymphatic EC	SCARF1
1.3823e-08	1.52331	0.829	0.493	0.000245814	Lymphatic EC	GJA1
1.43239e-08	1.29724	0.829	0.468	0.000254721	Lymphatic EC	MEF2A
1.62081e-08	1.164	0.857	0.475	0.000288229	Lymphatic EC	EML4
1.76997e-08	1.3293	0.914	0.65	0.000314754	Lymphatic EC	NREP
1.79631e-08	2.21368	0.543	0.189	0.000319438	Lymphatic EC	FLT4
1.84854e-08	1.77141	0.571	0.198	0.000328726	Lymphatic EC	COLEC12
1.9483e-08	1.26636	0.771	0.366	0.000346466	Lymphatic EC	BACH1
1.99765e-08	1.47379	0.714	0.345	0.000355242	Lymphatic EC	PDLIM5
2.03032e-08	1.81488	0.629	0.27	0.000361052	Lymphatic EC	SLC49A3
2.27769e-08	1.26994	0.686	0.298	0.000405042	Lymphatic EC	WDR45B
2.43781e-08	1.56353	0.657	0.266	0.000433516	Lymphatic EC	MAPK11
2.53533e-08	1.26352	0.629	0.252	0.000450858	Lymphatic EC	FCHSD2
2.55249e-08	1.41635	0.829	0.452	0.000453909	Lymphatic EC	NOTCH1
2.67543e-08	1.4366	0.714	0.318	0.000475772	Lymphatic EC	CEP350
2.75794e-08	1.17618	0.886	0.534	0.000490445	Lymphatic EC	ATXN7L3B
2.78059e-08	1.73565	0.514	0.164	0.000494473	Lymphatic EC	SEMA4C
2.92611e-08	1.6546	0.657	0.289	0.000520349	Lymphatic EC	VPS26C
2.95375e-08	1.6038	0.686	0.33	0.000525265	Lymphatic EC	FOXO1
2.96108e-08	1.22369	0.8	0.473	0.000526568	Lymphatic EC	SNX5
3.03348e-08	1.70914	0.6	0.236	0.000539444	Lymphatic EC	DCBLD1
3.38785e-08	1.30976	0.857	0.523	0.000602461	Lymphatic EC	IL6ST
3.68558e-08	1.63037	0.686	0.33	0.000655406	Lymphatic EC	NFIB
3.75723e-08	1.1164	0.914	0.493	0.000668147	Lymphatic EC	HOMER3
3.80175e-08	1.17388	0.886	0.634	0.000676064	Lymphatic EC	TIE1
3.86274e-08	1.31293	0.714	0.348	0.000686911	Lymphatic EC	LAMP2
3.91941e-08	1.25494	0.886	0.516	0.000696989	Lymphatic EC	BGN
3.99869e-08	1.77484	0.514	0.173	0.000711088	Lymphatic EC	PTPRE
4.00377e-08	1.63635	0.629	0.25	0.00071199	Lymphatic EC	FCHO2
4.15201e-08	1.22878	0.657	0.291	0.000738351	Lymphatic EC	EVL
4.59842e-08	1.53911	0.629	0.264	0.000817736	Lymphatic EC	MAN2A1
4.62376e-08	1.35399	0.829	0.468	0.000822243	Lymphatic EC	CLEC3B
5.0454e-08	0.868308	1	0.811	0.000897224	Lymphatic EC	GNAI2
5.41822e-08	1.21603	0.629	0.245	0.000963522	Lymphatic EC	RNF139
5.75049e-08	1.81212	0.571	0.232	0.00102261	Lymphatic EC	SH3PXD2A
6.41846e-08	1.63649	0.686	0.298	0.0011414	Lymphatic EC	MDM4
6.48542e-08	1.64982	0.514	0.175	0.0011533	Lymphatic EC	TGFBR1
6.75803e-08	0.699949	1	0.966	0.00120178	Lymphatic EC	GNAS
7.47805e-08	1.33067	0.829	0.464	0.00132982	Lymphatic EC	SEPTIN11
7.52627e-08	0.919718	0.943	0.57	0.0013384	Lymphatic EC	SF3B1
8.1326e-08	1.44917	0.543	0.193	0.00144622	Lymphatic EC	PREX2
8.20023e-08	1.11093	0.8	0.436	0.00145825	Lymphatic EC	RAB11B
8.37737e-08	1.86116	0.6	0.241	0.00148975	Lymphatic EC	WDR26
8.67945e-08	1.65981	0.714	0.389	0.00154347	Lymphatic EC	PHACTR2
9.61257e-08	1.38344	0.743	0.364	0.0017094	Lymphatic EC	KIF1B
9.68498e-08	1.41882	0.714	0.352	0.00172228	Lymphatic EC	BTBD7
9.70029e-08	1.56398	0.543	0.195	0.001725	Lymphatic EC	TET1
1.02316e-07	1.29056	0.629	0.264	0.00181948	Lymphatic EC	ADAM19
1.06902e-07	1.51189	0.6	0.245	0.00190104	Lymphatic EC	PELI1
1.08764e-07	1.70851	0.6	0.255	0.00193415	Lymphatic EC	DIP2B
1.14151e-07	1.15761	0.829	0.475	0.00202994	Lymphatic EC	LAMP1
1.14306e-07	1.2549	0.857	0.566	0.00203271	Lymphatic EC	DIPK1B
1.17671e-07	0.970379	0.829	0.441	0.00209254	Lymphatic EC	ARMCX3
1.17933e-07	1.26365	0.6	0.236	0.0020972	Lymphatic EC	SPIN1
1.19379e-07	1.06859	0.829	0.47	0.00212292	Lymphatic EC	SLK
1.23063e-07	1.31264	0.743	0.366	0.00218843	Lymphatic EC	PTPRM
1.34463e-07	1.40305	0.543	0.198	0.00239115	Lymphatic EC	CPT1C
1.48734e-07	1.07923	0.771	0.409	0.00264494	Lymphatic EC	PDCD6IP
1.50055e-07	1.28761	0.743	0.405	0.00266842	Lymphatic EC	TCF4
1.63739e-07	1.78157	0.543	0.2	0.00291177	Lymphatic EC	ADNP
1.65731e-07	1.38146	0.686	0.289	0.00294719	Lymphatic EC	LTBR
1.8643e-07	1.35465	0.629	0.275	0.00331528	Lymphatic EC	PTOV1
1.97976e-07	1.3093	0.771	0.441	0.0035206	Lymphatic EC	UBE2H
1.99517e-07	1.08536	0.943	0.693	0.00354801	Lymphatic EC	KDR
2.07216e-07	1.45171	0.686	0.348	0.00368492	Lymphatic EC	CTSA
2.18637e-07	1.10585	0.914	0.711	0.00388802	Lymphatic EC	CTSC
[truncated: 98 more rows]

## Sheet: SMC subclusters
Table S2-6. Differentially expressed genes in SMC subclusters
[truncated: 467 more rows]
