# Supplementary material for: Cross‐Species Insights into Trophoblast Invasion During Placentation Governed by Immune‐Featured Trophoblast Cells
Source: Adv Sci (Weinh). 2024 Sep 5;11(42):2407221. doi: 10.1002/advs.202407221 (PMC11558115; doi:10.1002/advs.202407221)
Supplement: Supplementary file 4 — Supplemental Table 3 [file ADVS-11-2407221-s008.xlsx]

## Sheet: Table S3-1
Table S3-1. Invasive trophoblast coexpressed gene modules
GeneName	Module
GLRX3	M1
FAM204A	M1
NDUFV1	M1
STX3	M1
DACT2	M1
BUB3	M1
CAVIN3	M1
NR1H2	M1
KDELR1	M1
SNU13	M1
STARD10	M1
MED10	M1
TMEM238	M1
MRPL17	M1
RPS19	M1
GINM1	M1
PAK1	M1
HTATIP2	M1
BLVRB	M1
RPS3	M1
CAPNS1	M1
ZFAND6	M1
SNRPD2	M1
HIKESHI	M1
HRAS	M1
TEAD1	M1
CIB1	M1
P2RY2	M1
ZFP91	M1
SNX9	M1
RABAC1	M1
NFKBIB	M1
FAU	M1
PPP1R15A	M1
FADD	M1
UTRN	M1
TJP1	M1
RPS5	M1
EZR	M1
MCEE	M1
HEBP2	M1
PERP	M1
OAT	M1
MRPL11	M1
TGFB1	M1
RPS16	M1
EEF1AKMT2	M1
NDUFS8	M1
PSMD8	M1
RPS13	M1
REPS1	M1
NIPA2	M1
PPP2R1A	M1
FGFR2	M1
CFL1	M1
RRAS	M1
ILK	M1
BCL7C	M1
EIF3K	M1
CDC42EP2	M1
TIAL1	M1
TAF10	M1
LCMT1	M1
SERTAD1	M1
FCGRT	M1
VKORC1	M1
RBP4	M1
UBXN1	M1
DRAP1	M1
DYNLT1	M1
RPS11	M1
ACTN4	M1
NDUFC2	M1
PHLDA2	M1
POLR2G	M1
MRPL23	M1
CTSC	M1
LTO1	M1
ECHS1	M1
MFGE8	M1
PPP4C	M1
ALDOA	M1
NDUFB8	M1
ACER3	M1
CALM1	M1
HBS1L	M1
EEF1G	M1
RBM42	M1
CD81	M1
PRDX5	M1
SPINT2	M1
RHOD	M1
ZRANB1	M1
ZFAND5	M1
RPS12	M1
CHMP2A	M1
UBE2M	M1
TMEM223	M1
PLAUR	M1
PDCD6	M1
RNH1	M1
RTN3	M1
RNF146	M1
MARCHF5	M1
PSAT1	M1
FOLR1	M1
LAMTOR1	M1
PNPLA2	M1
TALDO1	M1
SFT2D1	M1
MPC1	M1
RPL28	M1
OSTF1	M1
BCCIP	M1
FIBP	M1
CST6	M1
YPEL3	M1
BANF1	M1
CTTN	M1
RPS9	M1
SLC1A1	M1
RFK	M1
GCNT1	M1
PPP1R3C	M1
WTAP	M1
ARL2	M1
PRDX3	M1
CCDC186	M1
IPO7	M1
EIF4G2	M1
CTSF	M1
GPRC5B	M1
UQCRC2	M1
FTH1	M1
EIF3F	M1
SLK	M1
RPS15A	M1
UQCRB	M1
RPS23	M1
RPL34	M1
ERBIN	M1
SH3GLB1	M1
GNAI3	M1
GLRX	M1
MCL1	M1
MARVELD2	M1
LAMTOR5	M1
SERP1	M1
EIF2A	M1
NDUFS4	M1
ARHGAP29	M1
PSMB4	M1
DHFR	M1
WWTR1	M1
RHBG	M1
PDLIM5	M1
ILF2	M1
RPS3A	M1
PAIP1	M1
BCL10	M1
MTFR1	M1
ANXA5	M1
EIF4E	M1
GLMP	M1
CHTOP	M1
S100A14	M1
RAP1A	M1
S100A16	M1
SH3D19	M1
RIT1	M1
COX7C	M1
UBE2D3	M1
RAB25	M1
RNF13	M1
CCN1	M1
ARFIP1	M1
PDCD10	M1
CSDE1	M1
BTF3	M1
ELOVL7	M1
SELENOT	M1
RAB13	M1
CCNL1	M1
CTH	M1
SORT1	M1
SRSF11	M1
NDUFS5	M1
SELENOF	M1
PAPSS1	M1
ADH5	M1
RHOC	M1
DDAH1	M1
CNN3	M1
RPL22L1	M1
IQGAP2	M1
S100A10	M1
MRPL24	M1
KPNA4	M1
SEC13	M1
ZNRF2	M1
RNF181	M1
POLE4	M1
WASL	M1
KMT2E	M1
FKBP9	M1
BOLA3	M1
NT5C3A	M1
KCMF1	M1
VGLL4	M1
SUCLG1	M1
CHMP3	M1
RPL32	M1
ASNS	M1
RPA3	M1
C1GALT1	M1
DLX5	M1
GNG12	M1
DYNC1I1	M1
UBE2H	M1
MTHFD2	M1
HNRNPF	M1
PON2	M1
GADD45A	M1
RPS4X	M1
LSM8	M1
CROT	M1
CAV2	M1
ANXA4	M1
TACSTD2	M1
CAPZA2	M1
MTPN	M1
SRI	M1
FMC1	M1
CD9	M1
EMG1	M1
PHB2	M1
DNAJB6	M1
EPS8	M1
NFU1	M1
GFPT1	M1
HEBP1	M1
RHEB	M1
CCT7	M1
H2AJ	M1
RAB7A	M1
BCAT1	M1
CNBP	M1
ETNK1	M1
YBX3	M1
EMP1	M1
MRPL51	M1
CYCS	M1
TPI1	M1
PTMS	M1
MLF2	M1
GPRC5A	M1
DUSP16	M1
HNRNPA2B1	M1
FKBP4	M1
GABARAPL1	M1
TAX1BP1	M1
VAMP8	M1
SUMF1	M1
BHLHE40	M1
TMF1	M1
SUCLG2	M1
RMND5A	M1
ARL6IP5	M1
BRK1	M1
TTLL3	M1
PAXX	M1
NPDC1	M1
CAPRIN1	M1
ITPRID2	M1
EIF6	M1
NAA20	M1
CD44	M1
MRPL41	M1
APIP	M1
NCKAP1	M1
ITCH	M1
SPINT1	M1
DYNLRB1	M1
MAP1LC3A	M1
CHP1	M1
CST3	M1
SMOX	M1
MRPS26	M1
MKKS	M1
DTD1	M1
NR1H3	M1
ACP2	M1
TOP1	M1
SELENOH	M1
YWHAB	M1
ARPC5L	M1
WFDC2	M1
B4GALT5	M1
CDK9	M1
SDC4	M1
DSTN	M1
COPS2	M1
SNX5	M1
B2M	M1
DUT	M1
STK4	M1
RPL7A	M1
OSER1	M1
PARD6B	M1
MMADHC	M1
SPPL2A	M1
PTRH1	M1
SERINC3	M1
TRPM7	M1
RPL12	M1
SSB	M1
VAPB	M1
CEBPB	M1
BBLN	M1
FNBP1	M1
ITGA6	M1
GGTA1	M1
RBM18	M1
SSRP1	M1
SNRPB	M1
GNAS	M1
FKBP1A	M1
SDCBP2	M1
CHMP4B	M1
DPP4	M1
PDIA3	M1
PSMD14	M1
SERF2	M1
RALY	M1
GALNT3	M1
SCAND1	M1
PSMA7	M1
MAPRE1	M1
ARFGAP1	M1
UCKL1	M1
DNAJC5	M1
NFE2L2	M1
PPDPF	M1
RPS20	M1
MTCH2	M1
FNBP4	M1
MDK	M1
EHF	M1
ZCCHC17	M1
PHACTR4	M1
NCOA2	M1
PNRC1	M1
ELOC	M1
HMGN2	M1
ACO1	M1
BAG1	M1
CHMP5	M1
UBE2R2	M1
TSPAN1	M1
CAMTA1	M1
CMPK1	M1
RER1	M1
RPL11	M1
AKIRIN2	M1
LUZP1	M1
PNRC2	M1
HNRNPR	M1
STOML2	M1
DCTN3	M1
CDA	M1
GPBP1L1	M1
CLIC4	M1
TMEM50A	M1
NASP	M1
GNB1	M1
PRKCZ	M1
SRRM1	M1
CAPZB	M1
RPL22	M1
SSU72	M1
YBX1	M1
AGTRAP	M1
SDHB	M1
PARK7	M1
VAMP3	M1
SDF4	M1
RPL35A	M1
MRPL20	M1
JAK1	M1
TLE1	M1
TMEM59	M1
PTBP3	M1
UGCG	M1
ATP6V1G1	M1
TTC39A	M1
BTF3L4	M1
TXNDC12	M1
ANP32B	M1
CLTA	M1
HACD4	M1
PSMB2	M1
MRPS15	M1
AK2	M1
PTP4A2	M1
RPS8	M1
HYI	M1
SFPQ	M1
EIF3I	M1
EPS15	M1
TINAGL1	M1
PCMTD1	M1
PABPC4	M1
RB1CC1	M1
SMAP2	M1
LYPLA1	M1
PPT1	M1
CAP1	M1
THRAP3	M1
SDCBP	M1
RAB2A	M1
ESRP1	M1
GGH	M1
GPR143	M1
TIMP1	M1
SSR4	M1
ATP6AP2	M1
ACSL4	M1
TIMM17B	M1
WDR45	M1
UXT	M1
SYAP1	M1
PLS3	M1
PGRMC1	M1
IGBP1	M1
EIF1AX	M1
SLC25A5	M1
SMS	M1
SAT1	M1
RPL10	M1
EPCAM	M1
EPAS1	M1
MAP4K3	M1
CRIM1	M1
RBM25	M1
DPY30	M1
YPEL5	M1
ID2	M1
COX7A2L	M1
NPC2	M1
SNX6	M1
ARHGAP5	M1
TTC9	M1
PPP1CB	M1
SIPA1L1	M1
BAZ1A	M1
FAM177A1	M1
NRBP1	M1
SYPL1	M1
SLC30A3	M1
RBKS	M1
HBP1	M1
MAPRE3	M1
ESYT2	M1
ACP1	M1
SF3B6	M1
TSPAN13	M1
BZW2	M1
KLHDC2	M1
LAPTM4A	M1
SCIN	M1
IFRD1	M1
ARF6	M1
TC2N	M1
ACTR10	M1
PNPLA8	M1
ATP6V1C2	M1
VTI1B	M1
DNAJB9	M1
ZFP36L1	M1
HIF1A	M1
GON7	M1
RAB15	M1
PAPOLA	M1
MAX	M1
YY1	M1
ATP6V1D	M1
GLRX5	M1
SERPINA11	M1
CINP	M1
ZFYVE21	M1
GFUS	M1
PAWR	M1
EIF3D	M1
PPP1R12A	M1
TOMM22	M1
MAFF	M1
VPS28	M1
PHF5A	M1
SLC2A13	M1
RAB11B	M1
POLR2F	M1
EIF3L	M1
RBX1	M1
CSRP2	M1
DDX17	M1
CCT2	M1
EEF2	M1
ANO6	M1
RAP1B	M1
NDUFA7	M1
RAB3IP	M1
CYC1	M1
DYRK2	M1
MAF1	M1
TXN2	M1
RPL3	M1
MAP2K2	M1
RIDA	M1
RASSF3	M1
CTDSP2	M1
ATF4	M1
SMDT1	M1
ARL1	M1
NUP50	M1
PABPC1	M1
POLR2K	M1
DCTN2	M1
UBE2N	M1
NUDT4	M1
NACA	M1
KRT7	M1
DAZAP2	M1
SMAGP	M1
ATP5MC2	M1
PA2G4	M1
EEA1	M1
MRPL42	M1
PFDN5	M1
TUBA1B	M1
HNRNPA1	M1
PRR13	M1
PCBP2	M1
AZIN1	M1
TMBIM6	M1
SARNP	M1
ERBB3	M1
YWHAZ	M1
MYL6	M1
MAL2	M1
EMC2	M1
DERL1	M1
EIF3H	M1
OAZ1	M1
RPS15	M1
MISP	M1
FAM91A1	M1
CHRAC1	M1
CFD	M1
CDC34	M1
PTBP1	M1
PUF60	M1
RPL8	M1
RPL4	M1
ILF3	M1
ST14	M1
YIPF2	M1
TMEM205	M1
HSPA8	M1
GTF2A2	M1
ARPP19	M1
CIAO2A	M1
MYO1E	M1
C1QTNF5	M1
TMA7	M1
BIRC3	M1
THY1	M1
UQCRC1	M1
PTS	M1
THYN1	M1
RPS25	M1
TPM1	M1
MANF	M1
SDHD	M1
APLP2	M1
RPL29	M1
MAPK6	M1
EEF1A1	M1
RSL24D1	M1
PARP3	M1
IMPDH2	M1
NDUFAF3	M1
TMEM30A	M1
MYO6	M1
CTSH	M1
ENDOD1	M1
MRE11	M1
TENT5A	M1
GK5	M1
TAF1D	M1
FDX1	M1
AMOTL2	M1
RPSA	M1
UBL5	M1
PIK3CB	M1
EIF3G	M1
EIF1B	M1
PLS1	M1
SLC25A36	M1
ACAT1	M1
PDCD6IP	M1
UBE2Q2	M1
RHOA	M1
CTNNB1	M1
GPX1	M1
RPL14	M1
HEXA	M1
NPTN	M1
CDCP1	M1
PAQR5	M1
RAB11A	M1
RAB17	M1
INPP1	M1
MFSD6	M1
LRRFIP1	M1
UXS1	M1
RCAN2	M1
ADGRF1	M1
COQ10B	M1
CD2AP	M1
ANKRD12	M1
NDUFV2	M1
RPL37	M1
SMAP1	M1
CHCHD2	M1
IGFBP2	M1
ZFAND2B	M1
VAPA	M1
BZW1	M1
MFF	M1
PAM	M1
SUMO1	M1
MYL12A	M1
RAB5A	M1
TGIF1	M1
EEF1B2	M1
PTMA	M1
AP1S3	M1
CAB39	M1
MRPS10	M1
PTP4A1	M1
IMP4	M1
PTPN18	M1
MRPL30	M1
ARPC2	M1
UBE2B	M1
UBB	M1
ATOX1	M1
CXCL16	M1
UBE2I	M1
SLC25A39	M1
ARF1	M1
COPS3	M1
CLDN7	M1
MIEN1	M1
PSMC5	M1
PAFAH1B1	M1
GRB7	M1
AP2B1	M1
PRKAR1A	M1
RPL23A	M1
TAX1BP3	M1
GFER	M1
LITAF	M1
HAGH	M1
MED31	M1
RPL23	M1
TNFRSF12A	M1
YWHAE	M1
TEN1	M1
UBALD2	M1
EMP2	M1
RPS2	M1
ITGB3	M1
TVP23B	M1
COA3	M1
ALDH3A2	M1
CARHSP1	M1
KCNAB3	M1
TMEM11	M1
SAP18	M1
NME3	M1
AMDHD2	M1
NME2	M1
MAP2K3	M1
RACK1	M1
WBP2	M1
NXN	M1
VMP1	M1
GRB2	M1
FADS6	M1
SQSTM1	M1
MRPL28	M1
WWC1	M1
GABRP	M1
ALYREF	M1
RPL26	M1
DDX5	M1
RPL30	M1
PPP2CA	M1
ACTG1	M1
CDKN2AIPNL	M1
RPL19	M1
VDAC1	M1
SNF8	M1
OGFOD3	M1
STUB1	M1
IFT20	M1
DUSP3	M1
GM2A	M1
RNASEK	M1
ATP10B	M1
DERL2	M1
CENPV	M1
MYO1D	M1
CLINT1	M1
RPL27	M1
VAT1	M1
EIF1	M1
DUSP14	M1
RAB5C	M1
HNF1B	M1
CEP20	M1
SUPT4H1	M1
UBXN4	M1
ELF3	M1
NIFK	M1
CAPN2	M1
ENAH	M1
FH	M1
PEA15	M1
ACTR3	M1
SLC41A1	M1
KLHDC8A	M1
ACBD3	M1
HNRNPU	M1
ATF3	M1
CD55	M1
UCHL5	M1
RGS2	M1
IRF6	M1
VPS4B	M1
MPC2	M1
GLUL	M1
QSOX1	M1
UCK2	M1
NUCKS1	M1
ADIPOR1	M1
ARPC5	M1
DHX9	M1
PFDN2	M1
RPL21	M1
IGSF8	M1
PIGC	M1
TSTD1	M1
PRRC2C	M1
TAGLN2	M1
CREG1	M1
WDR1	M1
CHIC2	M1
OCIAD1	M1
UPP1	M1
SMIM14	M1
HNRNPDL	M1
YWHAH	M1
RPL5	M1
LRPAP1	M1
TMED5	M1
SLC30A9	M1
RAB1A	M1
PKD2	M1
RBM47	M1
ATP5ME	M1
CCNG2	M1
XBP1	M1
COQ2	M1
PARM1	M1
GPAT3	M1
LGI2	M1
MRPS24	M1
NUDT9	M1
RPS27A	M1
CCNI	M1
TMED4	M1
LAP3	M1
YKT6	M1
SPP1	M1
ERLEC1	M1
PI4K2B	M1
SOD3	M1
H2AZ2	M1
IGFBP3	M1
LGALS3	M1
KTN1	M1
SLC25A30	M1
ITM2B	M1
FNDC3A	M1
ESD	M1
TPT1	M1
TOP2B	M1
THOC7	M1
TOX4	M1
MZT1	M1
PSPC1	M1
LMO7	M1
KLF5	M1
NDFIP2	M1
UCHL3	M1
IRF9	M1
MRPL57	M1
ZDHHC20	M1
PSME1	M1
BNIP3L	M1
RTRAF	M1
MAPK1IP1L	M1
UBE2E1	M1
RPL15	M1
STK24	M1
NR1D2	M1
ANXA7	M1
NGLY1	M1
PXDC1	M1
UBQLN1	M1
OPTN	M1
MACROH2A1	M1
MBOAT1	M1
PSMG4	M1
GDI2	M1
UQCRFS1	M1
DCDC2	M1
RALA	M1
NET1	M1
CLTB	M1
HIGD2A	M1
ISCA1	M1
GOLM1	M1
PSMA2	M1
HNRNPK	M1
TPMT	M1
DEK	M1
NEDD9	M1
HABP4	M1
KIF5B	M1
TXNDC5	M1
NOL7	M1
RAB18	M1
TFG	M1
EIF4A2	M1
ATG3	M1
AP2M1	M1
TRA2B	M1
PAK2	M1
MRPL40	M1
IGSF5	M1
BACE2	M1
HMGN1	M1
NDUFB4	M1
PPP1R2	M1
TMPRSS2	M1
GOLGB1	M1
UFD1	M1
RCAN1	M1
SOD1	M1
MRPS6	M1
PCNP	M1
RPL24	M1
ATP5PO	M1
CLDN8	M1
UBE2L3	M1
CD47	M1
CGGBP1	M1
CHMP2B	M1
BACH1	M1
CXADR	M1
BTG3	M1
EIF4EBP1	M1
COPE	M1
IRF2	M1
ATP11A	M1
LAMP1	M1
REX1BD	M1
TPM4	M1
RPS24	M1
NSD3	M1
VPS37A	M1
ADAM9	M1
B3GNT3	M1
GOLGA7	M1
RPL18A	M1
FAM32A	M1
TUSC3	M1
SARAF	M1
SMIM19	M1
MAK16	M1
VPS36	M1
HMGB1	M1
RAB11FIP1	M1
ARF4	M1
RBPMS	M1
SPCS1	M1
GHITM	M1
GLUD1	M1
HPGD	M1
SPCS3	M1
CASP3	M1
GRAMD2B	M1
RPS14	M1
SNX2	M1
CNDP2	M1
DSC2	M1
CSNK1A1	M1
ETF1	M1
HSPA9	M1
CTNNA1	M1
SRP19	M1
AP3S1	M1
ADRB2	M1
MATR3	M1
UBE2D2	M1
FUNDC2	M1
RIOK3	M1
SLC25A6	M1
SEC11C	M1
CYSTM1	M1
ATP8B1	M1
DSG2	M1
TXNL1	M1
NDFIP1	M1
PMAIP1	M1
PTPN2	M1
SOCS6	M1
PSMD7	M1
CLGN	M1
HSBP1	M1
GCSH	M1
N4BP1	M1
RPL13	M1
RAB4A	M1
SET	M1
GABARAPL2	M1
NUTF2	M1
KCNK1	M1
CDH1	M1
ATP6V0D1	M1
CIAO2B	M1
RAD23A	M1
DNAJB1	M1
TOMM20	M1
PLLP	M1
TRIR	M1
GALNS	M1
MAP1LC3B	M1
TRAPPC2L	M1
TOM1	M1
COX4I1	M1
SMARCA5	M1
CIAPIN1	M1
AKTIP	M1
PFDN6	M1
PRDM1	M1
CD24	M1
DDT	M1
HMGA1	M1
CRYBG1	M1
ANAPC16	M1
SRSF3	M1
CLIC1	M1
VPS26A	M1
PPA1	M1
PCBD1	M1
PSAP	M1
PTTG1IP	M1
TAP1	M1
RPL10A	M1
RPS10	M1
SMARCB1	M1
HNRNPH3	M1
BRD2	M1
AGPAT3	M1
RWDD1	M1
SNRPC	M1
CDKN1A	M1
ARID5B	M1
TSPAN15	M1
CD164	M1
CSNK2B	M1
GATD3A	M1
MTCH1	M1
RPS18	M1
CHCHD10	M1
RSRC2	M1
RPL6	M1
VPS29	M1
LAMTOR4	M1
CLIP1	M1
POP7	M1
CDK2AP1	M1
ABHD11	M1
RHBDD2	M1
POLR2J	M1
ZNHIT1	M1
FIS1	M1
SPRING1	M1
RFC2	M1
EIF4H	M1
TRAPPC5	M1
BUD23	M1
RPLP0	M1
ELAVL1	M1
POLR1D	M1
BAIAP2L1	M1
BRI3	M1
RAC1	M1
SBDS	M1
ISCU	M1
BUD31	M1
ARPC1B	M1
ARPC1A	M1
MRPS17	M1
WIPI2	M1
CLDN4	M1
UBC	M1
TMED2	M1
PGAM5	M1
PTOV1	M2
NOSIP	M2
SF3B2	M2
MPHOSPH10	M2
SNRPA	M2
ECH1	M2
PRMT1	M2
PSMB1	M2
BAX	M2
VTA1	M2
RINL	M2
PRPF19	M2
SF3B5	M2
LDHA	M2
BTBD1	M2
RAMAC	M2
SNRPA1	M2
EXOSC5	M2
SYT8	M2
CTR9	M2
MRPL48	M2
FUS	M2
FXYD5	M2
EIF3A	M2
FBL	M2
DDB1	M2
TAF6L	M2
CDKN1C	M2
FXYD7	M2
TBCB	M2
CENPW	M2
PDLIM1	M2
UBFD1	M2
STIP1	M2
NDUFAB1	M2
UBE2S	M2
PPP1CA	M2
PSMD13	M2
EIF1AD	M2
TCP1	M2
DPP3	M2
AAMDC	M2
MMS19	M2
PSMA1	M2
SUB1	M2
GPATCH4	M2
DPH5	M2
PSMD4	M2
CKS1B	M2
CCT3	M2
SNAPIN	M2
NMD3	M2
DNTTIP2	M2
CLDN11	M2
ATP5PB	M2
HDGF	M2
CCNB1	M2
PSMA5	M2
BASP1	M2
CCT5	M2
CCNA2	M2
PPID	M2
CAPG	M2
ATP6V1FNB	M2
PSMC2	M2
WNK1	M2
DUSP11	M2
CAMK1	M2
PPARG	M2
CPED1	M2
NDUFA9	M2
ATN1	M2
ARHGDIB	M2
MED21	M2
RUVBL1	M2
GAPDH	M2
CHST13	M2
IGF2BP3	M2
CDCA3	M2
FAM136A	M2
CBX3	M2
IMMT	M2
TATDN2	M2
NELFB	M2
RAB5IF	M2
SPC25	M2
NOP56	M2
UBE2E3	M2
EID1	M2
SRSF6	M2
HSPA12B	M2
TIMM10	M2
XRN2	M2
LCN5	M2
ADAMTS13	M2
EIF3M	M2
AGPAT2	M2
UBE2C	M2
BRD3	M2
PLTP	M2
UBE2V1	M2
PSMB7	M2
ADA	M2
RBM38	M2
PPIG	M2
NOSTRIN	M2
AURKA	M2
PRPF40A	M2
PKN3	M2
TFAP2C	M2
RAB14	M2
TPX2	M2
ASS1	M2
MTX2	M2
ADRM1	M2
DNAJC8	M2
NUDC	M2
BEND5	M2
UROD	M2
AKR1A1	M2
PRDX1	M2
MTFR1L	M2
STMN1	M2
DNAJA1	M2
SMU1	M2
ENHO	M2
EBNA1BP2	M2
CDC42	M2
MRTO4	M2
PPIH	M2
GALE	M2
MAGOH	M2
PLIN2	M2
PSIP1	M2
POLR1E	M2
HDAC1	M2
OSCP1	M2
CDC20	M2
CDCA8	M2
CITED1	M2
MORF4L2	M2
MBNL3	M2
NUP62CL	M2
DNAAF6	M2
HPRT1	M2
MAGED1	M2
TCEAL3	M2
UBE2A	M2
DUSP9	M2
CALM2	M2
MEMO1	M2
MED6	M2
FCF1	M2
PSMA6	M2
FKBP3	M2
AHSA1	M2
YWHAQ	M2
L3HYPDH	M2
PSMA3	M2
ERH	M2
EIF2S1	M2
VRK1	M2
EXOC3L4	M2
HSP90AA1	M2
TIGD5	M2
NCF4	M2
CYB5R3	M2
DOHH	M2
PWP1	M2
ATXN10	M2
MBD3	M2
TSFM	M2
KRT8	M2
CCDC184	M2
TMPO	M2
NDUFA12	M2
PTGES3	M2
ATP5F1B	M2
RBMS2	M2
KRT18	M2
ATG101	M2
TARBP2	M2
PMEL	M2
UTP23	M2
ABHD17A	M2
PLK5	M2
MRPL13	M2
GPX4	M2
FSTL3	M2
POLR2E	M2
ARC	M2
WDR18	M2
PYCR3	M2
CDKN2D	M2
GRAMD2A	M2
CILP	M2
GNAT1	M2
AASDHPPT	M2
ODAD3	M2
OAF	M2
DCUN1D5	M2
TLN2	M2
TEX9	M2
LIPC	M2
TMOD3	M2
OOEP	M2
BCKDHB	M2
SMCO4	M2
CWC15	M2
PSMA4	M2
H2AX	M2
PPAN	M2
INKA1	M2
CHST2	M2
GLB1	M2
FHL2	M2
NABP1	M2
NCL	M2
CDC5L	M2
UBE2F	M2
HSP90AB1	M2
HDGFL2	M2
HSPD1	M2
MAIP1	M2
NDC80	M2
TYMS	M2
MRPL44	M2
MDFI	M2
FSD1	M2
CCND3	M2
AAMP	M2
DNPEP	M2
TXNDC9	M2
PDCL3	M2
SPARC	M2
G3BP1	M2
UBE2G1	M2
SLC25A11	M2
RNF167	M2
SNAP47	M2
NT5M	M2
PGP	M2
GABARAP	M2
MYL4	M2
PKMYT1	M2
DYNLL2	M2
RNPS1	M2
PSMB3	M2
ACAP1	M2
MRPS7	M2
EIF4A1	M2
MRPL12	M2
SEPTIN4	M2
NAT9	M2
MRM3	M2
MRPL58	M2
GFPT2	M2
AURKB	M2
FAM104A	M2
TMEM199	M2
JPT1	M2
JMJD6	M2
NPM1	M2
RAB34	M2
HSPA4	M2
SKP1	M2
PSMD12	M2
KPNA2	M2
EIF5A	M2
RARS1	M2
PTTG1	M2
NUDCD2	M2
KRT15	M2
TIMM17A	M2
SRP9	M2
RRP15	M2
TSEN15	M2
GLRX2	M2
PARP1	M2
RGS5	M2
TADA1	M2
RGS4	M2
TPR	M2
NMNAT2	M2
CACYBP	M2
UBA6	M2
GRPEL1	M2
CCT4	M2
HNRNPD	M2
RNF4	M2
MAN2B2	M2
MDH1	M2
UTP3	M2
NOP14	M2
ANKRD17	M2
APEX1	M2
RGCC	M2
PSMD6	M2
SUGT1	M2
VDAC2	M2
DLGAP5	M2
FOXF2	M2
GTPBP4	M2
NOP16	M2
GMNN	M2
ABT1	M2
MRPL32	M2
YAE1	M2
NINJ1	M2
TAF3	M2
SUSD3	M2
SERPINB9	M2
MIX23	M2
RFC4	M2
EIF4G1	M2
PSMD2	M2
SEPTIN5	M2
TBX1	M2
CCT8	M2
USE1	M2
SLC25A4	M2
NRG3	M2
TACC1	M2
ASH2L	M2
SIN3B	M2
GINS4	M2
CCDC124	M2
WDFY4	M2
ING2	M2
HARS2	M2
CSF1R	M2
KIF20A	M2
USP14	M2
ACAA2	M2
PSMG2	M2
ATP5F1A	M2
AGRP	M2
ANAPC10	M2
TUBB3	M2
ZFPM1	M2
NIP7	M2
RASD2	M2
DNAJA2	M2
DDX39A	M2
FAM89A	M2
LONP2	M2
PRDX2	M2
CFAP20	M2
POLR2C	M2
CDK1	M2
MRPS18B	M2
CCHCR1	M2
FLOT1	M2
SAR1A	M2
GPSM3	M2
U2AF1	M2
SNX3	M2
ZWINT	M2
ARPC3	M2
ANAPC5	M2
GNB2	M2
MDH2	M2
PEBP1	M2
RFC3	M2
ACTB	M2
DYNLL1	M2
RAN	M2
CCT6A	M2
KMT5A	M2
ARL6IP4	M2
PDCD5	M3
PPP1R14B	M3
FKBP2	M3
ATP5MK	M3
ERCC1	M3
RPS17	M3
RPLP2	M3
RPL18	M3
ATE1	M3
ABRACL	M3
AP2S1	M3
GTF2H5	M3
MRPS12	M3
UQCC3	M3
DCTPP1	M3
TMEM160	M3
POLR2I	M3
SBSN	M3
NDUFA3	M3
ZNRD2	M3
GNG5	M3
SNRPG	M3
KRTCAP2	M3
DNAJC19	M3
SEC62	M3
TBCA	M3
BOLA1	M3
DPM3	M3
SREK1IP1	M3
LARP7	M3
AIMP1	M3
S100A6	M3
LAMTOR2	M3
NDUFAF2	M3
MRPS36	M3
UBAP2L	M3
RBIS	M3
NSA2	M3
RPS27	M3
TPM3	M3
NDUFC1	M3
RBM8A	M3
SARS1	M3
S100A11	M3
TOMM7	M3
NDUFA5	M3
CCDC142	M3
LSM5	M3
NDUFA4	M3
SERBP1	M3
FAM133B	M3
CALD1	M3
MRPS33	M3
PCBP1	M3
SNRNP27	M3
NDUFB2	M3
LSM3	M3
ZYX	M3
AOC1	M3
TMSB10	M3
HYPK	M3
SNRPB2	M3
AJM1	M3
CHCHD5	M3
ZC3H15	M3
ROMO1	M3
RTF1	M3
SRP14	M3
ESF1	M3
SMIM26	M3
CSNK2A1	M3
RPL35	M3
NOP10	M3
CCDC34	M3
EDF1	M3
EIF3J	M3
PFDN4	M3
SWI5	M3
DYNC1I2	M3
DDX27	M3
MRPS5	M3
ATP5MC3	M3
NDUFA8	M3
HNRNPA3	M3
EIF2S2	M3
RBM39	M3
RPS21	M3
PSMC3	M3
LYRM2	M3
NDUFB6	M3
CTNNBIP1	M3
ENO1	M3
VCP	M3
SEC61B	M3
TRNAU1AP	M3
ATP5IF1	M3
TCEA1	M3
MYCBP	M3
NDUFB11	M3
NDUFA1	M3
RPL36A	M3
BEX4	M3
BEX1	M3
BEX3	M3
COX7B	M3
HTATSF1	M3
CEBPZ	M3
WDR43	M3
RPS29	M3
SLIRP	M3
DDX1	M3
COLEC11	M3
DDX24	M3
CHURC1	M3
CRIP2	M3
NAP1L1	M3
SLC25A17	M3
HNRNPM	M3
MRPL54	M3
RPS28	M3
TDG	M3
ZCRB1	M3
LLPH	M3
LSM7	M3
RPS19BP1	M3
NDUFA6	M3
COX6C	M3
FKBP11	M3
METAP2	M3
SNRPF	M3
ZC3H10	M3
ENY2	M3
IKZF4	M3
BLOC1S1	M3
RNF139	M3
ATP5F1D	M3
NDUFS7	M3
SPC24	M3
PKM	M3
TBRG1	M3
TIMM8B	M3
RPS27L	M3
MORF4L1	M3
CHORDC1	M3
RNF7	M3
SS18L2	M3
CDV3	M3
ANAPC13	M3
COX5A	M3
HIGD1A	M3
RPLP1	M3
RPL31	M3
NDUFA11	M3
MRPL14	M3
NDUFB3	M3
HSPE1	M3
MICOS13	M3
NOP58	M3
RALBP1	M3
DNPH1	M3
PRICKLE4	M3
EIF4E2	M3
PSMD1	M3
COX5B	M3
PNKD	M3
EIF5B	M3
PFN1	M3
GUK1	M3
MRPL55	M3
GSPT1	M3
EMC6	M3
NMT1	M3
C1QBP	M3
NDUFB10	M3
ELOB	M3
MRPS34	M3
CBX1	M3
NME1	M3
NAA38	M3
ATP5PD	M3
CLTC	M3
CISD3	M3
PSMB6	M3
ARHGDIA	M3
NPB	M3
UQCRQ	M3
LSM12	M3
CCDC137	M3
HNRNPAB	M3
NHP2	M3
TTC1	M3
MRPL27	M3
DBI	M3
LSM6	M3
SNRPE	M3
MRPS14	M3
FCRLA	M3
LYAR	M3
MRPS18C	M3
SEC61G	M3
PLAC8	M3
UQCR10	M3
SELENOM	M3
NEDD8	M3
CMTM5	M3
HNRNPC	M3
FERMT2	M3
POLR3D	M3
CHCHD1	M3
DDX46	M3
NMT2	M3
TRIM27	M3
PHACTR1	M3
FAM162A	M3
PIGP	M3
NAA50	M3
IGF2BP2	M3
RANBP1	M3
ATP5PF	M3
NCBP2AS2	M3
DNM1L	M3
PGLS	M3
KXD1	M3
LSM4	M3
NDUFA13	M3
SNRPD1	M3
NARS1	M3
RPL17	M3
PFDN1	M3
NDUFA2	M3
CMC2	M3
APRT	M3
PSMB10	M3
GADD45GIP1	M3
NDUFB7	M3
CFDP1	M3
ABCF1	M3
LSM2	M3
CISD1	M3
POLR1H	M3
CSTB	M3
CUTA	M3
MIF	M3
SNRPD3	M3
NDUFV3	M3
PSMG3	M3
COPS6	M3
COX6A1	M3
PET100	M3
ATP5MF	M3
PDAP1	M3
POMP	M3
DENR	M3
HABP2	M4
HSPA12A	M4
IGSF23	M4
CH25H	M4
SERPINH1	M4
APOE	M4
SAMD5	M4
MYRF	M4
CPN1	M4
TSKU	M4
SLC25A22	M4
VWCE	M4
KCNK6	M4
GPAM	M4
AQP8	M4
HAPLN1	M4
VCAN	M4
SLC1A3	M4
PITX2	M4
EGFLAM	M4
DAB2	M4
PDE5A	M4
MME	M4
TLCD4	M4
MTTP	M4
SLC39A8	M4
TFPI2	M4
ASZ1	M4
SEMA3D	M4
UROC1	M4
FBLN2	M4
ADAMTS9	M4
FKBP14	M4
GGCX	M4
FLRT3	M4
SLC23A2	M4
HDC	M4
HNF4A	M4
KLHL23	M4
PLA2R1	M4
CYBRD1	M4
LRP2	M4
GSN	M4
FABP3	M4
SULF1	M4
ROR1	M4
SLC35D1	M4
FRRS1L	M4
LPAR1	M4
RECK	M4
TMEFF1	M4
CAVIN4	M4
P3H1	M4
CDH17	M4
GJB1	M4
FRMPD3	M4
AP1S2	M4
ACE2	M4
REPS2	M4
CNKSR2	M4
SLC26A3	M4
PXDN	M4
APOB	M4
STXBP6	M4
GOLGA5	M4
ACSS3	M4
VDR	M4
SLC5A8	M4
CHPT1	M4
FBLN1	M4
PRPH	M4
GAMT	M4
MEX3D	M4
APOA1	M4
BCO2	M4
SNAP91	M4
NAALAD2	M4
SPSB4	M4
SLC29A1	M4
MOGAT1	M4
LAMA1	M4
EMILIN2	M4
IHH	M4
FN1	M4
SERPINF2	M4
MAPT	M4
ACSF2	M4
COL23A1	M4
P3H4	M4
FKBP10	M4
CAPN8	M4
RGS7	M4
LAMC1	M4
PLA2G4A	M4
CEP170	M4
FBXO28	M4
PDGFRA	M4
FGFR3	M4
OSM	M4
HSD17B11	M4
CCDC85A	M4
NUDT15	M4
GATA4	M4
NID2	M4
ZIC5	M4
LOXL2	M4
CATSPER3	M4
FETUB	M4
CLIC6	M4
APP	M4
ITIH1	M4
ZCCHC24	M4
SPOCK3	M4
ISYNA1	M4
COL4A2	M4
COL4A1	M4
UNC5D	M4
HESX1	M4
PRXL2A	M4
CDH2	M4
NRG2	M4
MVD	M4
COL18A1	M4
PPT2	M4
PLA2G12B	M4
TTYH1	M5
WDR88	M5
PGAP2	M5
ALDH3B2	M5
SLC7A10	M5
NTF4	M5
PPP1R14C	M5
CORO1B	M5
IRX4	M5
SLC7A9	M5
SLC35G1	M5
CTBS	M5
S100A1	M5
SELENBP1	M5
P2RY1	M5
PKIA	M5
PTGFR	M5
HEXB	M5
GNB4	M5
CCDC136	M5
FGL2	M5
SLC4A5	M5
FXYD4	M5
AKR1B1	M5
STEAP4	M5
SLC13A4	M5
SLC6A12	M5
PTHLH	M5
PLBD1	M5
SORD	M5
FERMT1	M5
ID1	M5
RXRA	M5
PROM2	M5
DUOXA2	M5
ENTPD8	M5
GCA	M5
NR6A1	M5
C1QTNF4	M5
CAMK2N1	M5
WNT4	M5
SLC2A5	M5
ASTN2	M5
TMEM47	M5
SPTSSA	M5
CKB	M5
GLIPR1	M5
IFNG	M5
TMEM106C	M5
KIF21A	M5
PSCA	M5
FOXRED2	M5
REXO2	M5
PLET1	M5
TMEM123	M5
IL18	M5
SATB2	M5
GPC1	M5
IGFBP5	M5
IDH1	M5
WNT6	M5
RNF149	M5
SLC36A2	M5
HAND1	M5
PEMT	M5
CLDN6	M5
GRN	M5
HAVCR1	M5
FGF18	M5
PLA2G10	M5
ATP6V1G3	M5
BATF3	M5
MAPK10	M5
CCDC198	M5
RNASE4	M5
RNASE1	M5
GPR183	M5
GMDS	M5
CREM	M5
NTRK2	M5
PRSS16	M5
SLC15A2	M5
SLC7A4	M5
TMEM254	M5
SLC5A5	M5
CCSER2	M5
MEP1B	M5
BIN1	M5
PRELID2	M5
COTL1	M5
DNASE2	M5
DOK4	M5
AIF1	M5
ITGB2	M5
SMPDL3A	M5
AZGP1	M5
SPRY3	M5
MTUS2	M5
IDH2	M6
AVPI1	M6
NUCB2	M6
SULT2B1	M6
FUT2	M6
BAD	M6
NMB	M6
HMX2	M6
CCND1	M6
GSTO1	M6
MORN4	M6
ARG1	M6
ECHDC1	M6
TMEM171	M6
BCL2L15	M6
TM4SF1	M6
PTGFRN	M6
SPAM1	M6
AQP1	M6
KCND2	M6
HOXA5	M6
PRR15	M6
ST3GAL5	M6
TGM3	M6
BCAS1	M6
CNBD2	M6
SLC17A9	M6
SOX18	M6
LMO2	M6
MXRA8	M6
USP1	M6
NFIB	M6
CA9	M6
ELAVL2	M6
SCMH1	M6
ZCCHC18	M6
SIVA1	M6
PYGL	M6
RDH11	M6
LGALS1	M6
CPM	M6
PKHD1L1	M6
ANXA13	M6
ARHGAP32	M6
PCLAF	M6
ANXA2	M6
ELOVL4	M6
ATP1B3	M6
LARP6	M6
RFTN2	M6
VIL1	M6
SGPP2	M6
CHST10	M6
IKZF3	M6
CTNS	M6
CCT6B	M6
PITPNC1	M6
MCRIP2	M6
SMIM5	M6
SLC16A11	M6
PTPN4	M6
SLC30A10	M6
CADM3	M6
PTGS2	M6
LAMC2	M6
PRDX6	M6
CCDC181	M6
SLC4A4	M6
SPOCK1	M6
DRD1	M6
ABI3BP	M6
EVA1C	M6
ADAMTS1	M6
LRP2BP	M6
F10	M6
SORBS2	M6
MVB12A	M6
DYDC1	M6
SLC12A2	M6
LAMA3	M6
ANKRD29	M6
GYPC	M6
ADAMTS18	M6
ARMC2	M6
HK1	M6
GPER1	M6
PHKG1	M6
GRK3	M6
ASPHD2	M6
HIP1R	M6
CPXM2	M7
LTBP4	M7
ACTA2	M7
SMOC2	M7
TMEM200A	M7
TCF21	M7
VCAM1	M7
PTX3	M7
COL1A2	M7
LRRC17	M7
ATP2B2	M7
SEMA3C	M7
TUBA8	M7
PTN	M7
SMARCD3	M7
LDLRAD3	M7
FIBIN	M7
RIMS4	M7
TNNC2	M7
CERCAM	M7
EDN3	M7
KANK4	M7
KCNAB2	M7
ALDH1B1	M7
ARMCX6	M7
EFR3B	M7
ETV1	M7
MYRFL	M7
DCN	M7
[truncated: 115 more rows]

## Sheet: Table S3-2
Table S3-2. 8 hub modules in the M1 module
Cluster	Node IDs
M1	RPS14	RPS18	RPS19	RPS9	RPS8	RPS12	RPS4X	RPL10A	EEF1A1	RPL7A	RPS2	RPL5	RPS15A	RPL12	RPS23	RPS27A	RPL22	RPS11	RPS3A	RPL21	RPS25	RPL3	RPL30	RPL4	RPL6	RPL15	EEF1B2	RPL32	RPL13	RPS10	RPL24	RPL29	ETF1	RPL23A	RPL8	RPS20	RPL11	RPL19	RPL10	RPL18A	RPL14	RACK1	RPL27	RPSA	RPL26	EEF2	RPS13	RPLP0	RPS16
M2	NDUFS4	UQCRFS1	UQCRC1	UQCRC2	UQCRB	NDUFV1	COX4I1	NDUFS5	NDUFA7	COX7C	NDUFV2	NDUFB8	NDUFS8	CYC1	NDUFC2	NDUFB4
M3	UBC	PSMA7	PSMC5	PSMD8	PSMB2	PSMD7	PSMB4	PSMD14	UBB	PSMA2	UCHL5
M4	SNF8	VPS37A	CHMP3	VPS36	CHMP4B	CHMP2B	VPS28	CHMP2A
M5	ARPC1B	ACTR3	ARPC5L	ARPC1A	ARPC2	WASL	ARPC5	ACTG1
M6	EIF3H	EIF1AX	MRPS10	MRPS15	EIF3G	EIF3F	EIF3D	EIF3L	EIF1	EIF3K	MRPL24	EIF3I
M7	MRPL23	MRPL30	MRPL28	MRPL41	MRPL42	MRPL51	MRPL40
M8	TAF10	GTF2A2	POLR2J	POLR2K	UBE2R2	CDC34	RBX1	MED10	POLR2G	MED31
[truncated: 12 more columns]
