# Supplementary material for: Cross‐Species Insights into Trophoblast Invasion During Placentation Governed by Immune‐Featured Trophoblast Cells
Source: Adv Sci (Weinh). 2024 Sep 5;11(42):2407221. doi: 10.1002/advs.202407221 (PMC11558115; doi:10.1002/advs.202407221)
Supplement: Supplementary file 5 — Supplemental Table 4 [file ADVS-11-2407221-s005.xlsx]

## Sheet: 7 major cell types
Table S4-1. Differentially expressed genes in 7 major cell types
p_val	avg_log2FC	pct.1	pct.2	p_val_adj	cluster	gene
0	5.2413	0.585	0.079	0	Immune	Cd74
0	5.21973	0.597	0.091	0	Immune	Lyz2
0	5.1627	0.761	0.076	0	Immune	Tyrobp
0	5.13104	0.729	0.084	0	Immune	Ifi27l2a
0	5.1184	0.885	0.078	0	Immune	Cd52
0	5.04467	0.682	0.066	0	Immune	Ctss
0	4.76691	0.749	0.113	0	Immune	Fcer1g
0	4.60591	0.713	0.072	0	Immune	Arhgap15
0	4.59308	0.778	0.064	0	Immune	Slfn2
0	4.55049	0.859	0.064	0	Immune	Ptprc
0	4.50067	0.841	0.065	0	Immune	Dock2
0	4.40661	0.72	0.042	0	Immune	Cd53
0	4.40434	0.501	0.031	0	Immune	Ms4a6c
0	4.40356	0.82	0.076	0	Immune	Laptm5
0	4.3068	0.539	0.032	0	Immune	Mpeg1
0	4.28228	0.548	0.049	0	Immune	Slfn5
0	4.22978	0.691	0.057	0	Immune	Dock10
0	4.22843	0.557	0.07	0	Immune	Lst1
0	4.22813	0.575	0.063	0	Immune	Alox5ap
0	4.22697	0.697	0.07	0	Immune	Plek
0	4.22395	0.817	0.078	0	Immune	Coro1a
0	4.21066	0.52	0.036	0	Immune	Cybb
0	4.17107	0.628	0.042	0	Immune	Cytip
0	4.11237	0.684	0.052	0	Immune	Sp100
0	4.02376	0.616	0.049	0	Immune	Spi1
0	4.00488	0.594	0.035	0	Immune	Epsti1
0	3.99829	0.501	0.032	0	Immune	Ifi203
0	3.97386	0.569	0.043	0	Immune	Mndal
0	3.96107	0.614	0.057	0	Immune	Trim30a
0	3.95299	0.641	0.081	0	Immune	Syk
0	3.94961	0.506	0.03	0	Immune	Gm26740
0	3.93112	0.675	0.176	0	Immune	Cd44
0	3.90348	0.61	0.055	0	Immune	Myo1f
0	3.88227	0.919	0.356	0	Immune	B2m
0	3.85193	0.548	0.039	0	Immune	Selplg
0	3.83001	0.668	0.078	0	Immune	Psmb8
0	3.82844	0.523	0.091	0	Immune	Alcam
0	3.78717	0.673	0.077	0	Immune	Inpp5d
0	3.7787	0.643	0.184	0	Immune	Dennd4a
0	3.73922	0.553	0.084	0	Immune	Ncf2
0	3.73137	0.526	0.036	0	Immune	Itgb2
0	3.71227	0.625	0.13	0	Immune	Fyb
0	3.69768	0.565	0.261	0	Immune	Dusp1
0	3.65092	0.671	0.215	0	Immune	Ifitm3
0	3.63315	0.623	0.238	0	Immune	Stk17b
0	3.60964	0.622	0.053	0	Immune	Rac2
0	3.59191	0.591	0.135	0	Immune	Adgre5
0	3.56963	0.659	0.093	0	Immune	Apbb1ip
0	3.55366	0.582	0.058	0	Immune	H2-T23
0	3.54623	0.553	0.157	0	Immune	Xylt1
0	3.50937	0.668	0.261	0	Immune	Zfp36
0	3.50252	0.874	0.288	0	Immune	H2-K1
0	3.4896	0.646	0.129	0	Immune	Ankrd44
0	3.47179	0.583	0.091	0	Immune	Arhgap45
0	3.46692	0.925	0.395	0	Immune	H2-D1
0	3.45989	0.725	0.136	0	Immune	Mir142hg
0	3.4457	0.659	0.24	0	Immune	Lsp1
0	3.43351	0.813	0.321	0	Immune	Ly6e
0	3.43043	0.787	0.235	0	Immune	Lcp1
0	3.42923	0.507	0.117	0	Immune	1700112E06Rik
0	3.39358	0.565	0.091	0	Immune	Itga4
0	3.36251	0.588	0.133	0	Immune	Rnf213
0	3.33849	0.558	0.1	0	Immune	Arhgap30
0	3.33618	0.785	0.39	0	Immune	Lyn
0	3.32871	0.587	0.459	0	Immune	Msrb1
0	3.32814	0.592	0.132	0	Immune	Nedd9
0	3.30513	0.648	0.257	0	Immune	Foxp1
0	3.2732	0.621	0.11	0	Immune	Ptpn18
0	3.24995	0.58	0.169	0	Immune	Ptpn6
0	3.23492	0.514	0.083	0	Immune	Nrros
0	3.21182	0.534	0.179	0	Immune	Rel
0	3.16436	0.79	0.33	0	Immune	Fxyd5
0	3.14701	0.59	0.179	0	Immune	Ptk2b
0	3.14472	0.606	0.303	0	Immune	Nfkbia
0	3.13756	0.737	0.367	0	Immune	Samhd1
0	3.1324	0.847	0.48	0	Immune	Btg1
0	3.1271	0.844	0.562	0	Immune	Junb
0	3.08721	0.521	0.321	0	Immune	Rnf149
0	3.07881	0.53	0.134	0	Immune	Arhgap26
0	3.04788	0.608	0.397	0	Immune	Cebpb
0	2.98801	0.677	0.449	0	Immune	Crip1
0	2.97478	0.71	0.178	0	Immune	Runx1
0	2.89637	0.674	0.297	0	Immune	Zeb2
0	2.88619	0.634	0.293	0	Immune	Ucp2
0	2.88248	0.715	0.333	0	Immune	Shisa5
0	2.85766	0.515	0.151	0	Immune	Kdm7a
0	2.85562	0.573	0.12	0	Immune	Ikzf1
0	2.85538	0.54	0.275	0	Immune	Klf2
0	2.84789	0.582	0.167	0	Immune	Nfkb1
0	2.7805	0.846	0.525	0	Immune	Cyba
0	2.77273	0.507	0.108	0	Immune	Plcg2
0	2.76611	0.602	0.27	0	Immune	Gmfg
0	2.75471	0.555	0.171	0	Immune	Trps1
0	2.71267	0.772	0.314	0	Immune	Arhgdib
0	2.70052	0.526	0.176	0	Immune	Ptprj
0	2.6939	0.581	0.219	0	Immune	Emp3
0	2.68839	0.543	0.118	0	Immune	Rgs2
0	2.68095	0.601	0.353	0	Immune	Ssh2
0	2.63601	0.649	0.457	0	Immune	Fos
0	2.63561	0.995	0.944	0	Immune	Tmsb4x
0	2.59483	0.815	0.526	0	Immune	Itm2b
0	2.57205	0.546	0.206	0	Immune	Tapbp
0	2.561	0.553	0.201	0	Immune	Sh3kbp1
0	2.55806	0.747	0.792	0	Immune	Cst3
0	2.53567	0.594	0.275	0	Immune	Irf2
0	2.53199	0.633	0.49	0	Immune	Tpd52
0	2.52816	0.568	0.126	0	Immune	Fli1
0	2.52493	0.552	0.281	0	Immune	Stat1
0	2.52011	0.588	0.235	0	Immune	Wipf1
0	2.50386	0.72	0.266	0	Immune	Elmo1
0	2.4934	0.782	0.74	0	Immune	Psap
0	2.47721	0.743	0.496	0	Immune	Mbnl1
0	2.46191	0.67	0.411	0	Immune	Btg2
0	2.42373	0.561	0.296	0	Immune	Ier5
0	2.41858	0.604	0.356	0	Immune	Pip4k2a
0	2.41568	0.683	0.341	0	Immune	Celf2
0	2.40615	0.581	0.222	0	Immune	Tgfb1
0	2.40509	0.584	0.374	0	Immune	Skap2
0	2.39042	0.638	0.372	0	Immune	Sat1
0	2.38828	0.638	0.326	0	Immune	Dock8
0	2.3767	0.802	0.522	0	Immune	Msn
0	2.36814	0.906	0.283	0	Immune	Srgn
0	2.31488	0.527	0.248	0	Immune	Txnip
0	2.2837	0.651	0.51	0	Immune	Zfp36l2
0	2.26779	0.741	0.512	0	Immune	Cmip
0	2.26072	0.623	0.501	0	Immune	Ptpn1
0	2.23376	0.667	0.492	0	Immune	Pim1
0	2.2212	0.513	0.334	0	Immune	Cers6
0	2.21014	0.624	0.289	0	Immune	Neat1
0	2.19727	0.743	0.594	0	Immune	Lgals3
0	2.19186	0.686	0.447	0	Immune	Serinc3
0	2.17603	0.553	0.281	0	Immune	Taok3
0	2.17386	0.732	0.491	0	Immune	Akap13
0	2.1719	0.678	0.597	0	Immune	Picalm
0	2.16566	0.517	0.319	0	Immune	Notch2
0	2.16409	0.544	0.308	0	Immune	Sema4d
0	2.15758	0.571	0.368	0	Immune	Ifitm2
0	2.13202	0.636	0.448	0	Immune	Foxn3
0	2.1278	0.613	0.439	0	Immune	Zc3hav1
0	2.11708	0.855	0.707	0	Immune	Iqgap1
0	2.10526	0.654	0.605	0	Immune	Sdcbp
0	2.06095	0.632	0.396	0	Immune	Baz2b
0	2.05374	0.665	0.54	0	Immune	Psme1
0	2.05036	0.512	0.157	0	Immune	Ctsh
0	2.04178	0.546	0.37	0	Immune	Susd6
0	2.03545	0.545	0.421	0	Immune	Osbpl8
0	2.03081	0.784	0.656	0	Immune	Fam49b
0	2.01509	0.823	0.792	0	Immune	Mcl1
0	2.00445	0.659	0.529	0	Immune	Diaph1
0	2.00435	0.523	0.363	0	Immune	Fnbp1
0	1.99578	0.543	0.468	0	Immune	Mapkapk2
0	1.9705	0.517	0.347	0	Immune	Ppp2r5a
0	1.96407	0.746	0.471	0	Immune	Cd47
0	1.96141	0.575	0.439	0	Immune	Pnrc1
0	1.95416	0.994	0.992	0	Immune	Cmss1
0	1.9492	1	1	0	Immune	Gm42418
0	1.92601	0.713	0.573	0	Immune	Tspo
0	1.88047	0.618	0.472	0	Immune	Kmt2e
0	1.87122	0.612	0.513	0	Immune	Ier2
0	1.85155	0.584	0.369	0	Immune	Etv6
0	1.85104	0.679	0.543	0	Immune	Ppp3ca
0	1.83596	0.598	0.45	0	Immune	Rab8b
0	1.81875	0.584	0.429	0	Immune	Lrrfip1
0	1.81798	0.846	0.524	0	Immune	Hexb
0	1.80771	0.595	0.432	0	Immune	Gm2a
0	1.79738	0.659	0.707	0	Immune	Prdx5
0	1.77322	0.908	0.807	0	Immune	Cdk8
0	1.76281	0.989	0.984	0	Immune	Fth1
0	1.7579	0.659	0.397	0	Immune	Vim
0	1.75609	0.506	0.425	0	Immune	Ubl3
0	1.75566	0.57	0.471	0	Immune	Ahnak
0	1.74813	0.97	0.908	0	Immune	Camk1d
0	1.73748	0.739	0.408	0	Immune	Il31ra
0	1.73	0.622	0.522	0	Immune	Dazap2
0	1.7231	0.565	0.52	0	Immune	Zcchc6
0	1.71986	0.513	0.43	0	Immune	Grk2
0	1.70999	0.7	0.784	0	Immune	Npc2
0	1.65956	0.688	0.419	0	Immune	Gm15564
0	1.65616	0.555	0.508	0	Immune	BC005537
0	1.61311	0.917	0.799	0	Immune	Gphn
0	1.6069	0.56	0.494	0	Immune	Uvrag
0	1.58953	0.634	0.619	0	Immune	Litaf
0	1.58465	0.591	0.477	0	Immune	Cux1
0	1.56488	0.96	0.905	0	Immune	Lars2
0	1.55899	0.566	0.494	0	Immune	Stat3
0	1.55164	0.522	0.458	0	Immune	Itsn2
0	1.51573	0.514	0.425	0	Immune	Erbin
0	1.5062	0.984	0.945	0	Immune	AY036118
0	1.50429	0.794	0.767	0	Immune	Rap1b
0	1.49553	0.709	0.72	0	Immune	Kpna4
0	1.4934	0.88	0.831	0	Immune	Sh3bgrl3
0	1.49308	0.606	0.615	0	Immune	Ccnl1
0	1.48637	0.701	0.498	0	Immune	Gm26561
0	1.47819	0.658	0.467	0	Immune	Cotl1
0	1.47182	0.547	0.401	0	Immune	Elf1
0	1.46203	0.567	0.527	0	Immune	Mef2a
0	1.45234	0.598	0.482	0	Immune	Diaph2
0	1.45134	0.583	0.584	0	Immune	Tor1aip1
0	1.43672	0.608	0.512	0	Immune	Jun
0	1.4048	0.518	0.397	0	Immune	Flna
0	1.37477	0.708	0.66	0	Immune	Jak1
0	1.36728	0.594	0.585	0	Immune	Tsc22d4
0	1.36311	0.61	0.555	0	Immune	Myl12b
0	1.33742	0.59	0.559	0	Immune	Klf13
0	1.32517	0.655	0.638	0	Immune	Klf6
0	1.31611	0.66	0.65	0	Immune	Spag9
0	1.2777	0.994	0.98	0	Immune	Malat1
0	1.24349	0.777	0.789	0	Immune	Gabarap
0	1.17529	0.687	0.666	0	Immune	Ostf1
0	1.15916	0.816	0.824	0	Immune	Actr3
0	1.15021	0.784	0.773	0	Immune	Jund
0	1.14933	0.735	0.836	0	Immune	Taldo1
0	1.11328	0.679	0.708	0	Immune	Mycbp2
0	1.09278	0.709	0.761	0	Immune	Atp2b1
0	1.08501	0.686	0.762	0	Immune	Pitpna
0	1.05424	0.759	0.752	0	Immune	Ptbp3
0	1.02822	0.707	0.744	0	Immune	Tln1
0	0.987199	0.998	0.997	0	Immune	Actb
0	0.896538	0.706	0.743	0	Immune	Actr2
0	0.845083	0.757	0.777	0	Immune	Clic1
0	0.825504	0.942	0.928	0	Immune	H3f3a
0	0.777	0.836	0.853	0	Immune	Gnai2
0	0.762788	0.937	0.94	0	Immune	Ddx5
0	0.728706	0.814	0.872	0	Immune	Arpc3
0	0.685662	0.906	0.926	0	Immune	Arpc2
0	0.578635	0.889	0.927	0	Immune	Cdc42
1.03496e-307	1.01416	0.676	0.781	2.45876e-303	Immune	Capza2
9.95955e-301	1.57296	0.567	0.55	2.36609e-296	Immune	Lamp2
7.22728e-299	1.07642	0.664	0.71	1.71698e-294	Immune	Nipbl
2.62645e-298	1.21945	0.637	0.663	6.23967e-294	Immune	Nsd3
4.56593e-289	0.890409	0.699	0.74	1.08473e-284	Immune	Macf1
1.10005e-287	1.50506	0.516	0.471	2.61339e-283	Immune	Cbl
6.16978e-287	1.85643	0.55	0.553	1.46576e-282	Immune	Nfe2l2
7.59783e-287	1.3623	0.574	0.57	1.80502e-282	Immune	Cap1
1.84213e-280	0.652321	0.793	0.796	4.37634e-276	Immune	Myh9
1.02842e-279	1.48375	0.561	0.536	2.44321e-275	Immune	Fndc3a
1.70483e-274	1.13166	0.738	0.719	4.05017e-270	Immune	S100a11
6.91318e-272	0.547368	0.983	0.983	1.64236e-267	Immune	Rps27
3.43056e-269	1.96362	0.691	0.779	8.14998e-265	Immune	Ctsb
9.93976e-267	0.515577	0.871	0.843	2.36139e-262	Immune	Arpc1b
3.2786e-266	0.667412	0.747	0.829	7.78896e-262	Immune	Arpc5
6.66015e-266	1.50771	0.511	0.436	1.58225e-261	Immune	Camk2d
4.86411e-263	1.61337	0.512	0.448	1.15557e-258	Immune	Sik3
7.20073e-260	0.849359	0.695	0.764	1.71068e-255	Immune	Tax1bp1
2.96402e-251	0.960313	0.651	0.75	7.04163e-247	Immune	Scand1
8.05524e-251	1.27089	0.587	0.593	1.91368e-246	Immune	Jmjd1c
1.77658e-249	1.43307	0.516	0.485	4.22063e-245	Immune	Usp25
1.55074e-241	0.695791	0.863	0.914	3.68409e-237	Immune	Ubc
1.45147e-235	1.3837	0.549	0.488	3.44826e-231	Immune	Gab2
2.89901e-235	0.90302	0.682	0.753	6.88718e-231	Immune	Ppp1r12a
2.43924e-233	0.723056	0.759	0.84	5.79489e-229	Immune	Srsf5
7.50667e-231	1.11847	0.601	0.648	1.78336e-226	Immune	Wasf2
1.19177e-230	1.22043	0.656	0.736	2.83128e-226	Immune	Ctsz
1.42863e-225	0.723814	0.702	0.727	3.39399e-221	Immune	Grb2
3.50807e-222	1.25684	0.516	0.5	8.33413e-218	Immune	Tmem50a
3.7022e-222	1.39324	0.576	0.559	8.79532e-218	Immune	Bst2
4.04574e-219	0.962274	0.652	0.631	9.61147e-215	Immune	Anxa2
1.4544e-212	0.862699	0.65	0.714	3.45523e-208	Immune	Rsrp1
4.60899e-212	1.2371	0.542	0.557	1.09496e-207	Immune	Abi1
1.49103e-206	0.797027	0.659	0.752	3.54223e-202	Immune	Tmbim6
1.12932e-200	1.31927	0.548	0.562	2.68293e-196	Immune	Asap1
4.80084e-197	1.05916	0.531	0.487	1.14054e-192	Immune	Arid1b
4.94499e-196	1.28656	0.535	0.51	1.17478e-191	Immune	Tnrc6b
3.53412e-194	0.618861	0.703	0.822	8.396e-190	Immune	Capzb
1.08121e-193	0.800001	0.562	0.57	2.56864e-189	Immune	Creg1
9.44677e-188	1.25917	0.512	0.499	2.24427e-183	Immune	Med13l
2.3507e-169	1.29539	0.607	0.712	5.58456e-165	Immune	Rab7
2.71247e-167	1.14303	0.691	0.786	6.444e-163	Immune	Ccnd3
1.82912e-163	1.06709	0.551	0.56	4.34545e-159	Immune	Efhd2
3.63447e-162	1.02557	0.57	0.612	8.63442e-158	Immune	Baz1a
5.7417e-159	0.664663	0.697	0.81	1.36406e-154	Immune	Sh3glb1
1.63958e-157	0.723472	0.69	0.731	3.89514e-153	Immune	Mbnl2
8.74095e-149	2.02093	0.626	0.759	2.07659e-144	Immune	Ctsd
3.92038e-148	1.04177	0.668	0.679	9.31366e-144	Immune	Plac8
2.08809e-147	0.703845	0.621	0.686	4.96067e-143	Immune	Vamp8
5.16309e-143	1.15728	0.509	0.554	1.2266e-138	Immune	Mob1a
6.79254e-143	1.57459	0.478	0.504	1.6137e-138	Immune	Rbpj
3.30298e-135	0.796882	0.657	0.776	7.8469e-131	Immune	Rap1a
3.06682e-134	2.27354	0.496	0.552	7.28584e-130	Immune	Gsr
4.81287e-134	1.24437	0.53	0.587	1.14339e-129	Immune	Clk1
3.72116e-128	0.943833	0.635	0.73	8.84037e-124	Immune	Ddx6
1.45739e-126	0.745475	0.666	0.771	3.46231e-122	Immune	Ncor1
3.50544e-125	0.537285	0.672	0.785	8.32788e-121	Immune	Atp6v0b
1.00299e-107	1.22055	0.48	0.52	2.38281e-103	Immune	Stk24
1.40478e-107	0.746542	0.628	0.727	3.33735e-103	Immune	Kansl1
1.08818e-105	1.33766	0.523	0.575	2.5852e-101	Immune	Cdk2ap2
6.36848e-105	1.20694	0.498	0.542	1.51296e-100	Immune	Tbc1d5
6.36818e-102	1.10228	0.501	0.541	1.51289e-97	Immune	Btbd9
3.00729e-100	0.847573	0.619	0.735	7.14442e-96	Immune	Zfand5
2.0749e-99	1.0288	0.52	0.568	4.92934e-95	Immune	Zmiz1
9.41238e-99	0.879666	0.631	0.753	2.2361e-94	Immune	Bri3
1.5065e-95	0.619472	0.66	0.793	3.579e-91	Immune	Chmp4b
5.08481e-93	1.38882	0.549	0.654	1.208e-88	Immune	Plin2
8.30304e-93	1.00831	0.547	0.645	1.97255e-88	Immune	Pten
1.45616e-91	0.673234	0.614	0.738	3.45939e-87	Immune	Capza1
5.51497e-90	0.569882	0.778	0.901	1.31019e-85	Immune	Gpx1
4.21807e-89	0.831796	0.582	0.565	1.00209e-84	Immune	Marcks
6.43326e-88	1.66495	0.476	0.521	1.52835e-83	Immune	Tmcc1
5.21065e-87	1.08295	0.499	0.576	1.23789e-82	Immune	Ppp2r5c
1.14962e-84	1.07802	0.467	0.5	2.73115e-80	Immune	Cast
3.27513e-80	1.06639	0.487	0.539	7.78072e-76	Immune	Prr13
3.79204e-80	1.0324	0.472	0.526	9.00875e-76	Immune	Sec11c
4.28871e-79	0.973241	0.508	0.574	1.01887e-74	Immune	Stag2
5.02796e-75	0.970246	0.511	0.596	1.19449e-70	Immune	Spop
5.22157e-75	0.718661	0.605	0.74	1.24049e-70	Immune	Serp1
1.76758e-74	0.564472	0.668	0.798	4.19925e-70	Immune	Wnk1
2.81777e-74	1.20471	0.476	0.538	6.69417e-70	Immune	Chd2
1.11682e-73	0.665171	0.623	0.741	2.65322e-69	Immune	Arih1
3.1116e-69	0.778147	0.547	0.645	7.39223e-65	Immune	Eif4g3
4.4123e-67	0.989841	0.38	0.568	1.04823e-62	Immune	Fabp5
7.25501e-67	0.98168	0.471	0.525	1.72357e-62	Immune	Arhgap17
2.75268e-64	1.27681	0.964	0.988	6.53955e-60	Immune	Ftl1
4.23759e-64	0.72101	0.568	0.673	1.00672e-59	Immune	Crebbp
1.5002e-63	1.20384	0.389	0.589	3.56403e-59	Immune	Hmox1
2.21129e-63	1.04895	0.455	0.509	5.25337e-59	Immune	Kdm2a
2.28256e-62	0.610678	0.323	0.521	5.42267e-58	Immune	Ets2
3.99244e-62	0.931357	0.51	0.618	9.48484e-58	Immune	Nptn
9.06173e-61	0.750681	0.562	0.702	2.1528e-56	Immune	Wdr26
2.22544e-60	1.1023	0.473	0.537	5.28699e-56	Immune	Herc4
4.17848e-60	0.909704	0.553	0.616	9.92682e-56	Immune	Arid5b
3.93984e-59	1.0751	0.484	0.579	9.35988e-55	Immune	Snx2
8.33968e-58	0.596648	0.461	0.702	1.98126e-53	Immune	Cd9
3.73169e-55	0.762544	0.595	0.731	8.86539e-51	Immune	H2afy
6.99765e-55	0.550951	0.3	0.502	1.66243e-50	Immune	Tbc1d15
7.16635e-52	1.09837	0.45	0.517	1.70251e-47	Immune	Bre
2.33285e-51	0.553854	0.338	0.558	5.54214e-47	Immune	Csnk1g3
4.33807e-50	0.776054	0.538	0.603	1.0306e-45	Immune	Zyx
1.04833e-49	1.03314	0.451	0.507	2.49051e-45	Immune	Cnot6l
4.06199e-48	1.1139	0.451	0.536	9.65008e-44	Immune	Gna13
1.29867e-44	0.877615	0.489	0.579	3.08526e-40	Immune	Pan3
3.46812e-43	1.27196	0.496	0.629	8.23921e-39	Immune	Rnh1
1.67546e-40	0.866127	0.512	0.62	3.98038e-36	Immune	Dennd1a
1.01625e-38	0.913787	0.478	0.563	2.4143e-34	Immune	Gls
1.31339e-38	0.594401	0.334	0.524	3.12022e-34	Immune	Dmxl1
2.85316e-38	0.651112	0.604	0.757	6.77825e-34	Immune	Clint1
3.39623e-36	0.803072	0.51	0.617	8.06841e-32	Immune	Jarid2
3.57272e-35	0.692175	0.457	0.516	8.48771e-31	Immune	Tacc1
8.60439e-34	0.71981	0.482	0.559	2.04415e-29	Immune	Kmt2c
2.94348e-33	1.22575	0.429	0.515	6.99283e-29	Immune	Crlf3
7.21348e-33	1.09433	0.438	0.501	1.71371e-28	Immune	Svil
1.00577e-32	0.554238	0.551	0.693	2.38942e-28	Immune	Lims1
2.39214e-32	1.29999	0.434	0.53	5.68301e-28	Immune	Nadk
1.87479e-31	1.03401	0.507	0.641	4.45395e-27	Immune	Rapgef6
7.9818e-31	1.0009	0.425	0.505	1.89624e-26	Immune	Kat6a
1.33094e-29	0.763275	0.524	0.66	3.16191e-25	Immune	Ascc3
2.61094e-29	1.06013	0.439	0.527	6.20282e-25	Immune	Rreb1
3.77338e-27	0.503511	0.34	0.523	8.96441e-23	Immune	Prdm2
1.59126e-26	0.70947	0.556	0.815	3.78035e-22	Immune	Esd
3.83887e-24	0.639363	0.522	0.648	9.11999e-20	Immune	Smg1
1.17355e-23	0.598329	0.525	0.654	2.78801e-19	Immune	Rabac1
7.75448e-22	1.09859	0.458	0.588	1.84223e-17	Immune	Pnp
2.75635e-21	0.698542	0.48	0.573	6.54826e-17	Immune	Utrn
3.58891e-21	0.983803	0.424	0.517	8.52619e-17	Immune	Itch
1.32451e-19	0.662169	0.348	0.531	3.14665e-15	Immune	Raf1
1.82604e-19	0.544287	0.372	0.561	4.33812e-15	Immune	Rb1cc1
9.52507e-19	0.5333	0.351	0.526	2.26287e-14	Immune	Smurf2
1.24086e-17	0.904169	0.355	0.537	2.94791e-13	Immune	Ninj1
1.37207e-17	0.629817	0.398	0.61	3.25963e-13	Immune	Atp6v1a
2.7063e-17	1.00426	0.43	0.533	6.42935e-13	Immune	Mapk14
3.60067e-17	0.558323	0.545	0.716	8.55411e-13	Immune	Ccdc12
4.23908e-17	0.541855	0.639	0.797	1.00708e-12	Immune	Smchd1
1.00578e-16	0.776639	0.345	0.529	2.38943e-12	Immune	Ccm2
5.59426e-16	0.726202	0.463	0.59	1.32903e-11	Immune	Atp6v0d1
4.57297e-15	0.52113	0.366	0.535	1.0864e-10	Immune	Top2b
2.18157e-14	0.706917	0.498	0.638	5.18275e-10	Immune	Gnaq
2.67861e-14	0.697207	0.345	0.519	6.36357e-10	Immune	Ndfip1
3.22781e-14	0.602391	0.349	0.511	7.66831e-10	Immune	Kmt2a
4.32981e-14	0.988656	0.424	0.535	1.02863e-09	Immune	Nsf
1.99455e-13	0.607155	0.482	0.603	4.73845e-09	Immune	Vps13b
2.0271e-12	0.828204	0.521	0.674	4.81577e-08	Immune	Sqstm1
2.44713e-12	0.521001	0.654	0.854	5.81365e-08	Immune	Lamp1
3.10822e-12	0.734964	0.442	0.553	7.38421e-08	Immune	Ambra1
7.79566e-10	0.548608	0.399	0.584	1.85201e-05	Immune	Tnrc6c
1.24213e-09	0.712533	0.463	0.59	2.95093e-05	Immune	Fam172a
1.99925e-09	0.517538	0.399	0.576	4.74961e-05	Immune	Lrrfip2
2.60321e-09	0.826326	0.438	0.559	6.18446e-05	Immune	Rap1gds1
4.37787e-09	0.549383	0.538	0.711	0.000104005	Immune	Glud1
1.07828e-08	0.799735	0.438	0.567	0.000256167	Immune	Ctage5
1.62158e-08	0.545162	0.519	0.681	0.00038524	Immune	Pum2
1.86285e-08	0.82418	0.433	0.55	0.000442558	Immune	Med13
2.25641e-08	0.572507	0.416	0.599	0.000536055	Immune	Aff4
3.96963e-08	0.724626	0.349	0.501	0.000943065	Immune	Esyt2
3.98493e-08	0.781287	0.403	0.502	0.0009467	Immune	Xiap
4.9274e-08	0.589844	0.354	0.507	0.0011706	Immune	Fbxw11
1.78336e-07	0.843524	0.413	0.532	0.00423673	Immune	Atad2b
6.1216e-07	0.733986	0.458	0.594	0.0145431	Immune	Phip
6.36391e-07	0.508422	0.415	0.602	0.0151187	Immune	Ppp4r3b
1.32695e-06	0.823321	0.412	0.537	0.0315244	Immune	Rab21
1.69091e-06	0.69868	0.462	0.595	0.0401709	Immune	Dip2b
0	3.46062	0.766	0.179	0	Trophoblast	Plet1
0	3.34873	0.829	0.187	0	Trophoblast	Gjb3
0	3.19094	0.68	0.16	0	Trophoblast	Hand1
0	3.07963	0.875	0.3	0	Trophoblast	Ldoc1
0	3.03989	0.906	0.361	0	Trophoblast	Krt19
0	2.98911	0.822	0.208	0	Trophoblast	Fthl17a
0	2.95045	0.788	0.142	0	Trophoblast	Sfn
0	2.91308	0.697	0.072	0	Trophoblast	Utf1
0	2.85959	0.857	0.171	0	Trophoblast	Tfap2c
0	2.84017	0.921	0.492	0	Trophoblast	Hspb1
0	2.77871	0.757	0.524	0	Trophoblast	Rhox9
0	2.74474	0.814	0.264	0	Trophoblast	Plac1
0	2.73075	0.903	0.319	0	Trophoblast	Sfmbt2
0	2.71937	0.706	0.129	0	Trophoblast	Gjb5
0	2.67181	0.831	0.581	0	Trophoblast	Rhox6
0	2.66616	0.724	0.152	0	Trophoblast	Krt7
0	2.6543	0.551	0.079	0	Trophoblast	Ascl2
0	2.6452	0.9	0.522	0	Trophoblast	Phlda2
0	2.61813	0.678	0.189	0	Trophoblast	Sdc1
0	2.53952	0.791	0.507	0	Trophoblast	Sct
0	2.49512	0.666	0.115	0	Trophoblast	Fstl3
0	2.48588	0.761	0.118	0	Trophoblast	Tex19.1
0	2.46812	0.549	0.151	0	Trophoblast	Serpinb9e
0	2.46734	0.968	0.635	0	Trophoblast	Krt8
0	2.43882	0.888	0.295	0	Trophoblast	Trap1a
0	2.35789	0.612	0.088	0	Trophoblast	3830417A13Rik
0	2.34531	0.52	0.025	0	Trophoblast	AU018091
0	2.3404	0.955	0.557	0	Trophoblast	Krt18
0	2.33531	0.663	0.282	0	Trophoblast	Klhl13
0	2.324	0.634	0.044	0	Trophoblast	Gm9
0	2.22118	0.691	0.116	0	Trophoblast	Eps8l2
0	2.2166	0.954	0.699	0	Trophoblast	Cdkn1c
0	2.20413	0.687	0.141	0	Trophoblast	Pkp2
0	2.15763	0.931	0.429	0	Trophoblast	Rhox5
0	2.1548	0.753	0.24	0	Trophoblast	Etl4
0	2.14062	0.517	0.056	0	Trophoblast	Gatsl3
0	2.13661	0.596	0.097	0	Trophoblast	Cdh3
0	2.1256	0.947	0.755	0	Trophoblast	Sin3b
0	2.11089	0.604	0.089	0	Trophoblast	Irx3
0	2.09266	0.551	0.118	0	Trophoblast	Phactr1
0	2.0912	0.926	0.575	0	Trophoblast	Peg10
0	2.08843	0.775	0.214	0	Trophoblast	Slc38a4
0	2.08366	0.873	0.365	0	Trophoblast	Dusp9
0	2.02333	0.79	0.223	0	Trophoblast	Epop
0	2.01414	0.945	0.666	0	Trophoblast	Tbrg1
0	2.0036	0.735	0.182	0	Trophoblast	Dsp
0	2.00096	0.801	0.326	0	Trophoblast	Tpm2
0	1.99983	0.626	0.111	0	Trophoblast	Elf3
0	1.98923	0.743	0.169	0	Trophoblast	Epcam
0	1.95255	0.722	0.271	0	Trophoblast	Gkap1
0	1.93638	0.727	0.172	0	Trophoblast	Nxf7
0	1.8985	0.561	0.054	0	Trophoblast	Zfp42
0	1.89305	0.654	0.123	0	Trophoblast	Prss8
0	1.88437	0.562	0.089	0	Trophoblast	Zfp667
0	1.8772	0.845	0.409	0	Trophoblast	Las1l
0	1.87719	0.695	0.165	0	Trophoblast	Palm
0	1.8764	0.578	0.111	0	Trophoblast	Pard6g
0	1.86944	0.537	0.104	0	Trophoblast	Shroom4
0	1.86678	0.848	0.493	0	Trophoblast	Nrk
0	1.86551	0.566	0.112	0	Trophoblast	Nhsl1
0	1.86279	0.716	0.221	0	Trophoblast	Jup
0	1.86115	0.775	0.337	0	Trophoblast	Nr6a1
0	1.86011	0.504	0.06	0	Trophoblast	Kif26a
0	1.84786	0.735	0.21	0	Trophoblast	Hic2
0	1.84359	0.706	0.149	0	Trophoblast	Smagp
0	1.83418	0.748	0.179	0	Trophoblast	Gata2
0	1.83188	0.506	0.102	0	Trophoblast	Rtn1
0	1.82854	0.685	0.226	0	Trophoblast	Tmem37
0	1.79965	0.526	0.085	0	Trophoblast	Wwc1
0	1.79627	0.664	0.253	0	Trophoblast	Fdx1
0	1.77357	0.623	0.117	0	Trophoblast	Trim6
0	1.7647	0.74	0.214	0	Trophoblast	Klhl22
0	1.76109	0.97	0.787	0	Trophoblast	Lgals1
0	1.75804	0.646	0.231	0	Trophoblast	Mbnl3
0	1.74765	0.51	0.058	0	Trophoblast	Pramef12
0	1.74422	0.607	0.12	0	Trophoblast	Ydjc
0	1.72244	0.703	0.248	0	Trophoblast	Ccne1
0	1.71445	0.524	0.127	0	Trophoblast	Ranbp17
0	1.7132	0.647	0.189	0	Trophoblast	Plpp2
0	1.71097	0.653	0.199	0	Trophoblast	Nup62cl
0	1.704	0.534	0.129	0	Trophoblast	Syngr1
0	1.69853	0.74	0.292	0	Trophoblast	Mpzl1
0	1.69066	0.857	0.531	0	Trophoblast	Ube2a
0	1.68699	0.809	0.332	0	Trophoblast	Nmt2
0	1.68508	0.957	0.78	0	Trophoblast	Aprt
0	1.6724	0.917	0.642	0	Trophoblast	Mt2
0	1.66937	0.678	0.191	0	Trophoblast	Zbtb10
0	1.66724	0.539	0.112	0	Trophoblast	Bcat1
0	1.6495	0.519	0.06	0	Trophoblast	Perp
0	1.6311	0.617	0.194	0	Trophoblast	Cdh5
0	1.6191	0.891	0.575	0	Trophoblast	Ralbp1
0	1.61172	0.557	0.131	0	Trophoblast	Dnmt3b
0	1.60511	0.586	0.107	0	Trophoblast	Dsg2
0	1.60459	0.725	0.382	0	Trophoblast	Htatsf1
0	1.6008	0.647	0.163	0	Trophoblast	Gm21887
0	1.59713	0.628	0.2	0	Trophoblast	Uaca
0	1.59094	0.907	0.663	0	Trophoblast	Erdr1
0	1.58766	0.522	0.104	0	Trophoblast	Adgrf5
0	1.5448	0.695	0.305	0	Trophoblast	Ctnnbip1
0	1.54451	0.646	0.21	0	Trophoblast	Adgrl2
0	1.53555	0.651	0.217	0	Trophoblast	Rangrf
0	1.53522	0.568	0.114	0	Trophoblast	Gata3
0	1.52532	0.866	0.526	0	Trophoblast	Eif1a
0	1.52133	0.688	0.279	0	Trophoblast	Cep164
0	1.51849	0.5	0.108	0	Trophoblast	Fignl2
0	1.50512	0.798	0.411	0	Trophoblast	Trim27
0	1.49397	0.692	0.286	0	Trophoblast	Ctdspl
0	1.48632	0.644	0.191	0	Trophoblast	Ppif
0	1.4828	0.508	0.152	0	Trophoblast	Gale
0	1.48142	0.691	0.365	0	Trophoblast	Bex1
0	1.47509	0.764	0.339	0	Trophoblast	Chchd4
0	1.45068	0.513	0.115	0	Trophoblast	Serpinb9b
0	1.44702	0.757	0.332	0	Trophoblast	Gna11
0	1.43844	0.88	0.584	0	Trophoblast	C1qbp
0	1.43837	0.548	0.137	0	Trophoblast	Cmtm8
0	1.43662	0.851	0.506	0	Trophoblast	Hat1
0	1.43629	0.819	0.381	0	Trophoblast	Flnb
0	1.43499	0.893	0.618	0	Trophoblast	Nhp2
0	1.43152	0.791	0.351	0	Trophoblast	Cul4b
0	1.42968	0.817	0.408	0	Trophoblast	Cald1
0	1.42889	0.819	0.474	0	Trophoblast	Tcf20
0	1.42865	0.771	0.358	0	Trophoblast	1110008P14Rik
0	1.42645	0.803	0.42	0	Trophoblast	Nip7
0	1.42253	0.706	0.269	0	Trophoblast	Rcc1
0	1.41747	0.828	0.425	0	Trophoblast	Gmnn
0	1.41205	0.926	0.725	0	Trophoblast	Mrfap1
0	1.41163	0.649	0.209	0	Trophoblast	Ttll12
0	1.40884	0.668	0.228	0	Trophoblast	Ube2o
0	1.40818	0.862	0.524	0	Trophoblast	Hmgn5
0	1.40552	0.708	0.318	0	Trophoblast	Dst
0	1.39904	0.838	0.357	0	Trophoblast	Fermt2
0	1.38842	0.978	0.87	0	Trophoblast	Hspe1
0	1.38634	0.88	0.512	0	Trophoblast	Galk1
0	1.38567	0.773	0.333	0	Trophoblast	Pard3
0	1.38307	0.84	0.513	0	Trophoblast	Pin1
0	1.3828	0.7	0.247	0	Trophoblast	Tsen15
0	1.37673	0.653	0.198	0	Trophoblast	Zfp64
0	1.37545	0.685	0.284	0	Trophoblast	Ate1
0	1.3706	0.733	0.326	0	Trophoblast	Nop16
0	1.36409	0.603	0.184	0	Trophoblast	Ptprs
0	1.36202	0.664	0.295	0	Trophoblast	Bcor
0	1.36043	0.814	0.394	0	Trophoblast	Tsen34
0	1.36011	0.535	0.151	0	Trophoblast	Fbxl19
0	1.3593	0.605	0.18	0	Trophoblast	Polr3g
0	1.35804	0.611	0.258	0	Trophoblast	Dag1
0	1.35678	0.574	0.17	0	Trophoblast	Plpp1
0	1.35301	0.525	0.13	0	Trophoblast	Clip2
0	1.34239	0.784	0.375	0	Trophoblast	Ube2q2
0	1.34224	0.705	0.295	0	Trophoblast	4921524J17Rik
0	1.34167	0.53	0.148	0	Trophoblast	Myc
0	1.34004	0.726	0.306	0	Trophoblast	Rnf126
0	1.33903	0.571	0.18	0	Trophoblast	Copz2
0	1.33875	0.996	0.956	0	Trophoblast	Hsp90aa1
0	1.33652	0.853	0.534	0	Trophoblast	Dnajc2
0	1.33569	0.726	0.313	0	Trophoblast	Yrdc
0	1.3346	0.605	0.165	0	Trophoblast	Ccnf
0	1.33134	0.99	0.92	0	Trophoblast	Ncl
0	1.3313	0.607	0.211	0	Trophoblast	Myo1b
0	1.33027	0.626	0.228	0	Trophoblast	Nr2f6
0	1.32493	0.908	0.598	0	Trophoblast	Atxn10
0	1.32343	0.506	0.094	0	Trophoblast	Nav3
0	1.32297	0.645	0.232	0	Trophoblast	Cd320
0	1.32241	0.962	0.78	0	Trophoblast	Hspd1
0	1.31756	0.917	0.618	0	Trophoblast	Rbbp7
0	1.31641	0.652	0.221	0	Trophoblast	Cul7
0	1.31536	0.762	0.341	0	Trophoblast	Rrp7a
0	1.3107	0.612	0.183	0	Trophoblast	Upp1
0	1.30816	0.697	0.311	0	Trophoblast	Lima1
0	1.308	0.619	0.221	0	Trophoblast	Atp1b1
0	1.30775	0.56	0.181	0	Trophoblast	Ccne2
0	1.3072	0.793	0.433	0	Trophoblast	Mak16
0	1.30663	0.559	0.214	0	Trophoblast	Jade3
0	1.30435	0.562	0.136	0	Trophoblast	Cbx7
0	1.30142	0.835	0.465	0	Trophoblast	Ppid
0	1.30035	0.765	0.366	0	Trophoblast	Arid3a
0	1.2992	0.834	0.513	0	Trophoblast	Timm17a
0	1.29696	0.522	0.145	0	Trophoblast	E2f7
0	1.29621	0.625	0.206	0	Trophoblast	Pim3
0	1.28975	0.843	0.387	0	Trophoblast	Igf2bp1
0	1.28823	0.884	0.625	0	Trophoblast	Tomm5
0	1.28674	0.553	0.178	0	Trophoblast	Cmtm4
0	1.28485	0.555	0.179	0	Trophoblast	Dock9
0	1.27981	0.981	0.846	0	Trophoblast	H19
0	1.27913	0.65	0.238	0	Trophoblast	Syce2
0	1.27864	0.753	0.344	0	Trophoblast	Ruvbl2
0	1.27801	0.829	0.535	0	Trophoblast	Dph3
0	1.27738	0.785	0.429	0	Trophoblast	Timm8a1
0	1.27585	0.915	0.683	0	Trophoblast	Cdv3
0	1.27508	0.784	0.36	0	Trophoblast	Ash2l
0	1.27259	0.6	0.211	0	Trophoblast	A830080D01Rik
0	1.27082	0.544	0.109	0	Trophoblast	Fmr1nb
0	1.26947	0.778	0.38	0	Trophoblast	Mrps18b
0	1.26568	0.536	0.14	0	Trophoblast	Mmgt2
0	1.26554	0.845	0.445	0	Trophoblast	Arhgap10
0	1.26347	0.544	0.251	0	Trophoblast	Oaf
0	1.26125	0.834	0.515	0	Trophoblast	Dynll2
0	1.26108	0.549	0.146	0	Trophoblast	Plekha7
0	1.25852	0.661	0.209	0	Trophoblast	Rgcc
0	1.25753	0.823	0.49	0	Trophoblast	Txnl4a
0	1.25576	0.751	0.344	0	Trophoblast	Fam136a
0	1.25206	0.854	0.508	0	Trophoblast	Lyar
0	1.25137	0.875	0.59	0	Trophoblast	Ddx21
0	1.24908	0.611	0.273	0	Trophoblast	Ckb
0	1.24904	0.684	0.264	0	Trophoblast	Drosha
0	1.24591	0.829	0.473	0	Trophoblast	Esf1
0	1.24505	0.675	0.232	0	Trophoblast	Noct
0	1.24416	0.813	0.456	0	Trophoblast	2810004N23Rik
0	1.2431	0.872	0.532	0	Trophoblast	Gnl3
0	1.23988	0.723	0.335	0	Trophoblast	Nme2
0	1.23932	0.65	0.25	0	Trophoblast	Rrp9
0	1.2344	0.63	0.224	0	Trophoblast	1700021F05Rik
0	1.23373	0.791	0.403	0	Trophoblast	Phb
0	1.23224	0.861	0.539	0	Trophoblast	Tpm1
0	1.2307	0.839	0.506	0	Trophoblast	Mybbp1a
0	1.22866	0.761	0.348	0	Trophoblast	Rrp15
0	1.22719	0.874	0.555	0	Trophoblast	Selenoh
0	1.22204	0.875	0.578	0	Trophoblast	Eif2s1
0	1.22166	0.565	0.163	0	Trophoblast	Nol6
0	1.21986	0.852	0.535	0	Trophoblast	Rsl1d1
0	1.21677	0.677	0.233	0	Trophoblast	Ift43
0	1.21546	0.909	0.625	0	Trophoblast	Cfdp1
0	1.21448	0.517	0.145	0	Trophoblast	Ung
0	1.21322	0.639	0.229	0	Trophoblast	Grwd1
0	1.21135	0.65	0.232	0	Trophoblast	Pithd1
0	1.20968	0.854	0.53	0	Trophoblast	Rlim
0	1.20929	0.716	0.31	0	Trophoblast	Cinp
0	1.20929	0.864	0.539	0	Trophoblast	Stip1
0	1.20923	0.664	0.245	0	Trophoblast	Trip13
0	1.2085	0.619	0.223	0	Trophoblast	Rpp14
0	1.20732	0.963	0.83	0	Trophoblast	Set
0	1.2057	0.704	0.308	0	Trophoblast	Zfp593
0	1.20219	0.713	0.295	0	Trophoblast	Tmem5
0	1.2009	0.584	0.211	0	Trophoblast	Pde4dip
0	1.19749	0.662	0.252	0	Trophoblast	Tsr1
0	1.19713	0.768	0.369	0	Trophoblast	Cenpw
0	1.19691	0.784	0.384	0	Trophoblast	Ndufaf2
0	1.19611	0.851	0.46	0	Trophoblast	Birc5
0	1.19398	0.805	0.429	0	Trophoblast	Akt1
0	1.19376	0.506	0.143	0	Trophoblast	Ippk
0	1.19288	0.95	0.799	0	Trophoblast	Dbi
0	1.1928	0.835	0.488	0	Trophoblast	Hsph1
0	1.19087	0.772	0.4	0	Trophoblast	Pdcd11
0	1.1905	0.756	0.368	0	Trophoblast	Mrpl19
0	1.18956	0.672	0.257	0	Trophoblast	Mgat4b
0	1.18874	0.674	0.255	0	Trophoblast	Rcl1
0	1.18793	0.971	0.836	0	Trophoblast	Anp32b
0	1.18728	0.642	0.246	0	Trophoblast	Pmm1
0	1.18591	0.891	0.624	0	Trophoblast	Nudc
0	1.18527	0.864	0.571	0	Trophoblast	Pa2g4
0	1.18237	0.576	0.223	0	Trophoblast	Chmp6
0	1.1808	0.907	0.626	0	Trophoblast	Odc1
0	1.18016	0.937	0.773	0	Trophoblast	Tomm20
0	1.1785	0.601	0.195	0	Trophoblast	Apitd1
0	1.17831	0.732	0.327	0	Trophoblast	Idh3a
0	1.17722	0.545	0.157	0	Trophoblast	Igsf8
0	1.17581	0.808	0.463	0	Trophoblast	Mrto4
0	1.17524	0.697	0.302	0	Trophoblast	Rrp8
0	1.17522	0.878	0.629	0	Trophoblast	Higd1a
0	1.17412	0.832	0.514	0	Trophoblast	Cdc34
0	1.16891	0.794	0.384	0	Trophoblast	Cdca8
0	1.1689	0.788	0.415	0	Trophoblast	Atic
0	1.1682	0.586	0.194	0	Trophoblast	Gemin6
0	1.16791	0.647	0.327	0	Trophoblast	Fam168a
0	1.16787	0.84	0.542	0	Trophoblast	Dcun1d5
0	1.16696	0.722	0.327	0	Trophoblast	Pex14
0	1.16681	0.696	0.289	0	Trophoblast	Utp20
0	1.16361	0.827	0.495	0	Trophoblast	Ddx39
0	1.16342	0.509	0.182	0	Trophoblast	Cgnl1
0	1.16173	0.841	0.523	0	Trophoblast	Ddx18
0	1.16008	0.578	0.152	0	Trophoblast	Cecr2
0	1.15836	0.542	0.162	0	Trophoblast	Rrp12
0	1.15825	0.559	0.167	0	Trophoblast	Ptges2
0	1.1573	0.837	0.489	0	Trophoblast	Tomm40
0	1.15194	0.727	0.354	0	Trophoblast	Eef1e1
0	1.15145	0.917	0.693	0	Trophoblast	Eif3j1
0	1.14903	0.792	0.438	0	Trophoblast	Ipo5
0	1.14857	0.967	0.83	0	Trophoblast	Eif2s2
0	1.14625	0.735	0.343	0	Trophoblast	Wdr12
0	1.14079	0.727	0.377	0	Trophoblast	N4bp2
0	1.13834	0.714	0.311	0	Trophoblast	Psmg2
0	1.13788	0.789	0.422	0	Trophoblast	Ruvbl1
0	1.13492	0.773	0.413	0	Trophoblast	Ak6
0	1.13428	0.815	0.471	0	Trophoblast	Nolc1
0	1.13244	0.827	0.479	0	Trophoblast	Got2
0	1.13189	0.775	0.41	0	Trophoblast	Fyttd1
0	1.12968	0.944	0.782	0	Trophoblast	Nap1l1
0	1.12838	0.62	0.216	0	Trophoblast	Pgm2
0	1.12799	0.817	0.467	0	Trophoblast	Slc2a1
0	1.12755	0.724	0.353	0	Trophoblast	Sap30l
0	1.12726	0.597	0.204	0	Trophoblast	Nat10
0	1.12699	0.598	0.224	0	Trophoblast	1110004E09Rik
0	1.12636	0.692	0.284	0	Trophoblast	Wdr77
0	1.12617	0.724	0.322	0	Trophoblast	Dbf4
0	1.12461	0.527	0.166	0	Trophoblast	Dctd
0	1.12182	0.689	0.29	0	Trophoblast	Prmt5
0	1.12075	0.668	0.275	0	Trophoblast	Mtap
0	1.12021	0.995	0.949	0	Trophoblast	Npm1
0	1.11901	0.601	0.145	0	Trophoblast	Spint2
0	1.11891	0.665	0.285	0	Trophoblast	Mrps6
0	1.11671	0.766	0.407	0	Trophoblast	Mrps25
0	1.11273	0.803	0.422	0	Trophoblast	Cyb5b
0	1.11002	0.811	0.474	0	Trophoblast	Mrps7
0	1.10864	0.562	0.181	0	Trophoblast	Rbm19
0	1.10803	0.845	0.536	0	Trophoblast	Wdr43
0	1.10733	0.888	0.633	0	Trophoblast	Polr2f
0	1.10626	0.581	0.184	0	Trophoblast	Hspbap1
0	1.10436	0.51	0.123	0	Trophoblast	Cldn7
0	1.10094	0.744	0.365	0	Trophoblast	Ftsj3
0	1.09971	0.883	0.636	0	Trophoblast	Cacybp
0	1.09862	0.736	0.351	0	Trophoblast	Rsl24d1
0	1.09592	0.741	0.367	0	Trophoblast	Imp4
0	1.09585	0.808	0.445	0	Trophoblast	Uchl3
0	1.09576	0.578	0.227	0	Trophoblast	Wwtr1
0	1.09561	0.557	0.219	0	Trophoblast	Tcf7l1
0	1.09554	0.674	0.275	0	Trophoblast	Cd2bp2
0	1.09545	0.753	0.367	0	Trophoblast	Ubfd1
0	1.09275	0.873	0.595	0	Trophoblast	Ybx3
0	1.09201	0.736	0.353	0	Trophoblast	Gar1
0	1.09181	0.806	0.467	0	Trophoblast	Sept9
0	1.09169	0.716	0.332	0	Trophoblast	Dohh
0	1.09157	0.969	0.839	0	Trophoblast	Rpl22l1
0	1.09136	0.553	0.181	0	Trophoblast	Smim13
0	1.09002	0.805	0.448	0	Trophoblast	Cisd1
0	1.08966	0.889	0.669	0	Trophoblast	Hist1h2ap
0	1.08846	0.642	0.248	0	Trophoblast	Zdhhc12
0	1.0883	0.758	0.39	0	Trophoblast	Smn1
0	1.08742	0.829	0.496	0	Trophoblast	Srpk1
0	1.08681	0.845	0.514	0	Trophoblast	Rad23b
0	1.0865	0.871	0.582	0	Trophoblast	Mrpl12
0	1.08594	0.897	0.624	0	Trophoblast	Hspa9
0	1.08588	0.66	0.264	0	Trophoblast	Slc39a10
0	1.08568	0.528	0.178	0	Trophoblast	Ercc1
0	1.08563	0.839	0.502	0	Trophoblast	Zwint
0	1.07994	0.645	0.258	0	Trophoblast	Znhit3
0	1.07939	0.67	0.277	0	Trophoblast	Gab1
0	1.07923	0.61	0.234	0	Trophoblast	Sgol1
0	1.07731	0.929	0.607	0	Trophoblast	Basp1
0	1.07535	0.906	0.669	0	Trophoblast	Snrpd1
0	1.07268	0.633	0.243	0	Trophoblast	Nop2
0	1.07242	0.767	0.415	0	Trophoblast	Mphosph10
0	1.07162	0.556	0.277	0	Trophoblast	Myo18a
0	1.07154	0.65	0.27	0	Trophoblast	Rrp1b
0	1.07136	0.562	0.195	0	Trophoblast	Podxl
0	1.07103	0.785	0.43	0	Trophoblast	Zrsr2
0	1.06995	0.674	0.284	0	Trophoblast	Eif2b1
0	1.0699	0.76	0.415	0	Trophoblast	Brd3
0	1.06989	0.598	0.233	0	Trophoblast	Gm28285
0	1.06915	0.717	0.318	0	Trophoblast	Atad3a
0	1.06734	0.772	0.421	0	Trophoblast	Rps19bp1
0	1.0662	0.703	0.323	0	Trophoblast	Pno1
0	1.06474	0.682	0.308	0	Trophoblast	Epb41l4aos
0	1.06126	0.715	0.322	0	Trophoblast	Gpatch4
0	1.06085	0.815	0.508	0	Trophoblast	Ak2
0	1.06062	0.71	0.316	0	Trophoblast	Ppan
0	1.06049	0.798	0.475	0	Trophoblast	Dnttip2
0	1.05892	0.821	0.469	0	Trophoblast	Ubap2
0	1.05831	0.849	0.659	0	Trophoblast	Sri
0	1.05737	0.743	0.303	0	Trophoblast	Igf2bp2
0	1.05711	0.601	0.233	0	Trophoblast	Bag2
0	1.05669	0.626	0.257	0	Trophoblast	Cd3eap
0	1.05666	0.713	0.326	0	Trophoblast	Trmt6
0	1.0565	0.672	0.273	0	Trophoblast	Hn1l
0	1.05508	0.591	0.222	0	Trophoblast	Surf2
0	1.05421	0.635	0.235	0	Trophoblast	Ppard
0	1.0537	0.768	0.405	0	Trophoblast	Pum3
0	1.05331	0.615	0.234	0	Trophoblast	Dis3
0	1.05304	0.658	0.269	0	Trophoblast	Bysl
0	1.05	0.929	0.729	0	Trophoblast	Cct2
0	1.04953	0.726	0.36	0	Trophoblast	Polr2h
0	1.04772	0.81	0.456	0	Trophoblast	Rangap1
0	1.04728	0.76	0.408	0	Trophoblast	Ddx27
0	1.04684	0.779	0.42	0	Trophoblast	Peg3
0	1.04532	0.537	0.177	0	Trophoblast	Cdc6
0	1.04507	0.581	0.229	0	Trophoblast	Parva
0	1.04326	0.796	0.442	0	Trophoblast	Nsun2
0	1.0431	0.575	0.213	0	Trophoblast	Tk1
0	1.04092	0.694	0.306	0	Trophoblast	Aasdhppt
0	1.03945	0.589	0.212	0	Trophoblast	Anln
0	1.03882	0.569	0.189	0	Trophoblast	Pcgf6
0	1.03744	0.688	0.309	0	Trophoblast	Ppil1
0	1.03676	0.646	0.265	0	Trophoblast	2410004B18Rik
0	1.03471	0.722	0.331	0	Trophoblast	Ccdc58
0	1.033	0.639	0.269	0	Trophoblast	Rrs1
0	1.03297	0.617	0.235	0	Trophoblast	Dgcr8
0	1.03297	0.821	0.477	0	Trophoblast	Lsm2
0	1.03241	0.634	0.252	0	Trophoblast	Shmt2
0	1.03238	0.719	0.342	0	Trophoblast	Anapc15
0	1.03038	0.869	0.519	0	Trophoblast	Ezr
0	1.0299	0.888	0.637	0	Trophoblast	Phb2
0	1.02883	0.795	0.385	0	Trophoblast	Rrm2
0	1.02815	0.73	0.364	0	Trophoblast	Mdn1
0	1.02703	0.751	0.356	0	Trophoblast	Hells
0	1.02698	0.767	0.401	0	Trophoblast	Mrps5
0	1.02664	0.831	0.509	0	Trophoblast	Impdh2
0	1.02533	0.748	0.38	0	Trophoblast	Thoc3
0	1.02474	0.571	0.214	0	Trophoblast	Zmynd19
0	1.02438	0.766	0.365	0	Trophoblast	Csrp1
0	1.02271	0.762	0.425	0	Trophoblast	Ugp2
0	1.02263	0.875	0.651	0	Trophoblast	Zfp706
0	1.01859	0.898	0.68	0	Trophoblast	Pdcd5
0	1.01852	0.571	0.214	0	Trophoblast	Tjp2
0	1.01834	0.905	0.71	0	Trophoblast	Timm13
0	1.0182	0.812	0.496	0	Trophoblast	Gm16286
0	1.01576	0.727	0.359	0	Trophoblast	Rpf2
0	1.01473	0.764	0.4	0	Trophoblast	Nifk
0	1.01449	0.689	0.308	0	Trophoblast	Exosc1
0	1.01415	0.77	0.308	0	Trophoblast	Chchd10
0	1.01381	0.913	0.703	0	Trophoblast	Metap2
0	1.01324	0.505	0.159	0	Trophoblast	Acvr2b
0	1.01219	0.656	0.263	0	Trophoblast	Dph6
0	1.01132	0.945	0.796	0	Trophoblast	Rps27l
0	1.01055	0.917	0.733	0	Trophoblast	Snrpf
0	1.01045	0.575	0.207	0	Trophoblast	Fubp3
0	1.00955	0.837	0.516	0	Trophoblast	Snrpa1
0	1.00922	0.916	0.662	0	Trophoblast	Cct3
0	1.00815	0.933	0.692	0	Trophoblast	Ranbp1
0	1.00652	0.699	0.326	0	Trophoblast	Timm9
0	1.00498	0.821	0.501	0	Trophoblast	Ppm1g
0	1.00359	0.729	0.355	0	Trophoblast	Mettl16
0	1.00241	0.884	0.686	0	Trophoblast	Llph
0	1.00201	0.736	0.386	0	Trophoblast	Timm10
0	1.00146	0.56	0.209	0	Trophoblast	Mybl2
0	1.00098	0.956	0.847	0	Trophoblast	Dnaja1
0	1.00028	0.896	0.713	0	Trophoblast	Arpp19
0	0.999098	0.763	0.437	0	Trophoblast	Srm
0	0.99645	0.878	0.575	0	Trophoblast	Ddb1
0	0.995378	0.61	0.233	0	Trophoblast	Thop1
0	0.993396	0.703	0.306	0	Trophoblast	Ccnb1
0	0.992958	0.858	0.568	0	Trophoblast	Taf1d
0	0.991852	0.854	0.535	0	Trophoblast	Nop58
0	0.991808	0.835	0.506	0	Trophoblast	Ppa1
0	0.991622	0.784	0.465	0	Trophoblast	Ccdc124
0	0.990344	0.679	0.301	0	Trophoblast	Usp10
0	0.989417	0.523	0.168	0	Trophoblast	E130309D02Rik
0	0.989027	0.758	0.426	0	Trophoblast	Noc2l
0	0.988782	0.667	0.272	0	Trophoblast	Metap1
0	0.987759	0.799	0.516	0	Trophoblast	Cuta
0	0.987574	0.814	0.5	0	Trophoblast	Gtpbp4
0	0.987374	0.689	0.306	0	Trophoblast	Bop1
0	0.987123	0.849	0.552	0	Trophoblast	Naa50
0	0.986988	0.809	0.483	0	Trophoblast	Csnk2a2
0	0.986954	0.569	0.183	0	Trophoblast	Pip4k2c
0	0.986785	0.531	0.164	0	Trophoblast	Mettl25
0	0.986569	0.701	0.323	0	Trophoblast	Wdr75
0	0.984989	0.606	0.239	0	Trophoblast	Rad51
0	0.984936	0.717	0.343	0	Trophoblast	Gart
0	0.984827	0.705	0.34	0	Trophoblast	Ero1l
0	0.983839	0.669	0.301	0	Trophoblast	Fbxw8
0	0.983736	0.668	0.292	0	Trophoblast	Desi1
0	0.983697	0.688	0.298	0	Trophoblast	Uhrf1
0	0.98324	0.654	0.318	0	Trophoblast	Tfrc
0	0.982608	0.686	0.295	0	Trophoblast	Ryk
0	0.981961	0.721	0.35	0	Trophoblast	BC003965
0	0.980962	0.806	0.477	0	Trophoblast	Dctpp1
0	0.980839	0.538	0.188	0	Trophoblast	Ctnnd1
0	0.980804	0.554	0.138	0	Trophoblast	Ralgds
0	0.980634	0.826	0.512	0	Trophoblast	Usp7
0	0.980167	0.657	0.289	0	Trophoblast	Leo1
0	0.979807	0.86	0.647	0	Trophoblast	Tomm22
0	0.978183	0.787	0.433	0	Trophoblast	Nsd2
0	0.97654	0.958	0.792	0	Trophoblast	Ran
0	0.975119	0.786	0.453	0	Trophoblast	Cd164
0	0.975068	0.772	0.362	0	Trophoblast	Cdk1
0	0.974316	0.748	0.393	0	Trophoblast	Hikeshi
0	0.974204	0.63	0.268	0	Trophoblast	Cdc25a
0	0.972439	0.833	0.486	0	Trophoblast	Dtymk
0	0.972159	0.596	0.216	0	Trophoblast	Ing5
0	0.971648	0.802	0.495	0	Trophoblast	Alyref
0	0.970774	0.883	0.653	0	Trophoblast	Snu13
0	0.97015	0.555	0.204	0	Trophoblast	Nme6
0	0.970029	0.908	0.733	0	Trophoblast	Cnbp
0	0.969039	0.524	0.158	0	Trophoblast	Ubxn8
0	0.968073	0.61	0.263	0	Trophoblast	Rbms2
0	0.966975	0.682	0.3	0	Trophoblast	Dcakd
0	0.966458	0.73	0.36	0	Trophoblast	Utp18
0	0.966429	0.54	0.188	0	Trophoblast	Nol9
0	0.965939	0.701	0.321	0	Trophoblast	Pmpca
0	0.965471	0.657	0.281	0	Trophoblast	Mphosph6
0	0.96464	0.708	0.318	0	Trophoblast	Akt1s1
0	0.963373	0.777	0.476	0	Trophoblast	Elof1
0	0.963194	0.743	0.389	0	Trophoblast	Carnmt1
0	0.96309	0.548	0.178	0	Trophoblast	Trim71
0	0.962706	0.89	0.672	0	Trophoblast	Dnaja2
0	0.962269	0.914	0.654	0	Trophoblast	Morf4l2
0	0.961947	0.847	0.56	0	Trophoblast	Ahsa1
0	0.961041	0.701	0.315	0	Trophoblast	Tfdp1
0	0.959844	0.578	0.23	0	Trophoblast	Naf1
0	0.959067	0.55	0.18	0	Trophoblast	Gys1
0	0.95818	0.592	0.218	0	Trophoblast	Dtd1
0	0.955945	0.767	0.439	0	Trophoblast	Npm3
0	0.955838	0.832	0.588	0	Trophoblast	Eif4ebp1
0	0.95521	0.823	0.538	0	Trophoblast	Skp1a
0	0.95517	0.647	0.284	0	Trophoblast	Eif2b3
0	0.953596	0.755	0.415	0	Trophoblast	Snhg6
0	0.95312	0.762	0.447	0	Trophoblast	Dnmt1
0	0.952667	0.522	0.16	0	Trophoblast	Serpinb6b
0	0.95263	0.632	0.254	0	Trophoblast	Nup85
0	0.952588	0.735	0.373	0	Trophoblast	Snx9
0	0.952546	0.734	0.441	0	Trophoblast	Sms
0	0.951463	0.772	0.427	0	Trophoblast	Nipa2
0	0.951377	0.65	0.281	0	Trophoblast	Smim12
0	0.950928	0.648	0.264	0	Trophoblast	Cops7a
0	0.950634	0.529	0.193	0	Trophoblast	Fer
0	0.948655	0.844	0.567	0	Trophoblast	Denr
0	0.948638	0.569	0.261	0	Trophoblast	Pvt1
0	0.948473	0.842	0.57	0	Trophoblast	Phf5a
0	0.948101	0.646	0.282	0	Trophoblast	Kat6b
0	0.947903	0.754	0.413	0	Trophoblast	Med10
0	0.947599	0.889	0.718	0	Trophoblast	Polr1d
0	0.9475	0.633	0.263	0	Trophoblast	Ddx56
0	0.947479	0.675	0.319	0	Trophoblast	Senp1
0	0.947137	0.697	0.28	0	Trophoblast	Fscn1
0	0.945194	0.707	0.318	0	Trophoblast	Fbxo22
0	0.945027	0.592	0.204	0	Trophoblast	Impa2
0	0.944433	0.509	0.182	0	Trophoblast	Mcm10
0	0.944228	0.852	0.577	0	Trophoblast	Lsm6
0	0.943984	0.877	0.64	0	Trophoblast	Hdgf
0	0.943417	0.67	0.304	0	Trophoblast	Jagn1
0	0.942223	0.541	0.223	0	Trophoblast	Cltb
0	0.941594	0.593	0.231	0	Trophoblast	Tsr3
0	0.941307	0.688	0.291	0	Trophoblast	Tubb6
0	0.941255	0.641	0.266	0	Trophoblast	Thumpd1
0	0.940823	0.57	0.212	0	Trophoblast	Coa7
0	0.940769	0.624	0.26	0	Trophoblast	Cdc42bpb
0	0.940396	0.551	0.201	0	Trophoblast	Pus7
0	0.939813	0.798	0.481	0	Trophoblast	Pop5
0	0.93924	0.75	0.349	0	Trophoblast	Nckap1
0	0.938931	0.525	0.185	0	Trophoblast	Melk
0	0.93862	0.667	0.308	0	Trophoblast	Pop7
0	0.938386	0.697	0.296	0	Trophoblast	Asns
0	0.938014	0.7	0.339	0	Trophoblast	Med19
0	0.937801	0.589	0.25	0	Trophoblast	Capn15
0	0.937566	0.845	0.528	0	Trophoblast	Xpo1
0	0.936333	0.915	0.716	0	Trophoblast	Ptges3
0	0.935835	0.617	0.237	0	Trophoblast	Bod1
0	0.93448	0.585	0.248	0	Trophoblast	Fkbp11
0	0.934228	0.778	0.405	0	Trophoblast	Orc6
0	0.933952	0.702	0.349	0	Trophoblast	Diaph3
0	0.932066	0.652	0.297	0	Trophoblast	Psmg3
0	0.932006	0.81	0.481	0	Trophoblast	Tomm70a
0	0.931697	0.724	0.366	0	Trophoblast	Nop14
0	0.931509	0.596	0.243	0	Trophoblast	Cdt1
0	0.931363	0.704	0.34	0	Trophoblast	Ube2z
0	0.931185	0.835	0.511	0	Trophoblast	Nop56
0	0.930823	0.595	0.223	0	Trophoblast	Tbrg4
0	0.93068	0.917	0.748	0	Trophoblast	Snrpg
0	0.930414	0.812	0.484	0	Trophoblast	Mbd3
0	0.929668	0.76	0.421	0	Trophoblast	Emc8
0	0.928713	0.688	0.321	0	Trophoblast	Rabggtb
0	0.927213	0.758	0.396	0	Trophoblast	Nudt5
0	0.926689	0.631	0.327	0	Trophoblast	Pitrm1
0	0.92653	0.663	0.286	0	Trophoblast	Mthfd1
0	0.926258	0.717	0.395	0	Trophoblast	Pam16
0	0.92609	0.927	0.773	0	Trophoblast	Eef1d
0	0.925108	0.773	0.442	0	Trophoblast	Chordc1
0	0.925065	0.784	0.484	0	Trophoblast	Polr2i
0	0.924781	0.655	0.283	0	Trophoblast	Znhit6
0	0.924495	0.735	0.366	0	Trophoblast	Tipin
0	0.92439	0.762	0.41	0	Trophoblast	Sgta
0	0.92422	0.526	0.206	0	Trophoblast	Pold1
0	0.92285	0.776	0.428	0	Trophoblast	Brix1
0	0.922018	0.674	0.31	0	Trophoblast	Polr1c
0	0.921703	0.803	0.469	0	Trophoblast	Usp14
0	0.920541	0.828	0.529	0	Trophoblast	Lsm5
0	0.919612	0.848	0.57	0	Trophoblast	Psmd12
0	0.919469	0.837	0.549	0	Trophoblast	Eif3b
0	0.919055	0.518	0.182	0	Trophoblast	Selenoi
0	0.917995	0.687	0.335	0	Trophoblast	0610007P14Rik
0	0.917786	0.803	0.473	0	Trophoblast	Knop1
0	0.917044	0.692	0.317	0	Trophoblast	Tex10
0	0.916344	0.731	0.347	0	Trophoblast	Mcm5
0	0.916273	0.738	0.405	0	Trophoblast	Exosc4
0	0.915649	0.753	0.401	0	Trophoblast	Clpp
0	0.915608	0.896	0.666	0	Trophoblast	G3bp1
0	0.915422	0.523	0.179	0	Trophoblast	Tmeff1
0	0.912974	0.872	0.645	0	Trophoblast	Mrpl20
0	0.912683	0.572	0.225	0	Trophoblast	Gemin5
0	0.912484	0.899	0.729	0	Trophoblast	Ubxn1
0	0.911176	0.751	0.42	0	Trophoblast	Desi2
0	0.910005	0.691	0.326	0	Trophoblast	Mrpl3
0	0.909108	0.51	0.171	0	Trophoblast	Vav2
0	0.908447	0.614	0.252	0	Trophoblast	Wdr36
0	0.908373	0.78	0.454	0	Trophoblast	Ipo7
0	0.907823	0.671	0.31	0	Trophoblast	Aimp2
0	0.906152	0.842	0.548	0	Trophoblast	Kmt5a
0	0.906129	0.768	0.426	0	Trophoblast	Hspa14
0	0.904422	0.719	0.377	0	Trophoblast	Vma21
0	0.902729	0.697	0.346	0	Trophoblast	Pfdn4
0	0.902648	0.555	0.183	0	Trophoblast	B4galt3
0	0.902365	0.52	0.169	0	Trophoblast	Zfp598
0	0.901839	0.609	0.251	0	Trophoblast	Smyd2
0	0.901766	0.563	0.208	0	Trophoblast	Kpna6
0	0.901058	0.514	0.176	0	Trophoblast	Dynlt1f
0	0.900555	0.85	0.598	0	Trophoblast	Eif4e2
0	0.900104	0.583	0.225	0	Trophoblast	Heatr3
0	0.900034	0.83	0.57	0	Trophoblast	1810022K09Rik
0	0.899488	0.754	0.448	0	Trophoblast	Lsm7
0	0.89898	0.833	0.527	0	Trophoblast	Kpnb1
0	0.898785	0.754	0.39	0	Trophoblast	Luzp1
0	0.898545	0.835	0.523	0	Trophoblast	Erh
0	0.897664	0.688	0.326	0	Trophoblast	Abcf2
0	0.897525	0.61	0.243	0	Trophoblast	Otud6b
0	0.89752	0.789	0.464	0	Trophoblast	Shoc2
0	0.895488	0.875	0.614	0	Trophoblast	Gspt1
0	0.895278	0.865	0.607	0	Trophoblast	Fxr1
0	0.89507	0.611	0.243	0	Trophoblast	Utp4
0	0.895007	0.602	0.24	0	Trophoblast	Nob1
0	0.894822	0.686	0.323	0	Trophoblast	Dnajc11
0	0.894644	0.67	0.303	0	Trophoblast	Mrpl45
0	0.894491	0.809	0.485	0	Trophoblast	Lsm3
0	0.894174	0.808	0.495	0	Trophoblast	Mrpl15
0	0.892345	0.705	0.344	0	Trophoblast	Mrpl46
0	0.892229	0.845	0.564	0	Trophoblast	Mrpl51
0	0.892034	0.899	0.673	0	Trophoblast	Tagln2
0	0.891153	0.605	0.249	0	Trophoblast	Zfp568
0	0.890244	0.795	0.47	0	Trophoblast	Eif2s3x
0	0.889869	0.734	0.378	0	Trophoblast	Exosc7
0	0.889773	0.68	0.313	0	Trophoblast	Mrpl49
0	0.889478	0.664	0.294	0	Trophoblast	Prc1
0	0.889235	0.512	0.179	0	Trophoblast	Dab2ip
0	0.889227	0.844	0.571	0	Trophoblast	Ndufb2
0	0.889054	0.537	0.217	0	Trophoblast	Ect2
0	0.88852	0.866	0.623	0	Trophoblast	Abcf1
0	0.888212	0.825	0.568	0	Trophoblast	Lsm12
0	0.888123	0.679	0.191	0	Trophoblast	Cystm1
0	0.887457	0.682	0.312	0	Trophoblast	Naa25
0	0.886934	0.711	0.349	0	Trophoblast	Jmjd6
0	0.886708	0.997	0.977	0	Trophoblast	Hsp90ab1
0	0.886658	0.528	0.184	0	Trophoblast	Wdr4
0	0.885189	0.823	0.514	0	Trophoblast	Rnps1
0	0.885042	0.627	0.259	0	Trophoblast	Cttn
0	0.883949	0.513	0.229	0	Trophoblast	Zfp655
0	0.883365	0.85	0.553	0	Trophoblast	Tardbp
0	0.883229	0.733	0.38	0	Trophoblast	Ncbp2
0	0.882399	0.924	0.713	0	Trophoblast	Cct8
0	0.882102	0.62	0.246	0	Trophoblast	Gnl1
0	0.880965	0.537	0.212	0	Trophoblast	Plk1
0	0.880703	0.802	0.5	0	Trophoblast	Mrpl17
0	0.879676	0.666	0.315	0	Trophoblast	Aifm1
0	0.879065	0.612	0.208	0	Trophoblast	Errfi1
0	0.877114	0.688	0.351	0	Trophoblast	Mrpl22
0	0.876536	0.584	0.231	0	Trophoblast	Pus1
0	0.876073	0.653	0.298	0	Trophoblast	Ahsa2
0	0.87503	0.651	0.291	0	Trophoblast	Carm1
0	0.874587	0.801	0.469	0	Trophoblast	Abce1
0	0.874107	0.879	0.638	0	Trophoblast	U2af1
0	0.873882	0.703	0.346	0	Trophoblast	Prelid3b
0	0.873579	0.523	0.186	0	Trophoblast	Pdss1
0	0.87171	0.893	0.72	0	Trophoblast	Bsg
0	0.871565	0.79	0.474	0	Trophoblast	Ssbp1
0	0.870987	0.831	0.574	0	Trophoblast	Pfdn2
0	0.870856	0.736	0.363	0	Trophoblast	Nub1
0	0.870147	0.712	0.376	0	Trophoblast	Lsm1
0	0.869609	0.791	0.485	0	Trophoblast	Mrps12
0	0.868723	0.709	0.352	0	Trophoblast	Timm44
0	0.867333	0.871	0.614	0	Trophoblast	Eif3g
0	0.867209	0.671	0.314	0	Trophoblast	Ppih
0	0.866847	0.579	0.321	0	Trophoblast	Tanc2
0	0.865857	0.82	0.508	0	Trophoblast	Faf1
0	0.865044	0.7	0.33	0	Trophoblast	Ccna2
0	0.864832	0.835	0.559	0	Trophoblast	Cyc1
0	0.864223	0.838	0.559	0	Trophoblast	Pkn2
0	0.863953	0.676	0.326	0	Trophoblast	Eef1akmt1
0	0.863946	0.555	0.216	0	Trophoblast	Aurka
0	0.863351	0.725	0.378	0	Trophoblast	Ahctf1
0	0.863316	0.672	0.32	0	Trophoblast	Trnt1
0	0.861944	0.564	0.227	0	Trophoblast	Cluh
0	0.861944	0.822	0.579	0	Trophoblast	Eif6
0	0.861318	0.845	0.576	0	Trophoblast	Fbl
0	0.861021	0.863	0.557	0	Trophoblast	Cks2
0	0.859726	0.609	0.324	0	Trophoblast	Hist1h2ae
0	0.859592	0.943	0.825	0	Trophoblast	Cox5a
0	0.858693	0.741	0.401	0	Trophoblast	Apex1
0	0.858261	0.544	0.2	0	Trophoblast	Haus4
0	0.857242	0.813	0.502	0	Trophoblast	Ola1
0	0.85715	0.52	0.189	0	Trophoblast	Noc3l
0	0.856826	0.795	0.481	0	Trophoblast	Pak1ip1
0	0.856238	0.906	0.692	0	Trophoblast	Cct7
0	0.855438	0.661	0.31	0	Trophoblast	Tufm
0	0.853904	0.774	0.443	0	Trophoblast	Exosc8
0	0.853407	0.637	0.279	0	Trophoblast	Pelp1
0	0.852931	0.735	0.39	0	Trophoblast	Rest
0	0.852515	0.743	0.363	0	Trophoblast	Afdn
0	0.852264	0.606	0.263	0	Trophoblast	9130401M01Rik
0	0.852005	0.515	0.189	0	Trophoblast	Mrps27
0	0.851568	0.523	0.183	0	Trophoblast	Pi4k2b
0	0.851496	0.771	0.399	0	Trophoblast	Cfl2
0	0.850569	0.726	0.38	0	Trophoblast	Pnkd
0	0.850386	0.66	0.313	0	Trophoblast	Nxt1
0	0.849987	0.895	0.703	0	Trophoblast	Vdac2
0	0.849877	0.593	0.258	0	Trophoblast	Fasn
0	0.849785	0.816	0.568	0	Trophoblast	Emg1
0	0.849603	0.625	0.274	0	Trophoblast	Nol8
0	0.848313	0.667	0.306	0	Trophoblast	Orc2
0	0.847739	0.585	0.243	0	Trophoblast	Ipo4
0	0.847691	0.677	0.335	0	Trophoblast	Cenpf
0	0.846648	0.869	0.608	0	Trophoblast	Psmd7
0	0.845805	0.896	0.733	0	Trophoblast	Rpl36al
0	0.845789	0.909	0.677	0	Trophoblast	Tcp1
0	0.845687	0.727	0.344	0	Trophoblast	Pdlim1
0	0.844413	0.627	0.274	0	Trophoblast	Ino80e
0	0.843736	0.922	0.748	0	Trophoblast	Atp5g3
0	0.843248	0.748	0.425	0	Trophoblast	Mrpl35
0	0.842452	0.912	0.639	0	Trophoblast	Slc25a4
0	0.841543	0.526	0.194	0	Trophoblast	Trim8
0	0.841197	0.824	0.528	0	Trophoblast	Naa15
0	0.841157	0.572	0.228	0	Trophoblast	Polg
0	0.840796	0.708	0.273	0	Trophoblast	Slc16a1
0	0.838822	0.516	0.191	0	Trophoblast	Lig3
0	0.838017	0.817	0.529	0	Trophoblast	Eif4e
0	0.837422	0.791	0.478	0	Trophoblast	Ebna1bp2
0	0.836724	0.778	0.455	0	Trophoblast	Rbm28
0	0.836563	0.921	0.778	0	Trophoblast	Eif3c
0	0.835714	0.665	0.303	0	Trophoblast	Tax1bp3
0	0.835097	0.719	0.376	0	Trophoblast	Kars
0	0.833684	0.735	0.396	0	Trophoblast	Clns1a
0	0.832501	0.632	0.281	0	Trophoblast	Ppat
0	0.832464	0.848	0.581	0	Trophoblast	Smc3
0	0.832072	0.621	0.265	0	Trophoblast	Ctps
0	0.83167	0.571	0.232	0	Trophoblast	Nr2c2ap
0	0.831346	0.852	0.629	0	Trophoblast	Fam104a
0	0.831309	0.822	0.559	0	Trophoblast	Polr2j
0	0.830944	0.66	0.308	0	Trophoblast	Mrps10
0	0.829916	0.781	0.435	0	Trophoblast	Lap3
0	0.829155	0.848	0.511	0	Trophoblast	Dut
0	0.82859	0.588	0.254	0	Trophoblast	Chaf1a
0	0.828424	0.802	0.5	0	Trophoblast	Nudt21
0	0.828073	0.892	0.672	0	Trophoblast	Eif4g1
0	0.827439	0.764	0.451	0	Trophoblast	Txndc9
0	0.827174	0.862	0.583	0	Trophoblast	Vdac1
0	0.826296	0.81	0.528	0	Trophoblast	Mrpl21
0	0.825867	0.627	0.289	0	Trophoblast	Dlat
0	0.824057	0.945	0.838	0	Trophoblast	Eif5a
0	0.823502	0.505	0.182	0	Trophoblast	Polr3e
0	0.823367	0.782	0.499	0	Trophoblast	Txn2
0	0.821926	0.738	0.417	0	Trophoblast	Sssca1
0	0.821909	0.653	0.306	0	Trophoblast	Mrps11
0	0.821854	0.653	0.3	0	Trophoblast	Lypla2
0	0.821342	0.578	0.242	0	Trophoblast	Nelfcd
0	0.821091	0.586	0.234	0	Trophoblast	Ints3
0	0.819566	0.696	0.335	0	Trophoblast	Coq7
0	0.818927	0.629	0.268	0	Trophoblast	Fam207a
0	0.818819	0.6	0.251	0	Trophoblast	Kifap3
0	0.818673	0.714	0.388	0	Trophoblast	Ubl4a
0	0.818373	0.893	0.667	0	Trophoblast	Pdap1
0	0.818013	0.783	0.46	0	Trophoblast	Psmd3
0	0.81752	0.634	0.277	0	Trophoblast	Ptcd3
0	0.815936	0.506	0.106	0	Trophoblast	Pltp
0	0.815241	0.609	0.261	0	Trophoblast	Mrps22
0	0.814223	0.651	0.335	0	Trophoblast	Arhgef12
0	0.81377	0.594	0.245	0	Trophoblast	Tbc1d10b
0	0.81369	0.865	0.617	0	Trophoblast	Txnl1
0	0.813061	0.566	0.201	0	Trophoblast	Pawr
0	0.81299	0.658	0.333	0	Trophoblast	Kat7
0	0.812816	0.922	0.729	0	Trophoblast	St13
0	0.812381	0.938	0.804	0	Trophoblast	Snrpe
0	0.811924	0.647	0.279	0	Trophoblast	Fam3c
0	0.810518	0.68	0.331	0	Trophoblast	Wbscr22
0	0.810092	0.787	0.482	0	Trophoblast	Pgp
0	0.809984	0.6	0.26	0	Trophoblast	Pprc1
0	0.809836	0.589	0.249	0	Trophoblast	Ppil3
0	0.809818	0.836	0.585	0	Trophoblast	Cebpz
0	0.809615	0.779	0.428	0	Trophoblast	Ezh2
0	0.809311	0.612	0.242	0	Trophoblast	Avpi1
0	0.80869	0.897	0.725	0	Trophoblast	Ube2l3
0	0.808342	0.87	0.645	0	Trophoblast	Zc3h15
0	0.807767	0.571	0.253	0	Trophoblast	Kif20b
0	0.807509	0.576	0.243	0	Trophoblast	Nup93
0	0.807487	0.597	0.259	0	Trophoblast	Clspn
0	0.807419	0.582	0.237	0	Trophoblast	Lzic
0	0.807035	0.702	0.323	0	Trophoblast	Jade1
0	0.806855	0.604	0.26	0	Trophoblast	Tex30
0	0.80665	0.632	0.28	0	Trophoblast	Yae1d1
0	0.806443	0.519	0.2	0	Trophoblast	Haus1
0	0.806144	0.674	0.314	0	Trophoblast	Fam60a
0	0.806056	0.738	0.415	0	Trophoblast	Rif1
0	0.806055	0.711	0.373	0	Trophoblast	Tmem11
0	0.805197	0.516	0.189	0	Trophoblast	Carmil1
0	0.805092	0.55	0.212	0	Trophoblast	Mum1
0	0.804996	0.66	0.321	0	Trophoblast	Mesdc2
0	0.804988	0.693	0.349	0	Trophoblast	Mkks
0	0.80436	0.832	0.584	0	Trophoblast	Mrpl18
0	0.804178	0.82	0.538	0	Trophoblast	Immt
0	0.801198	0.659	0.307	0	Trophoblast	Med4
0	0.801073	0.578	0.237	0	Trophoblast	Nup43
0	0.800776	0.548	0.193	0	Trophoblast	Rabif
0	0.80057	0.977	0.934	0	Trophoblast	Chchd2
0	0.800537	0.85	0.599	0	Trophoblast	1110004F10Rik
0	0.800527	0.519	0.199	0	Trophoblast	Spout1
0	0.79959	0.608	0.271	0	Trophoblast	Mrps35
0	0.799349	0.601	0.256	0	Trophoblast	Smg5
0	0.799219	0.579	0.243	0	Trophoblast	Pwp1
0	0.798843	0.83	0.584	0	Trophoblast	Mrps33
0	0.798038	0.566	0.221	0	Trophoblast	Cdkn2aipnl
0	0.79714	0.737	0.396	0	Trophoblast	Wdr18
0	0.797067	0.631	0.257	0	Trophoblast	Got1
0	0.797002	0.614	0.272	0	Trophoblast	Tarbp2
0	0.796428	0.64	0.315	0	Trophoblast	Ndufaf4
0	0.796207	0.558	0.216	0	Trophoblast	Lrrc47
0	0.796009	0.725	0.354	0	Trophoblast	Spc24
0	0.79589	0.613	0.265	0	Trophoblast	Utp6
0	0.795037	0.784	0.487	0	Trophoblast	Sap18
0	0.794048	0.662	0.31	0	Trophoblast	Ncbp1
0	0.793285	0.535	0.211	0	Trophoblast	Pdcd2
0	0.793138	0.513	0.198	0	Trophoblast	Tmem199
0	0.792908	0.544	0.205	0	Trophoblast	Hspg2
0	0.792299	0.591	0.245	0	Trophoblast	Plk4
0	0.792214	0.626	0.275	0	Trophoblast	Anxa4
0	0.791849	0.827	0.54	0	Trophoblast	Psmd6
0	0.791819	0.759	0.436	0	Trophoblast	Mrps26
0	0.791678	0.726	0.37	0	Trophoblast	Gtf2h1
0	0.791656	0.674	0.331	0	Trophoblast	Diablo
0	0.791344	0.642	0.302	0	Trophoblast	Cenpe
0	0.790434	0.671	0.315	0	Trophoblast	Mpdu1
0	0.789746	0.861	0.623	0	Trophoblast	Snrpd3
0	0.789735	0.681	0.351	0	Trophoblast	Mrpl40
0	0.789443	0.628	0.319	0	Trophoblast	Trrap
0	0.789244	0.566	0.243	0	Trophoblast	Cad
0	0.78913	0.597	0.264	0	Trophoblast	Aen
0	0.788868	0.67	0.327	0	Trophoblast	Get4
0	0.788812	0.732	0.404	0	Trophoblast	Smarcb1
0	0.788553	0.656	0.308	0	Trophoblast	Incenp
0	0.788079	0.885	0.666	0	Trophoblast	Caprin1
0	0.788016	0.776	0.462	0	Trophoblast	Mrpl11
0	0.787859	0.765	0.439	0	Trophoblast	Csnk2a1
0	0.786348	0.645	0.329	0	Trophoblast	Isyna1
0	0.786201	0.599	0.265	0	Trophoblast	Tma16
0	0.786089	0.77	0.452	0	Trophoblast	Lars
0	0.784328	0.668	0.329	0	Trophoblast	Mrpl38
0	0.783933	0.915	0.71	0	Trophoblast	Nme1
0	0.783818	0.88	0.697	0	Trophoblast	Psmb5
0	0.783738	0.567	0.238	0	Trophoblast	Wdr46
0	0.782845	0.819	0.571	0	Trophoblast	Polr2e
0	0.782573	0.823	0.562	0	Trophoblast	Grpel1
0	0.782502	0.709	0.369	0	Trophoblast	Mrpl2
0	0.782363	0.789	0.516	0	Trophoblast	Hras
0	0.78191	0.823	0.509	0	Trophoblast	Psip1
0	0.781498	0.649	0.301	0	Trophoblast	Ormdl2
0	0.781331	0.865	0.629	0	Trophoblast	Hnrnpdl
0	0.780311	0.567	0.236	0	Trophoblast	Rfc5
0	0.780181	0.52	0.187	0	Trophoblast	Snapc1
0	0.779791	0.871	0.655	0	Trophoblast	Ndufa11
0	0.779615	0.739	0.445	0	Trophoblast	Tmem126a
0	0.77942	0.6	0.27	0	Trophoblast	Lonp1
0	0.778896	0.948	0.843	0	Trophoblast	Calm2
0	0.778151	0.572	0.261	0	Trophoblast	Map3k4
0	0.776583	0.643	0.318	0	Trophoblast	Mrpl16
0	0.776103	0.581	0.244	0	Trophoblast	Nop9
0	0.774868	0.537	0.219	0	Trophoblast	Kti12
0	0.774838	0.687	0.346	0	Trophoblast	Fnta
0	0.774547	0.75	0.432	0	Trophoblast	Rbm17
0	0.773993	0.894	0.683	0	Trophoblast	Pgam1
0	0.773036	0.643	0.297	0	Trophoblast	Tjp1
0	0.772996	0.626	0.295	0	Trophoblast	Nup62
0	0.772664	0.84	0.573	0	Trophoblast	Pfdn1
0	0.772192	0.687	0.324	0	Trophoblast	Tpx2
0	0.772008	0.772	0.461	0	Trophoblast	Gng12
0	0.771669	0.873	0.648	0	Trophoblast	Rbm8a
0	0.771655	0.715	0.387	0	Trophoblast	Nfe2l1
0	0.771328	0.639	0.29	0	Trophoblast	Pik3cb
0	0.770967	0.844	0.597	0	Trophoblast	Ube2n
0	0.770357	0.865	0.635	0	Trophoblast	Cycs
0	0.770294	0.773	0.483	0	Trophoblast	Rpl7l1
0	0.770106	0.747	0.424	0	Trophoblast	Dpy30
0	0.769884	0.527	0.205	0	Trophoblast	D030056L22Rik
0	0.769871	0.661	0.323	0	Trophoblast	Elovl1
0	0.769044	0.594	0.256	0	Trophoblast	Ttc4
0	0.767836	0.548	0.226	0	Trophoblast	Knstrn
0	0.767647	0.599	0.262	0	Trophoblast	Eif2b4
0	0.766154	0.646	0.294	0	Trophoblast	Prkrip1
0	0.766076	0.573	0.248	0	Trophoblast	Ctbp2
0	0.765959	0.734	0.397	0	Trophoblast	Bcl7c
0	0.765869	0.63	0.276	0	Trophoblast	Cers5
0	0.764999	0.696	0.423	0	Trophoblast	Lasp1
0	0.764009	0.73	0.425	0	Trophoblast	Tex261
0	0.7635	0.615	0.294	0	Trophoblast	Yars
0	0.763472	0.606	0.268	0	Trophoblast	Polr1a
0	0.762808	0.592	0.254	0	Trophoblast	Rpp30
0	0.762575	0.53	0.224	0	Trophoblast	Ddhd2
0	0.762518	0.897	0.653	0	Trophoblast	Fkbp1a
0	0.762015	0.532	0.198	0	Trophoblast	Riox2
0	0.761443	0.75	0.409	0	Trophoblast	Cse1l
0	0.761365	0.848	0.594	0	Trophoblast	Cul1
0	0.761157	0.839	0.612	0	Trophoblast	Rwdd1
0	0.760066	0.724	0.398	0	Trophoblast	Rae1
0	0.759644	0.743	0.415	0	Trophoblast	Stoml2
0	0.759395	0.591	0.249	0	Trophoblast	Coq5
0	0.759126	0.653	0.302	0	Trophoblast	Ubac1
0	0.759011	0.528	0.198	0	Trophoblast	2510002D24Rik
0	0.758396	0.913	0.738	0	Trophoblast	Eif5b
0	0.757872	0.888	0.701	0	Trophoblast	Tpm4
0	0.757832	0.741	0.427	0	Trophoblast	Rnf4
0	0.757566	0.8	0.521	0	Trophoblast	Fkbp2
0	0.757445	0.636	0.293	0	Trophoblast	Psmg1
0	0.757355	0.525	0.196	0	Trophoblast	Utp15
0	0.756336	0.765	0.447	0	Trophoblast	Slbp
0	0.756089	0.605	0.259	0	Trophoblast	Heatr1
0	0.754796	0.692	0.354	0	Trophoblast	Psme3
0	0.754698	0.779	0.474	0	Trophoblast	Ergic2
0	0.754661	0.508	0.185	0	Trophoblast	Bloc1s4
0	0.754468	0.726	0.394	0	Trophoblast	Phax
0	0.753522	0.66	0.319	0	Trophoblast	Tfam
0	0.75294	0.577	0.29	0	Trophoblast	Plekha5
0	0.752774	0.646	0.301	0	Trophoblast	Asf1a
0	0.752534	0.622	0.281	0	Trophoblast	Ccnb2
0	0.752314	0.693	0.38	0	Trophoblast	Med21
0	0.751873	0.59	0.25	0	Trophoblast	Wdr5
0	0.750281	0.905	0.705	0	Trophoblast	Cct5
0	0.749681	0.698	0.356	0	Trophoblast	Anxa7
0	0.749268	0.66	0.316	0	Trophoblast	Upf1
0	0.749241	0.664	0.303	0	Trophoblast	Tmem97
0	0.749123	0.889	0.663	0	Trophoblast	Cct4
0	0.748992	0.687	0.327	0	Trophoblast	Cdca3
0	0.748343	0.567	0.207	0	Trophoblast	Rab3ip
0	0.748206	0.62	0.295	0	Trophoblast	Fem1b
0	0.748112	0.864	0.626	0	Trophoblast	Nars
0	0.748033	0.502	0.198	0	Trophoblast	Tada2a
0	0.74802	0.759	0.44	0	Trophoblast	Mphosph8
0	0.747859	0.812	0.556	0	Trophoblast	Mrpl57
0	0.747833	0.705	0.359	0	Trophoblast	Farsb
0	0.747418	0.757	0.408	0	Trophoblast	Phgdh
0	0.747253	0.878	0.712	0	Trophoblast	Bola2
0	0.746966	0.704	0.368	0	Trophoblast	Armc1
0	0.746917	0.561	0.247	0	Trophoblast	Nectin2
0	0.746545	0.786	0.504	0	Trophoblast	Mrpl42
0	0.746477	0.937	0.828	0	Trophoblast	Cox7a2
0	0.745916	0.663	0.329	0	Trophoblast	Qars
0	0.74591	0.525	0.207	0	Trophoblast	Nup37
0	0.745378	0.815	0.555	0	Trophoblast	Chchd1
0	0.74526	0.792	0.516	0	Trophoblast	Pdcd6
0	0.745173	0.9	0.675	0	Trophoblast	Ube2s
0	0.745017	0.937	0.825	0	Trophoblast	Dynll1
0	0.744921	0.534	0.207	0	Trophoblast	Chchd5
0	0.74491	0.751	0.399	0	Trophoblast	Tuba1c
0	0.744302	0.78	0.496	0	Trophoblast	Ccdc59
0	0.74383	0.656	0.311	0	Trophoblast	Nmd3
0	0.743519	0.511	0.205	0	Trophoblast	Qtrt1
0	0.743491	0.53	0.208	0	Trophoblast	Gfm1
0	0.743438	0.752	0.434	0	Trophoblast	Luc7l
0	0.743326	0.518	0.197	0	Trophoblast	Abt1
0	0.743308	0.577	0.286	0	Trophoblast	Slc25a13
0	0.742538	0.681	0.336	0	Trophoblast	Ltv1
0	0.741615	0.624	0.293	0	Trophoblast	A430005L14Rik
0	0.74161	0.836	0.564	0	Trophoblast	Magoh
0	0.740869	0.556	0.238	0	Trophoblast	Fzr1
0	0.740305	0.571	0.241	0	Trophoblast	Trmt10a
0	0.739574	0.898	0.667	0	Trophoblast	Ppp1r14b
0	0.739516	0.635	0.365	0	Trophoblast	Hist1h1b
0	0.739199	0.898	0.711	0	Trophoblast	Hspa4
0	0.738897	0.662	0.322	0	Trophoblast	Itpa
0	0.738638	0.713	0.391	0	Trophoblast	Bms1
0	0.738481	0.76	0.447	0	Trophoblast	Slc38a1
0	0.73756	0.745	0.429	0	Trophoblast	Ube2v2
0	0.73678	0.593	0.267	0	Trophoblast	Nomo1
0	0.736289	0.851	0.598	0	Trophoblast	Glrx3
0	0.735258	0.743	0.409	0	Trophoblast	Szrd1
0	0.7343	0.869	0.658	0	Trophoblast	Lsm4
0	0.733945	0.61	0.274	0	Trophoblast	Nup54
0	0.733413	0.536	0.235	0	Trophoblast	Xpo4
0	0.733393	0.696	0.336	0	Trophoblast	Uck2
0	0.733167	0.624	0.297	0	Trophoblast	Polr2d
0	0.732953	0.644	0.319	0	Trophoblast	2310033P09Rik
0	0.731961	0.783	0.486	0	Trophoblast	Eif4a3
0	0.731882	0.825	0.54	0	Trophoblast	Eif3l
0	0.731452	0.523	0.231	0	Trophoblast	Npat
0	0.731284	0.655	0.305	0	Trophoblast	Bri3bp
0	0.731027	0.792	0.484	0	Trophoblast	Rad21
0	0.730298	0.687	0.353	0	Trophoblast	Nol11
0	0.7298	0.553	0.227	0	Trophoblast	Uqcc1
0	0.728746	0.577	0.289	0	Trophoblast	Acaca
0	0.728573	0.522	0.212	0	Trophoblast	Dimt1
0	0.727971	0.643	0.303	0	Trophoblast	Amd1
0	0.727418	0.501	0.209	0	Trophoblast	Haus6
0	0.727267	0.704	0.38	0	Trophoblast	Ubqln1
0	0.726845	0.588	0.279	0	Trophoblast	Sos1
0	0.726722	0.695	0.367	0	Trophoblast	Timm50
0	0.726456	0.704	0.342	0	Trophoblast	Carhsp1
0	0.726306	0.78	0.477	0	Trophoblast	Ptbp1
0	0.72593	0.953	0.866	0	Trophoblast	Hmgb2
0	0.725486	0.77	0.452	0	Trophoblast	Uba2
0	0.724927	0.678	0.361	0	Trophoblast	Nans
0	0.724766	0.651	0.314	0	Trophoblast	Pes1
0	0.724705	0.617	0.273	0	Trophoblast	Ap4s1
0	0.723978	0.886	0.674	0	Trophoblast	Srsf7
0	0.723834	0.556	0.232	0	Trophoblast	Zcchc10
0	0.723638	0.665	0.325	0	Trophoblast	Farsa
0	0.723431	0.623	0.285	0	Trophoblast	Ppie
0	0.723216	0.931	0.801	0	Trophoblast	Ldha
0	0.722841	0.611	0.284	0	Trophoblast	Cenph
0	0.721965	0.79	0.478	0	Trophoblast	Rars
0	0.721543	0.648	0.316	0	Trophoblast	Nvl
0	0.721181	0.758	0.449	0	Trophoblast	Dap3
0	0.721056	0.794	0.472	0	Trophoblast	Sae1
0	0.719981	0.955	0.783	0	Trophoblast	Tubb5
0	0.719883	0.649	0.34	0	Trophoblast	Tmem57
0	0.719691	0.516	0.189	0	Trophoblast	Eef2kmt
0	0.719643	0.862	0.577	0	Trophoblast	Prmt1
0	0.717992	0.797	0.522	0	Trophoblast	Wbp11
0	0.716764	0.949	0.879	0	Trophoblast	Btf3
0	0.716646	0.505	0.216	0	Trophoblast	Knl1
0	0.716318	0.565	0.256	0	Trophoblast	Mms22l
0	0.715998	0.735	0.428	0	Trophoblast	Arl6ip4
0	0.715788	0.842	0.603	0	Trophoblast	Ube2m
0	0.715665	0.602	0.272	0	Trophoblast	Nufip1
0	0.714084	0.783	0.521	0	Trophoblast	Emc6
0	0.713944	0.786	0.472	0	Trophoblast	Sept11
0	0.713445	0.809	0.552	0	Trophoblast	Timm8b
0	0.713334	0.602	0.276	0	Trophoblast	Prmt7
0	0.711909	0.667	0.336	0	Trophoblast	Sf3a1
0	0.711675	0.781	0.46	0	Trophoblast	Ddx1
0	0.711566	0.905	0.751	0	Trophoblast	Uqcr10
0	0.710487	0.921	0.726	0	Trophoblast	Hnrnpa1
0	0.709723	0.641	0.314	0	Trophoblast	Taf11
0	0.709687	0.736	0.385	0	Trophoblast	Mcm7
0	0.709479	0.549	0.227	0	Trophoblast	Mad2l1
0	0.70858	0.54	0.226	0	Trophoblast	Drg2
0	0.70788	0.701	0.382	0	Trophoblast	Med29
0	0.707381	0.726	0.409	0	Trophoblast	Cnih1
0	0.706595	0.682	0.372	0	Trophoblast	Agpat5
0	0.705044	0.82	0.547	0	Trophoblast	Zranb2
0	0.70344	0.644	0.32	0	Trophoblast	Sf3b4
0	0.703325	0.591	0.266	0	Trophoblast	Prpf4
0	0.703272	0.541	0.229	0	Trophoblast	Cox10
0	0.702538	0.729	0.427	0	Trophoblast	Zcchc17
0	0.702432	0.502	0.204	0	Trophoblast	Noc4l
0	0.702302	0.779	0.485	0	Trophoblast	Ube2j2
0	0.702252	0.504	0.204	0	Trophoblast	Senp3
0	0.701357	0.818	0.527	0	Trophoblast	Stub1
0	0.701283	0.897	0.701	0	Trophoblast	Ssb
0	0.70128	0.681	0.354	0	Trophoblast	Timm22
0	0.700717	0.636	0.308	0	Trophoblast	Txlna
0	0.700227	0.631	0.296	0	Trophoblast	Zpr1
0	0.700144	0.846	0.632	0	Trophoblast	Ndufs7
0	0.699494	0.629	0.321	0	Trophoblast	Acads
0	0.698162	0.588	0.244	0	Trophoblast	Pea15a
0	0.698103	0.668	0.341	0	Trophoblast	Lrpprc
0	0.697633	0.703	0.389	0	Trophoblast	Gfer
0	0.697104	0.93	0.772	0	Trophoblast	Atp5g1
0	0.696925	0.603	0.281	0	Trophoblast	Rpa2
0	0.696829	0.819	0.535	0	Trophoblast	Siva1
0	0.695632	0.694	0.369	0	Trophoblast	Tars
0	0.695325	0.601	0.269	0	Trophoblast	Ptrhd1
0	0.695002	0.884	0.584	0	Trophoblast	Nasp
0	0.694974	0.708	0.389	0	Trophoblast	Arhgap5
0	0.694968	0.737	0.303	0	Trophoblast	Auts2
0	0.694853	0.724	0.408	0	Trophoblast	Cops2
0	0.694431	0.565	0.247	0	Trophoblast	Prim1
0	0.694066	0.516	0.209	0	Trophoblast	Nudt1
0	0.693986	0.593	0.208	0	Trophoblast	Fabp3
0	0.693719	0.656	0.32	0	Trophoblast	Ciapin1
0	0.693705	0.848	0.603	0	Trophoblast	Supt16
0	0.693083	0.614	0.289	0	Trophoblast	Polr3d
0	0.692846	0.545	0.239	0	Trophoblast	Ppp1r13b
0	0.692547	0.771	0.47	0	Trophoblast	Mrps36
0	0.692492	0.653	0.33	0	Trophoblast	Ehmt2
0	0.691965	0.831	0.585	0	Trophoblast	U2surp
0	0.691833	0.508	0.205	0	Trophoblast	Dlgap5
0	0.688986	0.649	0.303	0	Trophoblast	Tacc3
0	0.687526	0.668	0.325	0	Trophoblast	Smad7
0	0.687056	0.803	0.429	0	Trophoblast	Marcksl1
0	0.686802	0.557	0.233	0	Trophoblast	Med31
0	0.686333	0.541	0.195	0	Trophoblast	Cd82
0	0.686058	0.619	0.313	0	Trophoblast	Umps
0	0.685155	0.847	0.621	0	Trophoblast	Aimp1
0	0.684738	0.783	0.515	0	Trophoblast	Arpc5l
0	0.684521	0.605	0.277	0	Trophoblast	Gnl2
0	0.68416	0.728	0.391	0	Trophoblast	Mcm3
0	0.683665	0.656	0.326	0	Trophoblast	Eif2b5
0	0.683462	0.864	0.618	0	Trophoblast	Ndufa5
0	0.683289	0.663	0.335	0	Trophoblast	Aatf
0	0.683103	0.687	0.357	0	Trophoblast	Gtf2e2
0	0.681801	0.644	0.329	0	Trophoblast	Bola1
0	0.681527	0.74	0.413	0	Trophoblast	Hdac1
0	0.681133	0.94	0.809	0	Trophoblast	Ndufa4
0	0.680751	0.665	0.378	0	Trophoblast	Yif1b
0	0.680481	0.774	0.455	0	Trophoblast	Nudcd2
0	0.679938	0.831	0.596	0	Trophoblast	Zcrb1
0	0.677419	0.625	0.31	0	Trophoblast	Mcm4
0	0.677415	0.702	0.394	0	Trophoblast	Naa20
0	0.676843	0.821	0.534	0	Trophoblast	Smarcc1
0	0.67681	0.643	0.31	0	Trophoblast	Mycbp
0	0.676621	0.681	0.319	0	Trophoblast	Psat1
0	0.67653	0.777	0.491	0	Trophoblast	Gadd45gip1
0	0.676523	0.632	0.304	0	Trophoblast	Arfrp1
0	0.675796	0.863	0.604	0	Trophoblast	Fkbp3
0	0.675585	0.9	0.657	0	Trophoblast	Dstn
0	0.675149	0.735	0.426	0	Trophoblast	Cib1
0	0.675034	0.64	0.325	0	Trophoblast	Prdx3
0	0.675032	0.83	0.537	0	Trophoblast	Acp1
0	0.674875	0.745	0.423	0	Trophoblast	Snrpa
0	0.674807	0.539	0.217	0	Trophoblast	Utp23
0	0.674799	0.678	0.365	0	Trophoblast	Exosc3
0	0.674607	0.856	0.674	0	Trophoblast	2310036O22Rik
0	0.673547	0.597	0.275	0	Trophoblast	Ntmt1
0	0.673522	0.73	0.414	0	Trophoblast	Dnm1l
0	0.673361	0.816	0.548	0	Trophoblast	Slirp
0	0.673293	0.795	0.507	0	Trophoblast	Strap
0	0.673253	0.573	0.266	0	Trophoblast	Nubp2
0	0.673177	0.564	0.248	0	Trophoblast	Mipol1
0	0.673016	0.748	0.411	0	Trophoblast	Mta3
0	0.672432	0.731	0.438	0	Trophoblast	Tmem147
0	0.671018	0.767	0.469	0	Trophoblast	Suz12
0	0.670537	0.827	0.573	0	Trophoblast	Sugt1
0	0.670307	0.605	0.295	0	Trophoblast	Snhg12
0	0.669135	0.714	0.388	0	Trophoblast	Topbp1
0	0.669015	0.506	0.2	0	Trophoblast	Nudt16l1
0	0.668646	0.816	0.464	0	Trophoblast	Top2a
0	0.667715	0.876	0.669	0	Trophoblast	Vapa
0	0.667581	0.833	0.593	0	Trophoblast	Tsn
0	0.667487	0.538	0.224	0	Trophoblast	Ccdc167
0	0.667346	0.668	0.344	0	Trophoblast	Churc1
0	0.667101	0.547	0.234	0	Trophoblast	Hspbp1
0	0.666378	0.673	0.36	0	Trophoblast	Dld
0	0.666339	0.695	0.374	0	Trophoblast	Iars
0	0.665688	0.574	0.253	0	Trophoblast	Wdr3
0	0.664524	0.554	0.235	0	Trophoblast	Ints11
0	0.664304	0.67	0.366	0	Trophoblast	Taf7
0	0.664061	0.834	0.611	0	Trophoblast	Mrpl54
0	0.664018	0.651	0.331	0	Trophoblast	Prpf31
0	0.663733	0.541	0.219	0	Trophoblast	Lxn
0	0.663679	0.769	0.47	0	Trophoblast	Larp4
0	0.663593	0.522	0.227	0	Trophoblast	Anapc7
0	0.662979	0.731	0.392	0	Trophoblast	Wdr45b
0	0.662911	0.939	0.816	0	Trophoblast	Eif3a
0	0.662892	0.537	0.224	0	Trophoblast	Pgam5
0	0.662809	0.521	0.211	0	Trophoblast	Adcy7
0	0.662156	0.831	0.58	0	Trophoblast	Banf1
0	0.661681	0.668	0.332	0	Trophoblast	Cdk7
0	0.661621	0.961	0.868	0	Trophoblast	Serbp1
0	0.661522	0.667	0.336	0	Trophoblast	Rfc4
0	0.661373	0.705	0.385	0	Trophoblast	Eif2a
0	0.661229	0.745	0.422	0	Trophoblast	Snrnp40
0	0.659548	0.619	0.293	0	Trophoblast	Hmmr
0	0.658953	0.699	0.381	0	Trophoblast	Ap1s1
0	0.658664	0.961	0.845	0	Trophoblast	Eif4a1
0	0.658519	0.842	0.592	0	Trophoblast	Psmc5
0	0.657026	0.781	0.513	0	Trophoblast	Dnajc19
0	0.656855	0.863	0.653	0	Trophoblast	Psmb2
0	0.656283	0.856	0.651	0	Trophoblast	Ywhah
0	0.655903	0.873	0.663	0	Trophoblast	Mdh2
0	0.655659	0.924	0.802	0	Trophoblast	Rpl15
0	0.655439	0.662	0.333	0	Trophoblast	Nenf
0	0.655084	0.778	0.519	0	Trophoblast	Mrpl43
0	0.655	0.91	0.748	0	Trophoblast	Psma3
0	0.654936	0.815	0.555	0	Trophoblast	Aamp
0	0.654565	0.902	0.717	0	Trophoblast	Snrpd2
0	0.654443	0.774	0.425	0	Trophoblast	Smc2
0	0.653873	0.57	0.243	0	Trophoblast	Dnajc24
0	0.653712	0.742	0.476	0	Trophoblast	Tcof1
0	0.653701	0.729	0.417	0	Trophoblast	Utp11
0	0.653501	0.667	0.342	0	Trophoblast	Prpf19
0	0.651809	0.69	0.377	0	Trophoblast	Pdhb
0	0.651488	0.696	0.388	0	Trophoblast	Nsfl1c
0	0.651194	0.844	0.624	0	Trophoblast	Eloc
0	0.650976	0.684	0.362	0	Trophoblast	Exosc5
0	0.650779	0.579	0.253	0	Trophoblast	Ranbp3
0	0.650774	0.514	0.237	0	Trophoblast	Rbmx
0	0.650585	0.514	0.199	0	Trophoblast	Bag3
0	0.650209	0.807	0.541	0	Trophoblast	Sars
0	0.649902	0.663	0.329	0	Trophoblast	Myo1c
0	0.649821	0.735	0.449	0	Trophoblast	Fam96b
0	0.648066	0.607	0.282	0	Trophoblast	Stard7
0	0.647624	0.693	0.382	0	Trophoblast	Dars
0	0.64747	0.984	0.938	0	Trophoblast	Rpl14
0	0.646926	0.717	0.364	0	Trophoblast	Tyms
0	0.646568	0.631	0.32	0	Trophoblast	Erc1
0	0.645994	0.514	0.225	0	Trophoblast	Bmpr1a
0	0.644853	0.614	0.295	0	Trophoblast	4930453N24Rik
0	0.644226	0.551	0.239	0	Trophoblast	Dhrs7b
0	0.644212	0.588	0.264	0	Trophoblast	Racgap1
0	0.643983	0.727	0.411	0	Trophoblast	Kpna3
0	0.64379	0.633	0.311	0	Trophoblast	Mrpl9
0	0.643734	0.699	0.367	0	Trophoblast	Lig1
0	0.643617	0.63	0.307	0	Trophoblast	Seh1l
0	0.643426	0.816	0.592	0	Trophoblast	Larp1
0	0.642379	0.969	0.908	0	Trophoblast	Cox7c
0	0.642309	0.89	0.608	0	Trophoblast	Tubb4b
0	0.641973	0.6	0.291	0	Trophoblast	Trap1
0	0.640427	0.514	0.214	0	Trophoblast	Elp3
0	0.640287	0.591	0.278	0	Trophoblast	Gm8186
0	0.640175	0.7	0.4	0	Trophoblast	Mrps23
0	0.640048	0.5	0.218	0	Trophoblast	Bub1b
0	0.640015	0.71	0.397	0	Trophoblast	Yaf2
0	0.640005	0.695	0.382	0	Trophoblast	Cand1
0	0.639093	0.755	0.473	0	Trophoblast	Med8
0	0.638975	0.831	0.604	0	Trophoblast	Dhx15
0	0.638656	0.566	0.257	0	Trophoblast	Dus1l
0	0.638361	0.626	0.298	0	Trophoblast	Mrpl1
0	0.637901	0.554	0.287	0	Trophoblast	Enah
0	0.637863	0.592	0.294	0	Trophoblast	Prim2
0	0.637553	0.513	0.215	0	Trophoblast	Mrpl44
0	0.637456	0.769	0.487	0	Trophoblast	Tcerg1
0	0.637218	0.8	0.544	0	Trophoblast	Polr2k
0	0.637181	0.738	0.439	0	Trophoblast	Usp1
0	0.637149	0.863	0.652	0	Trophoblast	Eif4h
0	0.636358	0.601	0.268	0	Trophoblast	Spc25
0	0.636022	0.843	0.581	0	Trophoblast	Eprs
0	0.635822	0.573	0.248	0	Trophoblast	Tmem192
0	0.635786	0.602	0.285	0	Trophoblast	Mrpl50
0	0.635332	0.954	0.853	0	Trophoblast	Slc25a3
0	0.635268	0.578	0.272	0	Trophoblast	Nom1
0	0.634276	0.64	0.334	0	Trophoblast	Commd2
0	0.633614	0.772	0.473	0	Trophoblast	U2af2
0	0.633279	0.637	0.311	0	Trophoblast	Dcaf13
0	0.632803	0.719	0.396	0	Trophoblast	Cops8
0	0.632247	0.687	0.398	0	Trophoblast	Dnajc21
0	0.632047	0.61	0.282	0	Trophoblast	Exosc10
0	0.631661	0.6	0.286	0	Trophoblast	Prpsap1
0	0.631576	0.737	0.414	0	Trophoblast	Gmfb
0	0.631476	0.8	0.522	0	Trophoblast	Smarce1
0	0.630943	0.798	0.395	0	Trophoblast	Igf2
0	0.630793	0.742	0.412	0	Trophoblast	Rrm1
0	0.630774	0.593	0.281	0	Trophoblast	Hdgfrp2
0	0.630506	0.516	0.216	0	Trophoblast	Nup133
0	0.630396	0.762	0.478	0	Trophoblast	Polr2c
0	0.630095	0.781	0.484	0	Trophoblast	Srsf1
0	0.629561	0.559	0.257	0	Trophoblast	Pinx1
0	0.629523	0.798	0.525	0	Trophoblast	Ssrp1
0	0.628928	0.922	0.795	0	Trophoblast	Eif5
0	0.628836	0.534	0.271	0	Trophoblast	Ankrd28
0	0.628133	0.64	0.286	0	Trophoblast	Apbb2
0	0.627786	0.81	0.555	0	Trophoblast	Pfdn6
0	0.627775	0.936	0.794	0	Trophoblast	Srsf3
0	0.627392	0.758	0.474	0	Trophoblast	Rfc1
0	0.626124	0.654	0.358	0	Trophoblast	Casp8ap2
0	0.625874	0.638	0.338	0	Trophoblast	Rap2c
0	0.625785	0.724	0.413	0	Trophoblast	Nfx1
0	0.625293	0.649	0.332	0	Trophoblast	Elp5
0	0.624704	0.822	0.568	0	Trophoblast	Psmd11
0	0.624385	0.603	0.289	0	Trophoblast	Dnlz
0	0.624348	0.76	0.465	0	Trophoblast	Gmps
0	0.624163	0.806	0.555	0	Trophoblast	Map4k4
0	0.624138	0.589	0.26	0	Trophoblast	Ldlr
0	0.624001	0.758	0.491	0	Trophoblast	Taf15
0	0.623744	0.768	0.448	0	Trophoblast	Plp2
0	0.62365	0.662	0.364	0	Trophoblast	Malsu1
0	0.623273	0.527	0.223	0	Trophoblast	Rrn3
0	0.622907	0.56	0.293	0	Trophoblast	Mcph1
0	0.622379	0.638	0.354	0	Trophoblast	Lonp2
0	0.622324	0.849	0.625	0	Trophoblast	Psma6
0	0.621982	0.841	0.595	0	Trophoblast	Eif4b
0	0.62088	0.668	0.353	0	Trophoblast	Gtf3a
0	0.620371	0.681	0.376	0	Trophoblast	Mrpl55
0	0.620054	0.604	0.292	0	Trophoblast	Ptrh2
0	0.619945	0.842	0.621	0	Trophoblast	Nop10
0	0.619928	0.833	0.597	0	Trophoblast	Eif3d
0	0.619686	0.837	0.574	0	Trophoblast	Ndufa12
0	0.61939	0.735	0.396	0	Trophoblast	Cenpa
0	0.619317	0.532	0.232	0	Trophoblast	1110065P20Rik
0	0.619221	0.6	0.292	0	Trophoblast	Letm1
0	0.618846	0.584	0.278	0	Trophoblast	Pigp
0	0.618265	0.912	0.769	0	Trophoblast	Sumo2
0	0.617541	0.841	0.64	0	Trophoblast	Scaf11
0	0.617491	0.886	0.719	0	Trophoblast	Psma2
0	0.617446	0.607	0.282	0	Trophoblast	3110082I17Rik
0	0.617367	0.593	0.269	0	Trophoblast	Meaf6
0	0.616899	0.809	0.539	0	Trophoblast	Psmc2
0	0.615425	0.912	0.776	0	Trophoblast	Atp5d
0	0.615036	0.811	0.532	0	Trophoblast	Rpn1
0	0.614913	0.967	0.848	0	Trophoblast	Eef1g
0	0.612843	0.766	0.399	0	Trophoblast	Ube2c
0	0.612473	0.524	0.226	0	Trophoblast	Tmem109
0	0.611839	0.516	0.22	0	Trophoblast	Nol10
0	0.61137	0.774	0.526	0	Trophoblast	Mrps16
0	0.611339	0.522	0.231	0	Trophoblast	Hirip3
0	0.611212	0.788	0.51	0	Trophoblast	Arpc1a
0	0.610642	0.574	0.263	0	Trophoblast	Traf7
0	0.610607	0.724	0.427	0	Trophoblast	Srrt
0	0.610511	0.835	0.594	0	Trophoblast	Srp19
0	0.610203	0.565	0.272	0	Trophoblast	Creld2
0	0.609994	0.909	0.718	0	Trophoblast	Mt1
0	0.609464	0.586	0.307	0	Trophoblast	Uba6
0	0.60921	0.56	0.254	0	Trophoblast	Rexo4
0	0.608765	0.516	0.206	0	Trophoblast	Nln
0	0.608345	0.993	0.965	0	Trophoblast	Hspa8
0	0.608034	0.591	0.287	0	Trophoblast	Emc4
0	0.607858	0.564	0.299	0	Trophoblast	Fdps
0	0.607676	0.622	0.313	0	Trophoblast	Zdhhc3
0	0.607648	0.698	0.407	0	Trophoblast	Adrm1
0	0.607387	0.663	0.24	0	Trophoblast	Satb1
0	0.607169	0.728	0.448	0	Trophoblast	Anapc11
0	0.606835	0.707	0.408	0	Trophoblast	Twistnb
0	0.606747	0.667	0.35	0	Trophoblast	Mitd1
0	0.606617	0.658	0.321	0	Trophoblast	Ikbkap
0	0.606141	0.571	0.265	0	Trophoblast	Sart3
0	0.605923	0.689	0.38	0	Trophoblast	Eif1ad
0	0.605826	0.964	0.898	0	Trophoblast	Rpl31
0	0.604808	0.755	0.463	0	Trophoblast	Dhx36
0	0.604099	0.682	0.38	0	Trophoblast	Pole4
0	0.603829	0.771	0.499	0	Trophoblast	Ufm1
0	0.603657	0.827	0.566	0	Trophoblast	Srsf6
0	0.603051	0.772	0.472	0	Trophoblast	Trim28
0	0.60304	0.746	0.46	0	Trophoblast	Cs
0	0.602851	0.559	0.257	0	Trophoblast	Magohb
0	0.602723	0.77	0.479	0	Trophoblast	Sf3b3
0	0.602283	0.819	0.556	0	Trophoblast	Srsf10
0	0.602099	0.612	0.301	0	Trophoblast	Mcrs1
0	0.601908	0.767	0.448	0	Trophoblast	Sfxn1
0	0.600947	0.735	0.467	0	Trophoblast	Gigyf2
0	0.600459	0.536	0.237	0	Trophoblast	Rpa3
0	0.59974	0.833	0.57	0	Trophoblast	Psmd1
0	0.598742	0.565	0.258	0	Trophoblast	Zfp664
0	0.597799	0.757	0.495	0	Trophoblast	Utp3
0	0.597551	0.688	0.378	0	Trophoblast	Dda1
0	0.597545	0.516	0.23	0	Trophoblast	Cobll1
0	0.597193	0.556	0.261	0	Trophoblast	Ss18l2
0	0.597135	0.86	0.671	0	Trophoblast	Dnajc8
0	0.596863	0.782	0.507	0	Trophoblast	Dhx9
0	0.596762	0.918	0.751	0	Trophoblast	Vcp
0	0.596166	0.564	0.256	0	Trophoblast	Cherp
0	0.59561	0.843	0.603	0	Trophoblast	Nono
0	0.595242	0.509	0.244	0	Trophoblast	Sigmar1
0	0.595041	0.52	0.227	0	Trophoblast	Thap11
0	0.595035	0.581	0.258	0	Trophoblast	Ifrd2
0	0.59475	0.552	0.265	0	Trophoblast	Kif11
0	0.594738	0.942	0.811	0	Trophoblast	Arpc1b
0	0.594614	0.776	0.492	0	Trophoblast	Psmc1
0	0.593746	0.528	0.235	0	Trophoblast	Gpn3
0	0.593436	0.554	0.232	0	Trophoblast	Blvra
0	0.593431	0.88	0.695	0	Trophoblast	Srsf2
0	0.592868	0.674	0.348	0	Trophoblast	Ddx52
0	0.592756	0.882	0.641	0	Trophoblast	Nucks1
0	0.592093	0.951	0.954	0	Trophoblast	mt-Cytb
0	0.591007	0.515	0.219	0	Trophoblast	Gpn1
0	0.590613	0.757	0.487	0	Trophoblast	Imp3
0	0.590308	0.587	0.286	0	Trophoblast	Dhps
0	0.589525	0.615	0.297	0	Trophoblast	D10Wsu102e
0	0.589355	0.74	0.435	0	Trophoblast	Spag7
0	0.589199	0.608	0.279	0	Trophoblast	Cdc20
0	0.588232	0.639	0.327	0	Trophoblast	Aars
0	0.587539	0.593	0.288	0	Trophoblast	Ppa2
0	0.587345	0.61	0.304	0	Trophoblast	Asna1
0	0.586975	0.643	0.337	0	Trophoblast	Smarcad1
0	0.586757	0.65	0.36	0	Trophoblast	Maea
0	0.586433	0.833	0.531	0	Trophoblast	Fkbp4
0	0.585752	0.824	0.591	0	Trophoblast	Ddx46
0	0.585272	0.692	0.392	0	Trophoblast	Gps1
0	0.58514	0.566	0.264	0	Trophoblast	Lias
0	0.584331	0.739	0.441	0	Trophoblast	Bub3
0	0.584215	0.716	0.424	0	Trophoblast	Mprip
0	0.5833	0.513	0.217	0	Trophoblast	Rrp36
0	0.583276	0.755	0.476	0	Trophoblast	Brd7
0	0.582765	0.64	0.313	0	Trophoblast	Samd4b
0	0.58237	0.729	0.434	0	Trophoblast	Pbdc1
0	0.582089	0.603	0.321	0	Trophoblast	Pkp4
0	0.581092	0.873	0.669	0	Trophoblast	Rpl13a
0	0.580074	0.709	0.406	0	Trophoblast	Sf3a3
0	0.579654	0.885	0.694	0	Trophoblast	Pgk1
0	0.579314	0.516	0.226	0	Trophoblast	Pycrl
0	0.579018	0.737	0.444	0	Trophoblast	Smndc1
0	0.578921	0.888	0.667	0	Trophoblast	Tpi1
0	0.578273	0.514	0.205	0	Trophoblast	Dna2
0	0.577515	0.851	0.636	0	Trophoblast	Ndufc2
0	0.57715	0.877	0.692	0	Trophoblast	Ube2i
0	0.575177	0.6	0.282	0	Trophoblast	Rab35
0	0.574907	0.62	0.305	0	Trophoblast	Cfap20
0	0.574824	0.85	0.606	0	Trophoblast	Psmb7
0	0.574138	0.548	0.254	0	Trophoblast	Thap12
0	0.574008	0.905	0.77	0	Trophoblast	Rbx1
0	0.573812	0.675	0.368	0	Trophoblast	Mtx2
0	0.573395	0.701	0.412	0	Trophoblast	Gon4l
0	0.573362	0.641	0.337	0	Trophoblast	Psmd9
0	0.573349	0.898	0.709	0	Trophoblast	Hnrnpab
0	0.572749	0.762	0.466	0	Trophoblast	Gars
0	0.572496	0.813	0.569	0	Trophoblast	Arpc4
0	0.572056	0.602	0.323	0	Trophoblast	Ctr9
0	0.571762	0.637	0.323	0	Trophoblast	Derl2
0	0.57173	0.628	0.327	0	Trophoblast	Dpp3
0	0.57142	0.811	0.577	0	Trophoblast	Ndufa8
0	0.57069	0.527	0.239	0	Trophoblast	Maip1
0	0.570246	0.619	0.315	0	Trophoblast	Hcfc1
0	0.569983	0.847	0.674	0	Trophoblast	Ost4
0	0.569951	0.855	0.661	0	Trophoblast	Srrm1
0	0.568988	0.814	0.572	0	Trophoblast	Uqcrc2
0	0.568099	0.547	0.274	0	Trophoblast	Cenpp
0	0.568036	0.825	0.61	0	Trophoblast	Zfp91
0	0.567907	0.555	0.264	0	Trophoblast	Mars
0	0.567901	0.647	0.322	0	Trophoblast	Twf1
0	0.567388	0.719	0.397	0	Trophoblast	Actl6a
0	0.566989	0.579	0.266	0	Trophoblast	Rpa1
0	0.566904	0.858	0.622	0	Trophoblast	Cbx3
0	0.56675	0.724	0.403	0	Trophoblast	Ilf2
0	0.566544	0.762	0.47	0	Trophoblast	Coro1c
0	0.566061	0.501	0.234	0	Trophoblast	Capn1
0	0.565866	0.931	0.814	0	Trophoblast	Atp5f1
0	0.565288	0.651	0.341	0	Trophoblast	Otud5
0	0.564305	0.577	0.265	0	Trophoblast	Cnot10
0	0.564289	0.742	0.451	0	Trophoblast	Appbp2
0	0.564197	0.59	0.287	0	Trophoblast	Ncln
0	0.563847	0.762	0.482	0	Trophoblast	Mpp6
0	0.562869	0.643	0.332	0	Trophoblast	Dera
0	0.562715	0.867	0.677	0	Trophoblast	Txndc17
0	0.562505	0.586	0.291	0	Trophoblast	Mcm2
0	0.562456	0.677	0.381	0	Trophoblast	Commd7
0	0.561231	0.747	0.495	0	Trophoblast	Wdr83os
0	0.561126	0.564	0.24	0	Trophoblast	Rnf44
0	0.561062	0.692	0.377	0	Trophoblast	Uchl5
0	0.560248	0.541	0.254	0	Trophoblast	Adsl
0	0.560237	0.624	0.319	0	Trophoblast	Mettl1
0	0.560185	0.86	0.657	0	Trophoblast	Eif3i
0	0.559982	0.536	0.257	0	Trophoblast	Nup205
0	0.559722	0.815	0.557	0	Trophoblast	Psmd14
0	0.558176	0.569	0.286	0	Trophoblast	Rnmt
0	0.557489	0.553	0.252	0	Trophoblast	Pop4
0	0.557022	0.934	0.848	0	Trophoblast	Sub1
0	0.556679	0.81	0.581	0	Trophoblast	Gtf2h5
0	0.556552	0.709	0.398	0	Trophoblast	Larp7
0	0.55617	0.563	0.271	0	Trophoblast	Cebpzos
0	0.556007	0.884	0.698	0	Trophoblast	Psma4
0	0.555611	0.649	0.354	0	Trophoblast	Akap8
0	0.555606	0.615	0.309	0	Trophoblast	Rab9
0	0.55412	0.855	0.676	0	Trophoblast	Srp9
0	0.554102	0.937	0.826	0	Trophoblast	Atp5k
0	0.55323	0.682	0.385	0	Trophoblast	Plaa
0	0.552879	0.64	0.346	0	Trophoblast	Nol12
0	0.552611	0.571	0.269	0	Trophoblast	1110038F14Rik
0	0.552476	0.888	0.715	0	Trophoblast	Bzw1
0	0.552023	0.925	0.838	0	Trophoblast	Elob
0	0.551762	0.54	0.254	0	Trophoblast	Pnpt1
0	0.550291	0.661	0.357	0	Trophoblast	Ccdc86
0	0.550125	0.722	0.449	0	Trophoblast	Mrpl58
0	0.54967	0.563	0.285	0	Trophoblast	Med9
0	0.549231	0.806	0.576	0	Trophoblast	Uqcrfs1
0	0.549131	0.519	0.231	0	Trophoblast	Srprb
0	0.548484	0.528	0.235	0	Trophoblast	Commd9
0	0.54831	0.62	0.294	0	Trophoblast	Rbfox2
0	0.547579	0.978	0.957	0	Trophoblast	Gm10076
0	0.547223	0.518	0.233	0	Trophoblast	Mrps31
0	0.546892	0.797	0.545	0	Trophoblast	Mrpl23
0	0.546802	0.708	0.413	0	Trophoblast	Smim11
0	0.546513	0.898	0.739	0	Trophoblast	Snrpb
0	0.54602	0.995	0.978	0	Trophoblast	Rps20
0	0.545865	0.677	0.372	0	Trophoblast	Mcm6
0	0.545746	0.531	0.242	0	Trophoblast	Pabpn1
0	0.545613	0.831	0.59	0	Trophoblast	Psmc6
0	0.545593	0.569	0.273	0	Trophoblast	Vprbp
0	0.545394	0.804	0.545	0	Trophoblast	Dnm2
0	0.545332	0.817	0.609	0	Trophoblast	Aurkaip1
0	0.545148	0.86	0.671	0	Trophoblast	Psmd4
0	0.54467	0.872	0.7	0	Trophoblast	Myl12a
0	0.544147	0.803	0.554	0	Trophoblast	Psmd13
0	0.544047	0.636	0.329	0	Trophoblast	Srp68
0	0.543709	0.822	0.602	0	Trophoblast	Mrps14
0	0.543454	0.851	0.692	0	Trophoblast	1110008F13Rik
0	0.543447	0.832	0.559	0	Trophoblast	Ctnna1
0	0.543394	0.503	0.199	0	Trophoblast	Ccnc
0	0.543347	0.893	0.746	0	Trophoblast	Rbm25
0	0.543328	0.765	0.474	0	Trophoblast	Nap1l4
0	0.542434	0.863	0.632	0	Trophoblast	Ndufab1
0	0.542417	0.721	0.445	0	Trophoblast	Mrps17
0	0.541518	0.695	0.413	0	Trophoblast	Uqcc3
0	0.541508	0.735	0.452	0	Trophoblast	Prpf8
0	0.541242	0.793	0.539	0	Trophoblast	Nmt1
0	0.540969	0.613	0.316	0	Trophoblast	Pphln1
0	0.540701	0.546	0.277	0	Trophoblast	Arhgap21
0	0.540665	0.588	0.277	0	Trophoblast	Smarcd1
0	0.540246	0.832	0.631	0	Trophoblast	Ppig
0	0.539967	0.553	0.25	0	Trophoblast	Net1
0	0.539912	0.696	0.401	0	Trophoblast	Brd8
0	0.53969	0.574	0.28	0	Trophoblast	Rwdd4a
0	0.539614	0.76	0.513	0	Trophoblast	Coa3
0	0.539583	0.828	0.599	0	Trophoblast	Luc7l3
0	0.539359	0.817	0.539	0	Trophoblast	Cbx1
0	0.538968	0.753	0.493	0	Trophoblast	Pin4
0	0.538843	0.661	0.357	0	Trophoblast	Ddx10
0	0.538637	0.904	0.785	0	Trophoblast	Nedd8
0	0.538559	0.734	0.447	0	Trophoblast	Kdm1a
0	0.537902	0.846	0.623	0	Trophoblast	Psma1
0	0.53766	0.529	0.239	0	Trophoblast	Gmppb
0	0.5374	0.924	0.803	0	Trophoblast	Usmg5
0	0.53737	0.673	0.375	0	Trophoblast	Skiv2l2
0	0.537342	0.794	0.558	0	Trophoblast	Zfp106
0	0.53704	0.581	0.284	0	Trophoblast	Fam76a
0	0.53675	0.754	0.487	0	Trophoblast	Supt5
0	0.536712	0.588	0.289	0	Trophoblast	Ccnh
0	0.536637	0.793	0.499	0	Trophoblast	Polr2m
0	0.536554	0.523	0.231	0	Trophoblast	Sdccag3
0	0.536087	0.681	0.395	0	Trophoblast	Mrpl41
0	0.535634	0.603	0.281	0	Trophoblast	Ubxn2a
0	0.535268	0.784	0.52	0	Trophoblast	Pnn
0	0.534197	0.761	0.452	0	Trophoblast	Prdx4
0	0.534066	0.533	0.246	0	Trophoblast	Psmd5
0	0.533845	0.879	0.722	0	Trophoblast	Ywhab
0	0.533227	0.769	0.509	0	Trophoblast	Mrps18c
0	0.533201	0.921	0.776	0	Trophoblast	Hnrnpc
0	0.532416	0.627	0.328	0	Trophoblast	Ttc1
0	0.532354	0.938	0.922	0	Trophoblast	Pfn1
0	0.531246	0.568	0.278	0	Trophoblast	Slc35a4
0	0.530891	0.676	0.386	0	Trophoblast	Mrpl4
0	0.530725	0.551	0.263	0	Trophoblast	Nup160
0	0.530343	0.78	0.509	0	Trophoblast	Sarnp
0	0.529921	0.809	0.523	0	Trophoblast	Lrrc59
0	0.529825	0.556	0.264	0	Trophoblast	Afg3l2
0	0.529557	0.631	0.355	0	Trophoblast	Ankrd13a
0	0.529255	0.544	0.255	0	Trophoblast	Zfp639
0	0.528706	0.767	0.51	0	Trophoblast	Sod2
0	0.528655	0.8	0.539	0	Trophoblast	Actn4
0	0.528592	0.944	0.842	0	Trophoblast	Eif4g2
0	0.527723	0.613	0.319	0	Trophoblast	Wwc2
0	0.527459	0.632	0.336	0	Trophoblast	Dpm2
0	0.527433	0.696	0.397	0	Trophoblast	Mrpl13
0	0.527345	0.673	0.377	0	Trophoblast	Gtf2f2
0	0.526627	0.939	0.816	0	Trophoblast	Atp5a1
0	0.526559	0.839	0.65	0	Trophoblast	Bax
0	0.5257	0.892	0.653	0	Trophoblast	Hmgn1
0	0.525417	0.825	0.602	0	Trophoblast	Cdc37
0	0.525215	0.567	0.269	0	Trophoblast	Grhpr
0	0.52519	0.56	0.269	0	Trophoblast	Mrps30
0	0.524332	0.809	0.563	0	Trophoblast	Usp15
0	0.523886	0.847	0.656	0	Trophoblast	Tmem167
0	0.523425	0.805	0.535	0	Trophoblast	Suclg1
0	0.523418	0.601	0.298	0	Trophoblast	Sdad1
0	0.523076	0.855	0.659	0	Trophoblast	Ubap2l
0	0.522159	0.989	0.967	0	Trophoblast	Rps26
0	0.521923	0.51	0.23	0	Trophoblast	Sdhaf4
0	0.521578	0.648	0.345	0	Trophoblast	Nup214
0	0.521497	0.847	0.648	0	Trophoblast	Nol7
0	0.521052	0.843	0.583	0	Trophoblast	Smc4
0	0.520834	0.684	0.311	0	Trophoblast	Igf2bp3
0	0.520578	0.635	0.353	0	Trophoblast	Mthfd2
0	0.520406	0.643	0.349	0	Trophoblast	Ppp1r7
0	0.520064	0.904	0.778	0	Trophoblast	Prrc2c
0	0.520015	0.661	0.359	0	Trophoblast	Hars
0	0.519345	0.722	0.434	0	Trophoblast	Adss
0	0.519186	0.662	0.361	0	Trophoblast	Eftud2
0	0.517974	0.945	0.854	0	Trophoblast	Cox6c
0	0.517301	0.753	0.477	0	Trophoblast	Snrpb2
0	0.517285	0.634	0.344	0	Trophoblast	Gcn1l1
0	0.516822	0.807	0.572	0	Trophoblast	Yy1
0	0.516819	0.773	0.494	0	Trophoblast	Mrpl28
0	0.514931	0.91	0.757	0	Trophoblast	Gnb1
0	0.514567	0.712	0.433	0	Trophoblast	Sar1b
0	0.513707	0.824	0.636	0	Trophoblast	Mrps21
0	0.513492	0.627	0.327	0	Trophoblast	Ddx41
0	0.512666	0.569	0.282	0	Trophoblast	Usp39
0	0.512412	0.737	0.441	0	Trophoblast	Cops4
0	0.51136	0.865	0.658	0	Trophoblast	Ndufc1
0	0.51038	0.538	0.266	0	Trophoblast	Lcmt1
0	0.509996	0.833	0.614	0	Trophoblast	Mat2a
0	0.509284	0.939	0.822	0	Trophoblast	Atp5b
0	0.508988	0.608	0.316	0	Trophoblast	Mtx1
0	0.508725	0.658	0.368	0	Trophoblast	Gtf2f1
0	0.507768	0.56	0.264	0	Trophoblast	Naa16
0	0.507108	0.665	0.382	0	Trophoblast	Nubp1
0	0.506591	0.982	0.983	0	Trophoblast	Eif1
0	0.506016	0.975	0.927	0	Trophoblast	Naca
0	0.50561	0.503	0.228	0	Trophoblast	Nup107
0	0.504794	0.697	0.408	0	Trophoblast	Rab18
0	0.504383	0.505	0.215	0	Trophoblast	Rpap3
0	0.503871	0.572	0.287	0	Trophoblast	Pdzd11
0	0.503363	0.548	0.271	0	Trophoblast	Trmt1
0	0.50255	0.648	0.35	0	Trophoblast	Ccdc25
0	0.502438	0.751	0.494	0	Trophoblast	Ndufs8
0	0.502359	0.635	0.34	0	Trophoblast	Tmem183a
0	0.502149	0.653	0.354	0	Trophoblast	Map7d1
0	0.501922	0.662	0.37	0	Trophoblast	Uri1
0	0.501261	0.659	0.376	0	Trophoblast	Mrpl48
0	0.50114	0.532	0.262	0	Trophoblast	Usp5
0	0.500643	0.964	0.894	0	Trophoblast	Rpl4
0	0.500488	0.717	0.426	0	Trophoblast	Tgs1
5.35465e-308	0.566971	0.577	0.313	1.2721e-303	Trophoblast	Taf1
1.84991e-307	0.600272	0.924	0.912	4.39483e-303	Trophoblast	mt-Nd1
4.55121e-306	0.53318	0.531	0.274	1.08123e-301	Trophoblast	Prep
8.83522e-304	0.535544	0.639	0.356	2.09898e-299	Trophoblast	Cdyl
2.1479e-300	0.507242	0.57	0.297	5.10276e-296	Trophoblast	Hs2st1
3.03595e-299	0.895943	0.567	0.317	7.2125e-295	Trophoblast	Magi3
1.53058e-297	0.516082	0.698	0.428	3.6362e-293	Trophoblast	Brd1
7.54764e-297	0.581687	0.777	0.517	1.79309e-292	Trophoblast	Pds5a
3.87825e-296	0.538725	0.614	0.34	9.21355e-292	Trophoblast	Pspc1
1.44001e-294	0.542782	0.595	0.337	3.42104e-290	Trophoblast	Ing1
5.58826e-294	0.500595	0.843	0.607	1.3276e-289	Trophoblast	Hnrnph1
1.18648e-292	0.515356	0.514	0.259	2.81872e-288	Trophoblast	Mad1l1
6.47055e-290	0.589845	0.841	0.71	1.53721e-285	Trophoblast	mt-Nd4l
8.17884e-285	0.546038	0.735	0.47	1.94305e-280	Trophoblast	Braf
7.09897e-278	0.605769	0.859	0.682	1.6865e-273	Trophoblast	Stag1
7.53004e-278	0.56399	0.513	0.272	1.78891e-273	Trophoblast	Ing2
4.52724e-277	0.506711	0.744	0.482	1.07554e-272	Trophoblast	Nsmce4a
3.54877e-276	0.619473	0.977	0.986	8.43081e-272	Trophoblast	mt-Atp6
1.73947e-274	0.596319	0.861	0.668	4.13245e-270	Trophoblast	Trip12
4.78494e-270	0.50414	0.609	0.34	1.13676e-265	Trophoblast	Suclg2
1.02748e-255	1.32393	0.704	0.518	2.44099e-251	Trophoblast	Car2
1.83041e-254	0.923074	0.544	0.313	4.34851e-250	Trophoblast	1700025G04Rik
5.33798e-251	0.563087	0.582	0.336	1.26814e-246	Trophoblast	Ptk2
1.19101e-242	0.560636	0.679	0.439	2.82948e-238	Trophoblast	Rcor1
6.27447e-235	0.54017	0.527	0.301	1.49063e-230	Trophoblast	Daam1
3.78798e-232	0.652298	0.8	0.593	8.99911e-228	Trophoblast	Usp9x
2.40747e-210	0.610549	0.62	0.388	5.71943e-206	Trophoblast	Ano6
1.84812e-206	0.639222	0.632	0.407	4.39059e-202	Trophoblast	Helz
1.49545e-205	0.528398	0.506	0.288	3.55274e-201	Trophoblast	Dock7
5.61678e-201	0.636551	0.822	0.599	1.33438e-196	Trophoblast	Snd1
8.86644e-188	0.651903	0.63	0.396	2.1064e-183	Trophoblast	Kcnq1ot1
1.68163e-175	0.605865	0.616	0.389	3.99504e-171	Trophoblast	Trio
3.17936e-75	0.604387	0.542	0.421	7.55322e-71	Trophoblast	Lgals9
5.91893e-71	0.671897	0.67	0.498	1.40616e-66	Trophoblast	Gm26917
0	6.89448	0.992	0.663	0	Ery.	Hba-x
0	6.7842	0.978	0.395	0	Ery.	Hbb-bh1
0	5.99641	0.993	0.708	0	Ery.	Hbb-y
0	4.84825	0.998	0.561	0	Ery.	Hba-a1
0	4.83445	0.919	0.027	0	Ery.	Gypa
0	4.76159	0.897	0.061	0	Ery.	Slc25a21
0	4.6878	0.915	0.065	0	Ery.	Cited4
0	4.39746	0.989	0.479	0	Ery.	Hba-a2
0	4.37536	0.93	0.056	0	Ery.	Alas2
0	4.23245	0.899	0.057	0	Ery.	Slc4a1
0	4.19787	0.817	0.025	0	Ery.	Hemgn
0	4.1845	0.869	0.034	0	Ery.	Ank1
0	3.9871	0.801	0.043	0	Ery.	Reln
0	3.95595	0.943	0.211	0	Ery.	Slc25a37
0	3.95436	0.962	0.364	0	Ery.	Blvrb
[truncated: 2,966 more rows]

## Sheet: Trophoblast subclusters
Table S4-2. Differentially expressed genes in Trophoblast subclusters
p_val	avg_log2FC	pct.1	pct.2	p_val_adj	cluster	gene
0	3.29301	0.764	0.243	0	TrPC1	Adm
0	2.76117	0.961	0.273	0	TrPC1	Homer2
0	2.56336	0.67	0.215	0	TrPC1	Prl3d1
0	2.51982	0.679	0.092	0	TrPC1	Fosl1
0	2.48474	0.586	0.079	0	TrPC1	Scin
0	2.24819	0.611	0.117	0	TrPC1	Nos1ap
0	2.15946	0.855	0.176	0	TrPC1	Tnfaip2
0	2.11098	0.912	0.237	0	TrPC1	Esam
0	2.09927	0.86	0.205	0	TrPC1	Slc39a14
0	2.02699	0.6	0.103	0	TrPC1	Atp10a
0	2.01721	0.704	0.136	0	TrPC1	Mfsd2a
0	2.01239	0.531	0.079	0	TrPC1	Prl3d2
0	2.00094	0.592	0.106	0	TrPC1	Pde10a
0	1.98343	0.57	0.095	0	TrPC1	Hunk
0	1.95348	0.99	0.97	0	TrPC1	Fth1
0	1.94049	0.58	0.093	0	TrPC1	Mmp9
0	1.93243	0.936	0.535	0	TrPC1	Ext1
0	1.90046	0.963	0.581	0	TrPC1	Hand1
0	1.88319	0.618	0.209	0	TrPC1	Tmem267
0	1.87294	0.872	0.213	0	TrPC1	Exoc3l4
0	1.85973	0.87	0.36	0	TrPC1	Arhgef7
0	1.84414	0.579	0.122	0	TrPC1	Jam3
0	1.82022	0.712	0.116	0	TrPC1	Hs3st1
0	1.79943	0.854	0.192	0	TrPC1	Procr
0	1.77108	0.733	0.121	0	TrPC1	Tgm1
0	1.75082	0.734	0.152	0	TrPC1	Trpv2
0	1.73656	0.638	0.087	0	TrPC1	Thbd
0	1.73631	0.926	0.435	0	TrPC1	Podxl
0	1.7305	0.951	0.759	0	TrPC1	Ctsl
0	1.70474	0.957	0.644	0	TrPC1	Htatsf1
0	1.70389	0.622	0.097	0	TrPC1	Tfap2a
0	1.69997	0.583	0.144	0	TrPC1	Mgll
0	1.68938	0.942	0.477	0	TrPC1	Marcks
0	1.66154	0.969	0.576	0	TrPC1	Sdc1
0	1.6334	0.976	0.692	0	TrPC1	Plet1
0	1.61933	0.518	0.075	0	TrPC1	Cmtm5
0	1.61096	0.942	0.345	0	TrPC1	Entpd1
0	1.61003	0.882	0.462	0	TrPC1	Maml3
0	1.5836	0.947	0.733	0	TrPC1	Sfn
0	1.5824	0.904	0.388	0	TrPC1	Adgrf5
0	1.57	0.789	0.271	0	TrPC1	2900026A02Rik
0	1.56562	0.954	0.503	0	TrPC1	Atp1b1
0	1.56283	0.912	0.353	0	TrPC1	Fam89a
0	1.53824	0.784	0.24	0	TrPC1	Fdxr
0	1.53359	0.865	0.446	0	TrPC1	Dock9
0	1.52841	0.73	0.276	0	TrPC1	Ptgis
0	1.51063	0.626	0.141	0	TrPC1	Cpm
0	1.50427	0.858	0.375	0	TrPC1	Cd47
0	1.50233	0.864	0.386	0	TrPC1	Nfat5
0	1.49855	0.854	0.352	0	TrPC1	Map1b
0	1.49255	0.542	0.113	0	TrPC1	Slc44a4
0	1.48542	0.854	0.399	0	TrPC1	Gatsl3
0	1.48467	0.913	0.415	0	TrPC1	Oaf
0	1.48043	0.944	0.595	0	TrPC1	Tmem37
0	1.47868	0.772	0.407	0	TrPC1	Ugcg
0	1.47622	0.64	0.139	0	TrPC1	Irx1
0	1.47614	0.797	0.243	0	TrPC1	St3gal4
0	1.4634	0.595	0.187	0	TrPC1	Csgalnact1
0	1.45103	0.881	0.314	0	TrPC1	Fam171a1
0	1.4276	0.671	0.197	0	TrPC1	Grhl2
0	1.42102	0.663	0.226	0	TrPC1	Cracr2b
0	1.41064	0.767	0.273	0	TrPC1	Efs
0	1.39975	0.527	0.086	0	TrPC1	Itga7
0	1.39044	0.941	0.713	0	TrPC1	Plac8
0	1.3851	0.887	0.387	0	TrPC1	Cobll1
0	1.37623	0.641	0.139	0	TrPC1	Spn
0	1.36987	0.576	0.094	0	TrPC1	Hopx
0	1.34628	0.736	0.315	0	TrPC1	B4galt5
0	1.34399	0.616	0.163	0	TrPC1	A4galt
0	1.34333	0.724	0.244	0	TrPC1	Hspb8
0	1.3327	0.801	0.277	0	TrPC1	Fhod1
0	1.332	0.527	0.08	0	TrPC1	Slc38a3
0	1.3092	0.936	0.545	0	TrPC1	Adgrl2
0	1.30449	0.691	0.192	0	TrPC1	Pam
0	1.29511	0.788	0.302	0	TrPC1	Arhgap22
0	1.27556	0.737	0.206	0	TrPC1	Plekha6
0	1.27483	0.644	0.164	0	TrPC1	Shroom1
0	1.27439	0.759	0.337	0	TrPC1	Tspan4
0	1.26697	0.972	0.492	0	TrPC1	Cdh5
0	1.2549	0.854	0.37	0	TrPC1	Acp5
0	1.25326	0.991	0.806	0	TrPC1	Rbms1
0	1.25038	0.822	0.434	0	TrPC1	Syngr1
0	1.24467	0.946	0.682	0	TrPC1	Ctsz
0	1.22952	0.918	0.575	0	TrPC1	Fdx1
0	1.2226	0.804	0.405	0	TrPC1	Gale
0	1.22111	0.907	0.467	0	TrPC1	Snx10
0	1.21322	0.564	0.164	0	TrPC1	Gdpd5
0	1.20305	0.65	0.222	0	TrPC1	Slc30a1
0	1.19698	0.837	0.311	0	TrPC1	Fxyd5
0	1.19476	0.886	0.515	0	TrPC1	Ckb
0	1.19354	0.887	0.426	0	TrPC1	Ppp1r13b
0	1.18729	0.905	0.557	0	TrPC1	Plpp2
0	1.17197	0.514	0.11	0	TrPC1	Cd200
0	1.16784	0.57	0.133	0	TrPC1	Tdrd7
0	1.16387	0.792	0.399	0	TrPC1	Capn1
0	1.14682	0.656	0.23	0	TrPC1	Limk1
0	1.14286	0.984	0.818	0	TrPC1	Tpm1
0	1.13684	0.9	0.39	0	TrPC1	Serpinb6b
0	1.1355	0.834	0.378	0	TrPC1	Sema3e
0	1.12601	0.651	0.243	0	TrPC1	Rpia
0	1.09878	0.591	0.186	0	TrPC1	Snrk
0	1.09484	0.807	0.349	0	TrPC1	Rab13
0	1.07312	0.524	0.133	0	TrPC1	Pdgfra
0	1.06997	0.955	0.643	0	TrPC1	Krt7
0	1.05672	0.627	0.171	0	TrPC1	Hic1
0	1.04541	0.852	0.48	0	TrPC1	Chmp6
0	1.04512	0.779	0.365	0	TrPC1	Rabggta
0	1.02013	0.828	0.373	0	TrPC1	Pdlim2
0	1.0181	0.846	0.379	0	TrPC1	Fignl2
0	1.01679	0.539	0.138	0	TrPC1	Zfp608
0	1.0164	0.808	0.409	0	TrPC1	Tspan31
0	1.01504	0.792	0.339	0	TrPC1	AI661453
0	1.00845	0.99	0.756	0	TrPC1	Cald1
0	0.984421	0.815	0.348	0	TrPC1	Myadm
0	0.97907	0.93	0.613	0	TrPC1	Ctnnbip1
0	0.975265	0.88	0.458	0	TrPC1	Gata3
0	0.97011	0.597	0.187	0	TrPC1	Plxnb2
0	0.96783	0.866	0.462	0	TrPC1	Arhgap17
0	0.962208	0.984	0.947	0	TrPC1	Aprt
0	0.942817	0.941	0.681	0	TrPC1	Anxa2
0	0.937086	0.765	0.314	0	TrPC1	Sema3f
0	0.916638	0.784	0.324	0	TrPC1	Ehd4
0	0.907115	0.923	0.602	0	TrPC1	Ate1
0	0.901258	0.977	0.832	0	TrPC1	Ezr
0	0.892903	0.938	0.653	0	TrPC1	Pdlim1
0	0.883419	0.65	0.213	0	TrPC1	Kctd12
0	0.829038	0.963	0.75	0	TrPC1	Sept9
0	0.82055	0.75	0.293	0	TrPC1	Stk10
0	0.811325	0.711	0.28	0	TrPC1	Maged2
0	0.774095	0.988	0.861	0	TrPC1	Rrbp1
0	0.707956	0.947	0.759	0	TrPC1	Cstb
0	0.673547	0.965	0.863	0	TrPC1	Ppib
2.27033e-307	0.874362	0.912	0.576	5.39362e-303	TrPC1	Myo1c
2.84844e-304	1.18184	0.705	0.307	6.76704e-300	TrPC1	Neu1
3.19848e-304	1.33695	0.526	0.152	7.59863e-300	TrPC1	Prtg
2.46723e-303	0.679339	0.991	0.96	5.8614e-299	TrPC1	Krt8
1.45573e-301	0.90915	0.762	0.316	3.45838e-297	TrPC1	Mical2
1.23811e-300	0.633015	0.982	0.929	2.94137e-296	TrPC1	S100a6
5.43152e-299	0.94028	0.788	0.377	1.29037e-294	TrPC1	Lmna
1.77494e-298	0.855716	0.924	0.629	4.21673e-294	TrPC1	4921524J17Rik
6.1499e-298	0.911479	0.807	0.414	1.46103e-293	TrPC1	Pip5k1c
2.43462e-296	1.08412	0.662	0.268	5.78393e-292	TrPC1	Bin1
7.12189e-296	1.05328	0.724	0.29	1.69195e-291	TrPC1	Frk
7.66219e-296	0.599981	0.984	0.945	1.82031e-291	TrPC1	Krt18
1.1343e-295	1.33609	0.723	0.315	2.69476e-291	TrPC1	Dysf
2.26237e-294	1.36131	0.835	0.62	5.37471e-290	TrPC1	S100a10
2.56344e-294	0.98717	0.818	0.424	6.08998e-290	TrPC1	Trim8
2.17693e-292	1.14454	0.56	0.184	5.17173e-288	TrPC1	Flnc
7.26953e-292	0.953821	0.639	0.237	1.72702e-287	TrPC1	Plk3
2.01557e-289	0.899814	0.63	0.225	4.7884e-285	TrPC1	Plekha2
9.05e-287	0.870622	0.714	0.313	2.15001e-282	TrPC1	Furin
1.79914e-286	1.03755	0.636	0.237	4.27422e-282	TrPC1	Rab6b
2.99747e-286	0.813572	0.931	0.667	7.12109e-282	TrPC1	Clic1
2.14389e-284	0.916652	0.513	0.152	5.09325e-280	TrPC1	Gne
3.61042e-284	0.860591	0.841	0.449	8.57728e-280	TrPC1	Cr1l
3.80731e-284	0.960864	0.852	0.506	9.04502e-280	TrPC1	Ing1
4.55251e-284	1.05315	0.869	0.48	1.08154e-279	TrPC1	Dock5
6.61144e-284	1.11207	0.914	0.722	1.57068e-279	TrPC1	Cd63
1.63604e-283	0.94287	0.95	0.745	3.88674e-279	TrPC1	Trim27
4.11385e-283	0.986771	0.6	0.213	9.77327e-279	TrPC1	Atp6v0a1
8.35403e-283	0.728699	0.636	0.227	1.98467e-278	TrPC1	Ier3
2.72608e-281	0.93605	0.85	0.386	6.47634e-277	TrPC1	Nav3
4.60908e-281	0.931437	0.909	0.539	1.09498e-276	TrPC1	Ppard
2.41964e-280	0.839761	0.578	0.19	5.74834e-276	TrPC1	Sgpp1
1.41777e-279	0.95755	0.707	0.299	3.3682e-275	TrPC1	Apobr
5.89894e-277	1.02157	0.701	0.317	1.40141e-272	TrPC1	Phldb1
1.11645e-276	0.835683	0.977	0.881	2.65235e-272	TrPC1	Krt19
1.0032e-275	0.867565	0.885	0.496	2.38329e-271	TrPC1	Tcf4
1.1189e-274	0.967754	0.808	0.447	2.65818e-270	TrPC1	Cltb
1.4391e-274	0.868179	0.882	0.542	3.41888e-270	TrPC1	Map2k3
1.25208e-273	0.737018	0.687	0.262	2.97456e-269	TrPC1	Serpinb9
5.42665e-271	0.801935	0.73	0.336	1.28921e-266	TrPC1	Edem2
9.6799e-271	0.799973	0.572	0.194	2.29965e-266	TrPC1	Slc8b1
4.89515e-270	0.68527	0.971	0.801	1.16294e-265	TrPC1	Grb2
6.26319e-270	0.841524	0.846	0.463	1.48795e-265	TrPC1	Zfp667
4.77691e-268	1.0946	0.626	0.245	1.13485e-263	TrPC1	Ptpn3
5.22507e-268	0.847822	0.961	0.756	1.24132e-263	TrPC1	Rtn4
2.73132e-266	0.708561	0.955	0.822	6.4888e-262	TrPC1	Ube2a
3.28318e-264	0.966359	0.804	0.407	7.79986e-260	TrPC1	Specc1
3.81104e-264	1.23945	0.839	0.531	9.05388e-260	TrPC1	Dag1
1.05474e-263	1.0777	0.55	0.181	2.50576e-259	TrPC1	Pecam1
9.66375e-261	0.874292	0.567	0.199	2.29582e-256	TrPC1	Blcap
1.7045e-258	1.20966	0.68	0.299	4.04938e-254	TrPC1	Tanc1
1.89551e-257	0.867344	0.918	0.618	4.50317e-253	TrPC1	Lasp1
8.15593e-257	0.812085	0.725	0.339	1.9376e-252	TrPC1	Card19
5.46702e-256	0.726097	0.83	0.37	1.2988e-251	TrPC1	Nr2f2
2.66894e-255	0.668809	0.955	0.716	6.34061e-251	TrPC1	Kpna4
3.27595e-254	0.683132	0.553	0.182	7.78267e-250	TrPC1	Elk3
3.99285e-254	0.794141	0.964	0.886	9.48583e-250	TrPC1	Prdx2
3.39341e-253	0.643313	0.975	0.858	8.06173e-249	TrPC1	Tpm4
5.59038e-252	0.641623	0.715	0.305	1.32811e-247	TrPC1	Arhgdib
9.24147e-252	0.887514	0.875	0.592	2.1955e-247	TrPC1	Yif1b
1.49735e-249	0.78666	0.942	0.746	3.55724e-245	TrPC1	Anxa5
4.05062e-249	0.766722	0.943	0.716	9.62307e-245	TrPC1	Fyttd1
6.54726e-249	0.80146	0.713	0.306	1.55543e-244	TrPC1	Irx2
3.84837e-248	0.791751	0.652	0.253	9.14258e-244	TrPC1	Wipf3
2.44068e-245	0.802415	0.93	0.603	5.79833e-241	TrPC1	Pkp2
4.8464e-245	0.77575	0.704	0.313	1.15136e-240	TrPC1	Amot
8.6524e-243	0.933413	0.768	0.391	2.05555e-238	TrPC1	Ttc7b
1.8603e-241	0.803219	0.766	0.373	4.41951e-237	TrPC1	Abhd6
1.02539e-240	0.811417	0.924	0.529	2.43601e-236	TrPC1	Chd7
1.08437e-240	1.08625	0.768	0.392	2.57614e-236	TrPC1	Cdk14
5.99691e-239	0.905814	0.509	0.167	1.42469e-234	TrPC1	Kdelr3
2.4763e-238	1.25116	0.565	0.212	5.88295e-234	TrPC1	Srgap3
7.34743e-238	0.639412	0.972	0.886	1.74553e-233	TrPC1	Cnbp
7.49536e-238	0.819685	0.848	0.498	1.78067e-233	TrPC1	Capn15
4.50404e-237	0.745456	0.881	0.566	1.07003e-232	TrPC1	Fam3c
4.9973e-237	1.13164	0.683	0.339	1.18721e-232	TrPC1	Hist1h4i
6.56378e-237	0.85209	0.708	0.34	1.55936e-232	TrPC1	Snx30
2.17877e-236	0.833746	0.769	0.405	5.17611e-232	TrPC1	Mgst3
8.52905e-236	1.54339	0.605	0.256	2.02625e-231	TrPC1	Plcb4
1.67556e-235	0.93214	0.913	0.513	3.98063e-231	TrPC1	Prkch
1.00235e-234	0.817562	0.695	0.337	2.38129e-230	TrPC1	Slc20a1
1.57634e-234	0.753359	0.883	0.595	3.74491e-230	TrPC1	Trappc2l
2.98878e-234	0.546138	0.743	0.335	7.10045e-230	TrPC1	Dock8
2.54012e-233	0.732985	0.919	0.656	6.03457e-229	TrPC1	Sap30l
1.70732e-231	0.838048	0.768	0.409	4.05608e-227	TrPC1	Cd151
8.66538e-229	0.842381	0.733	0.353	2.05864e-224	TrPC1	Lipg
2.18279e-228	1.61086	0.936	0.784	5.18566e-224	TrPC1	Hmox1
1.17998e-227	0.69309	0.871	0.565	2.80328e-223	TrPC1	Rnpep
1.67878e-227	0.800953	0.658	0.294	3.98827e-223	TrPC1	Sco2
8.30506e-226	0.992319	0.536	0.195	1.97303e-221	TrPC1	D630045J12Rik
3.92738e-225	0.765351	0.881	0.585	9.33028e-221	TrPC1	Gclm
4.99535e-225	0.906441	0.941	0.626	1.18674e-220	TrPC1	Dst
5.54967e-225	1.28816	0.709	0.319	1.31844e-220	TrPC1	Ccser1
8.61671e-224	0.650656	0.605	0.243	2.04707e-219	TrPC1	Rap2a
4.53634e-222	0.980066	0.502	0.177	1.0777e-217	TrPC1	Tcf7
6.10641e-222	0.613862	0.87	0.499	1.4507e-217	TrPC1	Mpc1
9.73781e-221	0.81012	0.916	0.639	2.31341e-216	TrPC1	Calu
2.76173e-220	0.665936	0.973	0.902	6.56103e-216	TrPC1	Hspb1
4.61747e-220	0.570079	0.968	0.86	1.09697e-215	TrPC1	Trap1a
7.38068e-220	0.782156	0.569	0.222	1.75343e-215	TrPC1	Cdc42ep3
1.75411e-219	0.786983	0.906	0.606	4.16724e-215	TrPC1	Zyx
3.29785e-219	0.569466	0.971	0.892	7.8347e-215	TrPC1	Slc25a4
5.96604e-216	0.786204	0.695	0.33	1.41735e-211	TrPC1	Fbxo6
9.46929e-216	0.766151	0.683	0.322	2.24962e-211	TrPC1	Agpat2
1.09463e-215	0.643963	0.923	0.576	2.60052e-211	TrPC1	Fstl3
3.13468e-215	0.722501	0.748	0.398	7.44705e-211	TrPC1	Mtf1
6.88331e-215	0.809667	0.856	0.453	1.63527e-210	TrPC1	Tcf7l1
9.24956e-215	0.708328	0.87	0.533	2.19742e-210	TrPC1	Pgm2
8.6358e-214	0.718439	0.636	0.278	2.05161e-209	TrPC1	Cda
8.91985e-214	0.676514	0.929	0.753	2.11909e-209	TrPC1	Pop5
2.70412e-212	0.582554	0.958	0.878	6.42418e-208	TrPC1	Tagln2
6.48937e-212	0.503031	0.899	0.56	1.54168e-207	TrPC1	Nfkbiz
6.70266e-212	0.860282	0.86	0.525	1.59235e-207	TrPC1	3830417A13Rik
1.48953e-211	0.747623	0.843	0.516	3.53867e-207	TrPC1	Bag2
1.83006e-211	1.16799	0.714	0.408	4.34768e-207	TrPC1	Akap12
2.37582e-211	0.533182	0.961	0.81	5.64423e-207	TrPC1	Tmed10
4.04834e-211	0.72781	0.847	0.507	9.61764e-207	TrPC1	Reep3
5.10438e-211	1.48033	0.542	0.229	1.21265e-206	TrPC1	Nucb2
2.07416e-210	0.677774	0.721	0.357	4.92758e-206	TrPC1	Bag5
4.34087e-210	0.611815	0.943	0.729	1.03126e-205	TrPC1	Litaf
5.5094e-210	0.559254	0.609	0.245	1.30887e-205	TrPC1	Palld
3.10589e-209	0.648417	0.935	0.752	7.37866e-205	TrPC1	Cuta
6.33572e-209	1.01936	0.914	0.614	1.50518e-204	TrPC1	Ctdspl
1.11685e-208	0.621235	0.8	0.442	2.65331e-204	TrPC1	Lrp10
3.12579e-208	0.661877	0.795	0.435	7.42595e-204	TrPC1	Ercc1
3.3121e-208	0.774326	0.736	0.385	7.86856e-204	TrPC1	Arl8a
1.43033e-207	0.951378	0.693	0.376	3.39804e-203	TrPC1	Dnph1
4.90225e-207	0.838464	0.562	0.234	1.16463e-202	TrPC1	Slc29a2
1.16925e-206	0.796309	0.952	0.769	2.77778e-202	TrPC1	Larp1
3.08067e-206	0.541566	0.833	0.518	7.31874e-202	TrPC1	Junb
1.50406e-205	0.72322	0.877	0.512	3.57318e-201	TrPC1	Myo1b
2.72845e-205	0.714743	0.93	0.641	6.48198e-201	TrPC1	Jup
3.02968e-205	0.906679	0.949	0.747	7.19761e-201	TrPC1	Gnas
4.05783e-204	0.743405	0.924	0.749	9.64018e-200	TrPC1	Esd
4.51813e-204	0.699148	0.944	0.73	1.07337e-199	TrPC1	Sept11
6.07885e-203	1.06711	0.58	0.251	1.44415e-198	TrPC1	Arhgap18
2.34254e-202	0.923393	0.881	0.721	5.56518e-198	TrPC1	Srm
2.34721e-202	0.774668	0.8	0.423	5.57627e-198	TrPC1	Adcy7
5.45557e-201	0.707778	0.725	0.361	1.29608e-196	TrPC1	Snhg20
2.44214e-200	0.691817	0.504	0.185	5.80178e-196	TrPC1	Paqr4
1.00964e-199	0.572017	0.946	0.729	2.3986e-195	TrPC1	Vasp
1.6017e-199	2.18142	0.57	0.279	3.80517e-195	TrPC1	Prl4a1
5.15927e-199	0.765086	0.847	0.567	1.22569e-194	TrPC1	Prdx3
1.14248e-198	0.687926	0.901	0.653	2.71419e-194	TrPC1	Pam16
1.38841e-197	0.618382	0.676	0.314	3.29844e-193	TrPC1	Oat
2.16655e-197	0.648392	0.942	0.661	5.14707e-193	TrPC1	Sms
3.4198e-197	0.677058	0.907	0.675	8.12442e-193	TrPC1	Cib1
1.11219e-196	0.522939	0.818	0.385	2.64222e-192	TrPC1	Nostrin
6.89363e-196	0.620113	0.75	0.376	1.63772e-191	TrPC1	Itgb3
7.21564e-195	0.621168	0.845	0.494	1.71422e-190	TrPC1	Por
9.59285e-195	0.615521	0.928	0.77	2.27897e-190	TrPC1	Ndufa8
1.89248e-194	0.83318	0.566	0.225	4.49597e-190	TrPC1	Prlr
2.62891e-194	0.771907	0.687	0.345	6.2455e-190	TrPC1	Mdfi
3.93287e-194	0.675097	0.854	0.539	9.34333e-190	TrPC1	Pura
2.1074e-193	0.684741	0.86	0.542	5.00655e-189	TrPC1	Cdc42bpb
2.21602e-193	0.801622	0.601	0.271	5.2646e-189	TrPC1	Cisd3
3.15763e-193	0.65931	0.687	0.327	7.50158e-189	TrPC1	Baiap2
4.59041e-193	0.559971	0.946	0.849	1.09054e-188	TrPC1	Selenoh
3.75503e-191	0.904969	0.802	0.463	8.92083e-187	TrPC1	Phactr1
2.77543e-190	0.598379	0.944	0.796	6.5936e-186	TrPC1	Timm17a
6.64889e-190	0.567844	0.937	0.733	1.57958e-185	TrPC1	Capns1
1.90493e-189	0.680184	0.849	0.55	4.52554e-185	TrPC1	Cttn
6.17428e-189	0.910832	0.87	0.592	1.46682e-184	TrPC1	Bcor
1.41217e-188	0.636956	0.603	0.257	3.35489e-184	TrPC1	Mgat4a
1.45079e-188	0.603048	0.791	0.455	3.44663e-184	TrPC1	Ilk
1.49667e-186	0.789667	0.5	0.2	3.55564e-182	TrPC1	Pik3r1
2.00691e-186	0.666202	0.587	0.242	4.76782e-182	TrPC1	Asap3
3.37047e-186	0.587896	0.946	0.741	8.00722e-182	TrPC1	Ctsd
8.64736e-186	0.97451	0.75	0.425	2.05435e-181	TrPC1	Unc119
8.79428e-186	0.590264	0.918	0.705	2.08926e-181	TrPC1	Spcs1
9.15459e-186	0.722028	0.877	0.522	2.17486e-181	TrPC1	Klf13
5.20468e-185	0.584809	0.846	0.475	1.23648e-180	TrPC1	Copz2
6.0788e-185	0.645248	0.568	0.248	1.44414e-180	TrPC1	Dhrs1
1.81139e-184	0.679841	0.551	0.23	4.30332e-180	TrPC1	Slc9a6
5.51739e-184	0.628881	0.804	0.468	1.31077e-179	TrPC1	Dgkd
6.93449e-184	0.590681	0.835	0.522	1.64743e-179	TrPC1	Cdc42se1
2.93083e-182	0.687993	0.934	0.676	6.96276e-178	TrPC1	Afdn
4.05002e-181	0.609149	0.936	0.701	9.62163e-177	TrPC1	Ugp2
1.48574e-180	0.629827	0.809	0.49	3.52968e-176	TrPC1	Tmem192
3.75743e-180	0.930189	0.597	0.282	8.92652e-176	TrPC1	Peak1
8.32855e-180	0.56649	0.949	0.828	1.97861e-175	TrPC1	Tomm22
6.74578e-179	0.631026	0.967	0.761	1.60259e-174	TrPC1	Plac1
7.11291e-179	0.64296	0.789	0.426	1.68981e-174	TrPC1	AU018091
2.99735e-177	0.666779	0.875	0.609	7.12081e-173	TrPC1	Capg
1.16138e-176	0.594187	0.618	0.292	2.7591e-172	TrPC1	Aldh2
2.09989e-175	0.771882	0.521	0.217	4.9887e-171	TrPC1	Dnase1l3
3.77944e-175	0.665729	0.794	0.431	8.97881e-171	TrPC1	Clip2
2.52123e-174	0.516293	0.712	0.346	5.98968e-170	TrPC1	Adap1
5.02897e-174	0.631777	0.877	0.587	1.19473e-169	TrPC1	Nenf
5.89218e-174	0.701789	0.711	0.366	1.3998e-169	TrPC1	Sipa1l2
6.4326e-174	0.644663	0.545	0.236	1.52819e-169	TrPC1	Rap2b
2.24831e-173	0.57321	0.695	0.348	5.34132e-169	TrPC1	Kif1c
3.58207e-173	0.552429	0.907	0.648	8.50991e-169	TrPC1	Emc7
8.67735e-173	0.578907	0.767	0.415	2.06148e-168	TrPC1	Pltp
2.95641e-172	0.78563	0.581	0.272	7.02355e-168	TrPC1	Tmem144
4.00314e-172	1.22788	0.506	0.216	9.51026e-168	TrPC1	Lifr
7.45499e-172	0.520483	0.723	0.36	1.77108e-167	TrPC1	Elovl5
1.02903e-171	0.702023	0.856	0.537	2.44466e-167	TrPC1	Ano6
1.38397e-171	0.620807	0.579	0.26	3.28791e-167	TrPC1	Eml3
1.5345e-171	0.568559	0.701	0.362	3.64552e-167	TrPC1	Ppp1r18
1.628e-171	0.621543	0.941	0.739	3.86763e-167	TrPC1	Ipo5
1.02151e-170	0.7248	0.829	0.524	2.4268e-166	TrPC1	Ddrgk1
1.49892e-170	1.04568	0.553	0.239	3.56098e-166	TrPC1	Hsd17b2
2.5999e-170	0.502296	0.728	0.344	6.17659e-166	TrPC1	Phldb2
3.58623e-170	0.570463	0.873	0.569	8.51981e-166	TrPC1	Cers2
8.59673e-170	0.640316	0.742	0.376	2.04233e-165	TrPC1	Crim1
1.03677e-169	0.619332	0.651	0.325	2.46305e-165	TrPC1	Secisbp2l
1.27797e-169	0.555796	0.909	0.64	3.03607e-165	TrPC1	Yaf2
1.87678e-169	0.712808	0.698	0.36	4.45866e-165	TrPC1	Bcar3
2.27889e-168	0.653295	0.865	0.501	5.41396e-164	TrPC1	Cdh3
4.39806e-168	0.59544	0.846	0.54	1.04485e-163	TrPC1	Rpp14
4.44188e-168	0.560898	0.75	0.412	1.05526e-163	TrPC1	Tspan14
3.01674e-167	0.693078	0.622	0.304	7.16686e-163	TrPC1	Gstp1
8.23047e-167	0.568977	0.641	0.309	1.95531e-162	TrPC1	Slc19a1
2.53458e-166	0.611524	0.636	0.301	6.02141e-162	TrPC1	Tead4
2.82772e-166	0.659251	0.609	0.292	6.71781e-162	TrPC1	Sh3bgrl2
8.12343e-165	0.549307	0.779	0.454	1.92988e-160	TrPC1	Lcmt1
1.82908e-164	0.655548	0.725	0.39	4.34535e-160	TrPC1	Rassf8
2.39418e-164	0.561592	0.668	0.338	5.68786e-160	TrPC1	Ssh1
4.04744e-164	0.527158	0.839	0.537	9.61551e-160	TrPC1	Hmg20b
1.14442e-163	0.55234	0.545	0.236	2.71881e-159	TrPC1	Gmpr2
1.40602e-162	0.539792	0.897	0.61	3.34029e-158	TrPC1	Ets2
2.45234e-162	0.786058	0.673	0.354	5.82603e-158	TrPC1	Fhl2
7.83345e-162	0.527965	0.944	0.757	1.86099e-157	TrPC1	Akt1
9.59578e-162	0.539678	0.842	0.512	2.27967e-157	TrPC1	Agpat4
9.97074e-161	0.539868	0.818	0.492	2.36875e-156	TrPC1	2200002D01Rik
1.46075e-160	0.629047	0.896	0.588	3.47031e-156	TrPC1	Smad7
1.86062e-160	0.554334	0.817	0.48	4.42027e-156	TrPC1	Rras2
3.20756e-160	0.508093	0.986	0.965	7.6202e-156	TrPC1	Lgals1
3.98309e-160	0.579496	0.759	0.442	9.46263e-156	TrPC1	Ppfibp1
4.6983e-160	0.63047	0.903	0.696	1.11618e-155	TrPC1	Sys1
9.97152e-160	0.515992	0.821	0.485	2.36893e-155	TrPC1	Polg
6.15546e-159	0.682838	0.889	0.658	1.46235e-154	TrPC1	Cyb5a
1.215e-158	0.579804	0.901	0.577	2.88647e-154	TrPC1	Rgcc
3.74664e-158	0.560738	0.789	0.446	8.90088e-154	TrPC1	Slc9a3r1
7.18565e-158	0.641423	0.56	0.254	1.7071e-153	TrPC1	Gpsm2
5.87206e-157	0.612977	0.956	0.859	1.39502e-152	TrPC1	Tomm5
2.56206e-156	0.627079	0.539	0.242	6.0867e-152	TrPC1	Selenom
8.96234e-156	0.620324	0.598	0.285	2.12918e-151	TrPC1	Nectin3
1.28776e-155	0.926462	0.628	0.322	3.05932e-151	TrPC1	Plpp3
1.37545e-155	0.644995	0.557	0.255	3.26766e-151	TrPC1	Gnptab
1.97624e-154	0.559255	0.674	0.356	4.69495e-150	TrPC1	Commd3
3.93554e-154	0.516312	0.925	0.723	9.34967e-150	TrPC1	Mydgf
6.1437e-152	0.804253	0.524	0.236	1.45956e-147	TrPC1	Sorbs1
2.37675e-151	0.610976	0.535	0.243	5.64645e-147	TrPC1	Mmgt1
3.4863e-151	0.744209	0.556	0.256	8.28241e-147	TrPC1	Pde4d
4.94524e-151	0.573589	0.852	0.579	1.17484e-146	TrPC1	Pithd1
6.09231e-151	0.640953	0.906	0.701	1.44735e-146	TrPC1	Lsm7
1.41373e-149	0.572126	0.859	0.566	3.35861e-145	TrPC1	Zdhhc12
1.99611e-148	0.769428	0.65	0.351	4.74216e-144	TrPC1	Eef2k
2.1376e-147	0.516178	0.9	0.667	5.07829e-143	TrPC1	Tmem208
2.76994e-147	0.547398	0.956	0.811	6.58056e-143	TrPC1	Sept7
3.9393e-147	0.543216	0.889	0.637	9.3586e-143	TrPC1	Naa20
2.45473e-146	0.720791	0.573	0.284	5.8317e-142	TrPC1	Tnfrsf1a
1.34811e-144	0.693411	0.881	0.594	3.2027e-140	TrPC1	Rapgef1
8.7102e-144	0.658856	0.613	0.315	2.06928e-139	TrPC1	Lad1
1.3167e-143	0.629343	0.837	0.577	3.12808e-139	TrPC1	Ppif
9.25313e-143	0.65299	0.756	0.446	2.19827e-138	TrPC1	Wwc1
6.52268e-142	0.542516	0.79	0.474	1.54959e-137	TrPC1	B4galt1
1.20606e-141	0.516214	0.562	0.272	2.86524e-137	TrPC1	Mapk9
1.50296e-141	0.62836	0.885	0.607	3.57058e-137	TrPC1	Rcor1
1.90656e-141	0.50346	0.872	0.594	4.52942e-137	TrPC1	Trpc4ap
1.91493e-141	0.532541	0.87	0.593	4.5493e-137	TrPC1	Tax1bp3
3.65915e-141	0.68171	0.525	0.236	8.69304e-137	TrPC1	Fam219a
3.22169e-140	0.550049	0.93	0.794	7.65377e-136	TrPC1	Dph3
1.41616e-139	0.651175	0.761	0.457	3.36437e-135	TrPC1	Asap1
4.19659e-139	0.642164	0.75	0.465	9.96984e-135	TrPC1	Bcat1
5.58026e-137	0.534313	0.915	0.729	1.3257e-132	TrPC1	Elof1
6.45051e-137	0.666283	0.65	0.356	1.53245e-132	TrPC1	Fnbp1
6.93022e-137	0.559368	0.692	0.389	1.64641e-132	TrPC1	Bmpr2
9.2721e-137	0.510991	0.635	0.336	2.20277e-132	TrPC1	Kif1b
1.12743e-136	0.509769	0.746	0.447	2.67843e-132	TrPC1	Nploc4
1.41911e-136	0.548814	0.981	0.931	3.37139e-132	TrPC1	Nap1l1
2.65794e-136	0.610147	0.516	0.239	6.31448e-132	TrPC1	Hspa1b
3.6869e-136	0.525863	0.849	0.575	8.75898e-132	TrPC1	2410004B18Rik
5.69092e-136	0.545422	0.747	0.459	1.35199e-131	TrPC1	Cndp2
7.69807e-136	0.541897	0.898	0.684	1.82883e-131	TrPC1	Tmem126a
1.666e-134	0.521859	0.753	0.444	3.95792e-130	TrPC1	Ubxn8
7.02142e-134	0.50676	0.687	0.39	1.66808e-129	TrPC1	Spty2d1
1.29314e-133	0.650225	0.703	0.405	3.07212e-129	TrPC1	Rai14
2.94883e-132	0.50308	0.896	0.639	7.00552e-128	TrPC1	Smagp
4.20758e-132	0.500581	0.898	0.669	9.99596e-128	TrPC1	Anapc11
3.4472e-131	0.536288	0.876	0.629	8.18951e-127	TrPC1	Med21
1.52029e-130	0.693953	0.72	0.463	3.61175e-126	TrPC1	Myc
3.00033e-129	1.05561	0.504	0.246	7.12788e-125	TrPC1	Tgfbr3
4.91595e-129	0.504444	0.908	0.663	1.16788e-124	TrPC1	Cnih1
9.03835e-129	0.826212	0.766	0.496	2.14724e-124	TrPC1	Pawr
1.16544e-128	0.566262	0.741	0.464	2.76874e-124	TrPC1	Pdcd2
1.97473e-128	0.500364	0.804	0.509	4.69137e-124	TrPC1	Rap1gds1
3.7665e-126	0.590964	0.654	0.37	8.94806e-122	TrPC1	Ptp4a3
6.68733e-126	0.68874	0.856	0.744	1.58871e-121	TrPC1	S100a11
7.77512e-126	0.821867	0.727	0.535	1.84714e-121	TrPC1	Fkbp11
1.10399e-125	0.569753	0.643	0.345	2.62274e-121	TrPC1	Fgd6
1.42922e-125	0.55151	0.888	0.622	3.3954e-121	TrPC1	Eps8l2
3.93619e-125	0.712368	0.656	0.368	9.35121e-121	TrPC1	Farp1
1.87752e-124	0.516905	0.864	0.626	4.46043e-120	TrPC1	Mrpl22
2.37813e-124	0.53846	0.882	0.632	5.64973e-120	TrPC1	Fscn1
2.45914e-124	0.545761	0.929	0.667	5.84219e-120	TrPC1	Snx9
3.15556e-123	0.52995	0.55	0.277	7.49667e-119	TrPC1	Otud3
1.43933e-121	0.615557	0.805	0.493	3.41942e-117	TrPC1	Plpp1
3.09358e-121	0.581225	0.674	0.387	7.34943e-117	TrPC1	Foxp4
3.68901e-121	0.653614	0.963	0.768	8.76397e-117	TrPC1	Tcf20
2.20922e-120	0.562152	0.886	0.653	5.24844e-116	TrPC1	Bzw2
3.01793e-118	0.555119	0.519	0.254	7.16969e-114	TrPC1	4930402H24Rik
9.48963e-117	0.520495	0.609	0.336	2.25445e-112	TrPC1	Ccdc107
2.09714e-116	0.573583	0.505	0.253	4.98217e-112	TrPC1	Vat1
2.93035e-112	0.518558	0.752	0.478	6.96162e-108	TrPC1	Fkbp5
7.95265e-112	0.563155	0.83	0.547	1.88931e-107	TrPC1	Jmjd1c
4.57466e-111	0.606121	0.902	0.711	1.0868e-106	TrPC1	Prdx4
5.25773e-111	0.751588	0.561	0.311	1.24908e-106	TrPC1	Crip2
2.00383e-110	0.531423	0.877	0.674	4.76049e-106	TrPC1	Eef1e1
2.50799e-109	0.540616	0.852	0.723	5.95822e-105	TrPC1	Phgdh
1.14183e-108	0.807999	0.525	0.287	2.71265e-104	TrPC1	Fam65a
1.71246e-107	0.952541	0.599	0.356	4.0683e-103	TrPC1	Arhgap28
1.46843e-106	0.562187	0.52	0.265	3.48855e-102	TrPC1	Pdgfa
1.93357e-106	0.525568	0.782	0.498	4.59357e-102	TrPC1	Tjp2
9.00218e-106	0.592571	0.788	0.505	2.13865e-101	TrPC1	Lcor
7.38664e-104	0.897092	0.846	0.642	1.75484e-99	TrPC1	Bst2
4.47513e-103	0.684848	0.704	0.44	1.06316e-98	TrPC1	Scarb1
9.68726e-101	0.582831	0.763	0.5	2.3014e-96	TrPC1	Diaph2
1.07131e-100	0.540051	0.817	0.555	2.54512e-96	TrPC1	Tspo
1.22079e-99	0.551039	0.784	0.49	2.90024e-95	TrPC1	Nhsl1
1.75009e-96	0.583254	0.667	0.395	4.1577e-92	TrPC1	Iqsec1
9.31197e-95	0.537313	0.626	0.359	2.21224e-90	TrPC1	Dnmt3a
6.81009e-90	0.745482	0.909	0.708	1.61787e-85	TrPC1	Brd3
1.50399e-82	0.591323	0.818	0.564	3.57303e-78	TrPC1	Kcnq1ot1
1.47381e-80	0.509283	0.849	0.605	3.50134e-76	TrPC1	Plec
1.00149e-77	0.6228	0.779	0.55	2.37924e-73	TrPC1	Rbms2
4.78673e-77	0.581362	0.567	0.36	1.13718e-72	TrPC1	Rhox1
3.22992e-73	0.587169	0.772	0.512	7.67332e-69	TrPC1	Tanc2
1.28134e-60	0.532619	0.952	0.787	3.04408e-56	TrPC1	Wnk1
4.29074e-60	0.537593	0.53	0.331	1.01935e-55	TrPC1	Afap1
2.72757e-37	0.648179	0.582	0.435	6.4799e-33	TrPC1	Acaa1a
2.03663e-33	0.503005	0.626	0.465	4.83843e-29	TrPC1	Dock7
1.52879e-24	0.528605	0.564	0.427	3.63195e-20	TrPC1	Slc7a1
1.38303e-17	0.510724	0.796	0.661	3.28566e-13	TrPC1	Tcf12
8.26725e-143	1.08763	0.957	0.949	1.96405e-138	TrPC2	AY036118
5.81652e-129	1.39969	1	1	1.38183e-124	TrPC2	Gm42418
2.47844e-109	1.5421	0.982	0.994	5.88802e-105	TrPC2	Cmss1
3.07614e-80	1.28826	0.909	0.935	7.30798e-76	TrPC2	Lars2
6.1307e-65	1.26741	0.878	0.911	1.45647e-60	TrPC2	Camk1d
1.37229e-37	1.92465	0.505	0.418	3.26015e-33	TrPC2	Hba-a1
1.68962e-35	1.15439	0.783	0.851	4.01402e-31	TrPC2	Gphn
1.1944e-28	0.856532	0.577	0.528	2.83755e-24	TrPC2	Hbb-y
8.21065e-22	1.31351	0.736	0.82	1.9506e-17	TrPC2	Cdk8
2.95132e-20	1.37337	0.566	0.591	7.01146e-16	TrPC2	Hexb
4.2383e-19	0.700544	0.569	0.555	1.00689e-14	TrPC2	Hba-x
1.1624e-11	0.51356	0.602	0.675	2.76152e-07	TrPC2	Rgcc
2.70255e-09	2.29237	0.499	0.524	6.42045e-05	TrPC2	Hbb-bs
8.55808e-09	0.550278	0.522	0.558	0.000203314	TrPC2	Phactr1
0	2.98904	0.865	0.206	0	LaTP	Id2
0	2.79133	0.676	0.074	0	LaTP	Pou3f1
0	2.67811	0.725	0.127	0	LaTP	Id3
0	2.45186	0.854	0.156	0	LaTP	Cldn3
0	2.40813	0.615	0.04	0	LaTP	Wnt6
0	2.40623	0.772	0.106	0	LaTP	Lin28a
0	2.37474	0.862	0.409	0	LaTP	Gsto1
0	2.31973	0.789	0.101	0	LaTP	Cldn6
0	2.31546	0.824	0.142	0	LaTP	Zfp462
0	2.30598	0.831	0.222	0	LaTP	Apoc1
0	2.27872	0.626	0.134	0	LaTP	Slc2a3
0	2.27754	0.965	0.526	0	LaTP	Fabp3
0	2.22173	0.564	0.038	0	LaTP	Irx4
0	2.21227	0.763	0.122	0	LaTP	Ddah2
0	2.15476	0.805	0.241	0	LaTP	Id1
0	2.14582	0.852	0.235	0	LaTP	Myef2
0	2.08539	0.523	0.042	0	LaTP	Dnmt3l
0	2.07222	0.94	0.291	0	LaTP	Mdk
0	2.03124	0.883	0.334	0	LaTP	Fbxo21
0	1.99925	0.536	0.067	0	LaTP	Wnt7b
0	1.94855	0.772	0.203	0	LaTP	Kcnk1
0	1.9446	0.928	0.276	0	LaTP	Cdh1
0	1.87827	0.779	0.207	0	LaTP	Cdkn2a
0	1.8465	0.925	0.497	0	LaTP	Anp32a
0	1.84048	0.591	0.077	0	LaTP	Crb3
0	1.8148	0.995	0.635	0	LaTP	Bex1
0	1.78513	0.816	0.291	0	LaTP	Sdc4
0	1.74431	0.966	0.427	0	LaTP	Cldn7
0	1.73914	0.639	0.17	0	LaTP	L1td1
0	1.72531	0.564	0.104	0	LaTP	Bmp8b
0	1.70746	0.6	0.137	0	LaTP	Gldc
0	1.69434	0.668	0.125	0	LaTP	Bcl9l
0	1.68059	0.978	0.673	0	LaTP	Tceal9
0	1.65732	0.606	0.119	0	LaTP	Hmgb3
0	1.65022	0.993	0.793	0	LaTP	Bex3
0	1.63683	0.517	0.115	0	LaTP	Tcea3
0	1.63129	0.858	0.384	0	LaTP	Sall4
0	1.62973	0.601	0.119	0	LaTP	St14
0	1.62109	0.503	0.066	0	LaTP	Cldn4
0	1.6141	0.578	0.077	0	LaTP	Erf
0	1.59483	0.705	0.167	0	LaTP	Car4
0	1.58586	0.753	0.261	0	LaTP	Aes
0	1.58451	0.804	0.31	0	LaTP	Apoe
0	1.57609	0.675	0.144	0	LaTP	Bend4
0	1.57329	0.507	0.036	0	LaTP	Smad3
0	1.55972	0.669	0.155	0	LaTP	AU015836
0	1.5088	0.615	0.136	0	LaTP	Rbpms2
0	1.50178	0.915	0.507	0	LaTP	Parp1
0	1.49841	0.564	0.12	0	LaTP	Itga6
0	1.48195	0.729	0.256	0	LaTP	Tmem63b
0	1.46968	0.982	0.7	0	LaTP	Epcam
0	1.46404	0.748	0.286	0	LaTP	Pclaf
0	1.43224	0.693	0.231	0	LaTP	Egfl7
0	1.41545	0.683	0.192	0	LaTP	Ncoa3
0	1.39471	0.895	0.493	0	LaTP	Eif1ax
0	1.37571	0.728	0.283	0	LaTP	Slc29a1
0	1.33843	0.642	0.201	0	LaTP	Cuedc2
0	1.32693	0.511	0.11	0	LaTP	Hk1
0	1.32178	0.833	0.416	0	LaTP	Acer2
0	1.30841	0.88	0.358	0	LaTP	Scd2
0	1.28623	0.848	0.356	0	LaTP	Tead2
0	1.23181	0.874	0.365	0	LaTP	Ptprf
0	1.22886	0.957	0.714	0	LaTP	Hells
0	1.22067	0.854	0.42	0	LaTP	Grb10
0	1.19695	0.997	0.872	0	LaTP	Hmgn1
0	1.17394	0.985	0.827	0	LaTP	Hat1
0	1.14702	0.658	0.201	0	LaTP	Map7
0	1.0433	0.981	0.722	0	LaTP	Nedd4
0	1.04075	0.993	0.839	0	LaTP	Fkbp3
0	1.035	0.766	0.257	0	LaTP	Crip1
0	1.00287	0.995	0.869	0	LaTP	Tpi1
0	0.980989	0.979	0.769	0	LaTP	Hmgn2
0	0.975121	0.991	0.835	0	LaTP	Dek
0	0.961823	0.996	0.891	0	LaTP	Aldoa
0	0.933392	0.654	0.185	0	LaTP	Hip1
0	0.889348	0.993	0.923	0	LaTP	Pkm
0	0.880923	0.994	0.875	0	LaTP	H3f3a
0	0.795534	0.754	0.201	0	LaTP	Cited1
0	0.794309	0.997	0.945	0	LaTP	Hmgb2
0	0.767661	0.993	0.92	0	LaTP	Ldha
0	0.74731	0.996	0.931	0	LaTP	Gapdh
9.09079e-308	1.20567	0.9	0.515	2.1597e-303	LaTP	Pfkl
9.47656e-307	1.22296	0.829	0.36	2.25135e-302	LaTP	Nt5dc2
6.23843e-303	1.37996	0.752	0.31	1.48206e-298	LaTP	Rps6ka6
2.42384e-302	1.17693	0.738	0.283	5.75832e-298	LaTP	Rsf1
2.11807e-297	1.14265	0.502	0.113	5.03189e-293	LaTP	Cxadr
1.57489e-296	1.41745	0.593	0.18	3.74145e-292	LaTP	Ak4
8.85636e-296	3.05833	0.802	0.391	2.10401e-291	LaTP	Wfdc2
6.65663e-292	1.37813	0.789	0.353	1.58141e-287	LaTP	Hmga2
8.46395e-290	1.17341	0.948	0.628	2.01078e-285	LaTP	Cenpf
3.20096e-287	1.0901	0.619	0.192	7.60452e-283	LaTP	Gm26542
4.82725e-287	1.38025	0.708	0.292	1.14681e-282	LaTP	Spint1
6.04595e-287	1.29089	0.626	0.204	1.43634e-282	LaTP	Bspry
9.77577e-283	1.16961	0.75	0.311	2.32243e-278	LaTP	Ctdsp2
3.42034e-279	1.14585	0.601	0.193	8.12571e-275	LaTP	Ski
2.75497e-275	1.0115	0.981	0.817	6.54497e-271	LaTP	Chd4
1.12195e-272	1.15062	0.883	0.502	2.66542e-268	LaTP	Mybl2
3.09453e-271	0.838515	0.983	0.806	7.35167e-267	LaTP	Fkbp4
1.9774e-270	1.16282	0.835	0.425	4.6977e-266	LaTP	Cdca7
8.34687e-269	1.00441	0.958	0.703	1.98297e-264	LaTP	Tcof1
1.11904e-268	0.797459	0.58	0.154	2.65851e-264	LaTP	Kif21a
4.41526e-268	0.790259	0.993	0.864	1.04893e-263	LaTP	Nasp
8.79144e-266	0.747694	0.991	0.877	2.08858e-261	LaTP	Pgam1
9.3139e-264	1.2165	0.716	0.304	2.2127e-259	LaTP	Tmed1
3.57765e-257	1.08765	0.929	0.631	8.49941e-253	LaTP	Mcm6
2.8927e-256	1.0448	0.942	0.675	6.87218e-252	LaTP	Paics
3.97909e-256	1.23088	0.764	0.372	9.45312e-252	LaTP	Hmga1
3.80694e-255	0.725548	0.993	0.88	9.04414e-251	LaTP	Hnrnpab
4.53676e-255	1.14106	0.85	0.471	1.0778e-250	LaTP	Lbr
7.87595e-255	1.22188	0.613	0.22	1.87109e-250	LaTP	Tlcd1
3.38124e-254	1.10974	0.615	0.217	8.0328e-250	LaTP	AU020206
2.00575e-252	1.17028	0.662	0.262	4.76505e-248	LaTP	Echdc2
4.927e-252	0.983079	0.834	0.428	1.17051e-247	LaTP	Psme1
3.2278e-250	0.65552	0.995	0.908	7.66829e-246	LaTP	Hnrnpa1
8.5213e-250	0.756623	0.987	0.818	2.02441e-245	LaTP	Denr
9.71526e-248	1.11007	0.77	0.376	2.30806e-243	LaTP	Rbm38
1.01976e-245	1.01348	0.946	0.714	2.42264e-241	LaTP	G3bp2
3.30676e-244	0.856325	0.979	0.774	7.85587e-240	LaTP	Dctpp1
1.10321e-243	1.00974	0.947	0.742	2.6209e-239	LaTP	Park7
4.16403e-243	0.82422	0.786	0.316	9.89248e-239	LaTP	Rbp1
1.03556e-240	0.906751	0.961	0.747	2.46017e-236	LaTP	Ppp1cc
3.29753e-237	0.903759	0.983	0.805	7.83393e-233	LaTP	Lmnb1
1.8563e-236	1.14166	0.679	0.297	4.41001e-232	LaTP	Xpo5
4.26888e-236	0.899912	0.589	0.207	1.01416e-231	LaTP	Ppp2r5a
4.28137e-236	1.02898	0.885	0.544	1.01712e-231	LaTP	Cnpy2
3.20128e-234	1.12468	0.773	0.367	7.60529e-230	LaTP	1700017B05Rik
7.7327e-233	1.24742	0.622	0.249	1.83706e-228	LaTP	Dgat2
8.68951e-232	1.09086	0.532	0.166	2.06437e-227	LaTP	Tex15
1.29927e-229	1.02894	0.822	0.48	3.08667e-225	LaTP	Ssbp3
7.66204e-229	1.39528	0.578	0.211	1.82027e-224	LaTP	Tuba4a
1.8818e-228	0.534557	0.996	0.951	4.47059e-224	LaTP	Ybx1
2.02035e-228	1.19268	0.681	0.307	4.79974e-224	LaTP	Cnn3
3.3916e-227	0.83053	0.984	0.833	8.05742e-223	LaTP	Eno1
1.72517e-226	1.06276	0.689	0.306	4.0985e-222	LaTP	Znrf3
5.91352e-226	0.864929	0.97	0.763	1.40488e-221	LaTP	Zfp106
7.27012e-226	0.8931	0.817	0.454	1.72716e-221	LaTP	Rbpj
2.35487e-225	0.670032	0.991	0.872	5.59447e-221	LaTP	Morf4l1
2.35519e-225	1.18184	0.646	0.267	5.59521e-221	LaTP	Aunip
2.79462e-225	1.12829	0.685	0.267	6.63918e-221	LaTP	Pdgfa
1.05404e-224	0.700223	0.993	0.856	2.50409e-220	LaTP	Hdgf
2.35154e-224	1.10679	0.554	0.186	5.58656e-220	LaTP	Vegfb
3.76435e-224	0.62932	0.995	0.927	8.94297e-220	LaTP	Mif
1.06356e-223	0.532818	0.997	0.954	2.5267e-219	LaTP	Serbp1
1.12976e-222	2.14258	0.596	0.251	2.68397e-218	LaTP	Ddah1
1.54343e-221	0.725061	0.992	0.866	3.66673e-217	LaTP	Pgk1
4.94048e-221	1.15586	0.599	0.228	1.17371e-216	LaTP	Fundc2
5.72575e-221	0.891195	0.958	0.701	1.36027e-216	LaTP	Apex1
9.35287e-221	0.814403	0.984	0.823	2.22196e-216	LaTP	Dut
1.90727e-220	0.880147	0.964	0.733	4.53111e-216	LaTP	Plp2
3.25383e-219	0.989511	0.825	0.498	7.73012e-215	LaTP	Trim71
7.45886e-219	0.63524	0.528	0.169	1.772e-214	LaTP	Rnf149
8.59751e-219	1.29699	0.666	0.296	2.04251e-214	LaTP	Bnip3
1.72533e-217	0.606626	0.995	0.916	4.09887e-213	LaTP	Prdx1
3.1242e-215	0.917565	0.893	0.57	7.42216e-211	LaTP	Umps
4.80419e-215	0.897492	0.919	0.642	1.14133e-210	LaTP	Tmpo
1.98513e-214	0.998095	0.885	0.577	4.71608e-210	LaTP	Mcm4
2.89354e-214	0.811546	0.96	0.775	6.87418e-210	LaTP	Knop1
9.22058e-214	1.02598	0.774	0.405	2.19053e-209	LaTP	Ppp5c
3.19015e-212	1.02796	0.697	0.336	7.57885e-208	LaTP	Atm
1.04577e-208	0.742023	0.981	0.783	2.48444e-204	LaTP	2810004N23Rik
5.68287e-206	0.589805	0.993	0.875	1.35008e-201	LaTP	Pdap1
1.32945e-205	0.993489	0.778	0.439	3.15838e-201	LaTP	Rraga
6.47622e-205	1.04693	0.783	0.434	1.53856e-200	LaTP	Myh10
2.69981e-201	0.931695	0.748	0.369	6.41393e-197	LaTP	Cmtm7
1.60987e-199	0.923211	0.852	0.477	3.82458e-195	LaTP	Slc9a3r1
4.19746e-198	0.988285	0.814	0.463	9.97192e-194	LaTP	Ung
1.67797e-197	1.09458	0.571	0.222	3.98634e-193	LaTP	Cgn
2.4526e-197	0.732211	0.895	0.496	5.82664e-193	LaTP	Tcf7l1
9.88518e-197	1.08626	0.515	0.188	2.34842e-192	LaTP	Cic
1.39524e-196	1.02019	0.617	0.261	3.31467e-192	LaTP	Casp3
1.00443e-195	0.675631	0.982	0.812	2.38622e-191	LaTP	Atp6v1f
4.2739e-195	0.800638	0.878	0.576	1.01535e-190	LaTP	Adk
1.22467e-194	1.00101	0.74	0.398	2.90945e-190	LaTP	Psmb10
1.44701e-194	0.786696	0.725	0.333	3.43766e-190	LaTP	Ehd1
2.78977e-194	1.18658	0.679	0.339	6.62765e-190	LaTP	Pcbp4
3.6563e-194	0.986478	0.84	0.523	8.68627e-190	LaTP	Zmynd19
7.41161e-194	0.699875	0.974	0.81	1.76078e-189	LaTP	Cebpz
8.74834e-194	0.868512	0.957	0.65	2.07834e-189	LaTP	Utf1
1.95029e-193	0.869949	0.915	0.646	4.63331e-189	LaTP	Uhrf1
2.19754e-193	0.945855	0.776	0.435	5.22069e-189	LaTP	Shmt1
2.52507e-192	0.973683	0.615	0.25	5.99881e-188	LaTP	Iffo2
6.35714e-192	0.901181	0.708	0.35	1.51027e-187	LaTP	Frs2
7.88674e-192	0.954971	0.545	0.204	1.87365e-187	LaTP	Keap1
9.88247e-192	0.586318	0.995	0.886	2.34778e-187	LaTP	Snrpd2
5.35391e-191	0.581983	0.996	0.893	1.27193e-186	LaTP	Uqcr11
6.82388e-191	0.818002	0.648	0.283	1.62115e-186	LaTP	Esrp1
1.06338e-190	0.860598	0.76	0.373	2.52627e-186	LaTP	Kif23
3.05101e-190	0.82066	0.972	0.765	7.24827e-186	LaTP	Prdx6
1.18288e-189	0.78067	0.714	0.343	2.81016e-185	LaTP	Lrrfip1
1.1139e-188	0.802463	0.945	0.677	2.6463e-184	LaTP	Ndufv3
2.19265e-188	0.938816	0.866	0.562	5.20908e-184	LaTP	Cdc20
5.06362e-188	0.842868	0.838	0.534	1.20296e-183	LaTP	Hspbap1
8.67902e-188	0.842863	0.8	0.473	2.06187e-183	LaTP	Blmh
3.70583e-187	0.771181	0.96	0.745	8.80395e-183	LaTP	Mrpl34
1.14592e-186	0.644768	0.991	0.868	2.72237e-182	LaTP	Cox7b
5.27607e-186	0.559413	1	0.988	1.25344e-181	LaTP	Ncl
4.62986e-185	1.01771	0.862	0.547	1.09992e-180	LaTP	Gga2
1.40929e-184	0.822176	0.961	0.76	3.34804e-180	LaTP	Cks1b
7.75578e-182	0.611406	0.984	0.832	1.84254e-177	LaTP	Sf3b2
8.72886e-182	1.0169	0.62	0.289	2.07372e-177	LaTP	Synrg
1.19603e-181	0.782811	0.8	0.435	2.84141e-177	LaTP	Cyba
8.55603e-181	0.977349	0.614	0.279	2.03266e-176	LaTP	Lsm10
1.01506e-180	0.746027	0.942	0.701	2.41147e-176	LaTP	Rif1
1.30884e-180	0.973952	0.715	0.384	3.10941e-176	LaTP	Nudt19
2.17333e-180	0.83584	0.833	0.505	5.16318e-176	LaTP	Plin3
5.16574e-180	0.561831	0.99	0.863	1.22723e-175	LaTP	Nucks1
6.92881e-180	0.835192	0.71	0.338	1.64608e-175	LaTP	Lsr
5.24026e-178	0.565683	0.991	0.873	1.24493e-173	LaTP	Nudc
5.96008e-178	0.919111	0.796	0.478	1.41594e-173	LaTP	Dhfr
7.81195e-178	0.586983	0.989	0.879	1.85588e-173	LaTP	Tpr
1.9175e-177	0.850892	0.86	0.554	4.55541e-173	LaTP	Spint2
3.39275e-176	0.772493	0.874	0.574	8.06015e-172	LaTP	Fem1b
9.88131e-176	0.879468	0.535	0.207	2.3475e-171	LaTP	Nadk2
5.3045e-175	0.739728	0.957	0.765	1.26019e-170	LaTP	Sumo1
6.07011e-175	0.673708	0.976	0.795	1.44208e-170	LaTP	Skp1a
2.58524e-174	1.01751	0.522	0.209	6.14175e-170	LaTP	Eci1
8.76488e-174	0.995269	0.695	0.371	2.08227e-169	LaTP	Psmc3ip
1.77076e-173	0.926983	0.681	0.338	4.2068e-169	LaTP	Esco2
2.75035e-173	1.07678	0.598	0.277	6.534e-169	LaTP	Wtip
5.69928e-173	1.27678	0.663	0.351	1.35398e-168	LaTP	Lmo4
5.76082e-173	0.898806	0.775	0.461	1.3686e-168	LaTP	Thyn1
2.06978e-172	0.548343	0.99	0.858	4.91718e-168	LaTP	Hnrnpa0
3.07984e-171	0.653223	0.982	0.825	7.31678e-167	LaTP	Smarca5
3.7946e-170	0.682553	0.975	0.825	9.01482e-166	LaTP	Supt16
4.61704e-170	0.90804	0.581	0.255	1.09687e-165	LaTP	Pdk1
7.35231e-169	0.708603	0.948	0.71	1.74669e-164	LaTP	Dpy30
4.7748e-167	0.782061	0.966	0.788	1.13435e-162	LaTP	Top2a
8.03307e-167	0.704335	0.944	0.715	1.90842e-162	LaTP	Rbmxl1
2.82566e-166	0.582028	0.689	0.316	6.71291e-162	LaTP	Rassf3
4.65589e-166	0.868469	0.694	0.377	1.1061e-161	LaTP	Upf3b
1.45937e-165	0.970546	0.668	0.347	3.46703e-161	LaTP	Tmem2
1.78897e-165	0.802804	0.82	0.521	4.25005e-161	LaTP	Rfc5
1.68504e-163	0.811714	0.88	0.608	4.00315e-159	LaTP	Rrp1b
5.7259e-163	0.76922	0.915	0.647	1.3603e-158	LaTP	Ppil1
2.24637e-162	0.870096	0.758	0.452	5.33671e-158	LaTP	Acsl3
2.72993e-162	0.743618	0.879	0.601	6.48548e-158	LaTP	Nisch
9.17663e-162	0.791738	0.903	0.656	2.18009e-157	LaTP	Mkrn1
1.13385e-161	0.826008	0.895	0.6	2.6937e-157	LaTP	Isyna1
1.51757e-161	0.763356	0.852	0.493	3.6053e-157	LaTP	Cmtm8
1.63685e-161	0.74802	0.928	0.692	3.88867e-157	LaTP	Mcm3
2.04572e-161	0.997552	0.528	0.22	4.86002e-157	LaTP	Cadm1
5.28142e-161	0.838271	0.738	0.419	1.25471e-156	LaTP	Tmem189
1.3103e-159	0.621784	0.981	0.803	3.11288e-155	LaTP	Ndufs6
5.61228e-159	0.872113	0.663	0.342	1.33331e-154	LaTP	Bag4
7.62917e-159	0.764351	0.883	0.62	1.81246e-154	LaTP	Tfam
9.05321e-157	0.623695	0.97	0.806	2.15077e-152	LaTP	U2surp
1.3609e-156	0.885766	0.667	0.349	3.2331e-152	LaTP	Sh3bp1
6.60832e-156	0.746505	0.917	0.672	1.56994e-151	LaTP	Anp32e
3.46073e-155	0.854895	0.766	0.481	8.22167e-151	LaTP	Msh2
6.82015e-155	0.762423	0.807	0.515	1.62026e-150	LaTP	Fkbp8
1.22934e-153	0.642686	0.911	0.588	2.92054e-149	LaTP	H2afv
1.75821e-153	0.69832	0.955	0.725	4.17698e-149	LaTP	Ddx27
4.54393e-153	0.82542	0.671	0.326	1.0795e-148	LaTP	Ap1m2
7.19635e-153	0.72443	0.783	0.467	1.70964e-148	LaTP	Kif15
7.89405e-153	0.671956	0.931	0.699	1.87539e-148	LaTP	Rcc2
1.18185e-152	0.624189	0.975	0.791	2.80773e-148	LaTP	Siva1
6.9645e-152	0.583609	0.983	0.831	1.65456e-147	LaTP	Lyar
1.51814e-151	0.922177	0.601	0.286	3.60665e-147	LaTP	Casz1
7.04975e-151	0.605898	0.852	0.528	1.67481e-146	LaTP	Slc25a13
1.7037e-150	0.874463	0.703	0.406	4.04748e-146	LaTP	Abhd11
1.72888e-150	0.729049	0.847	0.55	4.1073e-146	LaTP	Pmf1
7.08094e-150	0.682268	0.953	0.741	1.68222e-145	LaTP	Sfr1
1.54242e-149	1.01921	0.633	0.33	3.66433e-145	LaTP	Clcn5
2.33827e-147	0.623454	0.963	0.758	5.55502e-143	LaTP	Bcas2
2.34261e-147	0.870127	0.881	0.625	5.56533e-143	LaTP	Prc1
1.05809e-146	0.512847	0.986	0.849	2.5137e-142	LaTP	Zc3h15
2.81486e-146	0.652708	0.919	0.689	6.68725e-142	LaTP	Rae1
6.01033e-146	0.600479	0.814	0.525	1.42787e-141	LaTP	Zfp609
2.44956e-145	0.705784	0.907	0.62	5.81943e-141	LaTP	Tmem97
2.71147e-145	0.679522	0.93	0.699	6.44163e-141	LaTP	Tipin
1.0714e-144	0.754807	0.782	0.445	2.54532e-140	LaTP	Fbxo5
1.22789e-144	0.966482	0.55	0.254	2.9171e-140	LaTP	Grb7
1.75617e-143	0.787807	0.56	0.253	4.17213e-139	LaTP	Glt1d1
3.27068e-143	0.731653	0.623	0.3	7.77014e-139	LaTP	Lpcat1
3.66645e-143	0.715108	0.855	0.543	8.71039e-139	LaTP	Nudt4
6.69686e-143	1.07018	0.511	0.226	1.59097e-138	LaTP	Prelid2
7.05258e-143	0.714077	0.862	0.579	1.67548e-138	LaTP	Ccnb2
1.49299e-142	0.870311	0.785	0.464	3.54689e-138	LaTP	Slc16a3
2.06763e-142	0.704615	0.904	0.648	4.91207e-138	LaTP	Dnajc21
3.35376e-142	0.712576	0.877	0.615	7.96753e-138	LaTP	Bri3bp
5.21706e-142	0.563879	0.979	0.809	1.23942e-137	LaTP	Gpi1
3.05201e-141	0.74444	0.762	0.448	7.25067e-137	LaTP	Cebpb
6.04991e-141	0.748005	0.795	0.512	1.43728e-136	LaTP	Slc25a39
7.15376e-141	0.603448	0.974	0.783	1.69952e-136	LaTP	Cdk4
3.59396e-140	0.633603	0.937	0.7	8.53816e-136	LaTP	Mcm7
4.00689e-140	0.721433	0.678	0.373	9.51918e-136	LaTP	Fgfr1op
1.03141e-139	0.710971	0.597	0.281	2.45033e-135	LaTP	Stard10
1.84512e-139	0.626318	0.961	0.754	4.38346e-135	LaTP	Mrpl42
2.19281e-139	0.697728	0.919	0.671	5.20946e-135	LaTP	Cnih4
2.23126e-139	0.794489	0.728	0.441	5.30081e-135	LaTP	Bckdk
3.06622e-139	0.618898	0.94	0.738	7.28441e-135	LaTP	Tcerg1
4.22229e-139	0.782841	0.857	0.576	1.00309e-134	LaTP	Hmmr
5.33816e-139	0.772265	0.728	0.435	1.26819e-134	LaTP	Trim37
1.02284e-138	0.542106	0.989	0.852	2.42996e-134	LaTP	Rpl13a
1.60544e-138	0.596509	0.974	0.789	3.81405e-134	LaTP	Cbx1
6.41772e-138	0.662345	0.835	0.55	1.52466e-133	LaTP	Acadm
6.82637e-138	0.53562	0.98	0.835	1.62174e-133	LaTP	Taf1d
8.79721e-138	0.618119	0.862	0.543	2.08995e-133	LaTP	Ptms
1.02134e-137	0.707821	0.818	0.544	2.4264e-133	LaTP	Mcm2
1.37594e-137	1.22312	0.781	0.516	3.26882e-133	LaTP	Dnmt3b
1.81066e-137	0.756657	0.83	0.55	4.30159e-133	LaTP	Fasn
2.00037e-136	0.656185	0.901	0.633	4.75228e-132	LaTP	Fam60a
2.34105e-136	0.916504	0.562	0.273	5.56163e-132	LaTP	Esrp2
2.78395e-136	0.588829	0.983	0.82	6.61383e-132	LaTP	Wdr43
3.2143e-136	0.695921	0.903	0.606	7.6362e-132	LaTP	Rangrf
4.66126e-136	0.687879	0.84	0.562	1.10737e-131	LaTP	Polr3g
7.06664e-136	0.569777	0.961	0.757	1.67882e-131	LaTP	Cbx5
1.04197e-135	0.645939	0.923	0.663	2.4754e-131	LaTP	Ccnb1
1.53585e-135	0.659261	0.627	0.313	3.64871e-131	LaTP	Patj
2.97977e-135	0.763044	0.754	0.47	7.07903e-131	LaTP	Ptdss2
3.18106e-135	0.672376	0.764	0.473	7.55725e-131	LaTP	Eed
5.36995e-135	0.950263	0.623	0.338	1.27574e-130	LaTP	Fpgs
1.3857e-134	0.53952	0.936	0.716	3.29201e-130	LaTP	Rbm26
6.64166e-134	0.709743	0.817	0.551	1.57786e-129	LaTP	Tdg
7.41275e-134	0.691141	0.862	0.604	1.76105e-129	LaTP	Rfc2
9.82338e-134	0.799229	0.71	0.421	2.33374e-129	LaTP	Arl2
1.74203e-133	0.659293	0.687	0.371	4.13853e-129	LaTP	Fnbp1l
2.31124e-133	0.831674	0.587	0.304	5.49082e-129	LaTP	Tcf3
6.26372e-133	0.687751	0.568	0.273	1.48807e-128	LaTP	Ubqln4
1.24145e-132	0.523196	0.989	0.888	2.94932e-128	LaTP	Prrc2c
1.48824e-132	0.628153	0.945	0.741	3.53561e-128	LaTP	Pdcd11
1.61486e-132	0.593706	0.948	0.726	3.83642e-128	LaTP	Paip2
2.07141e-132	0.756345	0.77	0.462	4.92104e-128	LaTP	Sigmar1
3.16683e-132	0.65418	0.909	0.66	7.52344e-128	LaTP	Lig1
3.68831e-132	1.19118	0.525	0.248	8.76232e-128	LaTP	Akap17b
7.45917e-132	0.667253	0.756	0.435	1.77208e-127	LaTP	Myl12b
1.01472e-131	0.574754	0.979	0.79	2.41066e-127	LaTP	Polr2e
1.11396e-131	0.621473	0.967	0.787	2.64644e-127	LaTP	Nolc1
4.36567e-131	0.540922	0.791	0.454	1.03715e-126	LaTP	Rtn1
6.81657e-130	0.609706	0.938	0.741	1.61941e-125	LaTP	Trim28
7.00047e-130	0.799755	0.515	0.23	1.6631e-125	LaTP	Rab15
1.58502e-129	0.513062	0.986	0.882	3.76553e-125	LaTP	Hspa4
2.31962e-129	0.742083	0.814	0.547	5.51072e-125	LaTP	Chaf1a
5.67649e-129	0.813444	0.613	0.328	1.34856e-124	LaTP	Paip1
9.276e-129	0.624815	0.928	0.711	2.2037e-124	LaTP	Ftsj3
1.86629e-128	0.530448	0.84	0.567	4.43374e-124	LaTP	Suclg2
2.23405e-128	0.735999	0.791	0.521	5.30744e-124	LaTP	Cebpzos
2.50473e-128	0.79557	0.528	0.247	5.95049e-124	LaTP	Ncaph
3.3728e-128	0.540179	0.981	0.81	8.01276e-124	LaTP	Tomm40
3.96142e-128	0.619798	0.967	0.761	9.41115e-124	LaTP	Mak16
4.2423e-128	0.747893	0.705	0.413	1.00784e-123	LaTP	Pmvk
4.67023e-128	0.507295	0.981	0.836	1.10951e-123	LaTP	Pebp1
6.37304e-128	0.811521	0.615	0.334	1.51404e-123	LaTP	Llgl2
1.76594e-127	0.629215	0.921	0.555	4.19534e-123	LaTP	Ckb
2.39808e-127	0.559678	0.958	0.769	5.69712e-123	LaTP	Ssrp1
2.682e-127	0.746868	0.713	0.442	6.37162e-123	LaTP	Cox11
7.56527e-127	0.678961	0.848	0.593	1.79728e-122	LaTP	Ppat
1.4123e-126	0.637771	0.918	0.674	3.35519e-122	LaTP	Mrpl36
1.55442e-126	0.597543	0.91	0.7	3.69283e-122	LaTP	Cdc5l
4.99263e-126	0.607588	0.933	0.702	1.1861e-121	LaTP	Mlf2
1.14254e-125	0.782381	0.637	0.35	2.71434e-121	LaTP	Kif20a
3.58071e-125	0.589242	0.826	0.551	8.50669e-121	LaTP	Mapk14
3.71677e-125	0.770089	0.626	0.342	8.82994e-121	LaTP	Ubald1
3.77962e-125	0.543776	0.97	0.78	8.97924e-121	LaTP	Pfdn6
1.03174e-124	0.769479	0.598	0.316	2.4511e-120	LaTP	Cdca5
1.91014e-124	0.753237	0.807	0.548	4.53792e-120	LaTP	Smarcd1
2.86534e-124	0.686917	0.802	0.528	6.8072e-120	LaTP	Coa7
3.12505e-124	0.545232	0.984	0.817	7.42418e-120	LaTP	Nop10
3.57388e-124	0.71746	0.748	0.477	8.49046e-120	LaTP	Haus1
3.64159e-124	0.658449	0.67	0.357	8.65133e-120	LaTP	Scd1
6.61291e-124	0.885367	0.61	0.319	1.57103e-119	LaTP	Hist1h4h
9.72007e-124	0.541202	0.956	0.61	2.3092e-119	LaTP	Klhl13
2.195e-123	0.629003	0.876	0.62	5.21467e-119	LaTP	Gatad1
3.40237e-123	0.705641	0.779	0.493	8.08302e-119	LaTP	Plk1
1.01196e-122	0.519373	0.954	0.764	2.40411e-118	LaTP	Sae1
3.12711e-122	0.581365	0.945	0.767	7.42907e-118	LaTP	Arglu1
1.03945e-121	0.597924	0.894	0.655	2.46943e-117	LaTP	Uchl5
1.12502e-121	0.571612	0.586	0.301	2.67272e-117	LaTP	Zfp292
1.89713e-121	0.555635	0.767	0.496	4.50702e-117	LaTP	Vkorc1l1
3.08067e-121	0.569308	0.954	0.741	7.31876e-117	LaTP	Mrpl28
6.15497e-121	0.653307	0.749	0.436	1.46224e-116	LaTP	Dtl
8.14991e-121	0.668009	0.614	0.327	1.93617e-116	LaTP	Airn
1.1734e-120	0.773834	0.548	0.274	2.78764e-116	LaTP	Lrrc42
1.5894e-120	0.559505	0.971	0.793	3.77593e-116	LaTP	Ppm1g
2.82429e-120	0.750833	0.562	0.29	6.70966e-116	LaTP	Ubxn7
5.30755e-120	0.70001	0.562	0.285	1.26092e-115	LaTP	Cit
7.21243e-120	0.558632	0.894	0.661	1.71346e-115	LaTP	Nudcd3
2.46454e-119	0.583368	0.935	0.728	5.85502e-115	LaTP	Gmps
2.49502e-119	0.519906	0.971	0.798	5.92742e-115	LaTP	Cdc37
2.81229e-119	0.671146	0.644	0.372	6.68116e-115	LaTP	Aven
1.46243e-118	0.835081	0.54	0.27	3.4743e-114	LaTP	Ercc6l
1.8074e-118	0.536258	0.961	0.787	4.29385e-114	LaTP	Gtpbp4
2.05951e-118	0.680484	0.758	0.495	4.89278e-114	LaTP	Gins4
6.21629e-118	0.571302	0.738	0.453	1.4768e-113	LaTP	Smad4
7.07693e-118	0.767381	0.705	0.445	1.68127e-113	LaTP	Nfyb
9.14254e-118	0.732916	0.65	0.369	2.17199e-113	LaTP	Msh6
1.06589e-117	0.646485	0.707	0.441	2.53223e-113	LaTP	Gsk3a
1.42906e-117	0.592563	0.929	0.67	3.39502e-113	LaTP	Tecr
2.56941e-117	0.580118	0.96	0.756	6.10414e-113	LaTP	Pgp
2.80884e-117	0.586545	0.911	0.682	6.67297e-113	LaTP	Gart
2.9937e-117	0.782712	0.566	0.299	7.11214e-113	LaTP	Arfip2
3.0598e-117	0.580587	0.899	0.679	7.26916e-113	LaTP	Acbd6
3.705e-117	0.593324	0.8	0.533	8.80197e-113	LaTP	Spats2
2.00024e-116	0.669028	0.764	0.495	4.75197e-112	LaTP	Ect2
2.20071e-116	0.56788	0.674	0.396	5.22822e-112	LaTP	Asxl1
3.38055e-116	0.521999	0.968	0.796	8.03118e-112	LaTP	Rnps1
4.29317e-116	0.624708	0.808	0.553	1.01993e-111	LaTP	Dtd1
5.29392e-116	0.636912	0.795	0.512	1.25768e-111	LaTP	Aurka
5.41834e-116	0.568826	0.909	0.66	1.28723e-111	LaTP	Wbp4
5.52646e-116	0.554001	0.879	0.626	1.31292e-111	LaTP	Iws1
7.05307e-116	0.583549	0.512	0.237	1.6756e-111	LaTP	Zfp704
1.04639e-115	0.697778	0.696	0.387	2.4859e-111	LaTP	Tmem54
2.31109e-114	0.573609	0.942	0.738	5.49045e-110	LaTP	Snw1
2.99498e-114	0.601455	0.553	0.277	7.11517e-110	LaTP	Nav2
3.37146e-114	0.679574	0.508	0.244	8.00958e-110	LaTP	Auh
8.40057e-114	0.514448	0.961	0.776	1.99572e-109	LaTP	Zmat2
1.45291e-113	0.550538	0.952	0.753	3.45167e-109	LaTP	Arpc5l
1.52781e-113	0.692429	0.63	0.35	3.62963e-109	LaTP	Rtca
5.36732e-113	0.703065	0.67	0.377	1.27511e-108	LaTP	Nusap1
5.84878e-113	0.618352	0.807	0.528	1.38949e-108	LaTP	Kif20b
9.362e-113	0.795864	0.523	0.261	2.22413e-108	LaTP	Rhebl1
1.14728e-112	0.650569	0.546	0.261	2.72559e-108	LaTP	Lactb2
1.22574e-112	0.590564	0.826	0.568	2.91198e-108	LaTP	3110082I17Rik
1.5874e-112	0.590787	0.749	0.466	3.77119e-108	LaTP	Mcm10
7.18613e-112	0.578243	0.869	0.618	1.70721e-107	LaTP	Glo1
2.01522e-111	0.577413	0.916	0.695	4.78757e-107	LaTP	Pbdc1
2.47234e-111	0.669898	0.672	0.388	5.87354e-107	LaTP	Gas2l1
3.28784e-111	0.813201	0.507	0.251	7.81092e-107	LaTP	Cenpm
2.49543e-110	0.719542	0.585	0.323	5.9284e-106	LaTP	Agtrap
6.06014e-110	0.610389	0.918	0.675	1.43971e-105	LaTP	Rp9
6.54222e-110	0.577008	0.792	0.531	1.55424e-105	LaTP	Pafah1b3
2.8584e-109	0.667482	0.717	0.463	6.79069e-105	LaTP	Tada2a
4.27301e-109	0.637014	0.731	0.458	1.01514e-104	LaTP	Bub1b
5.16391e-109	0.831337	0.502	0.243	1.22679e-104	LaTP	Pbx3
1.98676e-108	0.688237	0.596	0.327	4.71995e-104	LaTP	Nek2
7.06039e-108	0.610055	0.854	0.6	1.67734e-103	LaTP	Rrs1
8.63498e-108	0.609719	0.895	0.68	2.05141e-103	LaTP	Bms1
1.16736e-107	0.594999	0.884	0.63	2.77329e-103	LaTP	Mrps34
1.85571e-107	0.614238	0.638	0.36	4.40862e-103	LaTP	Smim1
3.70952e-107	0.531579	0.627	0.353	8.81271e-103	LaTP	Limk2
5.21763e-107	0.572367	0.813	0.554	1.23955e-102	LaTP	Puf60
6.25922e-107	0.500905	0.901	0.7	1.487e-102	LaTP	Bptf
6.35841e-107	0.546289	0.899	0.675	1.51057e-102	LaTP	Larp7
9.12408e-107	0.539722	0.923	0.684	2.16761e-102	LaTP	Bri3
1.31865e-106	0.578679	0.926	0.7	3.13272e-102	LaTP	Clns1a
2.51981e-106	0.576439	0.823	0.559	5.98631e-102	LaTP	Mtch1
5.67614e-106	0.584574	0.793	0.55	1.34848e-101	LaTP	Ctage5
6.69754e-106	0.500114	0.736	0.474	1.59113e-101	LaTP	Bmpr1a
1.26965e-105	0.620347	0.592	0.331	3.01632e-101	LaTP	Ttll4
3.24318e-105	0.51083	0.972	0.761	7.70482e-101	LaTP	Cdca8
5.30212e-105	0.649448	0.536	0.266	1.25962e-100	LaTP	Tfdp2
2.80442e-104	0.521952	0.904	0.676	6.66246e-100	LaTP	Mtch2
5.48186e-104	0.527197	0.865	0.62	1.30233e-99	LaTP	Cops3
8.61588e-104	0.588269	0.721	0.452	2.04688e-99	LaTP	Mis18bp1
8.77531e-104	0.586877	0.9	0.66	2.08475e-99	LaTP	Rrp8
1.10395e-103	0.527612	0.949	0.734	2.62265e-99	LaTP	Npm3
1.45817e-103	0.657622	0.5	0.238	3.46418e-99	LaTP	Mvd
1.94806e-103	0.626382	0.764	0.52	4.628e-99	LaTP	Terf1
4.21348e-103	0.531158	0.836	0.597	1.001e-98	LaTP	Cul5
4.43333e-103	0.697858	0.601	0.339	1.05323e-98	LaTP	Trip10
5.74664e-103	0.536825	0.734	0.464	1.36523e-98	LaTP	Knl1
7.77266e-103	0.535063	0.826	0.576	1.84655e-98	LaTP	Ckap5
9.55704e-103	0.728745	0.795	0.565	2.27046e-98	LaTP	Cpne3
1.52981e-102	0.809705	0.523	0.267	3.63437e-98	LaTP	Klf9
1.74541e-102	0.539372	0.94	0.763	4.14658e-98	LaTP	Thrap3
3.92857e-102	0.66269	0.947	0.733	9.3331e-98	LaTP	Ube2c
4.51951e-102	0.553806	0.869	0.638	1.0737e-97	LaTP	Polr1c
4.69716e-102	0.659792	0.587	0.33	1.11591e-97	LaTP	Fignl1
6.66291e-102	0.525857	0.94	0.737	1.58291e-97	LaTP	Pum3
2.38555e-101	0.567006	0.78	0.53	5.66735e-97	LaTP	Rnmt
3.24852e-101	0.549872	0.562	0.308	7.71752e-97	LaTP	Gmfg
1.00874e-100	0.53075	0.644	0.387	2.39647e-96	LaTP	Cbfa2t2
1.17996e-100	0.600906	0.789	0.54	2.80322e-96	LaTP	Naf1
1.36607e-100	0.5418	0.806	0.551	3.24537e-96	LaTP	Hnrnph3
4.16403e-100	0.591622	0.695	0.441	9.8925e-96	LaTP	Gnl3l
5.68479e-100	0.541582	0.835	0.57	1.35054e-95	LaTP	Sgol1
5.95972e-100	0.660827	0.564	0.297	1.41585e-95	LaTP	Rnf17
6.69982e-100	0.676622	0.533	0.263	1.59168e-95	LaTP	Itih5
9.54192e-100	0.553473	0.903	0.691	2.26687e-95	LaTP	Nop14
2.48111e-99	0.568162	0.774	0.532	5.89438e-95	LaTP	Usp39
2.90061e-99	0.687201	0.64	0.394	6.89098e-95	LaTP	Comtd1
7.36123e-99	0.702838	0.521	0.274	1.74881e-94	LaTP	E2f1
1.4808e-98	0.705018	0.639	0.401	3.51793e-94	LaTP	Dcaf4
2.18631e-98	0.564732	0.827	0.585	5.19402e-94	LaTP	Naa10
2.37223e-98	0.660287	0.644	0.389	5.63571e-94	LaTP	Gins2
6.28338e-98	0.573973	0.867	0.587	1.49274e-93	LaTP	Dkc1
6.94362e-98	0.553312	0.777	0.53	1.6496e-93	LaTP	Gde1
2.1325e-97	0.587583	0.654	0.388	5.06618e-93	LaTP	Ptprk
2.91526e-97	0.659314	0.787	0.541	6.92577e-93	LaTP	Gng2
3.00885e-97	0.554095	0.681	0.429	7.14812e-93	LaTP	Xrcc6
6.17696e-97	0.532062	0.889	0.65	1.46746e-92	LaTP	Tpx2
8.50122e-97	0.605136	0.691	0.45	2.01963e-92	LaTP	Wdr73
1.17486e-96	0.545124	0.875	0.645	2.79112e-92	LaTP	Mrpl49
1.30553e-96	0.616399	0.69	0.442	3.10156e-92	LaTP	Adipor2
3.82855e-96	0.55201	0.817	0.578	9.09548e-92	LaTP	Use1
4.90886e-96	0.503143	0.911	0.677	1.1662e-91	LaTP	Trmt6
6.05962e-96	0.515165	0.544	0.29	1.43958e-91	LaTP	Dtnb
9.17978e-96	0.56357	0.84	0.616	2.18084e-91	LaTP	Cpsf2
1.23296e-95	0.527249	0.817	0.558	2.92914e-91	LaTP	1110004E09Rik
1.30503e-95	0.527305	0.786	0.521	3.10037e-91	LaTP	Nectin2
1.59055e-95	0.539824	0.885	0.631	3.77867e-91	LaTP	Pet100
1.59418e-95	0.681692	0.547	0.297	3.78729e-91	LaTP	Rcor2
2.07002e-95	0.501812	0.844	0.614	4.91776e-91	LaTP	Nup50
3.08787e-95	0.588143	0.679	0.413	7.33586e-91	LaTP	Sgol2a
3.29373e-95	0.61372	0.526	0.28	7.82491e-91	LaTP	Mdc1
3.45234e-95	0.519195	0.805	0.566	8.20173e-91	LaTP	Nufip1
5.33821e-95	0.552897	0.887	0.66	1.2682e-90	LaTP	Timm50
5.36032e-95	0.650202	0.551	0.305	1.27345e-90	LaTP	Men1
1.55189e-94	0.530617	0.825	0.59	3.68682e-90	LaTP	Nup62
1.84515e-94	0.599089	0.634	0.398	4.38351e-90	LaTP	Pop1
3.20221e-94	0.600145	0.705	0.466	7.60748e-90	LaTP	Chmp1a
3.57411e-94	0.5564	0.889	0.65	8.491e-90	LaTP	Cdca3
5.68536e-94	0.878923	0.822	0.589	1.35067e-89	LaTP	Pim3
6.94012e-94	0.503449	0.777	0.512	1.64876e-89	LaTP	Kif11
8.44626e-94	0.533885	0.74	0.486	2.00658e-89	LaTP	Melk
8.57186e-94	0.503945	0.693	0.422	2.03642e-89	LaTP	Kdm5b
1.81456e-93	0.655488	0.579	0.336	4.31085e-89	LaTP	Ppcs
2.12332e-93	0.633242	0.607	0.358	5.04437e-89	LaTP	Mnd1
2.98071e-93	0.561774	0.805	0.557	7.08128e-89	LaTP	Fam96a
4.89115e-93	0.544267	0.853	0.623	1.16199e-88	LaTP	Dpm3
5.59799e-93	0.580662	0.679	0.428	1.32991e-88	LaTP	Acot7
5.86702e-93	0.564548	0.866	0.637	1.39383e-88	LaTP	Trnt1
1.62254e-92	0.558912	0.719	0.485	3.85467e-88	LaTP	Fbxw2
1.67773e-92	0.550663	0.834	0.601	3.98579e-88	LaTP	Pelp1
3.27488e-92	0.649337	0.611	0.374	7.78013e-88	LaTP	Msto1
3.4137e-92	0.568591	0.747	0.502	8.10993e-88	LaTP	Nol9
4.49597e-92	0.69352	0.642	0.415	1.06811e-87	LaTP	Slc35b2
5.35399e-92	0.61881	0.55	0.3	1.27195e-87	LaTP	Rdm1
9.71128e-92	0.531018	0.791	0.538	2.30711e-87	LaTP	Tspan3
2.66061e-91	0.559699	0.777	0.538	6.32082e-87	LaTP	Dnajc9
1.7045e-90	0.63272	0.629	0.379	4.04938e-86	LaTP	Tcf7l2
1.78882e-90	0.605766	0.569	0.329	4.2497e-86	LaTP	Hdac6
1.78964e-90	0.51267	0.844	0.607	4.25164e-86	LaTP	Amd1
2.97284e-90	0.536889	0.797	0.56	7.06257e-86	LaTP	Ing5
5.52906e-90	0.503419	0.928	0.699	1.31354e-85	LaTP	Cenpa
5.5468e-90	0.544561	0.748	0.515	1.31775e-85	LaTP	Pus7
6.59721e-90	0.517046	0.832	0.614	1.5673e-85	LaTP	Sbds
9.3693e-90	0.50057	0.923	0.663	2.22587e-85	LaTP	Ccne1
1.67154e-89	0.575057	0.716	0.489	3.97107e-85	LaTP	Trappc13
1.68882e-89	0.504973	0.831	0.599	4.01214e-85	LaTP	Tmem183a
2.36633e-89	0.500438	0.926	0.72	5.6217e-85	LaTP	Adh5
2.53372e-89	0.552576	0.92	0.69	6.01935e-85	LaTP	Polr2h
5.28751e-89	0.53138	0.795	0.567	1.25615e-84	LaTP	Ctr9
5.29693e-89	0.704821	0.546	0.306	1.25839e-84	LaTP	Gid4
5.99356e-89	0.520513	0.917	0.69	1.42389e-84	LaTP	Spc24
1.01504e-88	0.513752	0.727	0.483	2.41144e-84	LaTP	Fam103a1
2.04468e-88	0.508384	0.854	0.629	4.85755e-84	LaTP	Ddx54
2.79789e-88	0.712358	0.922	0.664	6.64695e-84	LaTP	Stmn1
2.79899e-88	0.696533	0.514	0.282	6.64955e-84	LaTP	Zfp428
3.23115e-88	0.543232	0.859	0.627	7.67624e-84	LaTP	Fam162a
3.86041e-88	0.563051	0.62	0.382	9.17117e-84	LaTP	Ckap2
5.61619e-88	0.60904	0.534	0.298	1.33424e-83	LaTP	Wdr6
8.68196e-88	0.51624	0.877	0.633	2.06257e-83	LaTP	Guk1
7.43738e-87	0.615016	0.585	0.349	1.7669e-82	LaTP	Pole
1.06953e-86	0.506121	0.549	0.304	2.54088e-82	LaTP	Elmsan1
1.48625e-86	0.54115	0.607	0.328	3.53088e-82	LaTP	Ndrg1
3.39995e-86	0.617157	0.694	0.444	8.07727e-82	LaTP	Tor2a
3.79176e-86	0.505072	0.835	0.612	9.00807e-82	LaTP	Prpf6
4.28019e-86	0.504251	0.799	0.566	1.01684e-81	LaTP	Prmt7
4.3741e-86	0.541972	0.803	0.58	1.03915e-81	LaTP	Dis3
5.71379e-86	0.538849	0.701	0.474	1.35742e-81	LaTP	Nup88
5.93759e-86	0.510701	0.623	0.385	1.41059e-81	LaTP	Clybl
7.33404e-86	0.513569	0.877	0.645	1.74235e-81	LaTP	Mrpl40
1.07598e-85	0.556514	0.748	0.525	2.55621e-81	LaTP	Oard1
1.24126e-85	0.529104	0.652	0.408	2.94886e-81	LaTP	Trim59
1.65717e-85	0.612593	0.508	0.262	3.93694e-81	LaTP	Rac3
2.04107e-85	0.702075	0.534	0.314	4.84898e-81	LaTP	Tmem41a
2.25374e-85	0.592004	0.52	0.286	5.35421e-81	LaTP	Espl1
2.31826e-85	0.518927	0.721	0.485	5.50749e-81	LaTP	Impa1
3.65035e-85	0.538904	0.648	0.41	8.67214e-81	LaTP	Klhdc3
4.7292e-85	0.640911	0.547	0.324	1.12352e-80	LaTP	Rabepk
5.13629e-85	0.556041	0.716	0.491	1.22023e-80	LaTP	Nup37
5.63392e-85	0.541781	0.576	0.344	1.33845e-80	LaTP	Htra2
6.04239e-85	0.515757	0.799	0.576	1.43549e-80	LaTP	Aggf1
1.49563e-84	0.522179	0.631	0.383	3.55316e-80	LaTP	Ncapg2
1.50546e-84	0.53018	0.893	0.669	3.57653e-80	LaTP	Zfp593
7.02322e-84	0.583944	0.577	0.348	1.66851e-79	LaTP	Snap47
8.057e-84	0.624165	0.639	0.416	1.9141e-79	LaTP	Ngrn
8.18708e-84	0.638536	0.597	0.37	1.945e-79	LaTP	Endog
1.09716e-83	0.538981	0.73	0.508	2.60652e-79	LaTP	Kxd1
1.13702e-83	0.560499	0.585	0.353	2.70121e-79	LaTP	Eif2d
2.33361e-83	0.510027	0.815	0.598	5.54396e-79	LaTP	Got1
3.66904e-83	0.537261	0.764	0.539	8.71655e-79	LaTP	Wdr3
5.37614e-83	0.522293	0.839	0.616	1.27721e-78	LaTP	Syce2
7.41928e-83	0.626533	0.603	0.377	1.7626e-78	LaTP	Rnf181
8.31345e-83	0.502873	0.865	0.645	1.97503e-78	LaTP	Lsm8
1.45853e-82	0.535788	0.728	0.502	3.46503e-78	LaTP	Isy1
5.29427e-82	0.52709	0.634	0.398	1.25776e-77	LaTP	Pwp2
6.63749e-82	0.548598	0.683	0.45	1.57687e-77	LaTP	Fam220a
9.05117e-82	0.552881	0.661	0.432	2.15029e-77	LaTP	Thoc6
5.34502e-81	0.503503	0.717	0.47	1.26982e-76	LaTP	Dlgap5
6.77725e-81	0.589417	0.949	0.744	1.61007e-76	LaTP	1810058I24Rik
7.96432e-81	0.508876	0.617	0.371	1.89208e-76	LaTP	Timeless
1.46139e-80	0.571306	0.574	0.349	3.47182e-76	LaTP	Sephs2
1.47169e-80	0.526145	0.645	0.412	3.49629e-76	LaTP	Suv39h2
2.00229e-80	0.929246	0.592	0.369	4.75683e-76	LaTP	Zfhx3
2.05122e-80	0.539553	0.699	0.453	4.87309e-76	LaTP	Aurkb
3.65328e-80	0.582784	0.552	0.331	8.67909e-76	LaTP	Snapc5
3.75848e-80	0.619036	0.552	0.326	8.92902e-76	LaTP	Btg3
1.93774e-79	0.531514	0.655	0.427	4.60348e-75	LaTP	Cyhr1
3.61223e-79	0.533432	0.623	0.4	8.58156e-75	LaTP	Kat2a
8.15909e-79	0.530074	0.522	0.292	1.93836e-74	LaTP	Casc4
1.30723e-78	0.532503	0.939	0.739	3.10558e-74	LaTP	Chchd10
3.09736e-78	0.501222	0.867	0.645	7.35839e-74	LaTP	Usp10
6.19081e-78	0.574258	0.559	0.342	1.47075e-73	LaTP	4833439L19Rik
7.28832e-78	0.538727	0.587	0.351	1.73149e-73	LaTP	Wdr76
1.11016e-77	0.564005	0.589	0.362	2.63742e-73	LaTP	Ide
1.70989e-77	0.50574	0.957	0.796	4.0622e-73	LaTP	mt-Nd5
6.26902e-77	0.509011	0.817	0.589	1.48933e-72	LaTP	Polr2d
7.48592e-77	0.610552	0.566	0.347	1.77843e-72	LaTP	Spdl1
4.29183e-76	0.510843	0.689	0.458	1.01961e-71	LaTP	Exo1
4.72183e-76	0.53874	0.6	0.37	1.12177e-71	LaTP	Brca2
6.83564e-76	0.578112	0.602	0.385	1.62394e-71	LaTP	Kctd5
9.87575e-76	0.539705	0.588	0.365	2.34618e-71	LaTP	Ska2
1.29447e-74	0.535044	0.646	0.423	3.07527e-70	LaTP	Ankrd49
2.19734e-73	0.631813	0.517	0.308	5.22021e-69	LaTP	Prkar2a
3.95233e-73	0.54391	0.582	0.363	9.38956e-69	LaTP	Armc10
4.89383e-73	0.596599	0.695	0.493	1.16263e-68	LaTP	Ranbp17
1.33121e-72	0.516287	0.57	0.36	3.16256e-68	LaTP	Zfp830
1.98845e-72	0.590022	0.532	0.319	4.72397e-68	LaTP	Reep4
4.04321e-72	0.501696	0.65	0.433	9.60547e-68	LaTP	Glmn
8.08913e-72	0.544053	0.66	0.458	1.92174e-67	LaTP	Ado
8.69757e-72	0.648405	0.548	0.336	2.06628e-67	LaTP	Samd1
9.31383e-72	0.593542	0.505	0.295	2.21269e-67	LaTP	Ankrd26
1.67452e-71	0.509341	0.665	0.448	3.97815e-67	LaTP	Dapk3
3.50721e-71	0.526903	0.642	0.431	8.33207e-67	LaTP	Arl2bp
6.79581e-70	0.524751	0.696	0.482	1.61448e-65	LaTP	Trp53
1.35414e-69	0.616756	0.967	0.875	3.21702e-65	LaTP	Hist1h2ap
2.28064e-69	0.544698	0.615	0.41	5.41812e-65	LaTP	Stard3nl
1.2777e-68	0.561116	0.576	0.374	3.03543e-64	LaTP	Zfp771
2.58051e-68	0.512065	0.601	0.387	6.13051e-64	LaTP	Gcat
4.74486e-68	0.564511	0.521	0.324	1.12724e-63	LaTP	Mcee
5.65786e-68	0.552314	0.538	0.328	1.34414e-63	LaTP	Zc3h8
7.01896e-68	0.559391	0.55	0.348	1.6675e-63	LaTP	0610009B22Rik
2.24321e-67	0.538454	0.509	0.299	5.3292e-63	LaTP	Ift74
3.21623e-67	0.501296	0.73	0.511	7.64079e-63	LaTP	Zfp639
7.70404e-67	0.59592	0.503	0.304	1.83025e-62	LaTP	Cdkn2d
1.9303e-65	0.5187	0.554	0.355	4.58582e-61	LaTP	Mpp5
3.4337e-65	0.541931	0.53	0.329	8.15745e-61	LaTP	Hltf
4.93401e-65	0.548107	0.574	0.38	1.17217e-60	LaTP	Pak4
1.4537e-64	0.567007	0.572	0.381	3.45355e-60	LaTP	Pigf
2.95144e-64	0.587494	0.534	0.339	7.01174e-60	LaTP	Traf4
3.48466e-64	0.503699	0.611	0.405	8.2785e-60	LaTP	Dcaf17
3.73701e-64	0.608571	0.643	0.416	8.87801e-60	LaTP	Hist2h2ac
4.34643e-64	0.628501	0.619	0.425	1.03258e-59	LaTP	Pigyl
7.28614e-63	0.528747	0.547	0.353	1.73097e-58	LaTP	Hacd1
1.67421e-61	0.50576	0.559	0.363	3.97742e-57	LaTP	Plbd2
2.54696e-60	0.508773	0.509	0.318	6.05082e-56	LaTP	Akr7a5
2.11733e-59	0.536682	0.591	0.4	5.03014e-55	LaTP	1810009A15Rik
4.28479e-58	0.522926	0.583	0.364	1.01794e-53	LaTP	Hist1h3c
9.01617e-58	0.540072	0.626	0.434	2.14197e-53	LaTP	Usp46
2.65411e-48	0.619324	0.574	0.394	6.30537e-44	LaTP	Igf1r
4.34254e-41	1.26016	0.628	0.468	1.03166e-36	LaTP	Morc4
1.54879e-36	0.627479	0.585	0.444	3.67946e-32	LaTP	Brwd3
6.12838e-26	0.58992	0.518	0.394	1.45592e-21	LaTP	Golga3
0	4.40238	0.57	0.043	0	LaTP2	Dio3
0	3.94411	0.81	0.157	0	LaTP2	Hbegf
0	3.60644	0.559	0.033	0	LaTP2	Lonrf3
0	3.47107	0.544	0.042	0	LaTP2	Epha4
0	3.23342	0.826	0.245	0	LaTP2	Wnk3
0	3.15888	0.56	0.1	0	LaTP2	Cds1
0	2.92342	0.586	0.054	0	LaTP2	Slc22a18
0	2.82357	0.514	0.037	0	LaTP2	Atp2a3
0	2.78276	0.892	0.407	0	LaTP2	Batf3
0	2.76089	0.582	0.063	0	LaTP2	Nacad
0	2.69357	0.748	0.197	0	LaTP2	Tfeb
0	2.62466	0.694	0.09	0	LaTP2	Olr1
0	2.42158	0.963	0.695	0	LaTP2	Gkap1
0	2.3933	0.779	0.226	0	LaTP2	Cep170b
0	2.32554	0.564	0.091	0	LaTP2	Prkd2
0	2.29359	0.676	0.168	0	LaTP2	Kif21a
0	2.27857	0.667	0.166	0	LaTP2	Dlx3
0	2.27346	0.572	0.125	0	LaTP2	Ovol2
0	2.10727	0.538	0.087	0	LaTP2	Pdlim4
0	2.07695	0.834	0.319	0	LaTP2	Ndrg1
8.32845e-297	2.51201	0.928	0.623	1.97859e-292	LaTP2	Tfrc
7.16565e-293	2.41699	0.606	0.155	1.70234e-288	LaTP2	Shb
1.65702e-290	2.35019	0.768	0.315	3.93658e-286	LaTP2	Stx3
2.62245e-276	1.78921	0.763	0.273	6.23015e-272	LaTP2	Arhgef16
2.11904e-269	2.23493	0.808	0.368	5.0342e-265	LaTP2	Cotl1
9.83285e-267	2.5928	0.75	0.299	2.33599e-262	LaTP2	Gadd45b
1.05347e-255	2.13538	0.862	0.519	2.50273e-251	LaTP2	Cmtm4
7.22849e-249	2.16367	0.763	0.318	1.71727e-244	LaTP2	Dkkl1
1.1098e-248	1.98397	0.687	0.219	2.63654e-244	LaTP2	Sdk2
2.51216e-246	1.38849	0.978	0.757	5.96813e-242	LaTP2	Peg3
8.24174e-241	1.78621	0.864	0.47	1.95799e-236	LaTP2	Cldn7
1.85981e-239	1.89381	0.707	0.252	4.41835e-235	LaTP2	Lrch1
1.0279e-236	1.60233	0.747	0.295	2.44198e-232	LaTP2	Nkain1
4.63574e-225	3.31638	0.701	0.305	1.10131e-220	LaTP2	Tacc2
1.39554e-223	1.88578	0.631	0.207	3.31538e-219	LaTP2	Plxnb1
7.54575e-222	1.6893	0.901	0.596	1.79264e-217	LaTP2	Anxa4
2.94019e-219	2.1264	0.503	0.127	6.985e-215	LaTP2	Tmem150a
7.29048e-214	1.53032	0.967	0.893	1.732e-209	LaTP2	Phlda2
9.61818e-214	1.79715	0.823	0.461	2.28499e-209	LaTP2	Prkcz
7.03809e-209	2.22719	0.81	0.459	1.67204e-204	LaTP2	Ahcyl2
7.95976e-209	2.20604	0.722	0.307	1.891e-204	LaTP2	Atp11a
2.36613e-206	1.94081	0.742	0.322	5.62121e-202	LaTP2	Kitl
9.67687e-202	1.62318	0.766	0.317	2.29893e-197	LaTP2	Pparg
4.51803e-199	2.00722	0.604	0.218	1.07335e-194	LaTP2	Smurf1
3.07712e-198	2.21419	0.787	0.446	7.31031e-194	LaTP2	Dennd2a
3.74977e-192	2.86286	0.816	0.446	8.90833e-188	LaTP2	Fabp5
3.02201e-186	1.69746	0.879	0.683	7.17939e-182	LaTP2	Vamp8
6.29536e-182	1.22893	0.819	0.46	1.49559e-177	LaTP2	Cebpb
4.1563e-181	1.47675	0.514	0.157	9.87412e-177	LaTP2	Ifnar2
1.11495e-179	1.10765	0.8	0.329	2.64877e-175	LaTP2	Cdh1
3.72939e-179	3.03509	0.622	0.275	8.8599e-175	LaTP2	Mfge8
2.2162e-177	1.18694	0.675	0.251	5.26503e-173	LaTP2	Sh3pxd2a
1.58586e-176	1.89237	0.717	0.334	3.76752e-172	LaTP2	Ppp2r3a
2.7903e-175	1.59034	0.841	0.557	6.62891e-171	LaTP2	Washc2
2.0615e-174	2.28694	0.652	0.299	4.8975e-170	LaTP2	Lgalsl
3.00882e-171	2.55313	0.742	0.416	7.14806e-167	LaTP2	Kank1
2.59838e-170	1.3648	0.799	0.471	6.17297e-166	LaTP2	Kif26a
9.40319e-170	1.64889	0.944	0.849	2.23392e-165	LaTP2	Tmem14c
3.32594e-169	1.08106	0.943	0.829	7.90142e-165	LaTP2	Pfdn1
6.99096e-169	1.59348	0.599	0.235	1.66084e-164	LaTP2	Zfp516
4.76092e-166	1.98816	0.639	0.268	1.13105e-161	LaTP2	Vgll4
3.07474e-165	1.65996	0.731	0.379	7.30466e-161	LaTP2	Itsn1
1.71796e-163	2.01386	0.515	0.186	4.08136e-159	LaTP2	Tead3
9.52914e-163	1.45923	0.573	0.204	2.26384e-158	LaTP2	2610528J11Rik
1.78618e-161	1.33038	0.715	0.332	4.24343e-157	LaTP2	Mapk13
3.08876e-161	1.63139	0.89	0.676	7.33797e-157	LaTP2	Lima1
9.87337e-161	1.26161	0.913	0.718	2.34562e-156	LaTP2	Auts2
3.36851e-160	2.06058	0.644	0.288	8.00257e-156	LaTP2	Sesn1
1.39262e-158	1.79572	0.633	0.287	3.30844e-154	LaTP2	Slc23a2
4.16695e-157	1.55481	0.857	0.595	9.89942e-153	LaTP2	Nsmce2
3.03637e-155	1.45641	0.543	0.201	7.2135e-151	LaTP2	Cln8
4.30725e-155	1.3362	0.554	0.195	1.02327e-150	LaTP2	Extl1
1.80157e-154	1.44674	0.812	0.518	4.27998e-150	LaTP2	Ctsa
1.57736e-153	2.16404	0.641	0.302	3.74732e-149	LaTP2	Clip1
2.36886e-153	0.872645	0.977	0.9	5.6277e-149	LaTP2	Atxn10
2.25473e-152	1.72052	0.817	0.552	5.35656e-148	LaTP2	Wwtr1
1.32412e-151	1.31867	0.716	0.359	3.14572e-147	LaTP2	Lsr
1.41644e-151	1.57789	0.661	0.303	3.36504e-147	LaTP2	Esrp1
3.61577e-151	1.5453	0.626	0.255	8.58999e-147	LaTP2	Tns1
1.02036e-150	1.24712	0.574	0.219	2.42408e-146	LaTP2	Grtp1
2.12885e-150	1.5429	0.659	0.316	5.05751e-146	LaTP2	Vgll3
4.43213e-150	1.28049	0.911	0.616	1.05294e-145	LaTP2	Mbnl3
3.23669e-149	1.31301	0.619	0.261	7.6894e-145	LaTP2	Traf3
2.7627e-148	1.03508	0.913	0.746	6.56336e-144	LaTP2	Dnmt1
4.88432e-148	1.68159	0.541	0.198	1.16037e-143	LaTP2	Arhgef3
5.83723e-148	1.58088	0.766	0.442	1.38675e-143	LaTP2	Gadd45g
2.36403e-146	1.19644	0.862	0.631	5.61623e-142	LaTP2	Prss8
2.58551e-145	1.38629	0.626	0.263	6.14238e-141	LaTP2	Optn
8.63948e-145	1.2863	0.519	0.174	2.05248e-140	LaTP2	Bcl9l
1.08014e-142	1.07925	0.877	0.656	2.56608e-138	LaTP2	Zbtb10
5.67655e-141	1.18791	0.903	0.665	1.34858e-136	LaTP2	Arid5b
1.22176e-140	1.40705	0.786	0.482	2.90252e-136	LaTP2	Zfp655
1.4391e-140	1.54448	0.745	0.466	3.41888e-136	LaTP2	Rragc
3.80679e-140	1.47317	0.634	0.278	9.04379e-136	LaTP2	Mtss1
4.0141e-140	1.09315	0.882	0.684	9.5363e-136	LaTP2	Ubqln1
1.11039e-139	1.64317	0.677	0.367	2.63795e-135	LaTP2	Nudt22
2.66515e-138	1.21266	0.651	0.297	6.3316e-134	LaTP2	Ankrd50
3.30721e-137	0.81879	0.989	0.919	7.85694e-133	LaTP2	Peg10
9.69303e-137	1.55925	0.671	0.31	2.30277e-132	LaTP2	Msi2
9.07373e-136	1.12229	0.684	0.341	2.15565e-131	LaTP2	Gabarapl1
7.62924e-135	1.46176	0.526	0.203	1.81248e-130	LaTP2	Reep6
2.33529e-133	1.22387	0.85	0.614	5.54794e-129	LaTP2	Rap2c
1.85267e-131	1.13577	0.955	0.833	4.40139e-127	LaTP2	Arhgap10
1.52424e-130	1.6323	0.658	0.355	3.62113e-126	LaTP2	Nabp1
3.70715e-130	1.07398	0.868	0.522	8.80708e-126	LaTP2	Myo18a
4.04568e-129	1.49659	0.616	0.256	9.61132e-125	LaTP2	Fgfbp1
4.60551e-129	1.5254	0.915	0.743	1.09413e-124	LaTP2	Slc38a1
5.84234e-129	1.02163	0.866	0.57	1.38796e-124	LaTP2	Gab2
4.17396e-128	1.37334	0.877	0.689	9.91608e-124	LaTP2	Slc16a1
5.41511e-128	0.998638	0.942	0.791	1.28647e-123	LaTP2	Map4k4
9.56361e-127	1.69033	0.696	0.407	2.27203e-122	LaTP2	Rnf128
1.99899e-125	0.924966	0.934	0.804	4.749e-121	LaTP2	Slc2a1
4.62657e-123	1.02313	0.704	0.364	1.09913e-118	LaTP2	Wnk2
8.96584e-122	1.51289	0.741	0.487	2.13001e-117	LaTP2	Ing2
9.00643e-122	0.958664	0.916	0.759	2.13966e-117	LaTP2	Nr6a1
3.38176e-121	1.12524	0.822	0.604	8.03404e-117	LaTP2	Elf3
1.81063e-120	1.19143	0.639	0.319	4.3015e-116	LaTP2	Arhgap29
2.68881e-120	1.41078	0.631	0.33	6.38779e-116	LaTP2	Pank3
1.01825e-119	1.13249	0.666	0.354	2.41905e-115	LaTP2	Gns
1.40166e-118	2.3987	0.637	0.346	3.32993e-114	LaTP2	Akap13
9.44485e-118	1.04226	0.938	0.809	2.24381e-113	LaTP2	Zfand3
1.74512e-117	1.79462	0.501	0.208	4.14587e-113	LaTP2	Ada
1.7806e-116	1.42559	0.805	0.553	4.23017e-112	LaTP2	Wdfy3
3.75372e-116	0.944033	0.76	0.454	8.91771e-112	LaTP2	Pim1
1.1147e-114	1.35705	0.806	0.525	2.64819e-110	LaTP2	Enah
4.60251e-114	2.06537	0.675	0.383	1.09342e-109	LaTP2	Ehbp1
7.71787e-114	1.64602	0.766	0.528	1.83354e-109	LaTP2	Map1lc3a
1.19552e-113	0.965896	0.694	0.336	2.84019e-109	LaTP2	Afap1l2
4.10032e-113	1.44029	0.655	0.368	9.74114e-109	LaTP2	Micu1
9.72917e-113	1.05975	0.568	0.238	2.31136e-108	LaTP2	Map7
1.75671e-112	1.47531	0.645	0.366	4.1734e-108	LaTP2	Epn3
1.86944e-112	1.41898	0.555	0.247	4.44123e-108	LaTP2	Kif16b
2.01365e-112	1.56116	0.8	0.583	4.78384e-108	LaTP2	Atp6v0d1
1.98025e-111	1.44338	0.63	0.337	4.70448e-107	LaTP2	Ipmk
4.85915e-111	0.523988	0.947	0.677	1.15439e-106	LaTP2	Car2
6.04736e-111	1.23176	0.684	0.359	1.43667e-106	LaTP2	Agap1
1.31304e-109	1.17607	0.88	0.689	3.11938e-105	LaTP2	Arhgap5
2.04329e-109	1.58311	0.679	0.355	4.85426e-105	LaTP2	Rbp1
4.27864e-109	1.21416	0.721	0.479	1.01648e-104	LaTP2	Senp3
5.8095e-108	1.50971	0.844	0.63	1.38016e-103	LaTP2	Rapgef2
1.84913e-106	1.27282	0.702	0.391	4.39298e-102	LaTP2	Cux1
1.92157e-106	1.28516	0.839	0.64	4.56507e-102	LaTP2	Ap2a2
2.26302e-106	1.27227	0.726	0.477	5.37626e-102	LaTP2	Abhd5
2.9989e-106	1.44526	0.828	0.61	7.1245e-102	LaTP2	Helz
3.22667e-105	1.03234	0.752	0.512	7.66559e-101	LaTP2	Dtnbp1
9.47999e-105	1.42364	0.559	0.256	2.25216e-100	LaTP2	Ube2e2
1.86926e-104	1.08553	0.839	0.598	4.44079e-100	LaTP2	Eml4
4.01192e-104	1.23608	0.798	0.565	9.53112e-100	LaTP2	Tsc22d1
3.97852e-102	1.25535	0.502	0.217	9.45177e-98	LaTP2	Psd4
3.78786e-101	0.925508	0.666	0.347	8.99882e-97	LaTP2	Ap1m2
4.31366e-101	1.44611	0.621	0.338	1.0248e-96	LaTP2	Tulp4
6.95478e-101	1.30209	0.533	0.239	1.65225e-96	LaTP2	Cdca7l
9.81066e-101	0.941207	0.714	0.4	2.33072e-96	LaTP2	Tead2
1.10545e-100	0.630934	0.981	0.941	2.62622e-96	LaTP2	Tbrg1
1.50253e-100	1.03356	0.578	0.274	3.56957e-96	LaTP2	Lactb2
2.62636e-100	1.41187	0.544	0.262	6.23945e-96	LaTP2	Lin9
2.96142e-100	0.896499	0.717	0.401	7.03545e-96	LaTP2	Kif23
6.2148e-100	0.966608	0.802	0.552	1.47645e-95	LaTP2	Pard6g
8.88844e-100	1.80626	0.731	0.503	2.11163e-95	LaTP2	Eps8
2.87026e-99	1.06078	0.505	0.213	6.81887e-95	LaTP2	Vegfb
1.08748e-98	0.815742	0.883	0.686	2.58353e-94	LaTP2	Ero1l
3.8882e-98	0.873361	0.943	0.834	9.2372e-94	LaTP2	Las1l
1.83426e-97	1.09031	0.848	0.663	4.35765e-93	LaTP2	Spag9
2.2112e-97	1.02406	0.711	0.462	5.25314e-93	LaTP2	Vps26a
4.78418e-97	1.36325	0.749	0.523	1.13658e-92	LaTP2	Igsf8
9.6614e-97	0.952533	0.929	0.821	2.29526e-92	LaTP2	Ctnna1
1.17019e-95	0.770866	0.881	0.715	2.78001e-91	LaTP2	Clint1
1.30248e-95	1.17207	0.84	0.645	3.0943e-91	LaTP2	Mrps6
2.61943e-94	1.34785	0.562	0.283	6.22299e-90	LaTP2	Ankrd12
1.08785e-93	1.18001	0.819	0.601	2.58439e-89	LaTP2	Epb41
1.68651e-93	0.872993	0.859	0.725	4.00665e-89	LaTP2	Usp1
2.78616e-91	0.820317	0.582	0.286	6.61908e-87	LaTP2	Dusp16
4.70852e-91	0.775798	0.637	0.311	1.1186e-86	LaTP2	Ncam1
1.12e-90	1.11993	0.732	0.512	2.66078e-86	LaTP2	Fbxl19
1.94793e-90	1.07686	0.548	0.267	4.62769e-86	LaTP2	Zfat
4.19241e-90	1.28014	0.654	0.409	9.9599e-86	LaTP2	Washc5
1.86211e-89	1.12229	0.532	0.267	4.42381e-85	LaTP2	B3gnt7
2.00979e-89	1.21849	0.633	0.39	4.77465e-85	LaTP2	Urod
6.08187e-88	0.975024	0.815	0.61	1.44487e-83	LaTP2	Ankrd13a
8.86101e-88	1.15831	0.81	0.608	2.10511e-83	LaTP2	Uaca
1.78149e-87	1.13468	0.729	0.48	4.23229e-83	LaTP2	Acvr2b
8.88974e-87	1.33802	0.654	0.414	2.11194e-82	LaTP2	E2f8
1.95637e-86	0.90478	0.887	0.729	4.64775e-82	LaTP2	Tax1bp1
4.26583e-86	0.918492	0.55	0.272	1.01343e-81	LaTP2	Hbp1
1.21405e-85	1.02516	0.795	0.592	2.88421e-81	LaTP2	Atxn2
2.24569e-85	0.996033	0.53	0.254	5.3351e-81	LaTP2	Agfg2
3.06202e-85	1.01914	0.549	0.272	7.27443e-81	LaTP2	Rac3
1.21361e-84	1.16335	0.623	0.362	2.88316e-80	LaTP2	Crtc3
2.18593e-83	1.01346	0.602	0.334	5.19312e-79	LaTP2	Rnf145
3.70716e-83	0.883663	0.706	0.433	8.80711e-79	LaTP2	Ccdc6
5.31435e-83	0.717471	0.884	0.799	1.26253e-78	LaTP2	Hn1
7.34195e-82	1.02211	0.661	0.396	1.74423e-77	LaTP2	Usp32
7.74209e-82	0.726412	0.931	0.813	1.83929e-77	LaTP2	Mbnl2
6.21703e-81	0.942851	0.654	0.391	1.47698e-76	LaTP2	Zxdc
9.15337e-81	0.938971	0.831	0.641	2.17457e-76	LaTP2	Slc39a10
1.01787e-80	0.923239	0.686	0.433	2.41816e-76	LaTP2	Cln3
1.75865e-80	0.585788	0.551	0.292	4.17803e-76	LaTP2	B2m
2.00164e-79	1.07219	0.53	0.269	4.7553e-75	LaTP2	Arl5b
2.51477e-79	0.55409	0.953	0.843	5.97434e-75	LaTP2	Rlim
3.78502e-79	0.938612	0.779	0.534	8.99208e-75	LaTP2	Jade3
7.70683e-79	0.912746	0.695	0.442	1.83091e-74	LaTP2	Golga4
1.89646e-78	1.10725	0.678	0.435	4.50542e-74	LaTP2	Yap1
5.66522e-78	1.2592	0.704	0.477	1.34589e-73	LaTP2	Dlgap4
6.12264e-78	0.660697	0.885	0.752	1.45456e-73	LaTP2	Arid3a
6.68052e-78	0.948794	0.672	0.409	1.58709e-73	LaTP2	Smoc1
3.65657e-77	0.844916	0.922	0.809	8.6869e-73	LaTP2	Huwe1
6.21157e-77	1.15682	0.567	0.324	1.47568e-72	LaTP2	Renbp
3.71803e-76	0.967658	0.791	0.597	8.83293e-72	LaTP2	Snx27
4.8241e-76	0.818173	0.826	0.646	1.14606e-71	LaTP2	Iws1
5.89861e-76	1.12066	0.708	0.482	1.40133e-71	LaTP2	Tuba1a
7.5761e-76	1.23307	0.719	0.499	1.79985e-71	LaTP2	Spen
1.10027e-75	1.09715	0.708	0.5	2.61392e-71	LaTP2	Fam50a
1.3042e-75	1.12224	0.662	0.428	3.09838e-71	LaTP2	Nrip1
1.34843e-75	0.917038	0.706	0.448	3.20348e-71	LaTP2	Sh3d19
2.82398e-75	1.14938	0.55	0.303	6.70894e-71	LaTP2	Wipf2
3.75187e-75	0.963357	0.659	0.413	8.91333e-71	LaTP2	Sqle
5.47362e-75	0.800681	0.547	0.28	1.30037e-70	LaTP2	Klf9
7.26679e-75	1.24789	0.552	0.304	1.72637e-70	LaTP2	Me1
1.00315e-74	1.20442	0.715	0.513	2.38319e-70	LaTP2	Dap
1.10599e-74	0.753969	0.866	0.686	2.62749e-70	LaTP2	Stmn1
1.27013e-74	0.719347	0.987	0.968	3.01746e-70	LaTP2	Calm1
3.66005e-74	0.960643	0.604	0.362	8.69517e-70	LaTP2	Ugdh
4.79562e-74	0.983209	0.587	0.344	1.1393e-69	LaTP2	Nhlrc2
4.30072e-73	0.658149	0.934	0.861	1.02172e-68	LaTP2	Lamp1
5.95965e-73	0.702365	0.837	0.639	1.41583e-68	LaTP2	Kat7
2.11698e-72	0.790208	0.87	0.671	5.02932e-68	LaTP2	Bex1
2.93933e-72	0.883244	0.712	0.466	6.98296e-68	LaTP2	Map4k3
5.57787e-72	0.925045	0.556	0.297	1.32514e-67	LaTP2	Dlg5
9.14027e-72	0.973178	0.795	0.588	2.17145e-67	LaTP2	Suclg2
1.2902e-71	0.89211	0.701	0.46	3.06513e-67	LaTP2	Aebp2
1.34665e-71	1.01348	0.503	0.261	3.19924e-67	LaTP2	Impact
6.89248e-71	0.777385	0.627	0.364	1.63745e-66	LaTP2	Wdtc1
7.02621e-71	0.77529	0.795	0.581	1.66922e-66	LaTP2	Aff4
7.31367e-71	1.53009	0.592	0.345	1.73751e-66	LaTP2	Arid1b
8.18865e-71	0.651399	0.818	0.635	1.94538e-66	LaTP2	Gak
1.23412e-70	1.30459	0.686	0.469	2.93189e-66	LaTP2	Sbsn
1.67166e-70	0.878688	0.687	0.442	3.97137e-66	LaTP2	Scaper
2.88825e-70	1.0851	0.735	0.528	6.86161e-66	LaTP2	Ppm1b
3.77909e-70	0.570846	0.598	0.308	8.97797e-66	LaTP2	Aes
4.05087e-70	0.882886	0.806	0.57	9.62365e-66	LaTP2	Fabp3
5.67469e-70	0.613744	0.887	0.762	1.34814e-65	LaTP2	Zfand5
1.3263e-69	0.652794	0.828	0.652	3.15088e-65	LaTP2	Poldip3
2.02347e-69	1.02784	0.643	0.408	4.80715e-65	LaTP2	Hagh
3.53942e-69	0.689745	0.722	0.465	8.40859e-65	LaTP2	Cyba
3.81008e-69	0.934142	0.623	0.38	9.05162e-65	LaTP2	Endog
5.78342e-69	0.665615	0.808	0.595	1.37397e-64	LaTP2	Trio
2.32538e-68	0.775558	0.817	0.654	5.5244e-64	LaTP2	Gab1
2.66659e-68	0.607668	0.767	0.476	6.33503e-64	LaTP2	Rtn1
3.72712e-68	0.930889	0.801	0.62	8.85451e-64	LaTP2	Lonp2
4.24279e-68	0.739679	0.549	0.298	1.00796e-63	LaTP2	Nfxl1
8.42637e-68	0.915646	0.789	0.634	2.00185e-63	LaTP2	Maea
4.88714e-67	0.795027	0.985	0.943	1.16104e-62	LaTP2	Sin3b
3.37571e-66	1.13093	0.72	0.523	8.01968e-62	LaTP2	Oxct1
8.07291e-65	0.810625	0.868	0.756	1.91788e-60	LaTP2	Sod2
9.41235e-65	0.937367	0.617	0.404	2.23609e-60	LaTP2	Fuca1
2.101e-64	0.74347	0.694	0.456	4.99135e-60	LaTP2	Tmem55b
2.11328e-64	0.86485	0.591	0.369	5.02053e-60	LaTP2	Fam83g
7.71715e-64	0.821308	0.573	0.325	1.83336e-59	LaTP2	Ralgapa2
1.17409e-63	0.983083	0.568	0.336	2.78929e-59	LaTP2	Sik3
1.8182e-63	0.981665	0.628	0.424	4.3195e-59	LaTP2	Slc12a7
2.6211e-63	0.545575	0.559	0.303	6.22695e-59	LaTP2	Celf2
3.15519e-63	1.08822	0.684	0.477	7.49578e-59	LaTP2	Git2
3.67572e-63	0.820697	0.639	0.412	8.73241e-59	LaTP2	Slc39a6
4.2362e-63	0.697749	0.518	0.269	1.00639e-58	LaTP2	Pnpla8
6.12044e-63	1.2129	0.678	0.476	1.45403e-58	LaTP2	Hibadh
1.15312e-62	0.505659	0.929	0.854	2.73947e-58	LaTP2	Ddx3x
2.34501e-62	0.618722	0.757	0.537	5.57103e-58	LaTP2	Btbd9
2.34582e-62	0.797295	0.777	0.601	5.57297e-58	LaTP2	Sptan1
3.09673e-62	0.706419	0.57	0.333	7.35689e-58	LaTP2	Dhx40
3.49981e-62	0.611757	0.756	0.547	8.3145e-58	LaTP2	Stk24
1.23254e-60	0.783892	0.627	0.395	2.92815e-56	LaTP2	Frmd4a
1.48073e-60	0.80008	0.511	0.286	3.51776e-56	LaTP2	Fam134a
4.37112e-60	0.629525	0.931	0.836	1.03845e-55	LaTP2	Dnajb6
5.84826e-60	0.973448	0.759	0.596	1.38937e-55	LaTP2	Pphln1
8.9381e-60	0.548107	0.573	0.325	2.12342e-55	LaTP2	Tet3
1.1876e-59	0.878735	0.534	0.312	2.82139e-55	LaTP2	Ier5
1.28867e-59	0.705163	0.851	0.697	3.0615e-55	LaTP2	Rbbp6
1.62547e-59	0.830413	0.883	0.748	3.86163e-55	LaTP2	Ugp2
1.77567e-59	0.75099	0.731	0.521	4.21845e-55	LaTP2	Itga5
6.24735e-59	0.845016	0.532	0.278	1.48418e-54	LaTP2	Ppp1r9a
6.39464e-59	0.510039	0.893	0.783	1.51918e-54	LaTP2	Tcf25
8.64163e-59	0.84251	0.588	0.367	2.05299e-54	LaTP2	Fnip2
1.00681e-58	0.612528	0.864	0.735	2.39189e-54	LaTP2	Vps35
1.29042e-58	0.808261	0.776	0.603	3.06566e-54	LaTP2	Usp48
1.43149e-58	0.875851	0.69	0.496	3.4008e-54	LaTP2	Kdm5c
1.8824e-58	0.730109	0.678	0.466	4.47201e-54	LaTP2	Plekhf2
1.93986e-58	0.843173	0.515	0.286	4.60853e-54	LaTP2	Utp14b
2.44967e-58	0.609928	0.713	0.518	5.81969e-54	LaTP2	Dazap2
3.41781e-58	1.10787	0.77	0.61	8.11969e-54	LaTP2	Herc1
4.25315e-58	1.16462	0.537	0.314	1.01042e-53	LaTP2	Atrnl1
5.13031e-58	1.04638	0.685	0.483	1.21881e-53	LaTP2	Pepd
5.74157e-58	0.677917	0.794	0.629	1.36403e-53	LaTP2	Commd4
6.43567e-58	0.870454	0.618	0.413	1.52892e-53	LaTP2	Tnk2
8.39586e-58	0.696999	0.688	0.41	1.9946e-53	LaTP2	Scd2
8.43103e-58	0.801679	0.733	0.552	2.00296e-53	LaTP2	Foxn2
1.55976e-57	0.642559	0.641	0.359	3.70551e-53	LaTP2	Parm1
1.80099e-57	0.687671	0.886	0.786	4.27861e-53	LaTP2	Map1lc3b
2.71362e-57	0.680159	0.538	0.305	6.44675e-53	LaTP2	Jmy
3.58787e-57	0.655811	0.756	0.59	8.52371e-53	LaTP2	Snx2
5.36694e-57	0.517975	0.905	0.8	1.27502e-52	LaTP2	Pum1
7.47167e-57	0.761272	0.623	0.381	1.77504e-52	LaTP2	Scd1
1.36838e-56	0.696419	0.713	0.486	3.25086e-52	LaTP2	Ttc3
1.49331e-56	0.685371	0.671	0.441	3.54764e-52	LaTP2	Kdm5b
2.03213e-56	0.75869	0.623	0.399	4.82772e-52	LaTP2	Ing4
2.706e-56	0.780541	0.651	0.417	6.42865e-52	LaTP2	Lrba
6.48714e-56	0.544361	0.622	0.364	1.54115e-51	LaTP2	Brpf3
1.13751e-55	0.70492	0.57	0.346	2.70237e-51	LaTP2	Kdm4c
2.11613e-55	0.732161	0.781	0.6	5.02729e-51	LaTP2	Numa1
2.3599e-55	0.796404	0.505	0.29	5.60641e-51	LaTP2	Rdh11
3.11124e-55	0.656009	0.699	0.515	7.39136e-51	LaTP2	Tprgl
3.12105e-55	0.833869	0.873	0.748	7.41468e-51	LaTP2	Atp6v0b
3.26328e-55	1.22467	0.589	0.371	7.75258e-51	LaTP2	Ehd1
3.33969e-55	0.615023	0.774	0.58	7.9341e-51	LaTP2	Mtch1
4.66917e-55	0.656408	0.67	0.46	1.10926e-50	LaTP2	Csrp2bp
1.12113e-54	0.671851	0.529	0.285	2.66348e-50	LaTP2	Ncoa2
1.95246e-54	0.809081	0.762	0.592	4.63846e-50	LaTP2	Agfg1
2.08029e-54	1.06547	0.618	0.406	4.94215e-50	LaTP2	Mpp7
2.30062e-54	0.633477	0.845	0.686	5.46557e-50	LaTP2	Diaph3
5.91819e-54	0.618975	0.596	0.359	1.40599e-49	LaTP2	Erbin
5.97758e-54	0.569011	0.919	0.777	1.42009e-49	LaTP2	Sct
5.03812e-53	0.585095	0.59	0.357	1.19691e-48	LaTP2	Map3k1
6.50053e-53	1.66601	0.621	0.434	1.54433e-48	LaTP2	Tead1
6.95074e-53	0.733529	0.653	0.447	1.65129e-48	LaTP2	Ppp3ca
8.43746e-53	0.560239	0.789	0.633	2.00449e-48	LaTP2	Syf2
8.66398e-53	0.78415	0.546	0.332	2.0583e-48	LaTP2	March8
1.18601e-52	0.576631	0.766	0.538	2.81759e-48	LaTP2	Sppl3
1.44649e-52	0.764919	0.707	0.498	3.43642e-48	LaTP2	Ublcp1
1.48457e-52	0.938294	0.663	0.46	3.52689e-48	LaTP2	Ttll5
1.50256e-52	0.808476	0.874	0.749	3.56964e-48	LaTP2	Mycbp2
2.32218e-52	0.53584	0.883	0.795	5.5168e-48	LaTP2	Ubxn4
3.71894e-52	0.581148	0.762	0.577	8.83509e-48	LaTP2	Rb1cc1
6.94677e-52	0.738185	0.583	0.365	1.65034e-47	LaTP2	Sirt1
7.10319e-52	0.747789	0.549	0.324	1.6875e-47	LaTP2	Dnajb2
7.12411e-52	0.620299	0.819	0.665	1.69248e-47	LaTP2	Arid4b
9.14413e-52	0.644261	0.838	0.719	2.17237e-47	LaTP2	Tmem147
1.10641e-51	0.653536	0.644	0.44	2.6285e-47	LaTP2	Clpb
3.83674e-51	0.687406	0.716	0.497	9.11494e-47	LaTP2	Ankrd33b
6.18967e-51	0.601697	0.765	0.566	1.47048e-46	LaTP2	Uba6
6.96834e-51	0.669443	0.685	0.504	1.65547e-46	LaTP2	Anapc7
2.28799e-50	0.669977	0.723	0.548	5.43557e-46	LaTP2	Zfp664
4.65902e-50	0.53062	0.826	0.654	1.10684e-45	LaTP2	Sbno1
4.79005e-50	0.788469	0.597	0.378	1.13797e-45	LaTP2	Lmtk2
4.90373e-50	0.650593	0.751	0.6	1.16498e-45	LaTP2	Rab9
1.11875e-49	0.568079	0.913	0.829	2.65781e-45	LaTP2	Fermt2
1.15604e-49	0.69028	0.708	0.498	2.7464e-45	LaTP2	Hmgcr
1.45303e-49	0.894683	0.699	0.497	3.45195e-45	LaTP2	AC149090.1
1.81908e-49	0.621924	0.759	0.583	4.32158e-45	LaTP2	Kifap3
4.03618e-49	0.821308	0.529	0.326	9.58876e-45	LaTP2	Gaa
6.64329e-49	0.584693	0.849	0.73	1.57825e-44	LaTP2	Appbp2
9.616e-49	0.704235	0.575	0.359	2.28447e-44	LaTP2	Cryzl1
1.78579e-48	0.644949	0.686	0.505	4.24251e-44	LaTP2	Pi4k2b
3.85295e-48	0.738065	0.777	0.604	9.15346e-44	LaTP2	Slk
4.78116e-48	0.74104	0.578	0.393	1.13586e-43	LaTP2	Rnf181
7.25431e-48	0.593967	0.785	0.635	1.72341e-43	LaTP2	Syce2
1.35031e-47	0.525968	0.648	0.431	3.20794e-43	LaTP2	Wwp2
1.3556e-47	0.683946	0.543	0.328	3.2205e-43	LaTP2	Osbpl1a
3.16132e-47	0.630582	0.588	0.376	7.51034e-43	LaTP2	Armc10
5.2621e-47	0.517573	0.877	0.758	1.25012e-42	LaTP2	Jund
5.50218e-47	0.808412	0.63	0.434	1.30715e-42	LaTP2	Sgol2a
8.20579e-47	0.507318	0.848	0.722	1.94945e-42	LaTP2	Rcc2
8.8664e-47	0.600342	0.783	0.644	2.10639e-42	LaTP2	Rtfdc1
1.05609e-46	0.594368	0.617	0.415	2.50896e-42	LaTP2	Ino80d
2.09126e-46	0.596873	0.564	0.332	4.9682e-42	LaTP2	Spint1
2.84945e-46	0.516782	0.698	0.486	6.76944e-42	LaTP2	Rsbn1l
5.06781e-46	0.778238	0.637	0.452	1.20396e-41	LaTP2	Eps15
9.62394e-46	0.816577	0.65	0.434	2.28636e-41	LaTP2	Pdcd4
2.57466e-45	0.667084	0.695	0.5	6.11662e-41	LaTP2	Zmym4
4.10497e-45	0.781041	0.505	0.306	9.75218e-41	LaTP2	Tpp1
6.93723e-45	0.606261	0.808	0.621	1.64808e-40	LaTP2	Apbb2
9.60544e-45	0.587295	0.672	0.477	2.28197e-40	LaTP2	Stam2
1.27046e-44	0.742408	0.546	0.337	3.01822e-40	LaTP2	Phlpp2
1.71508e-44	0.805086	0.588	0.42	4.07451e-40	LaTP2	Brap
2.1293e-44	0.671402	0.8	0.656	5.05858e-40	LaTP2	Ube2e1
3.10433e-44	0.598822	0.958	0.899	7.37496e-40	LaTP2	Calr
3.13074e-44	0.516001	0.896	0.784	7.43771e-40	LaTP2	Tra2a
3.27408e-44	0.639702	0.556	0.359	7.77823e-40	LaTP2	Kdm6b
4.82766e-44	0.728062	0.804	0.676	1.14691e-39	LaTP2	Polr2a
5.79795e-44	0.552398	0.769	0.585	1.37742e-39	LaTP2	Pkp4
8.48735e-44	1.5223	0.65	0.456	2.01634e-39	LaTP2	Fgfr2
9.63751e-44	0.568783	0.658	0.472	2.28958e-39	LaTP2	Tnpo2
1.05654e-43	0.615897	0.877	0.763	2.51002e-39	LaTP2	Rtn3
2.27367e-43	0.637418	0.502	0.299	5.40156e-39	LaTP2	Msh3
2.32214e-43	0.633387	0.819	0.661	5.5167e-39	LaTP2	Cenpf
8.63157e-43	0.551421	0.741	0.583	2.0506e-38	LaTP2	Suds3
9.17198e-43	0.681136	0.614	0.426	2.17899e-38	LaTP2	Trappc10
9.20444e-43	0.72164	0.865	0.774	2.1867e-38	LaTP2	Lamtor1
1.23009e-42	0.871481	0.505	0.306	2.92233e-38	LaTP2	Cyp51
1.27861e-42	0.528475	0.787	0.619	3.03758e-38	LaTP2	Txlna
4.86114e-42	0.618442	0.646	0.455	1.15486e-37	LaTP2	Lyrm4
7.60155e-42	0.54805	0.593	0.383	1.8059e-37	LaTP2	Myo1d
8.55199e-42	0.764053	0.781	0.646	2.0317e-37	LaTP2	Trappc5
9.74289e-42	0.641227	0.79	0.622	2.31462e-37	LaTP2	Cdyl
1.10503e-41	0.624528	0.778	0.573	2.62522e-37	LaTP2	Bbx
1.4582e-41	0.668099	0.824	0.689	3.46425e-37	LaTP2	Jade1
7.0319e-41	0.606567	0.853	0.723	1.67057e-36	LaTP2	Srek1
9.55264e-41	0.519009	0.736	0.577	2.26942e-36	LaTP2	Tsr3
1.22903e-40	0.630155	0.571	0.384	2.9198e-36	LaTP2	Naa30
2.43391e-40	0.529	0.653	0.479	5.78225e-36	LaTP2	Flii
3.5696e-40	0.561686	0.772	0.592	8.48031e-36	LaTP2	Zfp407
3.65906e-40	0.946074	0.533	0.346	8.69282e-36	LaTP2	Msmo1
3.71373e-40	0.633102	0.542	0.352	8.8227e-36	LaTP2	0610030E20Rik
4.55362e-40	0.501285	0.855	0.749	1.0818e-35	LaTP2	Emc8
5.63027e-40	0.540272	0.761	0.612	1.33758e-35	LaTP2	Cyb5r3
7.39802e-40	0.770373	0.987	0.95	1.75755e-35	LaTP2	Cdkn1c
7.97033e-40	0.527363	0.777	0.628	1.89351e-35	LaTP2	Nrd1
1.27114e-39	0.531233	0.676	0.498	3.01984e-35	LaTP2	Uvrag
1.41678e-39	0.592076	0.564	0.377	3.36585e-35	LaTP2	Slc38a7
1.90932e-39	0.579388	0.712	0.541	4.53598e-35	LaTP2	Mettl9
5.33049e-39	0.565975	0.633	0.445	1.26636e-34	LaTP2	Trappc8
5.39178e-39	0.571489	0.516	0.32	1.28092e-34	LaTP2	Arfip2
7.13321e-39	0.671579	0.662	0.466	1.69464e-34	LaTP2	Smyd3
7.40588e-39	0.58333	0.558	0.358	1.75942e-34	LaTP2	Prdm10
8.36828e-39	0.624389	0.558	0.361	1.98805e-34	LaTP2	Dip2c
1.0139e-38	0.831765	0.75	0.598	2.40871e-34	LaTP2	Wwc2
1.21308e-38	0.715841	0.606	0.428	2.88191e-34	LaTP2	Kdm2b
1.40639e-38	0.61291	0.607	0.431	3.34116e-34	LaTP2	Cep350
2.04188e-38	0.533851	0.541	0.336	4.85089e-34	LaTP2	Osbpl11
2.874e-38	0.694527	0.555	0.371	6.82777e-34	LaTP2	Arfgef2
3.4953e-38	0.67796	0.638	0.464	8.30379e-34	LaTP2	Mtor
4.05475e-38	0.86156	0.645	0.473	9.63287e-34	LaTP2	Hpcal1
8.15522e-38	0.589637	0.675	0.502	1.93744e-33	LaTP2	Perp
9.37611e-38	0.509976	0.792	0.62	2.22748e-33	LaTP2	Gpatch8
9.62278e-37	0.520415	0.733	0.568	2.28608e-32	LaTP2	Ankhd1
1.24702e-36	0.629327	0.555	0.378	2.96254e-32	LaTP2	Mfn1
1.3908e-36	0.889321	0.907	0.82	3.30412e-32	LaTP2	Cd9
1.83833e-36	0.702125	0.569	0.405	4.36732e-32	LaTP2	Wsb1
2.03648e-36	0.611659	0.6	0.412	4.83805e-32	LaTP2	Gas2l1
2.04425e-36	0.938626	0.508	0.351	4.85653e-32	LaTP2	Prr12
2.31861e-36	0.653428	0.621	0.435	5.50832e-32	LaTP2	Atp2c1
2.48638e-36	0.521595	0.787	0.638	5.90689e-32	LaTP2	Golgb1
2.52523e-36	0.502979	0.744	0.575	5.99919e-32	LaTP2	Ambra1
4.00354e-36	0.58325	0.696	0.548	9.51122e-32	LaTP2	Kpna6
4.54419e-36	0.658184	0.678	0.507	1.07956e-31	LaTP2	Mfsd1
5.5235e-36	0.847998	0.745	0.595	1.31222e-31	LaTP2	Gm2a
6.84613e-36	0.509388	0.87	0.768	1.62643e-31	LaTP2	Ctnnb1
7.42105e-36	0.578694	0.644	0.462	1.76302e-31	LaTP2	Stx16
9.41064e-36	0.733737	0.681	0.542	2.23569e-31	LaTP2	Cdipt
2.97218e-35	0.517739	0.528	0.341	7.06102e-31	LaTP2	Lman2l
3.70505e-35	0.703272	0.746	0.616	8.8021e-31	LaTP2	Ptpn12
4.12403e-35	0.543634	0.68	0.513	9.79746e-31	LaTP2	Btbd7
6.97977e-35	0.564622	0.567	0.389	1.65818e-30	LaTP2	Ice1
7.15344e-35	0.512095	0.783	0.614	1.69944e-30	LaTP2	Erc1
7.999e-35	0.735089	0.565	0.382	1.90032e-30	LaTP2	Shtn1
1.15935e-34	0.615975	0.736	0.578	2.75426e-30	LaTP2	Acadm
1.24269e-34	0.526588	0.564	0.385	2.95225e-30	LaTP2	Exoc6b
1.97431e-34	0.551189	0.57	0.393	4.69036e-30	LaTP2	Patl1
2.32054e-34	1.00709	0.592	0.466	5.51291e-30	LaTP2	Bin2
2.88434e-34	0.665154	0.506	0.324	6.85233e-30	LaTP2	Ermp1
5.77625e-34	0.574145	0.6	0.42	1.37226e-29	LaTP2	Ftx
1.0823e-33	0.615685	0.57	0.386	2.57122e-29	LaTP2	Kif13b
1.5146e-33	0.750102	0.661	0.507	3.59823e-29	LaTP2	Slc6a6
2.53575e-33	0.556116	0.691	0.514	6.02417e-29	LaTP2	Prep
3.82921e-33	0.732288	0.503	0.331	9.09705e-29	LaTP2	Scamp1
6.63948e-33	0.502036	0.541	0.35	1.57734e-28	LaTP2	Pou2f1
8.63338e-33	0.578644	0.834	0.714	2.05103e-28	LaTP2	Fndc3b
1.73157e-32	0.517799	0.634	0.462	4.11369e-28	LaTP2	Gle1
1.74852e-32	0.508773	0.721	0.592	4.15397e-28	LaTP2	Nsmce1
1.86018e-32	0.514614	0.693	0.52	4.41922e-28	LaTP2	Gabpb2
2.78204e-32	0.711843	0.516	0.344	6.6093e-28	LaTP2	Patj
2.80368e-32	0.592437	0.715	0.545	6.66071e-28	LaTP2	Cbx7
3.34632e-32	0.680462	0.764	0.636	7.94985e-28	LaTP2	Rybp
4.60576e-32	0.71895	0.558	0.382	1.09419e-27	LaTP2	Hmgcs1
5.88388e-32	0.556292	0.833	0.71	1.39783e-27	LaTP2	Pex14
6.02147e-32	0.503835	0.632	0.467	1.43052e-27	LaTP2	Ppme1
7.04828e-32	0.744419	0.516	0.345	1.67446e-27	LaTP2	Idi1
7.76039e-32	0.546949	0.677	0.512	1.84364e-27	LaTP2	Agpat3
9.98598e-32	0.565922	0.621	0.464	2.37237e-27	LaTP2	Wipi2
1.89856e-31	0.646309	0.985	0.952	4.51041e-27	LaTP2	Krt18
2.28495e-31	0.50322	0.689	0.528	5.42835e-27	LaTP2	Rab3gap1
2.39209e-31	0.588334	0.521	0.343	5.68289e-27	LaTP2	Parp4
2.41579e-31	0.556766	0.51	0.35	5.73918e-27	LaTP2	Rfk
3.05094e-31	0.753548	0.638	0.5	7.24811e-27	LaTP2	Rbmx
3.18632e-31	0.599739	0.705	0.557	7.56974e-27	LaTP2	Polg
5.11819e-31	0.537589	0.596	0.408	1.21593e-26	LaTP2	Mtmr3
7.14387e-31	0.598707	0.734	0.599	1.69717e-26	LaTP2	Fh1
8.3319e-31	0.607937	0.55	0.4	1.97941e-26	LaTP2	Pcyox1
1.57329e-30	0.501601	0.516	0.331	3.73767e-26	LaTP2	Lpcat1
1.73064e-30	0.582281	0.783	0.637	4.11147e-26	LaTP2	Aplp2
2.18413e-30	0.563668	0.591	0.432	5.18884e-26	LaTP2	Prpf18
4.58639e-30	0.547359	0.719	0.578	1.08959e-25	LaTP2	Pttg1ip
5.40026e-30	0.554766	0.587	0.44	1.28294e-25	LaTP2	Spsb3
1.15652e-29	0.509711	0.543	0.376	2.74753e-25	LaTP2	Zzef1
1.23692e-29	0.611066	0.708	0.547	2.93855e-25	LaTP2	Fdps
1.80701e-29	0.519266	0.532	0.368	4.29291e-25	LaTP2	Camk2d
2.27223e-29	0.509755	0.562	0.389	5.39814e-25	LaTP2	Tfb2m
2.42144e-29	0.656427	0.577	0.408	5.75262e-25	LaTP2	Atp9b
2.79276e-29	0.537412	0.878	0.762	6.63475e-25	LaTP2	Pard3
3.95174e-29	0.853556	0.795	0.709	9.38815e-25	LaTP2	Prdx5
5.21102e-29	0.507021	0.655	0.482	1.23798e-24	LaTP2	Acsl3
6.77919e-29	0.610126	0.68	0.53	1.61053e-24	LaTP2	Stk4
8.13467e-29	0.50377	0.941	0.887	1.93255e-24	LaTP2	Bsg
8.23566e-29	0.599896	0.511	0.335	1.95655e-24	LaTP2	Bcas3
1.13358e-28	0.574754	0.583	0.413	2.69305e-24	LaTP2	Sfi1
1.32523e-28	0.551454	0.565	0.406	3.14835e-24	LaTP2	Nusap1
1.96272e-28	0.553467	0.518	0.358	4.66283e-24	LaTP2	Acox1
2.1712e-28	0.653221	0.637	0.511	5.15812e-24	LaTP2	Tmem109
2.60539e-28	0.50695	0.605	0.44	6.18961e-24	LaTP2	Cnot8
2.70772e-28	0.518105	0.736	0.609	6.43274e-24	LaTP2	Gls
6.44285e-28	0.703162	0.737	0.618	1.53063e-23	LaTP2	Hadh
6.90292e-28	0.555955	0.952	0.908	1.63993e-23	LaTP2	Gpx4
7.77683e-28	0.564917	0.892	0.793	1.84754e-23	LaTP2	Marcksl1
7.79892e-28	0.532737	0.537	0.37	1.85279e-23	LaTP2	Hipk3
2.05635e-27	0.541852	0.615	0.457	4.88528e-23	LaTP2	Lnpk
2.94714e-27	0.527265	0.696	0.576	7.00151e-23	LaTP2	Faf2
2.02362e-26	0.5131	0.737	0.624	4.80752e-22	LaTP2	Cab39
2.16205e-26	0.621591	0.599	0.447	5.13638e-22	LaTP2	Maged1
2.70495e-26	0.522289	0.541	0.387	6.42616e-22	LaTP2	Acat2
2.82402e-26	0.573143	0.576	0.436	6.70902e-22	LaTP2	Ech1
4.92493e-26	0.565122	0.634	0.488	1.17002e-21	LaTP2	Rab22a
5.03222e-26	0.51072	0.661	0.531	1.1955e-21	LaTP2	Senp5
1.02474e-25	0.581418	0.576	0.433	2.43448e-21	LaTP2	Ncoa4
1.43628e-25	0.519661	0.549	0.396	3.41218e-21	LaTP2	Glb1
1.83489e-25	0.566485	0.513	0.353	4.35915e-21	LaTP2	Prkci
6.50056e-25	0.552957	0.576	0.431	1.54434e-20	LaTP2	Ap1b1
1.51687e-24	0.506939	0.582	0.424	3.60363e-20	LaTP2	Abcc1
1.79078e-24	0.510348	0.656	0.521	4.25435e-20	LaTP2	Atp6v1c1
2.36102e-24	0.633375	0.709	0.587	5.60909e-20	LaTP2	A830080D01Rik
3.87341e-24	0.583142	0.679	0.567	9.20206e-20	LaTP2	Tram1
2.13729e-23	0.571583	0.747	0.633	5.07756e-19	LaTP2	Cd320
3.08698e-23	0.910904	0.523	0.4	7.33373e-19	LaTP2	Kif13a
1.38291e-22	0.504351	0.776	0.677	3.28537e-18	LaTP2	0610007P14Rik
2.13795e-22	0.525515	0.637	0.498	5.07912e-18	LaTP2	Col4a3bp
2.82076e-22	0.531935	0.958	0.916	6.70129e-18	LaTP2	Hspb1
1.14526e-21	0.550731	0.59	0.454	2.72079e-17	LaTP2	Nudt9
1.03669e-20	0.633353	0.774	0.667	2.46286e-16	LaTP2	Lrrfip2
1.7553e-19	0.615412	0.541	0.437	4.17006e-15	LaTP2	Serpinb9g
5.3225e-18	0.85197	0.556	0.425	1.26447e-13	LaTP2	Arl15
3.7659e-17	0.553912	0.689	0.57	8.94664e-13	LaTP2	Ppfia1
2.55383e-16	0.533353	0.797	0.701	6.06713e-12	LaTP2	Macf1
5.02827e-15	1.04809	0.777	0.658	1.19457e-10	LaTP2	Gm26917
1.37797e-12	0.631512	0.547	0.44	3.27365e-08	LaTP2	Lipg
3.25477e-08	0.726932	0.546	0.475	0.000773236	LaTP2	Ahnak
0	2.63367	0.829	0.382	0	SpT	Prune2
0	2.632	0.782	0.239	0	SpT	Ncam1
0	2.60615	0.612	0.149	0	SpT	Prex2
0	2.32068	0.944	0.646	0	SpT	Car2
0	2.05869	0.617	0.222	0	SpT	Derl3
0	1.94189	0.678	0.186	0	SpT	Rassf4
0	1.92787	0.825	0.474	0	SpT	Lgals9
0	1.80922	0.818	0.447	0	SpT	Rab8b
0	1.76417	0.802	0.358	0	SpT	Tnfaip8
0	1.76039	0.545	0.123	0	SpT	Cdx2
0	1.70939	0.923	0.696	0	SpT	Mpzl1
0	1.6283	0.844	0.522	0	SpT	Pde4dip
0	1.23289	0.739	0.274	0	SpT	Kitl
0	0.978804	0.963	0.921	0	SpT	Basp1
8.5864e-305	1.1001	0.913	0.775	2.03987e-300	SpT	Rap1a
2.53333e-304	1.46903	0.942	0.735	6.01844e-300	SpT	Nr6a1
2.1419e-299	2.01792	0.535	0.164	5.08852e-295	SpT	AA467197
2.20546e-298	2.30934	0.563	0.187	5.23951e-294	SpT	Frmd4b
2.64955e-294	1.76884	0.823	0.502	6.29452e-290	SpT	Nid1
1.34761e-292	1.45707	0.89	0.588	3.20151e-288	SpT	Fam168a
1.77567e-292	1.83867	0.63	0.25	4.21847e-288	SpT	Ckap4
1.68817e-289	1.50104	0.787	0.442	4.01059e-285	SpT	Cgnl1
4.23973e-280	0.770162	0.929	0.882	1.00723e-275	SpT	Ralbp1
1.66189e-276	1.38151	0.535	0.169	3.94815e-272	SpT	Lysmd2
2.77678e-276	1.56463	0.613	0.224	6.59679e-272	SpT	Liph
5.41456e-270	1.41912	0.866	0.667	1.28634e-265	SpT	Ero1l
2.59139e-267	1.45117	0.613	0.215	6.15637e-263	SpT	Tns1
5.66994e-267	1.92805	0.923	0.759	1.34701e-262	SpT	Sct
7.8854e-264	1.85715	0.597	0.233	1.87333e-259	SpT	Lhfp
7.21592e-261	1.41883	0.66	0.301	1.71429e-256	SpT	Dyrk2
3.1354e-260	1.21227	0.902	0.637	7.44877e-256	SpT	Arid5b
4.07585e-259	1.45389	0.747	0.428	9.683e-255	SpT	C1galt1
8.34915e-258	1.55812	0.759	0.422	1.98351e-253	SpT	Fat1
3.25312e-257	1.43568	0.795	0.492	7.72844e-253	SpT	Ascl2
3.16462e-253	1.11455	0.91	0.739	7.51818e-249	SpT	Gng12
2.33907e-249	1.79411	0.637	0.276	5.55693e-245	SpT	Serpine2
4.0749e-249	1.31605	0.712	0.322	9.68075e-245	SpT	Chsy1
5.15694e-244	1.52582	0.689	0.331	1.22513e-239	SpT	Rffl
7.16743e-237	0.87682	0.967	0.82	1.70277e-232	SpT	Nrk
1.13431e-236	1.12207	0.851	0.486	2.69478e-232	SpT	Myo18a
9.22169e-236	1.69525	0.777	0.447	2.1908e-231	SpT	Magi1
9.14067e-232	1.57868	0.816	0.587	2.17155e-227	SpT	Pitrm1
1.91827e-230	1.49921	0.552	0.198	4.55724e-226	SpT	Sdk2
5.25597e-229	1.15987	0.864	0.6	1.24866e-224	SpT	Rapgef2
6.63852e-226	1.63581	0.684	0.355	1.57711e-221	SpT	Frmd4a
7.08528e-220	1.51822	0.844	0.562	1.68325e-215	SpT	Trio
3.57689e-219	1.12207	0.576	0.221	8.49762e-215	SpT	Pstpip1
3.26762e-216	1.35814	0.608	0.275	7.76289e-212	SpT	Emilin1
1.6366e-214	1.77139	0.678	0.363	3.88806e-210	SpT	Dock1
1.01624e-213	1.15513	0.911	0.692	2.41427e-209	SpT	Braf
1.78351e-213	1.17797	0.792	0.526	4.23709e-209	SpT	Pard6g
1.46351e-210	0.836374	0.936	0.835	3.47687e-206	SpT	Rlim
1.48897e-209	1.17117	0.74	0.426	3.53735e-205	SpT	Sema4d
1.7656e-206	1.32468	0.723	0.391	4.19454e-202	SpT	Pdcd4
4.08033e-206	1.03879	0.892	0.838	9.69364e-202	SpT	Sri
4.99873e-206	0.971531	0.852	0.649	1.18755e-201	SpT	Cep164
2.01015e-202	1.08089	0.575	0.234	4.77551e-198	SpT	Optn
1.18933e-201	1.68231	0.726	0.473	2.82549e-197	SpT	Anxa11
7.86648e-199	0.85031	0.893	0.586	1.86884e-194	SpT	Mbnl3
1.13185e-198	1.20147	0.854	0.603	2.68893e-194	SpT	Dennd1a
7.0617e-195	1.23054	0.903	0.697	1.67765e-190	SpT	Auts2
3.56392e-193	1.27734	0.607	0.298	8.4668e-189	SpT	C1qtnf6
4.70546e-191	1.18066	0.747	0.437	1.11788e-186	SpT	Nostrin
8.36839e-188	1.21905	0.849	0.613	1.98808e-183	SpT	Srgap2
3.2384e-185	1.25195	0.526	0.223	7.69347e-181	SpT	Pxdc1
5.50381e-185	1.23511	0.559	0.228	1.30754e-180	SpT	Fgfbp1
3.77212e-184	0.723933	0.916	0.723	8.96142e-180	SpT	Slc38a1
1.27452e-183	1.23432	0.579	0.259	3.02789e-179	SpT	Lrrc8c
3.66197e-181	0.983753	0.918	0.772	8.69975e-177	SpT	Usp9x
6.88698e-179	1.1322	0.77	0.443	1.63614e-174	SpT	Nav3
9.73012e-177	0.925	0.814	0.581	2.31158e-172	SpT	Anxa4
1.56246e-174	1.17721	0.782	0.571	3.71193e-170	SpT	Upp1
3.59302e-172	1.09283	0.927	0.711	8.53594e-168	SpT	Etl4
4.10339e-172	0.815591	0.934	0.742	9.74842e-168	SpT	Peg3
6.58261e-171	0.848132	0.849	0.657	1.56383e-166	SpT	Palm
2.35929e-170	1.07932	0.946	0.792	5.60496e-166	SpT	Snd1
1.69705e-169	0.793966	0.884	0.781	4.03169e-165	SpT	Tpm2
4.18573e-168	0.748348	0.952	0.781	9.94405e-164	SpT	Plac1
4.90505e-168	1.44745	0.783	0.517	1.16529e-163	SpT	Pvt1
3.13294e-166	1.25951	0.753	0.485	7.44292e-162	SpT	Shroom4
1.86247e-165	0.953081	0.779	0.589	4.42466e-161	SpT	Nr2f6
4.8578e-164	0.916969	0.762	0.488	1.15407e-159	SpT	Cd82
5.94553e-164	1.26476	0.763	0.444	1.41248e-159	SpT	Rtn1
7.36473e-164	0.750243	0.912	0.851	1.74964e-159	SpT	Hmgn5
1.0165e-161	1.12855	0.713	0.436	2.4149e-157	SpT	Nr2f2
1.42592e-160	1.21778	0.635	0.362	3.38757e-156	SpT	Il6st
2.20672e-159	1.45348	0.635	0.348	5.24251e-155	SpT	Myo1d
1.74481e-158	1.0396	0.829	0.677	4.14514e-154	SpT	Gjb5
4.02258e-158	0.692291	0.906	0.821	9.55645e-154	SpT	Fermt2
6.97215e-157	2.27527	0.621	0.377	1.65637e-152	SpT	1500009L16Rik
3.3835e-154	1.56437	0.527	0.238	8.03819e-150	SpT	Sh3pxd2a
1.24499e-153	0.847066	0.958	0.908	2.95771e-149	SpT	Mt2
7.77852e-149	1.258	0.635	0.379	1.84794e-144	SpT	Mpzl2
4.79909e-148	0.560033	0.928	0.894	1.14012e-143	SpT	Dstn
1.77489e-147	1.64616	0.529	0.255	4.2166e-143	SpT	Dlc1
1.27323e-145	1.00816	0.659	0.381	3.02482e-141	SpT	Slc39a6
8.38285e-145	1.01565	0.667	0.402	1.99151e-140	SpT	Stat3
2.99999e-144	1.05147	0.627	0.346	7.12709e-140	SpT	Shtn1
5.38643e-144	1.105	0.729	0.51	1.27965e-139	SpT	Nav1
1.04392e-142	0.731809	0.892	0.764	2.48005e-138	SpT	Shoc2
2.64299e-142	0.7883	0.816	0.626	6.27896e-138	SpT	Gsn
3.31255e-142	1.04829	0.747	0.481	7.86962e-138	SpT	Cmip
1.79574e-139	0.547753	0.915	0.928	4.26614e-135	SpT	Mrfap1
6.59677e-139	1.72659	0.598	0.33	1.56719e-134	SpT	Lrrc4
4.85983e-136	1.30398	0.661	0.42	1.15455e-131	SpT	Fryl
5.93368e-136	1.85256	0.635	0.403	1.40966e-131	SpT	Serpinb9g
8.87609e-136	0.889957	0.825	0.628	2.10869e-131	SpT	Fstl3
1.62204e-135	0.916045	0.81	0.603	3.85347e-131	SpT	Tjp1
6.13698e-133	1.10175	0.616	0.367	1.45796e-128	SpT	Irs3
9.16145e-133	0.88957	0.69	0.442	2.17648e-128	SpT	Hpcal1
2.13056e-131	1.19734	0.79	0.579	5.06158e-127	SpT	Ano6
4.15022e-131	1.02538	0.656	0.392	9.85968e-127	SpT	Phldb2
6.15253e-131	0.938977	0.566	0.308	1.46166e-126	SpT	Top1mt
3.33486e-130	0.647012	0.889	0.806	7.92262e-126	SpT	Fthl17a
5.19603e-130	0.755396	0.877	0.755	1.23442e-125	SpT	Lgals3
1.71265e-129	0.916291	0.615	0.336	4.06873e-125	SpT	Was
8.11407e-128	1.3119	0.519	0.271	1.92766e-123	SpT	Gbe1
3.21103e-127	0.582974	0.777	0.488	7.62844e-123	SpT	1700025G04Rik
3.44726e-127	1.03766	0.764	0.564	8.18966e-123	SpT	Memo1
3.59821e-127	0.849493	0.604	0.358	8.54826e-123	SpT	Bpgm
2.38954e-126	0.868811	0.861	0.677	5.67683e-122	SpT	Map4
3.15356e-126	0.997245	0.605	0.338	7.4919e-122	SpT	Brpf3
4.4873e-126	0.790218	0.883	0.816	1.06605e-121	SpT	Gjb3
8.49269e-126	0.935361	0.754	0.545	2.01761e-121	SpT	Dsg2
1.88165e-125	1.06739	0.533	0.261	4.47024e-121	SpT	Mtss1
2.06805e-125	0.939681	0.829	0.681	4.91307e-121	SpT	Actn1
1.39047e-124	1.03378	0.818	0.607	3.30333e-120	SpT	Lpp
7.80503e-124	0.860404	0.691	0.47	1.85424e-119	SpT	Lactb
1.8555e-123	0.922155	0.783	0.574	4.40812e-119	SpT	Atp13a3
2.27144e-123	0.905343	0.648	0.365	5.39626e-119	SpT	Ccser1
8.61208e-123	0.632276	0.938	0.85	2.04597e-118	SpT	Myh9
1.11414e-122	0.981091	0.705	0.466	2.64686e-118	SpT	Tmcc1
4.03892e-122	1.29598	0.712	0.491	9.59527e-118	SpT	Ankrd28
4.8973e-122	0.721187	0.923	0.791	1.16345e-117	SpT	Cald1
4.70464e-121	0.987572	0.846	0.664	1.11768e-116	SpT	Gnaq
9.81115e-121	0.857615	0.677	0.411	2.33083e-116	SpT	Slc7a1
1.39641e-120	2.11938	0.695	0.514	3.31746e-116	SpT	Serpinb9e
1.41201e-120	0.806135	0.962	0.834	3.3545e-116	SpT	Stag1
1.37279e-119	1.02842	0.776	0.536	3.26133e-115	SpT	Ptk2
2.17776e-119	0.652922	0.839	0.749	5.17372e-115	SpT	Ostf1
5.43959e-119	1.37129	0.621	0.368	1.29228e-114	SpT	Myo1e
6.67567e-119	0.71535	0.93	0.806	1.58594e-114	SpT	Birc6
2.09202e-118	0.997212	0.98	0.89	4.97001e-114	SpT	Erdr1
2.99367e-118	0.963407	0.823	0.596	7.11207e-114	SpT	Apbb2
3.09274e-118	1.0535	0.611	0.365	7.34743e-114	SpT	Myof
3.19816e-117	1.06543	0.568	0.332	7.59787e-113	SpT	Slc35d1
1.1037e-116	1.11892	0.706	0.486	2.62205e-112	SpT	Fer
2.2983e-116	0.52726	0.907	0.867	5.46006e-112	SpT	Actr3
1.31001e-115	0.547713	0.915	0.842	3.11219e-111	SpT	Tfap2c
1.19789e-114	0.982059	0.766	0.534	2.84584e-110	SpT	Tanc2
8.8804e-114	1.00105	0.674	0.433	2.10972e-109	SpT	Ttll5
1.25798e-113	0.728411	0.871	0.748	2.98858e-109	SpT	Nipa2
3.73559e-113	1.08946	0.723	0.513	8.87463e-109	SpT	Mthfd1l
2.0778e-112	0.947857	0.876	0.69	4.93623e-108	SpT	Fndc3b
3.72236e-111	0.955993	0.814	0.626	8.84322e-107	SpT	Satb1
1.43886e-109	1.20802	0.643	0.418	3.41831e-105	SpT	Fam13b
1.60696e-109	0.757543	0.81	0.646	3.81765e-105	SpT	Zbtb10
2.98494e-109	0.766145	0.52	0.279	7.09133e-105	SpT	Ak3
1.16613e-108	0.804038	0.872	0.731	2.77036e-104	SpT	Taf15
4.28199e-108	0.781395	0.614	0.364	1.01727e-103	SpT	Ehbp1
1.37489e-107	0.817763	0.56	0.329	3.26632e-103	SpT	As3mt
7.79141e-107	0.990663	0.791	0.553	1.851e-102	SpT	Gab2
1.95889e-106	1.09251	0.628	0.423	4.65373e-102	SpT	Zdhhc21
2.28122e-106	0.813754	0.525	0.291	5.41949e-102	SpT	Fes
1.3725e-105	0.83507	0.835	0.665	3.26064e-101	SpT	Nsd3
4.27949e-105	0.965537	0.594	0.364	1.01668e-100	SpT	Raph1
1.69148e-104	0.609797	0.91	0.8	4.01845e-100	SpT	Ubap2
2.20549e-104	0.5602	0.974	0.909	5.23958e-100	SpT	Hsp90b1
1.76607e-103	0.568366	0.993	0.973	4.19564e-99	SpT	mt-Atp6
5.59101e-103	1.02376	0.774	0.583	1.32826e-98	SpT	Rbfox2
1.72769e-102	1.30814	0.69	0.509	4.10447e-98	SpT	Hspg2
7.94699e-102	0.937694	0.745	0.554	1.88797e-97	SpT	Rfx7
8.82506e-102	0.812979	0.761	0.589	2.09657e-97	SpT	Map2k1
1.6937e-101	0.980772	0.859	0.672	4.02372e-97	SpT	Dst
5.10872e-101	0.874094	0.571	0.342	1.21368e-96	SpT	Acsl4
8.68062e-101	0.67813	0.971	0.907	2.06226e-96	SpT	Hspa5
4.00596e-100	0.828245	0.579	0.363	9.51697e-96	SpT	2310030G06Rik
4.91087e-100	0.845372	0.851	0.658	1.16668e-95	SpT	Tcf12
1.27683e-98	0.886677	0.635	0.41	3.03337e-94	SpT	Med14
3.15643e-98	0.843029	0.728	0.488	7.49873e-94	SpT	Sipa1l1
3.2969e-98	0.991464	0.719	0.556	7.83245e-94	SpT	Sos1
6.98895e-98	0.861493	0.61	0.403	1.66037e-93	SpT	Tnnt1
7.1647e-98	1.04182	0.615	0.378	1.70212e-93	SpT	Mical3
7.62e-98	0.937273	0.802	0.615	1.81028e-93	SpT	Arhgef12
1.61123e-97	0.681401	0.788	0.602	3.82781e-93	SpT	Lonp2
1.8143e-97	0.761564	0.713	0.501	4.31024e-93	SpT	Itga5
5.45931e-97	0.708145	0.94	0.811	1.29697e-92	SpT	Ankrd11
5.79781e-97	0.77371	0.749	0.561	1.37738e-92	SpT	Cnot6l
1.33105e-96	0.691382	0.832	0.646	3.16217e-92	SpT	Spag9
1.32324e-95	0.705433	0.676	0.465	3.14361e-91	SpT	Ippk
8.22781e-95	0.980839	0.704	0.524	1.95468e-90	SpT	Phf20
1.01259e-94	0.788645	0.745	0.579	2.40562e-90	SpT	Raf1
3.94136e-94	0.513875	0.834	0.664	9.3635e-90	SpT	Lima1
7.72849e-94	0.898444	0.746	0.541	1.83606e-89	SpT	Parva
7.89302e-94	0.700281	0.809	0.643	1.87515e-89	SpT	Senp1
1.07591e-93	0.686491	0.849	0.561	2.55605e-89	SpT	Cdh5
7.21903e-93	0.874503	0.518	0.302	1.71502e-88	SpT	Hip1r
1.50809e-92	0.520401	0.893	0.822	3.58278e-88	SpT	Actr2
1.76606e-92	0.778945	0.769	0.62	4.19563e-88	SpT	Colgalt1
2.89833e-92	0.69475	0.803	0.655	6.88557e-88	SpT	Tab2
1.66023e-91	0.748941	0.743	0.527	3.9442e-87	SpT	Myo10
2.97816e-91	0.984402	0.577	0.352	7.07523e-87	SpT	Arhgap23
5.027e-91	0.520718	0.991	0.965	1.19426e-86	SpT	mt-Co2
1.07296e-90	0.748186	0.643	0.435	2.54902e-86	SpT	Sept8
1.41505e-89	0.571345	0.675	0.446	3.36174e-85	SpT	Sbsn
9.59428e-89	0.689556	0.921	0.798	2.27931e-84	SpT	Zfand3
1.08278e-88	1.0997	0.544	0.334	2.57237e-84	SpT	Rasal2
1.78321e-88	0.814276	0.902	0.743	4.23636e-84	SpT	Pard3
2.54335e-88	0.904529	0.676	0.453	6.04223e-84	SpT	Sema3e
1.11216e-87	0.770281	0.702	0.484	2.64217e-83	SpT	Daam1
2.1872e-87	0.652915	0.591	0.377	5.19614e-83	SpT	Sh3bgrl
4.37661e-87	0.896684	0.672	0.465	1.03975e-82	SpT	Pdlim5
5.98112e-87	0.634376	0.565	0.324	1.42093e-82	SpT	Mapk13
1.40623e-86	0.569683	0.922	0.942	3.34078e-82	SpT	Pfn1
1.82372e-86	0.880859	0.572	0.328	4.33261e-82	SpT	Arhgap31
2.16604e-86	0.728078	0.787	0.638	5.14587e-82	SpT	Rabep1
3.34485e-86	0.647267	0.765	0.626	7.94636e-82	SpT	Zfp64
7.30348e-86	0.520171	0.987	0.942	1.73509e-81	SpT	mt-Cytb
1.73982e-85	0.979796	0.84	0.668	4.13329e-81	SpT	Diaph3
1.84498e-85	0.53281	0.99	0.962	4.38312e-81	SpT	mt-Co3
1.35163e-84	0.789391	0.612	0.387	3.21107e-80	SpT	Fut8
1.42243e-83	0.625239	0.915	0.806	3.37927e-79	SpT	Itgb1
2.52627e-83	0.532012	0.918	0.881	6.00166e-79	SpT	Tpm4
3.36809e-83	0.862526	0.677	0.482	8.00156e-79	SpT	Kmt2c
4.3521e-82	1.03261	0.776	0.594	1.03393e-77	SpT	Kcnq1ot1
5.27163e-82	0.667191	0.775	0.553	1.25238e-77	SpT	Cdh3
7.3604e-82	1.19805	0.912	0.774	1.74861e-77	SpT	Gm20388
3.13983e-81	1.01512	0.723	0.545	7.45929e-77	SpT	Mgat5
4.6986e-81	0.770396	0.799	0.644	1.11625e-76	SpT	Ythdf3
6.85795e-81	0.706882	0.748	0.608	1.62924e-76	SpT	Mthfd2
6.21621e-80	0.672683	0.807	0.589	1.47679e-75	SpT	Chd7
1.37588e-79	0.698159	0.719	0.507	3.26868e-75	SpT	Cmtm8
2.2464e-79	0.717323	0.864	0.727	5.33677e-75	SpT	Luzp1
2.90181e-79	0.803135	0.697	0.522	6.89382e-75	SpT	Wwp1
4.5093e-79	0.712117	0.684	0.472	1.07127e-74	SpT	Serpinb9b
1.51098e-78	0.678515	0.777	0.605	3.58963e-74	SpT	Cdyl
4.1159e-78	0.807096	0.737	0.572	9.77814e-74	SpT	Ccny
4.62654e-78	0.748097	0.774	0.658	1.09913e-73	SpT	Kif2a
1.60157e-77	0.766271	0.673	0.485	3.80484e-73	SpT	Svil
2.2053e-77	0.898716	0.603	0.419	5.23914e-73	SpT	Oxr1
2.74945e-77	0.985351	0.572	0.378	6.53186e-73	SpT	Clock
2.83583e-77	0.527485	0.881	0.761	6.73708e-73	SpT	Ube2q2
1.18315e-76	0.593232	0.797	0.574	2.81082e-72	SpT	Prkch
7.67208e-76	0.865141	0.594	0.409	1.82266e-71	SpT	Slc12a7
2.10152e-75	0.871113	0.652	0.473	4.99258e-71	SpT	Fndc3a
4.69658e-75	0.74386	0.716	0.551	1.11577e-70	SpT	Cbfb
6.57973e-75	0.627027	0.851	0.699	1.56315e-70	SpT	Atrx
6.81178e-75	0.677297	0.834	0.707	1.61827e-70	SpT	Dnajc3
1.22605e-74	0.819824	0.773	0.61	2.91272e-70	SpT	Fam172a
1.24529e-74	0.558662	0.916	0.824	2.95844e-70	SpT	Clic4
1.61333e-74	0.540991	0.972	0.901	3.83278e-70	SpT	mt-Nd2
6.26338e-74	0.898628	0.581	0.396	1.48799e-69	SpT	Tram2
1.25432e-73	0.599992	0.835	0.712	2.97989e-69	SpT	Hic2
6.28848e-73	0.648229	0.837	0.703	1.49395e-68	SpT	Lims1
6.843e-73	0.520956	0.838	0.709	1.62569e-68	SpT	Sms
9.22735e-73	1.07328	0.606	0.438	2.19214e-68	SpT	Tiam1
1.56107e-72	0.5435	0.734	0.541	3.70864e-68	SpT	Wwtr1
1.97541e-72	0.716448	0.683	0.524	4.69297e-68	SpT	Hnrnpll
6.37952e-72	0.644306	0.69	0.51	1.51558e-67	SpT	Nek6
8.0769e-72	0.728943	0.639	0.43	1.91883e-67	SpT	Crim1
9.89268e-72	0.874253	0.569	0.381	2.3502e-67	SpT	Stxbp5
1.02952e-71	0.565612	0.83	0.728	2.44582e-67	SpT	Elf2
1.1831e-71	0.68598	0.805	0.64	2.8107e-67	SpT	Vcl
1.25936e-71	0.958032	0.585	0.4	2.99187e-67	SpT	Ahdc1
8.39295e-71	0.831208	0.63	0.45	1.99391e-66	SpT	Rasa2
9.34789e-71	0.596514	0.761	0.649	2.22078e-66	SpT	Alad
1.0901e-70	0.564447	0.625	0.391	2.58974e-66	SpT	Fhl2
1.09038e-70	0.606709	0.867	0.742	2.59043e-66	SpT	Nktr
1.4853e-70	1.02934	0.654	0.485	3.52863e-66	SpT	Sparc
1.5236e-70	1.03628	0.537	0.351	3.61961e-66	SpT	Tpk1
2.70575e-70	0.592883	0.931	0.792	6.42805e-66	SpT	Flnb
2.73158e-70	0.881463	0.822	0.684	6.48942e-66	SpT	Macf1
4.14499e-70	0.795732	0.511	0.315	9.84725e-66	SpT	Trim44
1.38613e-69	0.625043	0.663	0.493	3.29303e-65	SpT	Pold1
2.03796e-69	0.701056	0.774	0.649	4.84159e-65	SpT	Hk2
3.10561e-69	0.714098	0.726	0.616	7.378e-65	SpT	Cnn2
3.40028e-69	0.895489	0.636	0.466	8.07804e-65	SpT	Mkl1
3.69624e-69	0.681752	0.781	0.622	8.78115e-65	SpT	Golgb1
4.31299e-69	0.847216	0.657	0.49	1.02464e-64	SpT	Tmeff1
6.72262e-69	0.663003	0.711	0.552	1.59709e-64	SpT	Rsu1
1.39673e-68	1.07313	0.505	0.326	3.31822e-64	SpT	Alas1
1.44275e-68	0.531462	0.976	0.911	3.42754e-64	SpT	mt-Nd1
9.48209e-68	0.691472	0.87	0.775	2.25266e-63	SpT	Ptbp3
4.00971e-67	0.82267	0.869	0.723	9.52587e-63	SpT	Zcchc7
7.20498e-67	0.642158	0.685	0.481	1.71169e-62	SpT	AU018091
9.23185e-67	0.697132	0.845	0.693	2.19321e-62	SpT	Pex14
1.02281e-66	0.523636	0.833	0.699	2.42989e-62	SpT	Jak1
1.09151e-66	0.58303	0.827	0.753	2.59311e-62	SpT	Glud1
2.6088e-66	0.729411	0.671	0.525	6.19772e-62	SpT	Smim13
5.18197e-66	0.867549	0.569	0.392	1.23108e-61	SpT	Vps50
6.12043e-66	0.937605	0.504	0.321	1.45403e-61	SpT	Wipf3
7.81649e-66	0.975133	0.514	0.329	1.85696e-61	SpT	Tex2
1.16945e-65	0.877445	0.612	0.427	2.77825e-61	SpT	Large1
1.40124e-65	0.609768	0.556	0.368	3.32892e-61	SpT	Snai1
1.53581e-65	0.935882	0.801	0.639	3.64862e-61	SpT	Gm26917
4.71382e-65	0.662931	0.549	0.363	1.11986e-60	SpT	Gusb
1.02898e-64	0.615138	0.653	0.492	2.44456e-60	SpT	Mapk3
1.37094e-64	0.642476	0.795	0.655	3.25694e-60	SpT	Agpat5
1.39322e-64	0.602825	0.878	0.76	3.30988e-60	SpT	mt-Atp8
3.06496e-64	0.679873	0.626	0.46	7.28143e-60	SpT	Rnf14
6.2159e-64	0.726694	0.503	0.314	1.47671e-59	SpT	Asah1
6.77105e-64	0.822577	0.631	0.483	1.6086e-59	SpT	Dab2ip
7.00787e-64	0.621166	0.641	0.432	1.66486e-59	SpT	Itgb3
8.71775e-64	0.63872	0.656	0.49	2.07108e-59	SpT	E2f7
3.07706e-63	0.591888	0.94	0.823	7.31018e-59	SpT	Arhgap10
7.54687e-63	0.713529	0.661	0.489	1.79291e-58	SpT	Slc6a6
2.05507e-62	0.513014	0.894	0.782	4.88224e-58	SpT	Dnm2
2.53022e-62	0.706324	0.581	0.406	6.01105e-58	SpT	Nin
2.61918e-62	0.717128	0.868	0.738	6.22238e-58	SpT	Arih1
3.41378e-62	0.60397	0.86	0.734	8.11011e-58	SpT	Wac
4.68301e-62	0.81633	0.806	0.658	1.11254e-57	SpT	Dnajc1
5.90392e-62	0.670048	0.711	0.559	1.40259e-57	SpT	Diaph1
1.05618e-61	0.62056	0.709	0.581	2.50917e-57	SpT	Zfp568
1.55464e-61	0.773785	0.607	0.404	3.69336e-57	SpT	Ptprf
2.19959e-61	0.544306	0.539	0.334	5.22557e-57	SpT	Ddr1
7.30535e-61	0.601013	0.754	0.612	1.73553e-56	SpT	Pik3cb
2.94659e-60	0.77342	0.674	0.525	7.00021e-56	SpT	Fbxw7
4.36321e-60	0.605734	0.817	0.706	1.03657e-55	SpT	Gsk3b
6.13473e-60	0.927003	0.576	0.402	1.45743e-55	SpT	Smoc1
2.22126e-59	0.632573	0.558	0.365	5.27704e-55	SpT	Frk
2.61797e-59	0.645212	0.712	0.569	6.21951e-55	SpT	Evi5
3.48193e-59	0.666158	0.515	0.353	8.27203e-55	SpT	Ciz1
2.52101e-58	0.511962	0.872	0.773	5.98915e-54	SpT	Tnks2
2.52432e-58	0.594552	0.504	0.301	5.99703e-54	SpT	Nkain1
3.55616e-58	0.637213	0.782	0.692	8.44836e-54	SpT	Efhd2
7.01217e-58	0.548307	0.791	0.667	1.66588e-53	SpT	Sptbn1
8.38261e-58	0.989106	0.589	0.433	1.99146e-53	SpT	Slc10a7
1.60348e-57	0.660144	0.712	0.546	3.80938e-53	SpT	Cecr2
1.91706e-57	0.647593	0.557	0.347	4.55437e-53	SpT	Parm1
2.07861e-57	0.635226	0.724	0.592	4.93815e-53	SpT	Hjurp
4.55259e-57	0.775539	0.571	0.387	1.08156e-52	SpT	App
6.25957e-57	0.606653	0.643	0.49	1.48709e-52	SpT	Ppp1r12c
1.05639e-56	0.880684	0.693	0.528	2.50966e-52	SpT	Mcph1
2.30855e-56	0.669739	0.561	0.402	5.48443e-52	SpT	Cklf
3.62766e-56	1.03302	0.519	0.364	8.61824e-52	SpT	Arhgef11
3.97599e-56	0.565757	0.784	0.651	9.44575e-52	SpT	Pkig
2.14358e-55	1.0153	0.663	0.505	5.09249e-51	SpT	Cdkal1
2.26345e-55	0.916665	0.739	0.58	5.37728e-51	SpT	Zfp407
2.72403e-55	0.838761	0.594	0.438	6.47148e-51	SpT	Tnks
[truncated: 613 more rows]

## Sheet: SC subclusters
Table S4-3. Differentially expressed genes in SC subclusters
p_val	avg_log2FC	pct.1	pct.2	p_val_adj	cluster	gene
0	3.37221	0.665	0.018	0	SC1	Colec10
1.25193e-249	4.01084	0.979	0.167	2.9742e-245	SC1	Hsd11b2
1.17747e-242	3.38353	0.76	0.071	2.79731e-238	SC1	Wisp1
1.11454e-216	3.80365	0.734	0.08	2.6478e-212	SC1	Angptl6
1.5394e-193	2.77849	0.622	0.056	3.65715e-189	SC1	Colec11
1.48801e-192	3.75777	0.845	0.145	3.53506e-188	SC1	Lum
1.44715e-189	2.99426	0.867	0.152	3.43798e-185	SC1	Slc27a3
4.63625e-177	2.61699	0.635	0.066	1.10143e-172	SC1	Adamts18
1.03965e-148	2.43582	0.605	0.075	2.4699e-144	SC1	Col27a1
3.47026e-142	2.50832	0.747	0.137	8.24429e-138	SC1	Hapln1
1.43679e-136	2.51342	0.837	0.19	3.41337e-132	SC1	Podxl
6.74109e-136	2.50035	0.644	0.101	1.60148e-131	SC1	Steap1
1.99907e-133	2.6411	0.893	0.251	4.74918e-129	SC1	Tmem108
2.66979e-130	2.69902	0.794	0.189	6.34262e-126	SC1	Creb3l1
8.14113e-130	2.88319	0.781	0.189	1.93409e-125	SC1	Stard8
1.14962e-129	2.25616	0.764	0.15	2.73114e-125	SC1	Foxf1
5.78013e-128	2.64572	0.991	0.501	1.37318e-123	SC1	Nnat
1.00617e-124	3.27919	0.665	0.126	2.39036e-120	SC1	Col11a1
4.3335e-124	1.76738	0.764	0.152	1.02951e-119	SC1	Smoc2
1.29203e-119	2.16033	0.631	0.106	3.06947e-115	SC1	Gas6
5.84667e-114	2.4805	0.871	0.288	1.38899e-109	SC1	Hand1
5.41898e-111	2.25184	0.648	0.126	1.28739e-106	SC1	Ecscr
4.53834e-109	2.14135	0.906	0.298	1.07817e-104	SC1	Bnc2
1.14655e-107	2.56348	0.652	0.137	2.72386e-103	SC1	Trabd2b
1.35883e-105	2.65555	0.7	0.162	3.22817e-101	SC1	Col23a1
2.52718e-103	2.21748	0.785	0.195	6.00383e-99	SC1	Postn
5.89953e-102	2.06767	0.815	0.225	1.40155e-97	SC1	P3h2
1.01263e-99	2.11673	0.863	0.278	2.4057e-95	SC1	Dsp
1.32508e-97	2.44066	0.781	0.248	3.14798e-93	SC1	Hoxc8
3.26972e-97	2.04198	0.575	0.106	7.76786e-93	SC1	Slc1a3
2.48703e-93	2.18332	0.906	0.379	5.90844e-89	SC1	Ptch1
2.70731e-93	1.93653	0.863	0.287	6.43175e-89	SC1	Smarca1
5.5736e-93	2.18448	0.85	0.302	1.32412e-88	SC1	Nrp2
9.5194e-93	1.76612	0.991	0.742	2.26152e-88	SC1	Krt18
3.64389e-92	1.87486	0.687	0.168	8.6568e-88	SC1	Fras1
1.18942e-91	2.17441	0.858	0.289	2.8257e-87	SC1	Slit2
1.30555e-91	1.74495	0.996	0.633	3.10159e-87	SC1	Meg3
1.21505e-90	1.84537	0.961	0.482	2.88658e-86	SC1	Col5a2
5.08501e-89	1.90871	0.554	0.108	1.20805e-84	SC1	Crb2
6.06487e-89	1.7969	0.996	0.731	1.44083e-84	SC1	Krt8
9.77537e-87	1.95589	0.918	0.39	2.32234e-82	SC1	Igfbp2
4.27896e-85	1.89531	0.88	0.359	1.01655e-80	SC1	Col18a1
4.20345e-84	1.66097	0.987	0.435	9.98614e-80	SC1	Dlk1
3.60313e-83	1.68536	0.987	0.588	8.55995e-79	SC1	Mest
2.23627e-79	1.87344	0.519	0.103	5.31271e-75	SC1	Itga3
3.0194e-79	1.60168	0.996	0.863	7.1732e-75	SC1	Serpinh1
2.3896e-78	1.53786	0.777	0.233	5.67696e-74	SC1	Car4
2.57108e-78	1.716	0.979	0.557	6.10811e-74	SC1	Igf2
1.69291e-76	1.58338	0.725	0.194	4.02184e-72	SC1	Tbx20
2.42151e-76	1.84333	0.94	0.529	5.75277e-72	SC1	Pmp22
2.97391e-76	1.56083	0.97	0.682	7.06512e-72	SC1	Afdn
1.19381e-73	1.55138	0.927	0.485	2.83613e-69	SC1	Plod2
8.99894e-72	1.36799	1	0.855	2.13788e-67	SC1	H19
4.16939e-71	1.2625	0.931	0.36	9.90521e-67	SC1	Acta2
2.39438e-70	1.99347	0.67	0.223	5.68832e-66	SC1	Arxes2
9.94219e-70	1.73935	0.931	0.564	2.36197e-65	SC1	Rcn3
1.297e-69	1.30134	0.717	0.202	3.08128e-65	SC1	Aard
4.15857e-69	2.03236	0.502	0.109	9.87951e-65	SC1	Col9a1
4.07437e-68	1.75757	0.781	0.287	9.67947e-64	SC1	Fxyd6
5.21567e-68	1.12074	0.996	0.859	1.23909e-63	SC1	Bex3
1.54442e-67	1.53358	0.841	0.351	3.66908e-63	SC1	Anxa6
1.88615e-67	1.65456	0.777	0.282	4.48094e-63	SC1	Akap12
4.59601e-67	1.65425	0.502	0.111	1.09187e-62	SC1	Myrf
1.14667e-65	1.54992	0.73	0.264	2.72414e-61	SC1	Ptgfrn
1.45364e-65	1.7892	0.979	0.548	3.45341e-61	SC1	Col3a1
1.37661e-64	1.59226	0.876	0.465	3.27041e-60	SC1	Ezr
4.56714e-63	1.7191	0.635	0.196	1.08501e-58	SC1	Cpxm1
1.1442e-62	2.16433	0.906	0.52	2.71828e-58	SC1	Col1a2
1.75013e-62	1.67295	0.73	0.269	4.15778e-58	SC1	Cobll1
2.44369e-62	1.4176	0.914	0.411	5.80547e-58	SC1	Grip1
1.42211e-61	0.980761	0.996	0.891	3.37852e-57	SC1	Tceal9
2.1617e-60	1.5837	0.803	0.365	5.13554e-56	SC1	Ece1
2.30755e-60	2.10753	0.901	0.68	5.48206e-56	SC1	Slc2a1
2.9561e-60	1.49527	0.648	0.202	7.0228e-56	SC1	Arhgdib
1.30868e-59	1.50208	0.888	0.462	3.10904e-55	SC1	Prkg1
2.13169e-59	1.59486	0.67	0.224	5.06426e-55	SC1	Rragd
2.00273e-58	1.6548	0.717	0.273	4.75789e-54	SC1	Fndc3c1
4.58831e-58	1.50607	0.519	0.132	1.09004e-53	SC1	Dsg2
1.30468e-57	0.907801	0.648	0.207	3.09952e-53	SC1	Wfdc2
2.72816e-57	1.09341	0.987	0.934	6.48128e-53	SC1	Aprt
2.80588e-57	0.823206	1	0.929	6.66592e-53	SC1	Calr
3.63366e-57	1.25698	0.764	0.304	8.63248e-53	SC1	Pawr
4.3355e-57	1.38736	0.888	0.424	1.02999e-52	SC1	Bex4
7.67361e-57	1.33412	0.974	0.716	1.82302e-52	SC1	Myh10
8.90906e-57	1.28554	0.657	0.222	2.11653e-52	SC1	Alcam
1.36181e-56	1.61101	0.781	0.342	3.23526e-52	SC1	Ppp1r14a
6.46118e-56	1.19452	0.961	0.778	1.53498e-51	SC1	Kdelr2
1.41314e-55	1.57438	0.734	0.286	3.3572e-51	SC1	Zdbf2
4.07461e-55	1.65616	0.614	0.208	9.68004e-51	SC1	Tmem88
8.65685e-55	1.6712	0.815	0.381	2.05661e-50	SC1	Mid1
3.19591e-54	1.66915	0.635	0.246	7.59252e-50	SC1	Myo18a
3.36912e-54	1.4231	0.639	0.215	8.00403e-50	SC1	Bcam
3.62572e-54	1.46007	0.584	0.178	8.61361e-50	SC1	Nos1ap
3.55741e-52	1.60627	0.605	0.201	8.45133e-48	SC1	Ednrb
6.78702e-52	1.62048	0.524	0.158	1.61239e-47	SC1	Steap2
8.79521e-52	1.11754	0.983	0.875	2.08948e-47	SC1	Rrbp1
3.53027e-51	1.28834	0.794	0.342	8.38685e-47	SC1	Ltbp1
3.76115e-51	0.910061	0.996	0.581	8.93537e-47	SC1	Gpc3
1.5891e-49	1.46588	0.627	0.23	3.77522e-45	SC1	Zfp711
1.92199e-49	1.12325	0.773	0.288	4.56606e-45	SC1	Bmp4
2.04288e-49	1.56312	0.609	0.228	4.85328e-45	SC1	Ly75
2.67381e-49	0.960749	0.751	0.272	6.35216e-45	SC1	Spats2l
3.94834e-49	1.47981	0.871	0.591	9.38008e-45	SC1	Cmtm7
1.0263e-48	1.3598	0.794	0.388	2.43819e-44	SC1	Zcchc3
1.0683e-48	1.15703	0.94	0.757	2.53795e-44	SC1	Lman1
1.15407e-48	1.19849	0.768	0.339	2.74172e-44	SC1	Sdk1
5.58212e-48	1.456	0.678	0.264	1.32614e-43	SC1	Col4a5
1.04939e-47	1.50165	0.515	0.153	2.49303e-43	SC1	Adamts12
2.70842e-47	1.18896	0.554	0.164	6.4344e-43	SC1	Pitx2
2.9571e-47	0.882019	0.991	0.827	7.02519e-43	SC1	Vim
1.08093e-46	1.13502	0.953	0.718	2.56797e-42	SC1	Fn1
1.14255e-46	1.34852	0.665	0.262	2.71435e-42	SC1	Thsd4
1.25566e-46	1.36862	0.622	0.232	2.98308e-42	SC1	Mfhas1
7.16286e-46	1.39227	0.708	0.308	1.70168e-41	SC1	Cgnl1
7.45864e-46	1.1215	0.948	0.618	1.77195e-41	SC1	Pcdh7
1.11137e-45	1.35124	0.824	0.457	2.64027e-41	SC1	Arhgap28
1.56009e-45	1.44509	0.597	0.214	3.70629e-41	SC1	Plce1
4.27471e-45	1.1629	0.764	0.342	1.01554e-40	SC1	Col5a1
1.15416e-44	1.17107	0.824	0.392	2.74194e-40	SC1	Sox6
2.82937e-44	0.970766	0.871	0.463	6.72173e-40	SC1	Ghr
5.41555e-44	1.06156	0.897	0.503	1.28657e-39	SC1	Foxp1
6.06724e-44	0.987719	0.712	0.281	1.44139e-39	SC1	Nckap5
1.75813e-43	1.21216	0.584	0.203	4.17678e-39	SC1	Mirg
1.99467e-43	1.47096	0.773	0.403	4.73873e-39	SC1	Efnb1
2.45019e-43	1.09712	0.987	0.615	5.82091e-39	SC1	Peg3
6.87718e-43	1.22243	0.7	0.299	1.63381e-38	SC1	Uaca
9.04458e-43	1.05564	0.979	0.765	2.14872e-38	SC1	Ckap4
1.16964e-42	0.990799	0.957	0.779	2.77872e-38	SC1	Lpp
1.50905e-42	0.78034	1	0.865	3.58504e-38	SC1	Marcks
1.57117e-42	1.18299	0.657	0.279	3.73264e-38	SC1	Pip4k2a
1.74389e-42	1.20939	0.734	0.33	4.14296e-38	SC1	Frem1
3.10405e-42	0.998294	0.815	0.412	7.3743e-38	SC1	Tgfbr3
3.82017e-42	1.33719	0.712	0.351	9.07559e-38	SC1	Bicc1
5.15917e-42	1.2586	0.794	0.458	1.22566e-37	SC1	Nectin2
1.52252e-41	1.26854	0.824	0.451	3.61705e-37	SC1	Fbxl7
1.55246e-41	1.32843	0.635	0.27	3.68819e-37	SC1	Svep1
2.06049e-41	1.21117	0.704	0.287	4.8951e-37	SC1	Lin28a
4.11158e-41	1.31403	0.661	0.285	9.76788e-37	SC1	Prr5
5.14298e-41	1.23239	0.67	0.28	1.22182e-36	SC1	1700027J19Rik
5.65742e-41	1.17262	0.712	0.317	1.34403e-36	SC1	Loxl2
8.03442e-41	1.28359	0.571	0.213	1.90874e-36	SC1	Galnt10
1.17848e-40	1.2453	0.592	0.226	2.79971e-36	SC1	Mmp2
2.05886e-40	1.35786	0.524	0.176	4.89123e-36	SC1	Cmtm8
3.04658e-40	1.29938	0.536	0.19	7.23775e-36	SC1	Xylt1
3.40359e-40	1.28624	0.777	0.436	8.0859e-36	SC1	L3mbtl3
3.6111e-40	1.12048	0.781	0.41	8.5789e-36	SC1	Arhgap29
3.65224e-40	0.644684	1	0.94	8.67662e-36	SC1	Hspa5
4.73133e-40	1.74233	0.901	0.538	1.12402e-35	SC1	Col1a1
5.4565e-40	0.629551	1	0.943	1.2963e-35	SC1	Hsp90b1
6.41528e-40	0.912186	0.961	0.794	1.52408e-35	SC1	Ssr3
8.92174e-40	1.02973	0.833	0.46	2.11954e-35	SC1	Lamb1
1.36356e-39	0.682121	0.996	0.828	3.2394e-35	SC1	Cald1
1.71126e-39	1.25318	0.712	0.365	4.06545e-35	SC1	Tmem263
2.8607e-39	1.4358	0.678	0.316	6.79617e-35	SC1	Fkbp10
9.25555e-39	0.827697	0.622	0.233	2.19884e-34	SC1	Cdh3
1.77676e-38	1.25101	0.755	0.417	4.22105e-34	SC1	Mpp5
1.8706e-38	1.08721	0.738	0.352	4.44397e-34	SC1	Dab2
2.45863e-38	0.997151	0.815	0.404	5.84098e-34	SC1	Ptprf
3.9482e-38	0.862815	0.764	0.337	9.37973e-34	SC1	Ptprd
4.48866e-38	1.40209	0.584	0.239	1.06637e-33	SC1	Pdlim2
9.64757e-38	1.28795	0.631	0.279	2.29197e-33	SC1	Fam114a1
1.47179e-37	1.28058	0.519	0.176	3.49653e-33	SC1	Cthrc1
2.10923e-37	1.12253	0.764	0.417	5.01091e-33	SC1	Casc4
2.52583e-37	1.35776	0.867	0.604	6.00062e-33	SC1	Ddt
3.98058e-37	1.12991	0.888	0.672	9.45667e-33	SC1	Surf4
3.9876e-37	1.21227	0.712	0.324	9.47334e-33	SC1	Runx1t1
1.00091e-36	1.30359	0.609	0.253	2.37787e-32	SC1	Igsf3
1.41246e-36	0.84288	0.747	0.385	3.35558e-32	SC1	Pdlim1
1.43804e-36	0.73769	0.979	0.842	3.41634e-32	SC1	Sept7
2.03338e-36	1.13174	0.798	0.495	4.83069e-32	SC1	Fkbp9
9.92786e-36	1.12822	0.863	0.518	2.35856e-31	SC1	Nrp1
1.30466e-35	1.56889	0.592	0.271	3.09948e-31	SC1	Snrpn
1.88345e-35	0.960226	0.678	0.277	4.47452e-31	SC1	Prdm6
2.14244e-35	0.992606	0.807	0.462	5.08979e-31	SC1	Colec12
2.42848e-35	0.890241	0.94	0.741	5.76934e-31	SC1	Maged1
3.00292e-35	1.08228	0.687	0.321	7.13404e-31	SC1	Slc9a3r1
3.06538e-35	0.858875	0.961	0.575	7.28244e-31	SC1	Igf2bp1
4.15168e-35	1.4023	0.755	0.447	9.86315e-31	SC1	Selenom
4.49288e-35	0.805273	0.605	0.224	1.06737e-30	SC1	Angpt1
1.09127e-34	1.18584	0.691	0.338	2.59253e-30	SC1	Stxbp6
1.2328e-34	1.23713	0.601	0.272	2.92877e-30	SC1	Sec24d
1.28152e-34	1.05216	0.687	0.31	3.04451e-30	SC1	Fign
1.35247e-34	0.977627	0.871	0.624	3.21306e-30	SC1	Appbp2
1.49273e-34	1.18703	0.773	0.439	3.54627e-30	SC1	Sdc1
1.7506e-34	0.653789	0.996	0.911	4.15889e-30	SC1	Pdia6
2.30313e-34	1.0084	0.841	0.454	5.47155e-30	SC1	Bex2
2.90233e-34	0.898011	0.931	0.545	6.89506e-30	SC1	Igf2bp3
3.97046e-34	1.00238	0.867	0.608	9.43263e-30	SC1	Txndc5
1.22885e-33	1.05515	0.588	0.241	2.91938e-29	SC1	Glipr2
1.83232e-33	1.27948	0.575	0.26	4.35304e-29	SC1	Egfl7
1.85316e-33	1.11281	0.781	0.471	4.40255e-29	SC1	Oaf
2.09127e-33	1.49401	0.502	0.197	4.96823e-29	SC1	Kdelr3
2.19996e-33	0.949356	0.876	0.584	5.22645e-29	SC1	Klhdc10
2.30558e-33	0.80123	0.961	0.836	5.47736e-29	SC1	Ostc
2.9278e-33	1.26941	0.614	0.288	6.95558e-29	SC1	P3h1
5.38024e-33	0.716452	0.991	0.874	1.27818e-28	SC1	Pdia3
1.1265e-32	1.12094	0.833	0.582	2.67623e-28	SC1	Yif1b
1.6212e-32	1.22484	0.588	0.268	3.85147e-28	SC1	Polg
1.68975e-32	1.12899	0.67	0.306	4.01434e-28	SC1	Tinagl1
2.77043e-32	0.756124	0.948	0.588	6.58171e-28	SC1	Bex1
2.93022e-32	1.01772	0.588	0.244	6.96132e-28	SC1	Sgms1
9.79019e-32	0.998923	0.764	0.385	2.32586e-27	SC1	Ccnd1
1.07536e-31	1.05658	0.777	0.48	2.55474e-27	SC1	Pofut2
1.23675e-31	0.846658	0.927	0.702	2.93816e-27	SC1	Tmem165
1.6519e-31	1.06339	0.798	0.493	3.92442e-27	SC1	Tspan4
4.31239e-31	0.68692	0.966	0.856	1.02449e-26	SC1	Arf4
5.08385e-31	0.840785	0.944	0.617	1.20777e-26	SC1	Rbpms
5.1386e-31	0.62081	0.931	0.621	1.22078e-26	SC1	Slit3
6.43584e-31	1.14705	0.764	0.475	1.52896e-26	SC1	Tmem97
6.68377e-31	0.810058	0.91	0.731	1.58786e-26	SC1	Copb2
7.33256e-31	1.10014	0.798	0.532	1.742e-26	SC1	Lrpap1
8.03941e-31	1.04325	0.67	0.339	1.90992e-26	SC1	Gnb4
1.34695e-30	0.762037	0.94	0.847	3.19995e-26	SC1	Ddb1
2.01687e-30	0.868325	0.841	0.56	4.79148e-26	SC1	Cd164
4.32411e-30	1.17157	0.661	0.35	1.02728e-25	SC1	Irak1bp1
6.08176e-30	0.780263	0.927	0.739	1.44484e-25	SC1	Mlec
6.22845e-30	0.613249	0.85	0.473	1.47969e-25	SC1	Adamts9
6.9884e-30	1.08259	0.545	0.226	1.66023e-25	SC1	Pkp2
7.73411e-30	0.92703	0.781	0.479	1.83739e-25	SC1	D10Wsu102e
1.08681e-29	0.664418	0.579	0.235	2.58193e-25	SC1	Spin2c
1.28185e-29	0.664404	0.979	0.868	3.0453e-25	SC1	Tmem167
1.58736e-29	0.736292	0.91	0.61	3.77109e-25	SC1	Cnn2
1.86821e-29	1.00418	0.635	0.295	4.4383e-25	SC1	Cxxc5
1.96791e-29	0.989301	0.863	0.695	4.67516e-25	SC1	Reep5
3.25169e-29	0.942532	0.794	0.469	7.72505e-25	SC1	Fzd2
4.57278e-29	0.813366	0.888	0.584	1.08636e-24	SC1	Zfhx3
4.75378e-29	1.09116	0.506	0.21	1.12935e-24	SC1	Apbb1
5.15686e-29	0.647544	0.983	0.852	1.22512e-24	SC1	Rdx
8.21661e-29	0.959204	0.781	0.487	1.95202e-24	SC1	Lrrfip1
1.29112e-28	0.984392	0.648	0.313	3.06731e-24	SC1	Ppfibp2
1.34854e-28	0.657275	0.966	0.877	3.20374e-24	SC1	Hdlbp
1.48778e-28	0.988503	0.717	0.39	3.53451e-24	SC1	Daam1
2.86803e-28	0.895342	0.828	0.578	6.81358e-24	SC1	Parva
5.59153e-28	0.721225	0.931	0.725	1.32838e-23	SC1	Ccnd3
6.19038e-28	0.742726	0.803	0.493	1.47065e-23	SC1	Col4a2
7.73053e-28	0.833605	0.635	0.315	1.83654e-23	SC1	Man1a
8.67505e-28	1.16588	0.506	0.22	2.06093e-23	SC1	Tmem98
9.94443e-28	1.05636	0.734	0.461	2.3625e-23	SC1	Wtip
1.69098e-27	1.07965	0.536	0.237	4.01726e-23	SC1	Lypd6
3.29704e-27	0.672034	0.897	0.657	7.83277e-23	SC1	Igf1r
3.81599e-27	0.974054	0.511	0.209	9.06564e-23	SC1	Asxl3
4.22429e-27	1.13189	0.631	0.329	1.00357e-22	SC1	P3h4
5.94817e-27	0.985266	0.554	0.24	1.41311e-22	SC1	Snai2
7.75161e-27	0.796335	0.635	0.292	1.84155e-22	SC1	Stox2
7.88588e-27	0.595546	0.957	0.884	1.87345e-22	SC1	Rab2a
8.43505e-27	1.12765	0.639	0.341	2.00391e-22	SC1	Mid1ip1
1.05412e-26	0.958324	0.554	0.255	2.50426e-22	SC1	Stim1
1.1583e-26	0.805544	0.854	0.612	2.75178e-22	SC1	Rlim
1.37497e-26	0.658565	0.764	0.392	3.26651e-22	SC1	Plagl1
1.60786e-26	0.685927	0.725	0.364	3.81978e-22	SC1	Hs6st2
1.75103e-26	0.712826	0.764	0.412	4.15993e-22	SC1	Dusp9
1.75153e-26	1.0518	0.549	0.255	4.1611e-22	SC1	Dse
3.58518e-26	0.948436	0.674	0.371	8.5173e-22	SC1	Tcaf1
3.95457e-26	0.540329	0.996	0.893	9.39487e-22	SC1	Tpm1
4.06056e-26	0.758612	0.901	0.664	9.64667e-22	SC1	Copa
4.4779e-26	1.03099	0.536	0.236	1.06382e-21	SC1	Pla2g4a
5.90353e-26	0.574131	0.983	0.839	1.4025e-21	SC1	Basp1
7.39122e-26	0.78209	0.73	0.42	1.75593e-21	SC1	Myo10
1.12784e-25	1.10322	0.833	0.556	2.67941e-21	SC1	Hes1
1.69597e-25	0.794029	0.764	0.44	4.02911e-21	SC1	Adgrl2
1.91781e-25	0.797506	0.858	0.627	4.55614e-21	SC1	Acbd3
1.95683e-25	0.80574	0.931	0.774	4.64883e-21	SC1	Selenos
2.56036e-25	0.886461	0.519	0.217	6.08265e-21	SC1	Npas3
3.37957e-25	0.637413	0.974	0.794	8.02885e-21	SC1	Cbx5
5.00111e-25	0.711998	0.592	0.246	1.18811e-20	SC1	Gata6
7.87062e-25	0.974274	0.657	0.376	1.86982e-20	SC1	Tmem214
1.50708e-24	0.693812	0.906	0.704	3.58036e-20	SC1	Tceal8
1.77562e-24	0.538912	0.983	0.918	4.21835e-20	SC1	Morf4l1
1.78247e-24	0.781685	0.845	0.618	4.2346e-20	SC1	Ascc3
2.53081e-24	0.705112	0.936	0.725	6.01244e-20	SC1	Flna
3.6955e-24	0.594481	0.936	0.748	8.77939e-20	SC1	Tead1
3.79365e-24	0.862374	0.755	0.473	9.01258e-20	SC1	N4bp2
3.99676e-24	0.683897	0.893	0.668	9.4951e-20	SC1	Col4a1
7.19707e-24	0.647737	0.944	0.755	1.70981e-19	SC1	Smc4
9.52216e-24	0.883216	0.768	0.52	2.26218e-19	SC1	Degs1
1.06782e-23	0.702654	0.85	0.562	2.53681e-19	SC1	Efna5
1.46903e-23	1.14146	0.605	0.33	3.48997e-19	SC1	Ikbip
1.48305e-23	0.727302	0.863	0.57	3.52329e-19	SC1	Asap1
3.28722e-23	0.813177	0.665	0.393	7.80945e-19	SC1	Nav2
4.82182e-23	0.551483	0.631	0.3	1.14552e-18	SC1	Myl9
5.60562e-23	0.593066	0.751	0.432	1.33173e-18	SC1	Phactr2
5.61418e-23	0.802896	0.815	0.59	1.33376e-18	SC1	Gorasp2
6.80007e-23	0.847079	0.807	0.573	1.61549e-18	SC1	Htatsf1
9.68538e-23	0.767678	0.528	0.237	2.30096e-18	SC1	Ets1
1.24529e-22	0.9784	0.678	0.401	2.95843e-18	SC1	Copz2
1.399e-22	1.1126	0.571	0.293	3.3236e-18	SC1	Tmem37
1.75326e-22	0.830048	0.554	0.275	4.16523e-18	SC1	Piezo1
2.406e-22	1.06801	0.575	0.313	5.71594e-18	SC1	Gpr180
2.40648e-22	0.526277	0.974	0.879	5.71707e-18	SC1	Arf1
2.49527e-22	0.559169	0.923	0.596	5.92802e-18	SC1	Ahnak
2.61681e-22	0.651233	0.927	0.764	6.21676e-18	SC1	Lrrc59
2.63264e-22	0.957345	0.7	0.435	6.25436e-18	SC1	Fkbp11
2.93717e-22	0.614833	0.931	0.743	6.97785e-18	SC1	Actn4
3.8889e-22	0.979985	0.687	0.448	9.23887e-18	SC1	Htra2
4.55628e-22	0.784373	0.704	0.421	1.08243e-17	SC1	Nhsl2
6.817e-22	0.679266	0.888	0.622	1.61951e-17	SC1	Ppic
9.22568e-22	0.922596	0.678	0.426	2.19175e-17	SC1	Prrc1
9.62421e-22	0.798058	0.803	0.574	2.28642e-17	SC1	Rab34
1.08274e-21	0.54222	0.936	0.774	2.57226e-17	SC1	Myh9
1.34073e-21	0.626339	0.914	0.698	3.18516e-17	SC1	Tln1
1.91869e-21	0.865518	0.695	0.427	4.55824e-17	SC1	Rora
2.32744e-21	0.745129	0.579	0.299	5.52929e-17	SC1	Rnf217
2.70172e-21	0.67303	0.854	0.504	6.41849e-17	SC1	H2afy2
3.06932e-21	0.56491	0.97	0.788	7.29177e-17	SC1	Ttc3
3.61483e-21	0.793179	0.721	0.467	8.58775e-17	SC1	Mapk3
4.10625e-21	0.591034	0.97	0.831	9.75522e-17	SC1	Sec11a
7.50365e-21	0.834488	0.528	0.255	1.78264e-16	SC1	Tro
8.28091e-21	0.725948	0.884	0.724	1.9673e-16	SC1	Tmco1
9.63937e-21	0.586612	0.536	0.254	2.29003e-16	SC1	Limch1
1.17009e-20	0.883994	0.734	0.5	2.77978e-16	SC1	Pdxdc1
1.44709e-20	0.573485	0.983	0.842	3.43786e-16	SC1	Ktn1
1.65367e-20	0.829862	0.682	0.431	3.92862e-16	SC1	Gfpt1
1.81149e-20	0.633896	0.91	0.709	4.30355e-16	SC1	Adk
3.0933e-20	0.539079	0.803	0.545	7.34875e-16	SC1	Apbb2
3.58165e-20	0.792087	0.652	0.392	8.50893e-16	SC1	Golt1b
3.8231e-20	0.692186	0.936	0.759	9.08254e-16	SC1	Arl6ip1
3.90408e-20	0.611855	0.858	0.576	9.27493e-16	SC1	Mpp6
4.00861e-20	0.795279	0.631	0.383	9.52324e-16	SC1	Ralb
4.80389e-20	0.95987	0.588	0.335	1.14126e-15	SC1	Smco4
6.78751e-20	0.842935	0.639	0.373	1.61251e-15	SC1	Skp2
7.15065e-20	0.578799	0.863	0.646	1.69878e-15	SC1	App
9.7906e-20	0.845565	0.704	0.455	2.32595e-15	SC1	Brwd3
1.0331e-19	0.621984	0.803	0.622	2.45434e-15	SC1	Mnat1
1.05707e-19	0.547834	0.987	0.861	2.51129e-15	SC1	Tmed9
1.22833e-19	0.640104	0.609	0.311	2.91815e-15	SC1	Kitl
1.40326e-19	0.900353	0.584	0.323	3.33372e-15	SC1	Kif23
1.43749e-19	0.723061	0.738	0.477	3.41505e-15	SC1	Rnd3
1.59414e-19	0.667797	0.768	0.502	3.7872e-15	SC1	Tiparp
2.62733e-19	0.564433	0.979	0.824	6.24174e-15	SC1	Tra2b
3.2531e-19	0.808815	0.7	0.462	7.72839e-15	SC1	Tmem245
3.4269e-19	0.741133	0.682	0.436	8.14128e-15	SC1	Stx18
3.748e-19	0.588219	0.914	0.708	8.90413e-15	SC1	Aplp2
3.94244e-19	0.753196	0.571	0.298	9.36606e-15	SC1	1500009L16Rik
3.94936e-19	0.663406	0.558	0.294	9.3825e-15	SC1	Prkca
4.50587e-19	0.811682	0.609	0.376	1.07046e-14	SC1	Pacsin2
4.53619e-19	0.526055	0.966	0.83	1.07766e-14	SC1	Sfr1
4.79596e-19	0.71025	0.734	0.503	1.13938e-14	SC1	Tram1
4.89032e-19	0.655726	0.888	0.749	1.16179e-14	SC1	Rpn1
5.05866e-19	0.571544	0.966	0.722	1.20179e-14	SC1	Birc5
6.87599e-19	0.508936	0.708	0.446	1.63353e-14	SC1	Tspan9
8.5572e-19	0.502982	0.979	0.873	2.03293e-14	SC1	Cdv3
8.9912e-19	0.508869	0.82	0.522	2.13604e-14	SC1	Tcf7l1
9.58041e-19	0.750265	0.622	0.365	2.27602e-14	SC1	Galnt7
1.01529e-18	0.730473	0.76	0.514	2.41204e-14	SC1	Hjurp
1.25913e-18	0.705041	0.794	0.59	2.99131e-14	SC1	Yipf5
1.80647e-18	0.719532	0.751	0.513	4.29163e-14	SC1	Mpzl1
2.03895e-18	0.507351	0.974	0.885	4.84392e-14	SC1	Ywhaz
2.28669e-18	0.835863	0.635	0.398	5.43249e-14	SC1	Smyd3
2.83305e-18	0.782823	0.751	0.525	6.73049e-14	SC1	Cdc16
2.87521e-18	0.648926	0.91	0.749	6.83064e-14	SC1	Tm9sf3
4.36776e-18	0.856679	0.635	0.392	1.03765e-13	SC1	Ect2
4.41576e-18	0.613468	0.936	0.761	1.04905e-13	SC1	Calu
4.48155e-18	0.778339	0.674	0.407	1.06468e-13	SC1	Golm1
4.50363e-18	0.712403	0.734	0.499	1.06993e-13	SC1	Snap23
5.92728e-18	0.698093	0.691	0.45	1.40814e-13	SC1	Nbeal1
6.15537e-18	0.623061	0.927	0.755	1.46233e-13	SC1	Prdx4
6.7022e-18	0.55712	0.712	0.45	1.59224e-13	SC1	Kalrn
6.80403e-18	0.733683	0.991	0.843	1.61643e-13	SC1	Sparc
8.76778e-18	0.877515	0.597	0.358	2.08296e-13	SC1	Efhd2
8.95522e-18	0.893342	0.614	0.371	2.12749e-13	SC1	Hdac8
8.95642e-18	0.678928	0.82	0.618	2.12778e-13	SC1	Sec13
1.3056e-17	0.573005	0.79	0.531	3.10171e-13	SC1	Phldb2
1.3254e-17	0.70008	0.768	0.552	3.14876e-13	SC1	Tm9sf4
1.50341e-17	0.664672	0.781	0.585	3.57165e-13	SC1	Tjp1
1.60958e-17	0.595378	0.747	0.439	3.82389e-13	SC1	Prtg
2.03486e-17	0.831412	0.605	0.362	4.83421e-13	SC1	Epb41l5
2.15029e-17	0.67266	0.755	0.525	5.10844e-13	SC1	Cox19
2.94226e-17	0.646581	0.914	0.685	6.98994e-13	SC1	Top2a
3.1141e-17	0.911759	0.618	0.394	7.39816e-13	SC1	Tmem9
3.52536e-17	0.586314	0.858	0.589	8.3752e-13	SC1	Lig1
3.60914e-17	0.890381	0.536	0.299	8.57424e-13	SC1	C1qtnf12
4.3231e-17	0.580499	0.923	0.755	1.02704e-12	SC1	Eif1a
4.65528e-17	0.685338	0.661	0.43	1.10596e-12	SC1	Aak1
5.23685e-17	0.700778	0.704	0.471	1.24412e-12	SC1	Rbms2
6.01112e-17	0.589044	0.897	0.739	1.42806e-12	SC1	Strn3
6.27837e-17	0.598486	0.897	0.752	1.49155e-12	SC1	Ndufv3
7.57548e-17	0.541816	0.923	0.666	1.79971e-12	SC1	Vcan
7.59598e-17	0.562993	0.901	0.743	1.80458e-12	SC1	Cltc
8.24747e-17	0.784172	0.506	0.263	1.95935e-12	SC1	Tmem135
9.94528e-17	0.848239	0.567	0.341	2.3627e-12	SC1	Fam98a
1.02757e-16	0.655196	0.549	0.285	2.44119e-12	SC1	Hunk
1.06597e-16	0.598187	0.833	0.665	2.53242e-12	SC1	Glg1
1.13668e-16	0.704731	0.833	0.661	2.70041e-12	SC1	Ddx50
1.18415e-16	0.583061	0.742	0.476	2.81318e-12	SC1	Arid3a
1.27623e-16	0.690478	0.798	0.623	3.03194e-12	SC1	Sec61a1
1.27943e-16	0.636683	0.807	0.621	3.03954e-12	SC1	Arcn1
1.31196e-16	0.607789	0.815	0.575	3.11682e-12	SC1	Cdk14
1.40335e-16	0.54634	0.592	0.327	3.33395e-12	SC1	Itpr1
1.51794e-16	0.583596	0.871	0.664	3.60618e-12	SC1	Pdia4
1.71763e-16	0.659081	0.734	0.513	4.08057e-12	SC1	Sap30l
2.04205e-16	0.905779	0.558	0.337	4.8513e-12	SC1	Tmem39a
2.08375e-16	0.532309	0.88	0.72	4.95036e-12	SC1	Ppp1cb
2.66255e-16	0.718355	0.627	0.374	6.32541e-12	SC1	Pxdn
3.7366e-16	0.693215	0.708	0.503	8.87704e-12	SC1	Uso1
3.75906e-16	0.679954	0.807	0.57	8.93039e-12	SC1	Mki67
4.07752e-16	0.685849	0.725	0.501	9.68696e-12	SC1	Vezf1
4.49121e-16	0.8145	0.575	0.349	1.06698e-11	SC1	Sec23a
4.86044e-16	0.720628	0.708	0.442	1.15469e-11	SC1	Tspan6
7.61686e-16	0.769656	0.631	0.419	1.80954e-11	SC1	Lats2
1.1917e-15	0.571658	0.575	0.312	2.83111e-11	SC1	Gucy1a2
1.37792e-15	0.800713	0.558	0.338	3.27352e-11	SC1	Dusp12
1.42499e-15	0.647831	0.867	0.72	3.38534e-11	SC1	Arl1
1.58707e-15	0.758569	0.691	0.452	3.77039e-11	SC1	Hmmr
1.69804e-15	0.626737	0.592	0.357	4.03403e-11	SC1	Map4k3
1.73915e-15	0.83911	0.532	0.304	4.13171e-11	SC1	Sec24a
1.9199e-15	0.605285	0.575	0.334	4.56111e-11	SC1	Flnc
2.96107e-15	0.584735	0.644	0.402	7.03461e-11	SC1	Snhg18
3.1294e-15	0.704398	0.541	0.309	7.43451e-11	SC1	Arhgef17
3.29271e-15	0.907542	0.571	0.364	7.82249e-11	SC1	Mogs
3.35289e-15	0.562621	0.785	0.602	7.96547e-11	SC1	Wwc2
3.81277e-15	0.721772	0.665	0.473	9.058e-11	SC1	4931406P16Rik
5.19877e-15	0.655233	0.648	0.402	1.23507e-10	SC1	Tarbp2
5.47677e-15	0.64795	0.721	0.512	1.30112e-10	SC1	P4ha1
6.19914e-15	0.572034	0.781	0.594	1.47273e-10	SC1	Asxl1
6.66983e-15	0.712848	0.575	0.368	1.58455e-10	SC1	Elp3
7.1338e-15	0.546032	0.871	0.704	1.69478e-10	SC1	Ube2e3
7.94712e-15	0.621796	0.67	0.435	1.888e-10	SC1	Hn1l
7.98784e-15	0.58554	0.755	0.551	1.89767e-10	SC1	Cdk7
9.0877e-15	0.56183	0.811	0.581	2.15896e-10	SC1	Fbln1
1.00213e-14	0.603578	0.815	0.632	2.38076e-10	SC1	Copb1
1.17533e-14	0.592427	0.704	0.478	2.79223e-10	SC1	Slc25a13
1.26793e-14	0.73755	0.639	0.423	3.01221e-10	SC1	Pja1
1.9206e-14	0.689638	0.712	0.496	4.56278e-10	SC1	Gpx8
2.23084e-14	0.615653	0.609	0.382	5.29981e-10	SC1	Kirrel
2.32547e-14	0.553651	0.755	0.527	5.52461e-10	SC1	Ikbkap
2.43165e-14	0.559524	0.863	0.687	5.77687e-10	SC1	Sar1a
2.98568e-14	0.632504	0.695	0.449	7.09309e-10	SC1	Smo
3.11213e-14	0.675131	0.622	0.422	7.39348e-10	SC1	Dab2ip
3.48188e-14	0.601803	0.764	0.552	8.2719e-10	SC1	Brd8
5.44215e-14	0.569191	0.747	0.564	1.29289e-09	SC1	Vapb
5.65768e-14	0.887253	0.528	0.308	1.3441e-09	SC1	Hspg2
5.82235e-14	0.671924	0.532	0.315	1.38322e-09	SC1	Arhgap6
7.35342e-14	0.62066	0.73	0.54	1.74695e-09	SC1	Copz1
7.35903e-14	0.534319	0.871	0.746	1.74828e-09	SC1	Luzp1
7.43195e-14	0.549615	0.833	0.669	1.76561e-09	SC1	Golgb1
7.437e-14	0.51805	0.871	0.72	1.76681e-09	SC1	Serp1
7.5415e-14	0.690055	0.644	0.427	1.79163e-09	SC1	Creld2
9.9342e-14	0.610887	0.691	0.478	2.36007e-09	SC1	Lbr
1.04693e-13	0.558253	0.833	0.689	2.48718e-09	SC1	Zfp644
1.13173e-13	0.68652	0.682	0.491	2.68866e-09	SC1	Sec22b
1.18093e-13	0.533905	0.824	0.669	2.80553e-09	SC1	Ift20
1.21313e-13	0.517474	0.687	0.46	2.88203e-09	SC1	Gng2
1.25719e-13	0.673404	0.584	0.382	2.9867e-09	SC1	Gxylt1
1.33909e-13	0.503898	0.918	0.738	3.18129e-09	SC1	Sept11
1.40454e-13	0.653085	0.674	0.478	3.33675e-09	SC1	Cdc42bpa
1.47599e-13	0.514549	0.777	0.562	3.50651e-09	SC1	Bmpr1a
1.50418e-13	0.509639	0.884	0.725	3.57349e-09	SC1	Ssr1
1.53519e-13	0.578829	0.79	0.534	3.64715e-09	SC1	Mcm4
1.89035e-13	0.582503	0.747	0.561	4.49089e-09	SC1	Erc1
2.20648e-13	0.550141	0.764	0.583	5.24193e-09	SC1	Tfg
2.38346e-13	0.552127	0.803	0.643	5.66239e-09	SC1	Ryk
2.69346e-13	0.502892	0.858	0.693	6.39885e-09	SC1	Dnajb11
2.72365e-13	0.555781	0.73	0.495	6.47057e-09	SC1	Pom121
2.80302e-13	0.55014	0.648	0.416	6.65913e-09	SC1	Trip13
3.2336e-13	0.566811	0.751	0.571	7.68206e-09	SC1	Wdr45b
3.34575e-13	0.504303	0.665	0.46	7.94849e-09	SC1	Uvrag
3.63081e-13	0.580135	0.73	0.517	8.62573e-09	SC1	Ctdspl2
3.77671e-13	0.841193	0.567	0.362	8.97233e-09	SC1	Tubb2a
4.1634e-13	0.738759	0.67	0.507	9.891e-09	SC1	Polr3d
4.29706e-13	0.604933	0.554	0.351	1.02085e-08	SC1	Iqsec1
4.32613e-13	0.510646	0.751	0.577	1.02776e-08	SC1	Braf
6.32897e-13	0.509401	0.747	0.54	1.50357e-08	SC1	Gbf1
6.63457e-13	0.702812	0.622	0.433	1.57617e-08	SC1	Mapk14
6.73938e-13	0.738999	0.575	0.377	1.60108e-08	SC1	Map3k4
8.40041e-13	0.547069	0.82	0.65	1.99569e-08	SC1	Arhgap5
9.43821e-13	0.598831	0.674	0.423	2.24224e-08	SC1	Nid1
1.0373e-12	0.543977	0.601	0.343	2.46432e-08	SC1	Hmga1
1.04217e-12	0.609826	0.695	0.466	2.47588e-08	SC1	Prc1
1.08265e-12	0.62617	0.747	0.556	2.57204e-08	SC1	H13
1.16588e-12	0.631047	0.605	0.391	2.76978e-08	SC1	Plxnb2
1.18599e-12	0.552969	0.747	0.558	2.81756e-08	SC1	Coro1c
1.26052e-12	0.737005	0.502	0.303	2.99462e-08	SC1	Npepl1
1.27825e-12	0.74446	0.528	0.334	3.03673e-08	SC1	Gprasp1
1.41978e-12	0.649932	0.579	0.376	3.37296e-08	SC1	Usp46
1.45569e-12	0.544474	0.734	0.551	3.45827e-08	SC1	Rap1gds1
1.58235e-12	0.513495	0.717	0.517	3.75919e-08	SC1	Nectin3
2.23669e-12	0.863188	0.7	0.527	5.31371e-08	SC1	Egr1
2.71751e-12	0.511694	0.691	0.486	6.456e-08	SC1	Ppfibp1
2.74566e-12	0.568884	0.755	0.568	6.52287e-08	SC1	Mesdc2
2.95077e-12	0.609159	0.747	0.583	7.01014e-08	SC1	Oat
2.95942e-12	0.677734	0.609	0.406	7.03069e-08	SC1	Spc25
3.47203e-12	0.589666	0.665	0.477	8.2485e-08	SC1	Nus1
4.07044e-12	0.559248	0.79	0.587	9.67014e-08	SC1	Cdk1
4.57903e-12	0.666577	0.635	0.435	1.08784e-07	SC1	Gga2
4.79983e-12	0.57204	0.773	0.61	1.1403e-07	SC1	Rsf1
5.03295e-12	0.617912	0.532	0.328	1.19568e-07	SC1	Ubtd2
5.17895e-12	0.627082	0.657	0.461	1.23036e-07	SC1	Tmx1
5.35482e-12	0.621391	0.567	0.369	1.27215e-07	SC1	Col4a3bp
6.01516e-12	0.50989	0.558	0.336	1.42902e-07	SC1	Lpcat1
8.37036e-12	0.648836	0.665	0.485	1.98855e-07	SC1	Tmed5
9.11045e-12	0.579889	0.549	0.357	2.16437e-07	SC1	Zfp652
9.1845e-12	0.632524	0.592	0.394	2.18196e-07	SC1	Kif20b
9.8751e-12	0.582641	0.807	0.679	2.34603e-07	SC1	Kdelr1
1.36606e-11	0.553317	0.661	0.483	3.24535e-07	SC1	Stx5a
1.36683e-11	0.611672	0.558	0.368	3.24717e-07	SC1	Rap2c
1.66573e-11	0.539481	0.721	0.512	3.95727e-07	SC1	Slc39a10
1.83287e-11	0.646768	0.528	0.345	4.35436e-07	SC1	Heatr5a
2.16538e-11	0.712968	0.541	0.353	5.14429e-07	SC1	Amotl2
2.33377e-11	0.519237	0.549	0.331	5.54433e-07	SC1	Kif4
2.54626e-11	0.586026	0.614	0.405	6.04915e-07	SC1	Bub1
2.95316e-11	0.679362	0.639	0.437	7.01582e-07	SC1	P4ha2
2.95356e-11	0.506463	0.742	0.522	7.01676e-07	SC1	Cdca3
4.64656e-11	0.611915	0.627	0.437	1.10388e-06	SC1	Ptpn13
4.69e-11	0.57571	0.579	0.404	1.1142e-06	SC1	Ptdss2
5.70774e-11	0.707729	0.519	0.343	1.35599e-06	SC1	Nbas
6.18312e-11	0.508727	0.803	0.664	1.46892e-06	SC1	Nudcd3
6.28517e-11	0.530554	0.721	0.553	1.49317e-06	SC1	Tlk1
6.78971e-11	0.507419	0.515	0.318	1.61303e-06	SC1	Slc25a24
8.50944e-11	0.584361	0.751	0.607	2.02159e-06	SC1	Impad1
8.8397e-11	0.584852	0.519	0.339	2.10005e-06	SC1	Rnf6
9.19813e-11	0.624019	0.571	0.386	2.1852e-06	SC1	Aup1
1.2991e-10	0.570855	0.7	0.551	3.08628e-06	SC1	Ptpra
1.35413e-10	0.525298	0.592	0.412	3.217e-06	SC1	Pcnt
1.37324e-10	0.558893	0.67	0.512	3.26241e-06	SC1	Copg1
1.41143e-10	0.517481	0.674	0.491	3.35313e-06	SC1	Cul4b
1.46674e-10	0.661217	0.511	0.329	3.48454e-06	SC1	Keap1
1.63739e-10	0.613323	0.614	0.453	3.88996e-06	SC1	Asph
1.66832e-10	0.581186	0.614	0.406	3.96343e-06	SC1	Plk4
1.71126e-10	0.603298	0.506	0.323	4.06545e-06	SC1	Cntln
1.83342e-10	0.678795	0.73	0.595	4.35565e-06	SC1	Hist1h4d
1.90696e-10	0.508739	0.614	0.441	4.53038e-06	SC1	Ccdc186
2.18534e-10	0.643235	0.528	0.35	5.19171e-06	SC1	Sec16a
2.39627e-10	0.568948	0.652	0.449	5.69282e-06	SC1	Cdc25a
2.4763e-10	0.563616	0.592	0.421	5.88293e-06	SC1	4921524J17Rik
2.8074e-10	0.565251	0.558	0.361	6.66953e-06	SC1	Ska2
2.92633e-10	0.857079	0.567	0.394	6.95208e-06	SC1	Fosb
3.17391e-10	0.534308	0.691	0.532	7.54027e-06	SC1	Ccdc47
3.37275e-10	0.554791	0.657	0.482	8.01264e-06	SC1	Gcc2
3.69965e-10	0.512151	0.657	0.489	8.78925e-06	SC1	Slc39a7
4.17049e-10	0.533883	0.708	0.528	9.90783e-06	SC1	Cfap20
5.12355e-10	0.564819	0.511	0.333	1.2172e-05	SC1	Fnbp1
5.74279e-10	0.522991	0.725	0.556	1.36431e-05	SC1	Mia3
6.00366e-10	0.571594	0.597	0.428	1.42629e-05	SC1	Bin1
6.71645e-10	0.519427	0.528	0.33	1.59563e-05	SC1	Mis18bp1
7.21322e-10	0.543296	0.639	0.473	1.71365e-05	SC1	Vgll4
7.22601e-10	0.538336	0.532	0.368	1.71668e-05	SC1	Mapre2
8.73372e-10	0.603447	0.631	0.48	2.07487e-05	SC1	Alkbh1
8.84777e-10	0.560806	0.687	0.523	2.10197e-05	SC1	Zcchc9
9.22365e-10	0.532966	0.532	0.357	2.19126e-05	SC1	Ing2
9.61357e-10	0.520509	0.67	0.531	2.2839e-05	SC1	Stt3a
1.11513e-09	0.520183	0.717	0.533	2.64921e-05	SC1	Myef2
1.45902e-09	0.502992	0.648	0.486	3.46619e-05	SC1	Ergic1
1.49689e-09	0.723907	0.931	0.829	3.55617e-05	SC1	Hist1h2ap
1.54339e-09	0.528498	0.704	0.54	3.66663e-05	SC1	Tmed1
1.56368e-09	0.546201	0.631	0.462	3.71483e-05	SC1	Stx16
1.91491e-09	0.509247	0.691	0.54	4.54925e-05	SC1	Pgrmc2
2.02706e-09	0.539694	0.554	0.372	4.81569e-05	SC1	Pprc1
2.73675e-09	0.644796	0.627	0.493	6.50169e-05	SC1	Scfd1
3.24916e-09	0.514509	0.515	0.34	7.71903e-05	SC1	Dpy19l1
3.53089e-09	0.529061	0.545	0.374	8.38833e-05	SC1	Zfp871
3.94644e-09	0.810968	0.721	0.59	9.37557e-05	SC1	Fos
4.23742e-09	0.699729	0.545	0.38	0.000100668	SC1	Nt5c3b
4.58892e-09	0.593563	0.545	0.367	0.000109019	SC1	Fam216a
6.06522e-09	0.559794	0.618	0.466	0.000144091	SC1	Pelp1
7.14832e-09	0.55639	0.536	0.375	0.000169823	SC1	Erlec1
7.2858e-09	0.516341	0.528	0.356	0.000173089	SC1	Hist1h4h
1.50243e-08	0.57033	0.558	0.391	0.000356933	SC1	Lrrc42
2.29455e-08	0.5133	0.545	0.391	0.000545116	SC1	N6amt1
2.60867e-08	0.625175	0.524	0.36	0.000619741	SC1	Arl5b
6.68503e-08	0.516625	0.502	0.338	0.00158816	SC1	Nusap1
8.38276e-08	0.597854	0.545	0.402	0.00199149	SC1	Itm2c
9.04723e-08	0.513186	0.571	0.418	0.00214935	SC1	Zfp260
1.62439e-07	0.683351	0.515	0.365	0.00385907	SC1	Hdgfrp3
1.73573e-07	0.509385	0.549	0.417	0.00412357	SC1	Dennd6a
5.58263e-07	0.521657	0.554	0.414	0.0132627	SC1	Lztfl1
6.55504e-07	0.573025	0.502	0.364	0.0155728	SC1	Srprb
1.63822e-06	0.542909	0.528	0.381	0.0389191	SC1	Mex3a
0	2.25635	0.959	0.291	0	SC2	Sox11
0	1.63816	0.997	0.796	0	SC2	Nasp
0	1.31158	1	0.987	0	SC2	Npm1
0	1.26634	1	0.935	0	SC2	Mif
0	1.23569	1	0.992	0	SC2	Ptma
0	1.20423	0.999	0.875	0	SC2	Hnrnpa1
0	1.17105	1	0.929	0	SC2	Set
0	1.15713	1	0.88	0	SC2	Ranbp1
0	1.02057	1	0.954	0	SC2	H2afz
0	0.839182	1	0.993	0	SC2	Hsp90ab1
4.14567e-306	2.8028	0.665	0.082	9.84887e-302	SC2	Hoxb5os
7.82368e-304	1.4443	1	0.9	1.85867e-299	SC2	Ldha
7.62075e-303	1.20358	0.999	0.916	1.81046e-298	SC2	Pkm
8.32668e-299	1.56457	1	0.713	1.97817e-294	SC2	Stmn1
4.75868e-297	1.73065	0.978	0.57	1.13052e-292	SC2	Hmgb3
5.28752e-293	1.38893	0.997	0.814	1.25616e-288	SC2	Eno1
1.24174e-290	1.60745	0.997	0.657	2.94999e-286	SC2	Mdk
1.69071e-289	1.27383	1	0.972	4.01663e-285	SC2	Ncl
2.37336e-289	0.951776	0.999	0.944	5.63839e-285	SC2	Serbp1
2.29288e-277	2.3428	0.71	0.129	5.44719e-273	SC2	Crabp1
1.86342e-275	1.80555	0.683	0.098	4.42693e-271	SC2	Lin28b
3.65934e-273	1.79902	0.93	0.398	8.69349e-269	SC2	Fam60a
4.35923e-273	0.891441	1	0.988	1.03562e-268	SC2	Hsp90aa1
2.0263e-270	2.09119	0.549	0.043	4.81389e-266	SC2	Car14
2.40454e-270	1.12511	1	0.895	5.71246e-266	SC2	Nap1l1
2.45535e-269	0.917218	1	0.934	5.83318e-265	SC2	Ran
5.83777e-269	0.93514	0.999	0.937	1.38688e-264	SC2	Anp32b
1.44319e-265	1.38661	0.987	0.755	3.42858e-261	SC2	Psip1
4.0796e-264	1.55268	0.973	0.557	9.6919e-260	SC2	Ezh2
1.52225e-260	2.21504	0.729	0.149	3.61642e-256	SC2	Crabp2
1.73199e-260	1.28503	0.996	0.784	4.11469e-256	SC2	Dek
2.00017e-260	1.48143	0.895	0.256	4.75181e-256	SC2	Cdh2
3.2507e-260	2.11068	0.62	0.081	7.72268e-256	SC2	Hoxb9
1.11306e-256	1.5269	0.996	0.444	2.64429e-252	SC2	Hmga2
2.98472e-256	1.43978	0.977	0.673	7.0908e-252	SC2	Dctpp1
6.39033e-256	0.79531	1	0.958	1.51815e-251	SC2	Ybx1
5.48775e-255	1.67131	0.944	0.537	1.30372e-250	SC2	Sms
1.72049e-253	1.97989	0.719	0.146	4.08736e-249	SC2	Sall4
2.59168e-253	2.35086	0.894	0.313	6.15705e-249	SC2	Ccnd2
7.59956e-251	1.0752	0.998	0.861	1.80543e-246	SC2	Hnrnpa0
1.59673e-250	0.856755	1	0.932	3.79335e-246	SC2	Eif5a
3.6827e-250	1.41852	0.986	0.69	8.74899e-246	SC2	Lyar
3.72245e-250	1.93505	0.824	0.246	8.84342e-246	SC2	Ccnd1
1.70904e-246	1.98443	0.596	0.078	4.06016e-242	SC2	Dach1
2.54755e-246	1.25775	0.995	0.761	6.05222e-242	SC2	Cbx1
1.12238e-244	2.44816	0.67	0.131	2.66643e-240	SC2	Hoxc10
1.11412e-239	0.884701	0.997	0.899	2.64682e-235	SC2	Sumo2
1.94849e-237	1.76187	0.851	0.273	4.62902e-233	SC2	Cadm1
2.77973e-237	0.990922	1	0.919	6.6038e-233	SC2	Tubb5
2.28883e-236	1.55763	0.925	0.405	5.43756e-232	SC2	Tead2
4.19451e-235	1.88969	0.782	0.236	9.9649e-231	SC2	Greb1l
1.06827e-234	1.58959	0.917	0.469	2.53789e-230	SC2	Dkc1
3.43369e-234	1.98609	0.633	0.112	8.15742e-230	SC2	Hotairm1
8.05457e-232	1.36947	0.903	0.316	1.91352e-227	SC2	Cd24a
2.03601e-231	0.968614	0.998	0.891	4.83696e-227	SC2	Srsf3
3.76762e-230	1.90964	0.772	0.218	8.95073e-226	SC2	Lef1
2.07325e-229	1.4787	0.835	0.279	4.92542e-225	SC2	Tle4
4.2968e-228	1.42919	0.899	0.332	1.02079e-223	SC2	Chd7
8.13643e-227	0.826228	1	0.944	1.93297e-222	SC2	Gapdh
8.8847e-226	1.20584	0.989	0.738	2.11074e-221	SC2	Anp32a
1.74836e-225	1.64534	0.893	0.412	4.15357e-221	SC2	Ifitm1
5.77527e-225	2.78346	0.5	0.05	1.37203e-220	SC2	Hoxaas3
2.56248e-224	1.76947	0.713	0.156	6.08769e-220	SC2	Lin28a
5.46572e-224	0.651865	1	0.984	1.29849e-219	SC2	Rps2
4.02415e-223	0.687816	1	0.977	9.56017e-219	SC2	Rpl5
1.8734e-222	1.51015	0.684	0.137	4.45065e-218	SC2	Cecr2
4.00449e-218	1.21071	0.992	0.671	9.51347e-214	SC2	Marcksl1
1.51818e-217	1.39517	0.871	0.297	3.60675e-213	SC2	Prtg
2.08306e-217	1.40343	0.699	0.156	4.94873e-213	SC2	C530008M17Rik
3.81979e-213	0.964849	1	0.865	9.07467e-209	SC2	Pgam1
1.14427e-212	1.81493	0.637	0.128	2.71843e-208	SC2	Hoxc9
3.0776e-211	0.947875	0.998	0.866	7.31146e-207	SC2	Hnrnpab
3.54938e-211	1.3047	0.987	0.592	8.43227e-207	SC2	Pclaf
1.53218e-209	1.31223	0.972	0.453	3.64001e-205	SC2	Igf2bp1
2.79457e-209	1.52035	0.882	0.386	6.63906e-205	SC2	H2afy2
5.79567e-207	1.10987	0.994	0.783	1.37688e-202	SC2	Dut
4.47684e-205	0.933609	0.997	0.838	1.06356e-200	SC2	Fkbp3
5.79455e-204	1.14538	0.982	0.775	1.37661e-199	SC2	H2afy
9.62159e-204	1.07344	0.994	0.84	2.2858e-199	SC2	Pgk1
5.46048e-203	1.5772	0.743	0.209	1.29725e-198	SC2	Hmga1
1.95504e-202	1.25904	0.963	0.637	4.64458e-198	SC2	Bzw2
2.4782e-200	0.610931	1	0.98	5.88747e-196	SC2	Rpl12
2.65662e-199	0.84343	1	0.928	6.31133e-195	SC2	Hspd1
3.96201e-198	1.64218	0.57	0.101	9.41254e-194	SC2	Rcor2
8.57056e-198	1.24952	0.974	0.662	2.03611e-193	SC2	Anp32e
6.26886e-197	1.45837	0.735	0.206	1.48929e-192	SC2	Tmem132c
1.80208e-196	1.26654	0.952	0.524	4.28121e-192	SC2	Mcm7
5.50167e-196	1.20443	0.964	0.643	1.30703e-191	SC2	Paics
9.86729e-195	1.06517	0.984	0.765	2.34417e-190	SC2	Fubp1
4.98463e-194	1.24907	0.711	0.182	1.1842e-189	SC2	Zfp521
9.08725e-194	1.13373	0.915	0.422	2.15886e-189	SC2	Tenm3
1.32039e-192	0.825144	1	0.889	3.13684e-188	SC2	Hnrnpc
3.8312e-192	0.968079	0.995	0.816	9.10178e-188	SC2	Prmt1
4.30315e-190	1.394	0.791	0.251	1.0223e-185	SC2	Trim71
4.7125e-189	1.1297	0.978	0.74	1.11955e-184	SC2	Supt16
2.09363e-188	0.847404	0.996	0.886	4.97384e-184	SC2	Top1
3.16102e-188	1.3946	0.806	0.285	7.50964e-184	SC2	Acvr2b
2.59569e-187	0.554171	1	0.979	6.16658e-183	SC2	Rack1
7.61509e-186	1.23115	0.95	0.626	1.80912e-181	SC2	Apex1
9.32321e-186	1.34811	0.92	0.459	2.21491e-181	SC2	H1fx
1.80673e-185	0.938348	0.99	0.831	4.29225e-181	SC2	Cacybp
3.66877e-185	1.30506	0.941	0.493	8.71589e-181	SC2	Hells
4.98392e-185	0.832115	0.997	0.868	1.18403e-180	SC2	Snrpb
5.17195e-184	1.62781	0.75	0.239	1.2287e-179	SC2	Greb1
1.19772e-183	0.849323	0.998	0.855	2.84541e-179	SC2	Ssb
5.12836e-183	0.93871	0.997	0.832	1.21834e-178	SC2	Hnrnpd
1.16751e-181	0.662824	0.999	0.948	2.77364e-177	SC2	H3f3a
6.15512e-180	0.540408	1	0.989	1.46227e-175	SC2	Rplp0
6.38561e-180	1.71724	0.533	0.095	1.51703e-175	SC2	Hoxa7
8.35125e-178	1.3125	0.707	0.199	1.98401e-173	SC2	Tmeff1
9.80946e-178	1.07122	0.975	0.708	2.33043e-173	SC2	Snrpa1
1.33323e-176	1.46436	0.692	0.201	3.16736e-172	SC2	Zfp422
7.93685e-175	1.28829	0.907	0.418	1.88556e-170	SC2	Ddah2
8.13298e-175	1.38174	0.816	0.342	1.93215e-170	SC2	Cdca7
8.0906e-174	1.21451	0.904	0.472	1.92208e-169	SC2	Mpp6
9.39077e-174	0.900104	0.995	0.829	2.23097e-169	SC2	Srsf7
1.29715e-173	1.48835	0.718	0.24	3.08165e-169	SC2	Hdgfrp3
1.77773e-173	0.900549	0.988	0.82	4.22335e-169	SC2	U2af1
1.32463e-172	1.62611	0.561	0.116	3.14693e-168	SC2	Hoxc6
1.45842e-172	1.07765	0.975	0.673	3.46478e-168	SC2	Trim28
2.86068e-172	1.06852	0.975	0.722	6.79612e-168	SC2	Smarcc1
3.63067e-172	1.25472	0.862	0.406	8.62539e-168	SC2	Nr6a1
5.14131e-172	1.03676	0.97	0.692	1.22142e-167	SC2	Smarce1
5.59985e-171	0.768181	0.999	0.88	1.33036e-166	SC2	Pdap1
1.19083e-170	1.00138	0.978	0.731	2.82906e-166	SC2	Ppa1
2.01942e-168	1.00529	0.979	0.757	4.79753e-164	SC2	Pa2g4
9.99165e-168	0.660894	1	0.983	2.37372e-163	SC2	Hspa8
1.45582e-167	0.924048	0.988	0.778	3.4586e-163	SC2	Fkbp4
1.74486e-167	1.16214	0.919	0.506	4.14527e-163	SC2	Rif1
1.99632e-167	0.611073	1	0.952	4.74265e-163	SC2	Eef1g
2.87634e-167	1.46932	0.627	0.17	6.83333e-163	SC2	Zbtb12
3.22573e-167	0.993874	0.978	0.761	7.66336e-163	SC2	Ddx39b
5.40106e-167	0.826496	0.993	0.852	1.28313e-162	SC2	Cct5
4.79717e-166	0.543147	1	0.975	1.13966e-161	SC2	Rps6
6.80432e-166	1.0991	0.963	0.61	1.6165e-161	SC2	Ccdc34
2.22291e-165	0.538265	1	0.986	5.28096e-161	SC2	Rps12
2.81094e-165	1.18084	0.869	0.326	6.67796e-161	SC2	Bex2
6.5736e-165	1.43781	0.676	0.204	1.56169e-160	SC2	2610318N02Rik
8.90853e-165	0.857513	0.995	0.834	2.1164e-160	SC2	Snu13
1.20063e-164	0.914228	0.84	0.287	2.85235e-160	SC2	Grip1
2.2721e-164	0.842881	0.993	0.827	5.39783e-160	SC2	Tuba1b
2.96591e-164	1.03696	0.975	0.684	7.0461e-160	SC2	Rbmxl1
6.26362e-164	0.861467	0.993	0.809	1.48805e-159	SC2	Cdk4
9.28927e-164	0.845714	0.995	0.846	2.20685e-159	SC2	Srsf2
1.12675e-163	0.963332	0.967	0.466	2.67683e-159	SC2	Gpc3
2.00525e-163	1.57769	0.61	0.167	4.76387e-159	SC2	Nmral1
3.14651e-163	1.04176	0.954	0.677	7.47517e-159	SC2	G3bp2
6.42116e-163	1.49156	0.766	0.303	1.52548e-158	SC2	Igdcc3
1.40511e-162	0.874147	0.99	0.817	3.33813e-158	SC2	G3bp1
1.44424e-162	1.02632	0.963	0.724	3.43109e-158	SC2	Rsl1d1
3.60525e-160	0.81197	0.996	0.833	8.565e-156	SC2	Park7
9.33461e-160	0.830553	0.989	0.825	2.21762e-155	SC2	Nudc
1.03549e-159	0.855531	0.991	0.814	2.46001e-155	SC2	Cct4
2.09904e-159	1.43365	0.566	0.129	4.98668e-155	SC2	Wnt5b
3.80411e-159	1.05981	0.967	0.661	9.03742e-155	SC2	Tmpo
1.26892e-158	0.583446	1	0.956	3.01456e-154	SC2	Rpl7a
5.07369e-158	0.686008	0.999	0.905	1.20536e-153	SC2	Snrpe
1.61977e-157	1.05808	0.939	0.54	3.84809e-153	SC2	Fscn1
1.26936e-155	1.16251	0.903	0.509	3.01562e-151	SC2	Pcbp4
1.62657e-155	1.19255	0.835	0.38	3.86425e-151	SC2	Rhobtb3
4.95584e-153	0.759187	0.999	0.863	1.17736e-148	SC2	Cct8
5.10863e-153	1.05464	0.956	0.608	1.21366e-148	SC2	Nt5dc2
1.81566e-152	1.33116	0.693	0.255	4.31347e-148	SC2	Phf6
1.85043e-152	1.43709	0.627	0.195	4.39606e-148	SC2	Sap30
4.34332e-152	1.15693	0.908	0.573	1.03184e-147	SC2	Meis2
7.84159e-152	1.17679	0.839	0.393	1.86293e-147	SC2	Pfkl
4.24975e-151	1.54314	0.738	0.3	1.00961e-146	SC2	Id2
5.18742e-151	1.03386	0.943	0.422	1.23238e-146	SC2	Igf2bp3
7.32578e-151	0.948366	0.973	0.689	1.74039e-146	SC2	Lsm2
1.11245e-150	1.05538	0.937	0.591	2.64285e-146	SC2	Dpy30
2.16073e-150	1.27577	0.765	0.309	5.13325e-146	SC2	Mns1
1.02572e-149	1.19804	0.856	0.402	2.43681e-145	SC2	Uhrf1
2.64717e-149	1.24076	0.63	0.172	6.28888e-145	SC2	Fndc3c1
1.76565e-148	0.787592	0.986	0.853	4.19466e-144	SC2	Ywhaq
2.38301e-148	0.74712	0.993	0.881	5.66132e-144	SC2	Srrm2
4.17345e-148	0.816175	0.99	0.811	9.91487e-144	SC2	Zc3h15
1.42135e-147	0.508144	1	0.982	3.37669e-143	SC2	Rpl7
6.48984e-147	0.521897	1	0.981	1.54179e-142	SC2	Rpl14
3.00104e-146	0.507182	1	0.981	7.12957e-142	SC2	Rps3
3.83894e-146	0.640466	1	0.944	9.12018e-142	SC2	Hmgb1
4.80385e-146	0.721808	0.998	0.881	1.14125e-141	SC2	Nme1
1.56039e-145	0.97136	0.958	0.68	3.70701e-141	SC2	Knop1
9.0809e-145	0.566364	1	0.945	2.15735e-140	SC2	Rpl4
1.21338e-144	1.13394	0.9	0.502	2.88263e-140	SC2	Mcm3
5.96162e-143	1.27795	0.705	0.249	1.4163e-138	SC2	Slc16a3
9.04518e-143	1.02304	0.921	0.482	2.14886e-138	SC2	Lig1
9.97811e-143	0.506144	1	0.983	2.3705e-138	SC2	Rpl3
1.13461e-141	0.524627	1	0.968	2.69549e-137	SC2	Naca
2.68288e-141	0.91598	0.97	0.731	6.37372e-137	SC2	Nop58
4.36047e-140	0.642706	1	0.957	1.03592e-135	SC2	Hspe1
6.87221e-140	1.55629	0.5	0.125	1.63263e-135	SC2	Cenpv
1.01111e-139	1.2333	0.617	0.183	2.4021e-135	SC2	Fat3
2.60433e-139	0.643664	1	0.9	6.18712e-135	SC2	Hmgn1
4.20585e-139	0.766226	0.986	0.822	9.99183e-135	SC2	Srsf11
6.66558e-139	0.716948	0.991	0.862	1.58354e-134	SC2	Cct3
1.23598e-138	0.748793	0.986	0.855	2.93631e-134	SC2	Cnbp
8.74998e-138	0.676133	0.996	0.877	2.07873e-133	SC2	Cct2
5.6842e-137	0.961149	0.942	0.602	1.3504e-132	SC2	Ilf2
6.04164e-137	1.13735	0.756	0.323	1.43531e-132	SC2	E2f5
4.7906e-136	1.07039	0.88	0.494	1.1381e-131	SC2	Dcakd
7.66239e-136	1.1839	0.636	0.193	1.82036e-131	SC2	Fxyd6
1.39516e-135	1.00752	0.904	0.536	3.31449e-131	SC2	Actl6a
4.18533e-135	0.939426	0.935	0.666	9.94309e-131	SC2	Dnajc2
4.60898e-135	0.961173	0.823	0.401	1.09496e-130	SC2	Epb41
1.30756e-134	0.937837	0.872	0.437	3.10637e-130	SC2	Sox4
1.61094e-134	1.08483	0.865	0.462	3.82711e-130	SC2	Mcm6
6.74843e-134	0.753356	1	0.916	1.60323e-129	SC2	Hmgb2
6.81605e-134	1.1307	0.635	0.208	1.61929e-129	SC2	Adgra3
2.12027e-133	0.686617	0.998	0.857	5.03713e-129	SC2	Snrpd1
9.31593e-133	1.59041	0.813	0.434	2.21319e-128	SC2	Id1
9.52132e-133	0.929956	0.953	0.669	2.26198e-128	SC2	Ppid
1.55914e-132	1.04038	0.802	0.317	3.70404e-128	SC2	Bex4
1.47363e-131	1.03208	0.753	0.317	3.5009e-127	SC2	Rfx3
9.70473e-131	0.938473	0.934	0.652	2.30555e-126	SC2	Rcc2
1.12701e-130	0.712105	0.994	0.835	2.67745e-126	SC2	Nucks1
3.72752e-130	0.838977	0.981	0.796	8.85546e-126	SC2	Nhp2
5.9973e-130	0.86324	0.973	0.755	1.42478e-125	SC2	Thoc7
6.08267e-130	0.833421	0.984	0.748	1.44506e-125	SC2	Siva1
6.26494e-130	0.976874	0.92	0.591	1.48836e-125	SC2	Clns1a
6.82388e-129	1.13019	0.732	0.3	1.62115e-124	SC2	Casp3
4.55699e-128	0.775149	0.998	0.796	1.0826e-123	SC2	Selenoh
8.05849e-128	0.978644	0.914	0.529	1.91446e-123	SC2	Dnajc9
1.01959e-127	0.812659	0.981	0.794	2.42224e-123	SC2	Glrx3
1.10239e-127	0.91633	0.895	0.51	2.61894e-123	SC2	Maml3
1.29454e-127	0.903271	0.961	0.705	3.07544e-123	SC2	Adh5
1.55752e-127	0.857302	0.969	0.715	3.70021e-123	SC2	Rnps1
3.83086e-127	1.20653	0.693	0.271	9.10098e-123	SC2	Mex3a
3.83929e-127	0.871588	0.95	0.658	9.12101e-123	SC2	Gmps
4.55267e-127	1.14001	0.764	0.353	1.08158e-122	SC2	Psat1
1.00915e-126	0.75704	0.99	0.803	2.39743e-122	SC2	Rbm8a
1.94266e-126	0.91765	0.965	0.608	4.61517e-122	SC2	Lmnb1
4.82499e-126	0.955978	0.857	0.452	1.14627e-121	SC2	Mtf2
5.07907e-126	0.762165	0.995	0.895	1.20663e-121	SC2	Hnrnpu
8.65589e-126	0.789064	0.965	0.72	2.05638e-121	SC2	Taf1d
1.44843e-125	0.645218	0.998	0.888	3.44103e-121	SC2	Hnrnpf
2.16478e-125	1.05577	0.822	0.393	5.14286e-121	SC2	Rfc3
4.04338e-125	1.28628	0.689	0.279	9.60586e-121	SC2	Kif26b
5.10706e-125	1.09021	0.744	0.326	1.21328e-120	SC2	Rcbtb2
5.16231e-125	0.854901	0.905	0.429	1.22641e-120	SC2	Igf2bp2
6.34879e-125	0.899669	0.945	0.685	1.50828e-120	SC2	Nop56
2.32363e-124	0.972747	0.842	0.453	5.52026e-120	SC2	Ptbp2
1.33868e-123	0.859181	0.977	0.785	3.18029e-119	SC2	H2afv
4.29423e-123	0.816724	0.98	0.787	1.02018e-118	SC2	Hnrnpdl
5.35027e-123	0.681752	0.986	0.858	1.27106e-118	SC2	Tcp1
6.59449e-123	1.11685	0.774	0.384	1.56665e-118	SC2	Cdk2ap1
5.3855e-122	0.779226	0.976	0.772	1.27943e-117	SC2	Prpf40a
1.0874e-121	0.848678	0.828	0.377	2.58333e-117	SC2	Slc38a1
2.26125e-121	0.674809	0.993	0.891	5.37206e-117	SC2	Eif5
2.91897e-121	0.9021	0.92	0.587	6.9346e-117	SC2	Yeats4
4.73248e-121	0.972593	0.919	0.507	1.12429e-116	SC2	Cdca8
5.45623e-121	0.93283	0.926	0.591	1.29624e-116	SC2	Parp1
5.09563e-120	0.821859	0.919	0.601	1.21057e-115	SC2	Slc38a2
5.73583e-120	0.912595	0.932	0.485	1.36266e-115	SC2	Bex1
6.61331e-120	0.895901	0.923	0.616	1.57112e-115	SC2	Klhdc2
8.18514e-120	0.990435	0.874	0.471	1.94454e-115	SC2	Pafah1b3
9.14913e-120	1.09348	0.803	0.392	2.17356e-115	SC2	Dhfr
1.01755e-119	0.894106	0.952	0.711	2.41739e-115	SC2	Pnn
2.97165e-119	0.794625	0.97	0.706	7.05974e-115	SC2	Gpc6
4.10711e-119	0.773857	0.966	0.745	9.75726e-115	SC2	Luc7l3
4.2535e-119	0.656057	0.996	0.894	1.0105e-114	SC2	Eif3a
8.80092e-119	1.11014	0.716	0.309	2.09083e-114	SC2	Nup43
4.23711e-118	0.736604	0.988	0.836	1.00661e-113	SC2	Sfpq
7.68764e-118	0.902377	0.776	0.336	1.82635e-113	SC2	Adgrl2
2.08733e-117	0.870792	0.777	0.328	4.95886e-113	SC2	Zfp462
5.36837e-117	0.870653	0.95	0.582	1.27536e-112	SC2	Smc2
1.09875e-116	0.908759	0.916	0.631	2.61031e-112	SC2	Gtpbp4
1.15889e-116	0.836696	0.954	0.706	2.75318e-112	SC2	Tkt
1.85607e-116	0.954896	0.84	0.428	4.40947e-112	SC2	Gjc1
4.0574e-116	0.757185	0.981	0.75	9.63915e-112	SC2	Erh
5.16214e-116	1.00603	0.729	0.306	1.22637e-111	SC2	Dtl
5.31308e-116	0.771225	0.876	0.486	1.26223e-111	SC2	Strbp
6.87128e-116	0.625397	0.996	0.878	1.63241e-111	SC2	Ptges3
7.20901e-116	0.974933	0.849	0.439	1.71264e-111	SC2	Mcm5
9.83687e-116	0.806851	0.56	0.167	2.33694e-111	SC2	2610528A11Rik
2.35358e-115	1.18932	0.595	0.212	5.59141e-111	SC2	Map2k6
2.38807e-115	0.804259	0.97	0.735	5.67334e-111	SC2	Ppp1cc
8.24355e-115	0.678768	0.989	0.839	1.95842e-110	SC2	Ube2i
1.59041e-114	0.772728	0.976	0.776	3.77835e-110	SC2	Smarca5
1.21637e-113	1.32365	0.716	0.337	2.88973e-109	SC2	Tubb2b
1.37277e-113	0.579471	0.997	0.898	3.26128e-109	SC2	Hnrnpk
2.53761e-113	0.921013	0.606	0.2	6.02859e-109	SC2	Stox2
2.84474e-113	0.784338	0.988	0.797	6.75826e-109	SC2	Odc1
7.4065e-113	1.15825	0.619	0.225	1.75956e-108	SC2	Arid3b
1.41473e-112	1.16686	0.591	0.203	3.36098e-108	SC2	Epha4
1.87716e-112	1.08424	0.573	0.179	4.45957e-108	SC2	Klf12
2.08136e-112	0.798875	0.97	0.727	4.9447e-108	SC2	Srsf10
3.1017e-112	0.932721	0.8	0.417	7.36871e-108	SC2	Ivns1abp
7.65522e-112	0.8804	0.897	0.55	1.81865e-107	SC2	Nsd2
1.22441e-111	0.872646	0.897	0.578	2.90883e-107	SC2	Uchl3
1.66499e-111	1.19439	0.633	0.24	3.95552e-107	SC2	AU020206
2.95151e-111	0.915525	0.885	0.576	7.0119e-107	SC2	Mtx2
7.06468e-111	0.940686	0.799	0.371	1.67836e-106	SC2	Clspn
1.13535e-110	0.847779	0.941	0.693	2.69725e-106	SC2	Ddx18
1.65278e-110	0.801943	0.947	0.686	3.9265e-106	SC2	Sltm
2.38584e-110	0.931175	0.923	0.644	5.66804e-106	SC2	Nolc1
2.41768e-110	1.07986	0.643	0.254	5.74369e-106	SC2	Unc119
3.09608e-110	0.744058	0.979	0.775	7.35536e-106	SC2	Nono
3.57871e-110	0.981862	0.736	0.344	8.50194e-106	SC2	Pold3
7.04309e-110	0.732786	0.984	0.839	1.67323e-105	SC2	Cdv3
9.58046e-110	0.78812	0.959	0.718	2.27603e-105	SC2	Ssrp1
1.24143e-109	0.840998	0.931	0.647	2.94926e-105	SC2	Ddx39
1.44725e-109	0.768731	0.97	0.729	3.43822e-105	SC2	Fbl
4.35523e-109	0.839756	0.927	0.65	1.03467e-104	SC2	Srsf1
6.45735e-109	0.905505	0.865	0.464	1.53407e-104	SC2	Rfc4
9.52356e-109	0.756569	0.968	0.743	2.26251e-104	SC2	Magoh
5.1787e-108	1.00977	0.728	0.337	1.2303e-103	SC2	Ppat
1.70582e-107	1.29633	0.741	0.404	4.05253e-103	SC2	Rnf220
1.74311e-107	0.781796	0.959	0.716	4.14111e-103	SC2	Ddx46
2.04697e-107	0.813328	0.931	0.647	4.86299e-103	SC2	Wdr43
4.63642e-107	0.65698	0.988	0.821	1.10147e-102	SC2	Sf3b2
6.28622e-107	0.84228	0.641	0.238	1.49342e-102	SC2	Zfp608
6.83933e-107	0.796717	0.956	0.69	1.62482e-102	SC2	Nudt21
2.92906e-106	0.618147	0.986	0.732	6.95856e-102	SC2	Grb10
3.06548e-106	0.871428	0.599	0.214	7.28266e-102	SC2	Pitpnc1
6.9177e-106	0.85938	0.698	0.282	1.64344e-101	SC2	Bach2
7.29917e-106	1.05713	0.721	0.337	1.73406e-101	SC2	Acat2
8.505e-106	0.776958	0.961	0.713	2.02053e-101	SC2	Rbbp4
9.4411e-106	0.826243	0.91	0.633	2.24292e-101	SC2	Snw1
1.12766e-105	1.05506	0.664	0.268	2.67898e-101	SC2	Rps6ka6
4.1686e-105	0.715334	0.981	0.768	9.90334e-101	SC2	Tsn
4.86285e-105	0.852674	0.904	0.586	1.15527e-100	SC2	Snrnp40
8.06464e-105	0.77217	0.694	0.281	1.91592e-100	SC2	Ror2
2.90559e-104	0.871103	0.888	0.567	6.90281e-100	SC2	Sf3a3
3.05257e-104	1.25169	0.503	0.154	7.252e-100	SC2	Rragd
1.03064e-103	1.04973	0.696	0.303	2.44849e-99	SC2	Zcchc3
1.27247e-103	0.934612	0.869	0.471	3.02301e-99	SC2	Cenpf
1.5538e-103	1.1615	0.836	0.499	3.69136e-99	SC2	Gstm5
2.38385e-103	0.786819	0.954	0.672	5.66332e-99	SC2	Alyref
3.3239e-103	0.643897	0.996	0.866	7.89658e-99	SC2	Psmb6
4.44498e-103	0.50737	0.998	0.935	1.05599e-98	SC2	Eif2s2
9.38969e-103	0.550936	0.996	0.896	2.23071e-98	SC2	Sub1
1.22012e-102	0.830812	0.903	0.592	2.89864e-98	SC2	Ruvbl1
1.32782e-102	0.88804	0.858	0.51	3.1545e-98	SC2	Tipin
1.67111e-102	1.03679	0.656	0.271	3.97005e-98	SC2	Fbxo5
1.69205e-102	0.783463	0.932	0.657	4.01979e-98	SC2	Brd3
1.75966e-101	0.783017	0.951	0.702	4.18043e-97	SC2	Hnrnpr
1.76439e-101	0.952042	0.749	0.344	4.19166e-97	SC2	Tspan6
1.81576e-101	0.685884	0.984	0.824	4.3137e-97	SC2	Hspa4
3.42381e-101	0.836729	0.895	0.58	8.13395e-97	SC2	Hnrnph3
4.1629e-101	1.19743	0.504	0.165	9.8898e-97	SC2	Cep78
5.38785e-101	1.08739	0.625	0.245	1.27999e-96	SC2	Gsta4
6.22745e-101	0.924178	0.84	0.496	1.47945e-96	SC2	Tcof1
8.44296e-101	0.685444	0.542	0.178	2.00579e-96	SC2	Bcat1
1.08981e-100	0.790506	0.929	0.643	2.58907e-96	SC2	Ssbp1
1.53233e-100	1.03436	0.584	0.218	3.64036e-96	SC2	Chek1
1.78064e-100	0.908527	0.789	0.395	4.23027e-96	SC2	Limd2
7.6868e-100	0.643203	0.988	0.821	1.82615e-95	SC2	Sumo1
9.53605e-100	0.980853	0.713	0.329	2.26548e-95	SC2	Fen1
9.86522e-100	0.880919	0.855	0.512	2.34368e-95	SC2	Exosc7
1.13727e-99	0.944786	0.794	0.44	2.7018e-95	SC2	Smarcd1
2.10396e-99	0.648704	0.99	0.82	4.99838e-95	SC2	Cbx3
2.52174e-99	0.725691	0.98	0.736	5.99089e-95	SC2	Cbx5
2.76463e-99	0.609881	0.993	0.858	6.56794e-95	SC2	Bzw1
2.78403e-99	0.98554	0.653	0.289	6.61403e-95	SC2	E130308A19Rik
2.85167e-99	1.19185	0.557	0.207	6.77471e-95	SC2	Metrn
3.28044e-99	0.881902	0.848	0.519	7.79334e-95	SC2	Mphosph10
7.21664e-99	0.705309	0.976	0.769	1.71446e-94	SC2	Phf5a
7.56303e-99	0.898213	0.81	0.445	1.79675e-94	SC2	Tcf3
1.14179e-98	0.830245	0.909	0.51	2.71256e-94	SC2	Cenpa
1.68397e-98	0.906245	0.773	0.416	4.00061e-94	SC2	Mtap
1.7799e-98	1.01372	0.723	0.378	4.22851e-94	SC2	Rrs1
7.42352e-98	1.25985	0.503	0.178	1.76361e-93	SC2	Sall1
1.44813e-97	1.04892	0.674	0.307	3.44032e-93	SC2	Zfp428
1.73804e-97	1.19033	0.522	0.182	4.12906e-93	SC2	Eno3
1.81113e-97	0.937798	0.726	0.343	4.30271e-93	SC2	Rpa2
2.60016e-97	0.820541	0.792	0.39	6.1772e-93	SC2	Cenph
6.74721e-97	0.916663	0.798	0.432	1.60294e-92	SC2	Gm1673
6.98685e-97	0.862029	0.859	0.519	1.65987e-92	SC2	Trp53
2.3463e-96	0.805056	0.899	0.62	5.57411e-92	SC2	Ipo5
2.76411e-96	0.993998	0.736	0.383	6.56669e-92	SC2	Nxt1
5.39687e-96	0.982318	0.825	0.474	1.28214e-91	SC2	Hes1
6.26426e-96	0.826088	0.657	0.268	1.4882e-91	SC2	Epb41l5
9.0154e-96	1.07124	0.521	0.179	2.14179e-91	SC2	Msantd3
1.24428e-95	0.983608	0.81	0.452	2.95603e-91	SC2	Lmo4
1.29793e-95	1.05923	0.534	0.193	3.08349e-91	SC2	Bcl7a
1.56766e-95	0.95062	0.675	0.321	3.72429e-91	SC2	Ssbp2
3.57449e-95	0.719368	0.992	0.703	8.49192e-91	SC2	Cks1b
5.48135e-95	0.59917	0.996	0.853	1.3022e-90	SC2	Cct7
6.2182e-95	1.02528	0.58	0.231	1.47726e-90	SC2	Pcgf6
7.166e-95	0.778744	0.922	0.601	1.70243e-90	SC2	Nsmce4a
1.86814e-94	0.524843	0.861	0.47	4.43814e-90	SC2	Efna5
1.95653e-94	0.814452	0.918	0.639	4.64813e-90	SC2	Eif1b
2.32728e-94	0.855813	0.845	0.518	5.52893e-90	SC2	Twistnb
2.78314e-94	0.73648	0.874	0.537	6.6119e-90	SC2	Phip
5.27242e-94	0.957295	0.687	0.32	1.25257e-89	SC2	Mad2l1
8.82426e-94	0.665298	0.971	0.733	2.09638e-89	SC2	Ttc3
1.45379e-93	0.841789	0.809	0.445	3.45378e-89	SC2	Ppil1
2.23746e-93	0.751712	0.921	0.663	5.31554e-89	SC2	Srpk1
2.24428e-93	0.767472	0.916	0.647	5.33172e-89	SC2	Tcerg1
2.44405e-93	0.90405	0.736	0.362	5.80634e-89	SC2	Chaf1a
3.69571e-93	0.948531	0.691	0.339	8.7799e-89	SC2	Tma16
4.42412e-93	0.911436	0.563	0.211	1.05104e-88	SC2	D930015E06Rik
8.18087e-93	0.664218	0.926	0.653	1.94353e-88	SC2	Msi2
9.28407e-93	0.816449	0.568	0.21	2.20562e-88	SC2	Zfp423
1.18794e-92	0.718797	0.957	0.721	2.82219e-88	SC2	Srsf6
1.19856e-92	0.667991	0.976	0.751	2.84743e-88	SC2	Acp1
1.63809e-92	0.603323	0.926	0.627	3.89161e-88	SC2	Enah
2.22265e-92	0.928606	0.6	0.229	5.28034e-88	SC2	Fign
2.4296e-92	0.722013	0.952	0.699	5.77201e-88	SC2	Impdh2
2.99814e-92	0.732235	0.942	0.678	7.12267e-88	SC2	Nudcd2
3.10638e-92	0.729076	0.84	0.495	7.37984e-88	SC2	E2f3
6.47768e-92	0.809829	0.55	0.177	1.5389e-87	SC2	Hoxc8
9.02348e-92	0.765693	0.843	0.518	2.14371e-87	SC2	Mbtd1
3.37167e-91	0.762594	0.917	0.652	8.01008e-87	SC2	Mrto4
4.67936e-91	0.544719	0.993	0.873	1.11167e-86	SC2	Pebp1
5.64072e-91	0.615526	0.986	0.836	1.34007e-86	SC2	Hnrnpm
6.0285e-91	0.803881	0.711	0.346	1.43219e-86	SC2	Pde7a
6.16999e-91	0.791339	0.853	0.53	1.46581e-86	SC2	Smn1
8.91178e-91	0.549958	0.689	0.317	2.11717e-86	SC2	Fmnl2
9.86028e-91	0.677764	0.972	0.764	2.34251e-86	SC2	Hnrnph1
1.0667e-90	0.947276	0.602	0.251	2.53416e-86	SC2	Sulf2
1.4489e-90	0.914273	0.58	0.211	3.44215e-86	SC2	Zdbf2
1.4657e-90	0.644309	0.986	0.807	3.48205e-86	SC2	Eif3m
2.63564e-90	0.743396	0.931	0.677	6.26149e-86	SC2	Ctcf
3.15348e-90	0.873881	0.696	0.309	7.49172e-86	SC2	Bub1
5.93335e-90	0.806796	0.506	0.17	1.40959e-85	SC2	Dock4
6.14287e-90	0.862421	0.808	0.452	1.45936e-85	SC2	Dbn1
7.77367e-90	0.889863	0.772	0.433	1.84679e-85	SC2	Polr3k
9.9693e-90	0.568264	0.996	0.879	2.36841e-85	SC2	Ube2s
1.14137e-89	0.700053	0.936	0.706	2.71156e-85	SC2	Strap
1.16483e-89	0.861541	0.788	0.448	2.76729e-85	SC2	Asf1a
2.11217e-89	0.690727	0.683	0.311	5.01787e-85	SC2	Znrf3
2.82126e-89	0.709904	0.96	0.757	6.70246e-85	SC2	Mat2a
4.27347e-89	0.733606	0.946	0.66	1.01525e-84	SC2	H2afx
8.76473e-89	0.734188	0.931	0.638	2.08224e-84	SC2	Eif4a3
9.55486e-89	0.883575	0.592	0.256	2.26995e-84	SC2	Skap2
9.78352e-89	0.871791	0.744	0.396	2.32427e-84	SC2	Usp10
1.03577e-88	0.854787	0.807	0.502	2.46068e-84	SC2	Noc2l
1.12652e-88	0.698379	0.925	0.66	2.67627e-84	SC2	Elavl1
1.64426e-88	0.99279	0.55	0.215	3.90627e-84	SC2	Gins1
2.13412e-88	0.874915	0.686	0.319	5.07004e-84	SC2	Mms22l
3.99357e-88	0.832647	0.728	0.351	9.48753e-84	SC2	Elovl6
4.3369e-88	0.692402	0.932	0.626	1.03032e-83	SC2	Hat1
5.04341e-88	0.675129	0.953	0.709	1.19816e-83	SC2	Arglu1
6.08058e-88	0.948552	0.638	0.285	1.44456e-83	SC2	Msh2
1.47929e-87	0.765526	0.705	0.347	3.51434e-83	SC2	Slc4a7
1.64566e-87	0.767276	0.528	0.186	3.9096e-83	SC2	Iqgap2
1.75737e-87	0.840749	0.675	0.317	4.17499e-83	SC2	Cdk6
4.99848e-87	0.882147	0.615	0.273	1.18749e-82	SC2	Ptpn4
6.00367e-87	0.757428	0.853	0.518	1.42629e-82	SC2	Csnk1e
8.1084e-87	0.624466	0.972	0.797	1.92631e-82	SC2	Gspt1
1.12801e-86	0.782189	0.69	0.329	2.67981e-82	SC2	Tfrc
1.24174e-86	0.899169	0.689	0.342	2.95e-82	SC2	Rcc1
2.88211e-86	0.702525	0.925	0.582	6.84702e-82	SC2	Gmnn
3.53674e-86	0.67673	0.942	0.677	8.40223e-82	SC2	Sae1
3.53735e-86	0.920556	0.661	0.32	8.40369e-82	SC2	Cep57
4.81026e-86	0.820506	0.796	0.457	1.14277e-81	SC2	Zfp664
7.19404e-86	0.989321	0.531	0.196	1.70909e-81	SC2	Fam64a
1.01682e-85	0.698478	0.921	0.633	2.41566e-81	SC2	Ube2e3
1.17767e-85	1.77633	0.53	0.236	2.79779e-81	SC2	Twist1
1.3116e-85	0.746275	0.792	0.421	3.11597e-81	SC2	Zswim6
1.59786e-85	0.913917	0.56	0.226	3.79605e-81	SC2	Gcat
1.98218e-85	0.879665	0.692	0.358	4.70906e-81	SC2	Wdr77
3.10026e-85	0.794246	0.789	0.46	7.36529e-81	SC2	Dicer1
3.42806e-85	0.652877	0.959	0.733	8.14404e-81	SC2	Bclaf1
6.83414e-85	0.730586	0.922	0.658	1.62359e-80	SC2	Ppm1g
9.67043e-85	0.901289	0.694	0.337	2.29741e-80	SC2	Ccne1
1.42207e-84	0.663453	0.946	0.729	3.37842e-80	SC2	U2surp
1.62684e-84	0.877685	0.715	0.363	3.86489e-80	SC2	Cdc25a
1.72446e-84	0.904036	0.734	0.399	4.0968e-80	SC2	Trmt6
2.83912e-84	0.880025	0.737	0.41	6.7449e-80	SC2	Prmt5
2.92062e-84	0.951895	0.506	0.185	6.93852e-80	SC2	Suv39h2
3.33791e-84	1.01454	0.527	0.2	7.92988e-80	SC2	Mcm10
6.6828e-84	0.86308	0.706	0.375	1.58763e-79	SC2	Vps72
1.26821e-83	0.538176	0.988	0.863	3.01289e-79	SC2	Pcbp2
1.74335e-83	0.511544	0.997	0.897	4.14169e-79	SC2	Eef1d
1.75181e-83	0.871398	0.684	0.318	4.16178e-79	SC2	Rbp1
1.774e-83	0.663194	0.964	0.744	4.21448e-79	SC2	Polr2m
2.46966e-83	0.832691	0.752	0.393	5.86717e-79	SC2	Dbf4
3.51459e-83	0.599065	0.988	0.81	8.34961e-79	SC2	Rdx
3.71208e-83	0.561492	0.981	0.837	8.81879e-79	SC2	Rbm25
3.72203e-83	0.630329	0.898	0.6	8.84243e-79	SC2	Cpsf6
5.91786e-83	0.688276	0.942	0.697	1.40591e-78	SC2	Kpnb1
6.50743e-83	0.807926	0.744	0.363	1.54597e-78	SC2	Cdc20
1.50329e-82	0.751087	0.936	0.739	3.57136e-78	SC2	Erdr1
1.86876e-82	0.722023	0.582	0.232	4.43962e-78	SC2	Hmcn1
3.77621e-82	0.504542	0.997	0.878	8.97114e-78	SC2	Snrpd2
4.62911e-82	0.616857	0.946	0.732	1.09974e-77	SC2	Pum1
6.00696e-82	0.809962	0.79	0.456	1.42707e-77	SC2	Mcm4
1.11066e-81	0.927639	0.554	0.226	2.6386e-77	SC2	Exo1
1.6158e-81	0.690506	0.926	0.685	3.83867e-77	SC2	Srsf9
1.64792e-81	0.601869	0.985	0.802	3.91496e-77	SC2	Psma5
2.0044e-81	0.738677	0.644	0.302	4.76185e-77	SC2	Pou2f1
2.03637e-81	0.766982	0.884	0.58	4.83781e-77	SC2	Timm8a1
2.3414e-81	0.665494	0.989	0.816	5.56246e-77	SC2	Hdgf
4.63963e-81	0.747536	0.864	0.555	1.10224e-76	SC2	Srrt
7.97173e-81	0.682098	0.889	0.607	1.89384e-76	SC2	Uba2
1.26416e-80	0.700389	0.89	0.611	3.00327e-76	SC2	Utp3
1.56732e-80	0.753229	0.587	0.244	3.72348e-76	SC2	Ldlrad3
1.57722e-80	0.738417	0.889	0.588	3.74701e-76	SC2	Slbp
1.60978e-80	0.654365	0.952	0.515	3.82435e-76	SC2	Peg3
2.37993e-80	0.89159	0.637	0.314	5.65399e-76	SC2	Aven
3.82547e-80	0.629567	0.971	0.768	9.08817e-76	SC2	Ybx3
5.73019e-80	0.705531	0.907	0.63	1.36132e-75	SC2	Snrpb2
5.94359e-80	0.523668	0.997	0.931	1.41202e-75	SC2	Hnrnpa2b1
6.09126e-80	0.82351	0.756	0.421	1.4471e-75	SC2	Ctps
7.05066e-80	0.889462	0.698	0.358	1.67503e-75	SC2	Rangrf
8.47993e-80	0.844779	0.712	0.359	2.01458e-75	SC2	Incenp
1.13744e-79	0.667702	0.916	0.663	2.70222e-75	SC2	Naa15
1.24719e-79	0.729961	0.855	0.498	2.96294e-75	SC2	Atad2
1.2546e-79	0.636236	0.969	0.701	2.98055e-75	SC2	Lsm3
1.39095e-79	0.686288	0.875	0.57	3.30447e-75	SC2	Lap3
1.65531e-79	0.745717	0.711	0.356	3.93251e-75	SC2	Ralgps2
2.05563e-79	0.705437	0.73	0.357	4.88355e-75	SC2	Kif15
2.29217e-79	0.730772	0.713	0.344	5.44551e-75	SC2	Gga2
3.01202e-79	0.871333	0.532	0.207	7.15567e-75	SC2	Nadk2
3.14493e-79	0.571876	0.991	0.835	7.4714e-75	SC2	Eif3e
4.30794e-79	0.773956	0.712	0.382	1.02344e-74	SC2	Ankrd10
6.07226e-79	0.839586	0.703	0.367	1.44259e-74	SC2	Mcm2
6.90192e-79	0.803127	0.754	0.389	1.63969e-74	SC2	Ccnb1
8.41722e-79	0.643955	0.932	0.702	1.99968e-74	SC2	Chd1
1.18374e-78	0.574824	0.977	0.785	2.81221e-74	SC2	1110004F10Rik
1.4921e-78	0.683877	0.639	0.291	3.54479e-74	SC2	Nbea
1.69285e-78	0.633291	0.946	0.743	4.02169e-74	SC2	Gnl3
2.59891e-78	0.930237	0.601	0.281	6.17423e-74	SC2	Isy1
2.69386e-78	0.780616	0.698	0.352	6.39979e-74	SC2	Hn1l
3.56507e-78	0.714543	0.608	0.265	8.46954e-74	SC2	Asap2
4.33968e-78	0.793474	0.559	0.225	1.03098e-73	SC2	Ank3
5.05803e-78	0.694769	0.892	0.585	1.20164e-73	SC2	Exosc8
6.78871e-78	0.553769	0.943	0.715	1.61279e-73	SC2	Tcf12
7.16301e-78	0.657458	0.937	0.647	1.70172e-73	SC2	Tspan3
8.96766e-78	0.643339	0.595	0.246	2.13045e-73	SC2	Itpr1
1.47459e-77	0.742989	0.753	0.437	3.50319e-73	SC2	Mdn1
2.06237e-77	0.737994	0.819	0.507	4.89958e-73	SC2	Rae1
2.08456e-77	0.819362	0.648	0.326	4.95229e-73	SC2	Utp14a
2.2545e-77	0.643402	0.934	0.705	5.35601e-73	SC2	Matr3
2.73199e-77	0.623339	0.951	0.715	6.4904e-73	SC2	Ccar1
3.00059e-77	0.888799	0.63	0.305	7.12851e-73	SC2	Ube2d1
3.23721e-77	0.618126	0.957	0.719	7.69064e-73	SC2	Raly
4.80151e-77	0.692759	0.93	0.69	1.14069e-72	SC2	Txnl4a
6.50754e-77	0.905166	0.559	0.245	1.546e-72	SC2	Rnf219
8.45511e-77	0.852833	0.557	0.233	2.00868e-72	SC2	Tmem132a
9.69806e-77	0.680708	0.772	0.438	2.30397e-72	SC2	Hipk2
1.01771e-76	0.774904	0.783	0.468	2.41777e-72	SC2	Rsl24d1
1.0188e-76	0.78247	0.818	0.507	2.42037e-72	SC2	Eif1ad
1.48212e-76	0.637971	0.939	0.711	3.52108e-72	SC2	Rtf1
2.20026e-76	0.942707	0.588	0.273	5.22715e-72	SC2	Zmynd19
2.87294e-76	0.718931	0.678	0.346	6.82525e-72	SC2	Ipo11
3.69611e-76	0.647642	0.961	0.746	8.78086e-72	SC2	Pin1
4.99691e-76	0.916136	0.549	0.23	1.18712e-71	SC2	Timeless
6.71089e-76	0.701004	0.884	0.607	1.59431e-71	SC2	Mphosph8
7.66786e-76	0.815554	0.645	0.325	1.82165e-71	SC2	Trim37
8.66952e-76	0.728224	0.844	0.552	2.05962e-71	SC2	Bub3
9.9284e-76	0.917906	0.731	0.403	2.35869e-71	SC2	Ncam1
1.25734e-75	0.71865	0.711	0.376	2.98706e-71	SC2	Peli1
1.65392e-75	0.790353	0.743	0.427	3.92921e-71	SC2	Tfam
1.78273e-75	0.525557	0.991	0.823	4.23523e-71	SC2	Rpl13a
1.79571e-75	0.743772	0.808	0.496	4.26608e-71	SC2	Gar1
1.85424e-75	0.85556	0.615	0.295	4.40512e-71	SC2	Naf1
2.29446e-75	0.590376	0.912	0.668	5.45095e-71	SC2	Rbm26
2.41672e-75	0.591493	0.974	0.79	5.74139e-71	SC2	Srrm1
4.02455e-75	0.70562	0.842	0.548	9.56113e-71	SC2	Thoc3
4.22837e-75	0.529374	0.99	0.859	1.00453e-70	SC2	Pdcd5
4.63037e-75	0.769322	0.732	0.401	1.10004e-70	SC2	Pcna
4.9926e-75	0.820168	0.82	0.529	1.18609e-70	SC2	Mak16
5.84631e-75	0.768821	0.776	0.474	1.38891e-70	SC2	Ftsj3
7.39243e-75	0.794641	0.653	0.314	1.75622e-70	SC2	Ncapd2
7.76298e-75	0.670306	0.882	0.569	1.84425e-70	SC2	Hpf1
1.23934e-74	0.730543	0.861	0.587	2.9443e-70	SC2	Stoml2
1.24402e-74	0.684546	0.856	0.557	2.95541e-70	SC2	Dnttip2
1.63595e-74	0.837027	0.748	0.439	3.88653e-70	SC2	Wdr12
3.81467e-74	0.687109	0.86	0.563	9.06251e-70	SC2	Larp7
4.99772e-74	0.708094	0.779	0.417	1.18731e-69	SC2	Ccna2
8.54039e-74	0.827737	0.577	0.259	2.02894e-69	SC2	Kdm2b
8.91747e-74	0.556095	0.986	0.832	2.11852e-69	SC2	Psmd7
1.79022e-73	0.766449	0.631	0.303	4.25303e-69	SC2	Spred2
2.20137e-73	0.655451	0.899	0.645	5.2298e-69	SC2	Pbdc1
2.75102e-73	0.736697	0.699	0.375	6.53561e-69	SC2	Znhit6
3.97941e-73	0.518368	0.799	0.378	9.45389e-69	SC2	Fnbp1l
4.55657e-73	0.804813	0.616	0.294	1.0825e-68	SC2	Rcl1
4.85046e-73	0.676474	0.689	0.366	1.15232e-68	SC2	Uck2
4.92427e-73	0.879051	0.58	0.255	1.16986e-68	SC2	Chaf1b
5.36791e-73	0.637102	0.892	0.599	1.27525e-68	SC2	Ndufaf2
6.68034e-73	0.589662	0.96	0.739	1.58705e-68	SC2	Snrpc
7.96297e-73	0.53473	0.986	0.82	1.89176e-68	SC2	Eif3i
8.57133e-73	0.578607	0.988	0.88	2.03629e-68	SC2	Tpi1
1.01487e-72	0.707441	0.685	0.346	2.41102e-68	SC2	Cachd1
1.27603e-72	0.632054	0.796	0.485	3.03145e-68	SC2	Cnot2
1.75522e-72	0.588052	0.959	0.764	4.16987e-68	SC2	Pfdn2
2.81197e-72	0.51328	0.872	0.57	6.6804e-68	SC2	Foxn3
3.37408e-72	0.644421	0.922	0.671	8.01581e-68	SC2	Txnrd1
3.95706e-72	0.666512	0.881	0.598	9.40078e-68	SC2	Zfp326
5.78803e-72	0.549276	0.684	0.324	1.37506e-67	SC2	Mast4
6.61069e-72	0.616456	0.938	0.72	1.5705e-67	SC2	Bcas2
7.98886e-72	0.560591	0.747	0.387	1.89791e-67	SC2	Cenpp
8.30515e-72	0.596462	0.924	0.683	1.97305e-67	SC2	Smchd1
8.48201e-72	0.823313	0.663	0.337	2.01507e-67	SC2	Trim59
1.06425e-71	0.726987	0.749	0.437	2.52834e-67	SC2	Gpatch4
2.67219e-71	0.658097	0.882	0.542	6.34833e-67	SC2	Tyms
2.74198e-71	0.8285	0.685	0.369	6.51412e-67	SC2	Pigx
2.80227e-71	0.57712	0.945	0.719	6.65736e-67	SC2	Tra2a
6.63232e-71	0.607917	0.858	0.56	1.57564e-66	SC2	Zfp292
8.45558e-71	0.519692	0.989	0.901	2.00879e-66	SC2	Pabpc1
9.58133e-71	0.769663	0.76	0.451	2.27624e-66	SC2	Chchd7
1.86144e-70	0.596045	0.952	0.754	4.42221e-66	SC2	Ppig
2.13952e-70	0.584959	0.961	0.759	5.08286e-66	SC2	Khdrbs1
3.97547e-70	0.583751	0.905	0.612	9.44452e-66	SC2	Yaf2
4.16645e-70	0.570993	0.893	0.603	9.89823e-66	SC2	Pnisr
7.07855e-70	0.751316	0.664	0.348	1.68165e-65	SC2	Sdad1
7.78101e-70	0.893012	0.53	0.226	1.84853e-65	SC2	Fignl1
7.85674e-70	0.655768	0.927	0.701	1.86652e-65	SC2	Emg1
9.4209e-70	0.613373	0.927	0.657	2.23812e-65	SC2	2810004N23Rik
1.41915e-69	0.609495	0.828	0.527	3.37147e-65	SC2	Cse1l
1.56181e-69	0.575102	0.96	0.756	3.7104e-65	SC2	Eny2
2.41388e-69	0.865033	0.566	0.257	5.73466e-65	SC2	Slc9a3r1
2.71772e-69	0.589	0.939	0.72	6.45648e-65	SC2	Smarca4
3.17114e-69	0.534353	0.976	0.802	7.53368e-65	SC2	Psmc5
3.62616e-69	0.571656	0.96	0.758	8.61466e-65	SC2	Acin1
3.85916e-69	0.787591	0.71	0.404	9.1682e-65	SC2	BC005561
4.11265e-69	0.653055	0.7	0.373	9.77041e-65	SC2	Vrk1
4.16363e-69	0.697763	0.798	0.502	9.89154e-65	SC2	Tgs1
4.64747e-69	0.593073	0.888	0.612	1.1041e-64	SC2	Ehmt1
6.99811e-69	0.61735	0.75	0.424	1.66254e-64	SC2	Pola1
7.16431e-69	0.584083	0.956	0.692	1.70203e-64	SC2	Prdx4
8.27999e-69	0.504209	0.977	0.811	1.96708e-64	SC2	Ankrd11
9.98474e-69	0.896264	0.539	0.24	2.37207e-64	SC2	Msh6
1.01324e-68	0.719735	0.681	0.368	2.40716e-64	SC2	Eed
1.14916e-68	0.706454	0.804	0.501	2.73006e-64	SC2	Polr2d
1.34435e-68	0.670662	0.866	0.577	3.19378e-64	SC2	Polr2h
1.54583e-68	0.652244	0.926	0.635	3.67243e-64	SC2	Tceal8
1.84957e-68	0.641184	0.863	0.593	4.39402e-64	SC2	Cops4
2.47676e-68	0.617141	0.852	0.564	5.88403e-64	SC2	Fam133b
3.14785e-68	0.621793	0.761	0.456	7.47835e-64	SC2	Ppp4r3a
3.1802e-68	0.600431	0.934	0.729	7.5552e-64	SC2	Atrx
3.55359e-68	0.604026	0.896	0.648	8.44227e-64	SC2	Hnrnpl
3.5644e-68	0.61983	0.857	0.551	8.46794e-64	SC2	Kdm5b
4.40041e-68	0.659716	0.851	0.567	1.04541e-63	SC2	Brix1
4.72048e-68	0.796651	0.593	0.277	1.12144e-63	SC2	Apitd1
6.52601e-68	0.693373	0.538	0.235	1.55038e-63	SC2	Rpgrip1
7.28158e-68	0.561685	0.976	0.771	1.72988e-63	SC2	Banf1
8.98198e-68	0.633182	0.726	0.392	2.13385e-63	SC2	Akt3
9.42363e-68	0.761588	0.641	0.326	2.23877e-63	SC2	Dis3
1.02275e-67	0.501842	0.99	0.86	2.42976e-63	SC2	Tpr
1.12579e-67	0.612181	0.919	0.628	2.67453e-63	SC2	Orc6
1.24462e-67	0.605774	0.711	0.383	2.95685e-63	SC2	Usp3
1.42231e-67	0.552852	0.968	0.754	3.37898e-63	SC2	Denr
1.51485e-67	0.578643	0.933	0.608	3.59883e-63	SC2	Top2a
1.561e-67	0.716506	0.745	0.437	3.70848e-63	SC2	Polr1c
1.58015e-67	0.601928	0.918	0.682	3.75397e-63	SC2	Pcnp
1.60751e-67	0.669723	0.84	0.577	3.81896e-63	SC2	Cdc5l
1.84006e-67	0.553763	0.965	0.767	4.37143e-63	SC2	Eif2s1
2.03788e-67	0.840225	0.512	0.218	4.84139e-63	SC2	Mthfd2l
2.33805e-67	0.688739	0.601	0.288	5.55451e-63	SC2	Acsl3
2.40448e-67	0.636662	0.829	0.545	5.71232e-63	SC2	Ak6
2.68033e-67	0.562307	0.96	0.754	6.36765e-63	SC2	Snrnp70
2.68126e-67	0.619661	0.92	0.707	6.36987e-63	SC2	Eif3b
2.91064e-67	0.733597	0.735	0.429	6.91482e-63	SC2	Vezf1
6.44482e-67	0.554158	0.952	0.738	1.5311e-62	SC2	Dhx15
8.73696e-67	0.671468	0.77	0.467	2.07564e-62	SC2	Abcf2
9.36061e-67	0.748316	0.633	0.327	2.2238e-62	SC2	Meaf6
1.61018e-66	0.654492	0.781	0.452	3.82531e-62	SC2	Myef2
1.74947e-66	0.548974	0.808	0.497	4.15622e-62	SC2	Ptprk
1.81255e-66	0.691933	0.775	0.465	4.30609e-62	SC2	Ing1
2.1428e-66	0.579222	0.862	0.558	5.09065e-62	SC2	Kif2a
2.36545e-66	0.588841	0.944	0.7	5.61959e-62	SC2	Mbd3
4.34445e-66	0.57379	0.936	0.729	1.03211e-61	SC2	Tardbp
4.6664e-66	0.693081	0.759	0.443	1.1086e-61	SC2	Umps
5.11e-66	0.6029	0.933	0.721	1.21398e-61	SC2	Smc1a
5.34669e-66	0.663826	0.764	0.467	1.27021e-61	SC2	Spats2
5.73085e-66	0.638633	0.839	0.557	1.36148e-61	SC2	Akr1b3
6.24588e-66	0.639607	0.764	0.436	1.48383e-61	SC2	Foxp1
6.29105e-66	0.566342	0.953	0.75	1.49457e-61	SC2	Eif1ax
6.48781e-66	0.756576	0.58	0.272	1.54131e-61	SC2	D030056L22Rik
1.03397e-65	0.776958	0.574	0.263	2.4564e-61	SC2	Smco4
1.15394e-65	0.725476	0.611	0.307	2.74142e-61	SC2	Rasal2
1.19668e-65	0.56877	0.918	0.665	2.84295e-61	SC2	Srek1
1.23814e-65	0.544995	0.961	0.743	2.94145e-61	SC2	Ptp4a2
1.26735e-65	0.640709	0.905	0.661	3.01083e-61	SC2	Ebna1bp2
1.42052e-65	0.696255	0.784	0.502	3.37474e-61	SC2	Prpf19
2.47204e-65	0.571822	0.917	0.626	5.87283e-61	SC2	Zcchc11
2.72184e-65	0.539932	0.959	0.753	6.46628e-61	SC2	Rsrc2
3.38905e-65	0.70371	0.656	0.336	8.05137e-61	SC2	Rnmt
3.42972e-65	0.615119	0.716	0.407	8.148e-61	SC2	Rfx7
3.68615e-65	0.587572	0.866	0.59	8.75718e-61	SC2	Ube2e1
3.75004e-65	0.52963	0.969	0.782	8.90896e-61	SC2	Psmc6
3.81315e-65	0.730967	0.518	0.221	9.05891e-61	SC2	Slc7a6
4.09513e-65	0.829186	0.543	0.248	9.7288e-61	SC2	Cdca4
5.21595e-65	0.562335	0.931	0.684	1.23915e-60	SC2	Rrp1
5.40643e-65	0.594185	0.893	0.628	1.28441e-60	SC2	Arid1a
8.0031e-65	0.637424	0.651	0.344	1.9013e-60	SC2	Pwwp2a
1.19941e-64	0.609335	0.859	0.568	2.84944e-60	SC2	Chordc1
1.24616e-64	0.74805	0.703	0.415	2.9605e-60	SC2	Ncbp1
1.93582e-64	0.615686	0.817	0.543	4.59893e-60	SC2	Chtop
2.10695e-64	0.74846	0.718	0.423	5.00548e-60	SC2	Nfyb
2.40079e-64	0.522754	0.984	0.807	5.70355e-60	SC2	Lsm4
4.09935e-64	0.601855	0.859	0.564	9.73882e-60	SC2	Gtf3c6
5.13947e-64	0.684556	0.653	0.324	1.22098e-59	SC2	Bub1b
5.25107e-64	0.661855	0.793	0.471	1.2475e-59	SC2	Tenm4
6.72633e-64	0.743243	0.5	0.211	1.59797e-59	SC2	Fignl2
6.89932e-64	0.572754	0.954	0.734	1.63907e-59	SC2	Psmc4
7.26947e-64	0.668081	0.886	0.625	1.72701e-59	SC2	Npm3
7.89055e-64	0.573739	0.825	0.523	1.87456e-59	SC2	Nsun2
8.95138e-64	0.628168	0.728	0.429	2.12658e-59	SC2	Mapk6
9.79184e-64	0.612202	0.813	0.514	2.32625e-59	SC2	Cstf3
1.07564e-63	0.748735	0.594	0.286	2.55539e-59	SC2	Rad51
1.40865e-63	0.616498	0.778	0.48	3.34653e-59	SC2	Trim27
1.52479e-63	0.581558	0.809	0.526	3.62245e-59	SC2	Asxl1
2.15935e-63	0.619545	0.577	0.27	5.12996e-59	SC2	Slc16a1
2.75515e-63	0.620989	0.663	0.339	6.54541e-59	SC2	Trip13
4.41892e-63	0.736843	0.623	0.32	1.0498e-58	SC2	Dennd5b
4.49814e-63	0.665185	0.754	0.452	1.06862e-58	SC2	Ctbp2
6.05041e-63	0.707478	0.741	0.438	1.43739e-58	SC2	Cpsf2
7.07762e-63	0.646358	0.638	0.331	1.68143e-58	SC2	Ints7
8.68203e-63	0.647492	0.849	0.574	2.06259e-58	SC2	Rbm17
1.13236e-62	0.63821	0.925	0.661	2.69016e-58	SC2	Srm
1.24254e-62	0.816079	0.56	0.273	2.95191e-58	SC2	Dctd
1.40247e-62	0.654525	0.696	0.393	3.33184e-58	SC2	Polr2b
1.5662e-62	0.78019	0.606	0.318	3.72082e-58	SC2	Wdr46
1.94912e-62	0.74532	0.75	0.447	4.63053e-58	SC2	Hist1h1e
2.13161e-62	0.623329	0.848	0.586	5.06407e-58	SC2	Ipo7
2.14359e-62	0.598619	0.897	0.641	5.09252e-58	SC2	Gcsh
2.30351e-62	0.814813	0.525	0.235	5.47245e-58	SC2	Cxxc5
2.56242e-62	0.696236	0.565	0.255	6.08754e-58	SC2	Mis18bp1
3.03707e-62	0.814617	0.616	0.331	7.21516e-58	SC2	Znhit3
3.19496e-62	0.689945	0.59	0.279	7.59028e-58	SC2	Blm
3.23261e-62	0.659781	0.511	0.223	7.67972e-58	SC2	Phtf2
3.32028e-62	0.602889	0.878	0.608	7.88799e-58	SC2	Nudt5
4.46338e-62	0.686705	0.75	0.462	1.06037e-57	SC2	Nol11
5.75638e-62	0.710605	0.758	0.476	1.36754e-57	SC2	Tdg
5.87427e-62	0.619186	0.855	0.58	1.39555e-57	SC2	Zrsr2
6.10559e-62	0.674276	0.745	0.459	1.4505e-57	SC2	Prpf38a
6.80887e-62	0.687543	0.719	0.427	1.61758e-57	SC2	Pom121
7.26558e-62	0.614937	0.742	0.446	1.72608e-57	SC2	Pspc1
1.74641e-61	0.684613	0.534	0.238	4.14895e-57	SC2	Ncapg
1.75603e-61	0.708767	0.752	0.462	4.17179e-57	SC2	Vbp1
1.8531e-61	0.56544	0.895	0.651	4.40241e-57	SC2	Esf1
1.88109e-61	0.529398	0.956	0.749	4.4689e-57	SC2	Zranb2
1.95974e-61	0.630361	0.642	0.33	4.65575e-57	SC2	Mpdz
2.69097e-61	0.818696	0.704	0.428	6.39293e-57	SC2	Hmgcs1
2.89309e-61	0.670397	0.764	0.472	6.87312e-57	SC2	Bms1
2.89523e-61	0.515093	0.961	0.76	6.8782e-57	SC2	Smc3
2.91123e-61	0.540412	0.954	0.669	6.9162e-57	SC2	Cks2
3.00303e-61	0.63767	0.789	0.498	7.1343e-57	SC2	Rrp15
4.41205e-61	0.710679	0.547	0.254	1.04817e-56	SC2	Haus6
4.53371e-61	0.657346	0.79	0.51	1.07707e-56	SC2	Iws1
6.34493e-61	0.520223	0.956	0.722	1.50737e-56	SC2	Lsm5
6.91144e-61	0.612236	0.843	0.585	1.64195e-56	SC2	Luc7l
8.09099e-61	0.584362	0.575	0.248	1.92218e-56	SC2	Mpped2
8.29684e-61	0.528832	0.957	0.734	1.97108e-56	SC2	Stip1
1.26514e-60	0.672803	0.713	0.419	3.00559e-56	SC2	Ccdc86
1.75463e-60	0.591988	0.876	0.6	4.16847e-56	SC2	U2af2
1.87083e-60	0.725287	0.726	0.434	4.44454e-56	SC2	Psmg1
2.45416e-60	0.620162	0.855	0.596	5.83034e-56	SC2	March5
2.53836e-60	0.601649	0.893	0.632	6.03038e-56	SC2	Snrpa
3.37148e-60	0.681777	0.662	0.38	8.00964e-56	SC2	Pphln1
4.27322e-60	0.606687	0.895	0.66	1.01519e-55	SC2	Mybbp1a
7.84315e-60	0.813667	0.559	0.276	1.8633e-55	SC2	Wdr6
1.13997e-59	0.597916	0.769	0.488	2.70824e-55	SC2	Zfp280d
1.22079e-59	0.581934	0.76	0.456	2.90024e-55	SC2	Ikbkap
1.30774e-59	0.70456	0.588	0.272	3.1068e-55	SC2	Aurkb
1.55311e-59	0.505353	0.946	0.732	3.68972e-55	SC2	Psmd11
1.82737e-59	0.706734	0.584	0.288	4.34129e-55	SC2	Cdk5rap2
2.1615e-59	0.532792	0.966	0.752	5.13508e-55	SC2	Lsm6
2.19795e-59	0.59775	0.891	0.656	5.22168e-55	SC2	Ola1
2.77059e-59	0.626915	0.816	0.534	6.58209e-55	SC2	Ruvbl2
2.93343e-59	0.679834	0.851	0.543	6.96894e-55	SC2	Ube2c
3.34459e-59	0.637192	0.824	0.559	7.94574e-55	SC2	Atic
4.5085e-59	0.551727	0.921	0.689	1.07108e-54	SC2	Mrpl11
4.90395e-59	0.635933	0.652	0.335	1.16503e-54	SC2	Golm1
7.89392e-59	0.639966	0.768	0.479	1.87536e-54	SC2	Eftud2
7.98131e-59	0.643749	0.799	0.531	1.89612e-54	SC2	Nifk
1.05553e-58	0.60061	0.746	0.434	2.50761e-54	SC2	Serf1
1.11753e-58	0.677905	0.65	0.353	2.65491e-54	SC2	Snrnp25
1.43346e-58	0.584083	0.878	0.616	3.40547e-54	SC2	Sssca1
2.04697e-58	0.670665	0.639	0.358	4.86298e-54	SC2	Pinx1
3.28832e-58	0.564489	0.619	0.298	7.81207e-54	SC2	Ppp1r9a
3.34988e-58	0.728471	0.545	0.26	7.95831e-54	SC2	Psmc3ip
3.72611e-58	0.794234	0.567	0.288	8.85213e-54	SC2	Gpn1
4.04005e-58	0.569735	0.894	0.641	9.59796e-54	SC2	Sumo3
4.12707e-58	0.695864	0.615	0.326	9.80467e-54	SC2	Pwp1
5.12352e-58	0.621678	0.781	0.479	1.2172e-53	SC2	Hist1h1b
5.17121e-58	0.647723	0.777	0.479	1.22853e-53	SC2	Ppih
9.49124e-58	0.541137	0.67	0.35	2.25483e-53	SC2	Tgfbr1
1.05616e-57	0.760295	0.5	0.232	2.50912e-53	SC2	Rcbtb1
1.25212e-57	0.511476	0.942	0.723	2.97467e-53	SC2	Zmat2
1.25625e-57	0.588371	0.689	0.397	2.98447e-53	SC2	Gtf2f2
1.73165e-57	0.532885	0.943	0.729	4.11388e-53	SC2	Tomm40
2.00678e-57	0.654217	0.779	0.51	4.76752e-53	SC2	Ccdc58
2.04888e-57	0.711228	0.514	0.23	4.86752e-53	SC2	Hist1h2bj
2.19981e-57	0.57289	0.889	0.648	5.22608e-53	SC2	Emc6
2.33501e-57	0.858074	0.639	0.351	5.54728e-53	SC2	Idi1
2.78727e-57	0.619875	0.597	0.303	6.62172e-53	SC2	Mthfd1l
3.05299e-57	0.589722	0.718	0.423	7.25299e-53	SC2	Rpf2
3.43353e-57	0.515686	0.858	0.594	8.15704e-53	SC2	Sf1
4.19755e-57	0.600103	0.877	0.655	9.97212e-53	SC2	Zfp106
4.51093e-57	0.518993	0.878	0.623	1.07166e-52	SC2	Taf15
5.61669e-57	0.609583	0.65	0.357	1.33436e-52	SC2	Otud4
7.05821e-57	0.551449	0.806	0.512	1.67682e-52	SC2	Khsrp
9.36718e-57	0.584799	0.781	0.449	2.22536e-52	SC2	Tpx2
1.49906e-56	0.58664	0.725	0.399	3.56132e-52	SC2	Gins2
1.67734e-56	0.552525	0.859	0.58	3.98485e-52	SC2	Blmh
2.8587e-56	0.630007	0.627	0.342	6.79142e-52	SC2	Prpf4
3.15624e-56	0.70541	0.662	0.381	7.49828e-52	SC2	Fam98b
3.41098e-56	0.54241	0.826	0.567	8.10346e-52	SC2	Gli3
3.85179e-56	0.617581	0.616	0.315	9.15069e-52	SC2	Prim1
4.12611e-56	0.569239	0.67	0.384	9.80241e-52	SC2	Fam208b
5.54459e-56	0.647987	0.755	0.457	1.31723e-51	SC2	Thyn1
5.68556e-56	0.591001	0.749	0.463	1.35072e-51	SC2	Chchd4
5.73083e-56	0.769182	0.51	0.246	1.36147e-51	SC2	Ccdc43
6.7815e-56	0.6492	0.658	0.372	1.61108e-51	SC2	E2f4
9.52695e-56	0.519519	0.789	0.507	2.26332e-51	SC2	Pds5b
1.0341e-55	0.508576	0.952	0.765	2.4567e-51	SC2	Abcf1
1.0751e-55	0.604	0.591	0.299	2.55412e-51	SC2	Galnt7
1.16796e-55	0.513541	0.637	0.317	2.77473e-51	SC2	Ect2
1.20067e-55	0.539192	0.899	0.658	2.85243e-51	SC2	Bptf
1.45369e-55	0.672645	0.597	0.317	3.45354e-51	SC2	Exosc9
2.19643e-55	0.5424	0.771	0.487	5.21806e-51	SC2	Zmym4
2.52695e-55	0.763204	0.524	0.253	6.00329e-51	SC2	Rhno1
2.81725e-55	0.713627	0.541	0.257	6.69294e-51	SC2	Kif22
3.10658e-55	0.777789	0.505	0.239	7.38031e-51	SC2	Cdkn2aipnl
3.60584e-55	0.62237	0.689	0.392	8.5664e-51	SC2	Pmf1
4.44581e-55	0.540049	0.751	0.462	1.05619e-50	SC2	Hnrnpll
5.66814e-55	0.668427	0.739	0.474	1.34658e-50	SC2	Bod1
5.98812e-55	0.682898	0.519	0.253	1.4226e-50	SC2	Xpo4
8.30909e-55	0.544901	0.858	0.606	1.97399e-50	SC2	Nip7
9.59386e-55	0.639829	0.54	0.252	2.27921e-50	SC2	Rad51ap1
1.31266e-54	0.561965	0.909	0.679	3.11849e-50	SC2	Ptbp1
1.31556e-54	0.576207	0.849	0.575	3.12539e-50	SC2	Wdr18
1.97516e-54	0.700173	0.663	0.382	4.6924e-50	SC2	Pop4
2.67241e-54	0.525985	0.889	0.67	6.34885e-50	SC2	Dhx9
2.81768e-54	0.602816	0.743	0.46	6.69396e-50	SC2	Prpf31
3.62871e-54	0.600809	0.635	0.332	8.62073e-50	SC2	Rfc5
4.94238e-54	0.569989	0.636	0.325	1.17416e-49	SC2	Ptch1
5.01082e-54	0.807605	0.604	0.327	1.19042e-49	SC2	Laptm4b
5.22869e-54	0.510348	0.932	0.732	1.24218e-49	SC2	Syncrip
5.67173e-54	0.537764	0.886	0.652	1.34743e-49	SC2	Rpl7l1
6.78976e-54	0.681813	0.582	0.316	1.61304e-49	SC2	Ap1ar
7.31735e-54	0.64996	0.938	0.725	1.73838e-49	SC2	Smc6
9.37267e-54	0.647349	0.558	0.282	2.22667e-49	SC2	Rbm4b
1.02448e-53	0.651247	0.581	0.292	2.43387e-49	SC2	Brca1
1.13336e-53	0.556201	0.798	0.526	2.69252e-49	SC2	Akirin2
1.35602e-53	0.704432	0.522	0.265	3.22149e-49	SC2	Heatr1
2.46073e-53	0.61998	0.699	0.417	5.84596e-49	SC2	Ctnnbl1
2.7775e-53	0.515188	0.897	0.676	6.5985e-49	SC2	Nap1l4
3.09708e-53	0.571974	0.907	0.694	7.35773e-49	SC2	Ddx21
3.13814e-53	0.518634	0.87	0.608	7.45529e-49	SC2	Rangap1
3.16401e-53	0.535731	0.941	0.724	7.51673e-49	SC2	Hn1
3.79795e-53	0.575144	0.789	0.528	9.02279e-49	SC2	Ddx27
4.0983e-53	0.640793	0.614	0.343	9.73632e-49	SC2	Sart3
4.23893e-53	0.519682	0.968	0.741	1.00704e-48	SC2	Tecr
6.46185e-53	0.678709	0.612	0.339	1.53514e-48	SC2	Bri3bp
8.31959e-53	0.53536	0.705	0.417	1.97648e-48	SC2	D10Wsu102e
8.90858e-53	0.552868	0.614	0.34	2.11641e-48	SC2	Atp11c
1.2961e-52	0.656753	0.574	0.295	3.07914e-48	SC2	Iqcb1
1.35545e-52	0.519435	0.85	0.587	3.22014e-48	SC2	Arhgap5
1.58474e-52	0.5075	0.905	0.683	3.76486e-48	SC2	Sarnp
1.87676e-52	0.568534	0.744	0.468	4.45862e-48	SC2	Tfdp2
2.30163e-52	0.639871	0.694	0.417	5.46799e-48	SC2	Ift74
2.45567e-52	0.504908	0.877	0.615	5.83393e-48	SC2	Kdm1a
2.48543e-52	0.611171	0.556	0.274	5.90463e-48	SC2	Atad5
2.74421e-52	0.605782	0.765	0.509	6.51941e-48	SC2	Med19
2.84951e-52	0.567954	0.797	0.537	6.76958e-48	SC2	Nsfl1c
2.92291e-52	0.59482	0.787	0.524	6.94396e-48	SC2	Ythdf2
3.00557e-52	0.528041	0.732	0.463	7.14033e-48	SC2	Trps1
3.96743e-52	0.636733	0.653	0.371	9.42542e-48	SC2	Tex30
6.75729e-52	0.631933	0.614	0.339	1.60533e-47	SC2	Rpp30
1.17526e-51	0.504044	0.771	0.509	2.79206e-47	SC2	Arid2
1.3919e-51	0.532756	0.645	0.365	3.30675e-47	SC2	Rfwd3
1.94702e-51	0.547526	0.78	0.495	4.62553e-47	SC2	Naa10
2.08396e-51	0.645178	0.689	0.398	4.95087e-47	SC2	Hirip3
2.48144e-51	0.545474	0.528	0.255	5.89515e-47	SC2	Gli2
2.60386e-51	0.64368	0.735	0.471	6.186e-47	SC2	Nabp2
3.13446e-51	0.561711	0.597	0.314	7.44652e-47	SC2	Dync2h1
3.5652e-51	0.563574	0.875	0.624	8.46985e-47	SC2	Sfxn1
5.4767e-51	0.748651	0.503	0.251	1.3011e-46	SC2	Coprs
5.48002e-51	0.502433	0.741	0.454	1.30189e-46	SC2	Trim33
6.11792e-51	0.556067	0.862	0.606	1.45343e-46	SC2	Cdc26
7.60715e-51	0.701061	0.514	0.254	1.80723e-46	SC2	Ppp1r8
1.01228e-50	0.713564	0.606	0.328	2.40488e-46	SC2	Zfp503
1.35332e-50	0.744065	0.5	0.243	3.21508e-46	SC2	Tmem47
1.58735e-50	0.784583	0.543	0.279	3.77106e-46	SC2	Pdlim4
1.65297e-50	0.503237	0.843	0.598	3.92695e-46	SC2	Hsd17b12
1.68798e-50	0.519797	0.843	0.617	4.01012e-46	SC2	Dnajc7
2.75082e-50	0.532717	0.74	0.476	6.53512e-46	SC2	Ylpm1
2.82327e-50	0.66971	0.644	0.383	6.70724e-46	SC2	Zfp24
2.8601e-50	0.540708	0.874	0.614	6.79473e-46	SC2	Hsd17b10
2.97641e-50	0.547462	0.684	0.407	7.07107e-46	SC2	Ddx52
3.69794e-50	0.58397	0.776	0.532	8.7852e-46	SC2	Pum3
3.73714e-50	0.699255	0.514	0.251	8.87832e-46	SC2	Pigf
4.53375e-50	0.585111	0.649	0.345	1.07708e-45	SC2	Nme4
5.54213e-50	0.625164	0.726	0.454	1.31664e-45	SC2	Hddc2
5.95222e-50	0.529119	0.849	0.589	1.41407e-45	SC2	Prpf38b
1.19039e-49	0.536362	0.765	0.474	2.82801e-45	SC2	Mthfd2
1.62888e-49	0.581224	0.695	0.432	3.86973e-45	SC2	Ccdc25
1.66816e-49	0.505052	0.95	0.734	3.96304e-45	SC2	Dtymk
2.15693e-49	0.562421	0.819	0.552	5.12422e-45	SC2	Rfc2
2.34921e-49	0.591828	0.703	0.437	5.58102e-45	SC2	Acly
2.48028e-49	0.628006	0.608	0.345	5.89241e-45	SC2	Prmt7
2.60296e-49	0.584513	0.783	0.515	6.18385e-45	SC2	Parl
3.02456e-49	0.631219	0.578	0.297	7.18545e-45	SC2	Grhpr
3.40784e-49	0.591754	0.582	0.309	8.09601e-45	SC2	Rsbn1
3.71561e-49	0.5507	0.666	0.398	8.82717e-45	SC2	Baz1a
4.5216e-49	0.637283	0.717	0.452	1.0742e-44	SC2	Mta1
5.93997e-49	0.584793	0.62	0.324	1.41116e-44	SC2	Kif11
8.29943e-49	0.569288	0.647	0.371	1.9717e-44	SC2	Drosha
9.74875e-49	0.631192	0.608	0.342	2.31601e-44	SC2	Nup54
1.09555e-48	0.619959	0.669	0.398	2.60269e-44	SC2	Hcfc1
1.36662e-48	0.53472	0.665	0.393	3.24667e-44	SC2	Pbx3
1.49593e-48	0.588481	0.614	0.341	3.55388e-44	SC2	Zfp516
1.97138e-48	0.526073	0.88	0.616	4.68342e-44	SC2	Arl3
2.08104e-48	0.530663	0.841	0.593	4.94393e-44	SC2	Zc3h13
2.16053e-48	0.519695	0.741	0.468	5.13277e-44	SC2	Skiv2l2
2.39885e-48	0.622	0.53	0.272	5.69895e-44	SC2	Nup155
2.58523e-48	0.56575	0.758	0.501	6.14172e-44	SC2	Dnajc21
2.86716e-48	0.693742	0.551	0.295	6.81152e-44	SC2	Gemin5
5.77864e-48	0.511511	0.839	0.595	1.37283e-43	SC2	Ube2j2
6.33366e-48	0.602361	0.647	0.38	1.50469e-43	SC2	Seh1l
6.87819e-48	0.586774	0.658	0.388	1.63405e-43	SC2	Nup62
8.30937e-48	0.552688	0.638	0.374	1.97406e-43	SC2	Lsg1
1.31186e-47	0.502432	0.595	0.314	3.11657e-43	SC2	Abcg2
1.37177e-47	0.595939	0.609	0.346	3.25891e-43	SC2	Camsap1
1.47459e-47	0.543081	0.642	0.374	3.50318e-43	SC2	Cep83
1.5742e-47	0.535841	0.696	0.412	3.73982e-43	SC2	Lbr
1.8149e-47	0.58385	0.698	0.432	4.31165e-43	SC2	Zfp131
2.20864e-47	0.515902	0.679	0.401	5.24706e-43	SC2	Itsn1
2.63452e-47	0.696567	0.689	0.429	6.25884e-43	SC2	Cyp51
2.97925e-47	0.523854	0.713	0.438	7.0778e-43	SC2	Jmjd6
3.22108e-47	0.529824	0.613	0.325	7.65232e-43	SC2	Kif20b
3.28342e-47	0.551733	0.813	0.563	7.80042e-43	SC2	Phax
3.62779e-47	0.531399	0.635	0.368	8.61855e-43	SC2	Abi2
3.69125e-47	0.548568	0.802	0.548	8.76931e-43	SC2	Fam136a
3.91696e-47	0.530302	0.773	0.518	9.30552e-43	SC2	Pfdn4
4.27288e-47	0.5736	0.754	0.491	1.01511e-42	SC2	Casp8ap2
5.4133e-47	0.545988	0.779	0.505	1.28604e-42	SC2	Armc1
5.87696e-47	0.599773	0.772	0.504	1.39619e-42	SC2	Dgcr6
6.8732e-47	0.584389	0.683	0.425	1.63287e-42	SC2	Utp18
7.6271e-47	0.515775	0.804	0.532	1.81197e-42	SC2	Hdac2
8.33211e-47	0.505373	0.855	0.61	1.97946e-42	SC2	Mrpl13
8.38294e-47	0.605656	0.696	0.441	1.99153e-42	SC2	Eef1e1
1.05146e-46	0.624217	0.687	0.406	2.49796e-42	SC2	Hist1h2ae
1.09831e-46	0.513214	0.842	0.588	2.60926e-42	SC2	Mrps5
1.31289e-46	0.641829	0.558	0.311	3.11902e-42	SC2	Nol8
1.63377e-46	0.704187	0.512	0.27	3.88135e-42	SC2	Wdr3
1.96288e-46	0.542074	0.557	0.279	4.66321e-42	SC2	Melk
1.97204e-46	0.596079	0.513	0.257	4.68498e-42	SC2	Gabpb1
3.39733e-46	0.548274	0.614	0.358	8.07104e-42	SC2	Ptcd3
3.88047e-46	0.532221	0.677	0.407	9.21884e-42	SC2	Farsa
4.01486e-46	0.573637	0.525	0.267	9.5381e-42	SC2	Nup133
4.05427e-46	0.543495	0.553	0.285	9.63172e-42	SC2	Scmh1
5.7708e-46	0.563366	0.733	0.473	1.37097e-41	SC2	Sf3a1
6.32827e-46	0.590579	0.635	0.377	1.50341e-41	SC2	Upf3b
6.34119e-46	0.68909	0.636	0.388	1.50648e-41	SC2	Grsf1
7.09737e-46	0.589676	0.629	0.376	1.68612e-41	SC2	Kansl2
9.76557e-46	0.586513	0.715	0.455	2.32001e-41	SC2	Pno1
1.14269e-45	0.593548	0.654	0.39	2.71468e-41	SC2	Smo
1.60251e-45	0.535352	0.588	0.312	3.80707e-41	SC2	Skp2
1.83009e-45	0.554853	0.555	0.293	4.34775e-41	SC2	Tada2a
2.4294e-45	0.54551	0.678	0.427	5.77153e-41	SC2	Orc2
2.43342e-45	0.56722	0.62	0.345	5.78107e-41	SC2	Cenpk
3.68678e-45	0.584703	0.561	0.3	8.75867e-41	SC2	Ska2
4.31963e-45	0.6278	0.558	0.307	1.02622e-40	SC2	Krr1
4.52301e-45	0.548324	0.544	0.291	1.07453e-40	SC2	Bcl2l13
5.24418e-45	0.541889	0.575	0.315	1.24586e-40	SC2	Trp53bp1
1.5116e-44	0.535966	0.711	0.463	3.59111e-40	SC2	Eif2a
1.5512e-44	0.543157	0.746	0.507	3.68519e-40	SC2	Vamp3
1.91914e-44	0.541297	0.526	0.254	4.55929e-40	SC2	Kitl
2.43761e-44	0.52081	0.724	0.449	5.79104e-40	SC2	Med4
2.55061e-44	0.603716	0.534	0.272	6.05949e-40	SC2	Plk1
3.88929e-44	0.533119	0.601	0.334	9.2398e-40	SC2	Nufip1
4.78711e-44	0.545691	0.662	0.401	1.13727e-39	SC2	Prpsap1
5.19792e-44	0.502016	0.637	0.396	1.23487e-39	SC2	Acaca
7.14404e-44	0.638465	0.702	0.457	1.69721e-39	SC2	Hmgcr
7.32032e-44	0.50409	0.862	0.633	1.73909e-39	SC2	Commd1
1.95674e-43	0.514919	0.699	0.456	4.64863e-39	SC2	Akap8
2.03379e-43	0.553343	0.695	0.44	4.83168e-39	SC2	Uchl5
2.29564e-43	0.572673	0.54	0.295	5.45376e-39	SC2	Sephs1
2.34308e-43	0.520562	0.721	0.452	5.56645e-39	SC2	Fasn
2.8133e-43	0.577831	0.631	0.382	6.68356e-39	SC2	Oard1
2.82008e-43	0.523	0.674	0.419	6.69967e-39	SC2	Carm1
3.92598e-43	0.573797	0.523	0.281	9.32694e-39	SC2	Rnf44
7.31559e-43	0.621863	0.677	0.415	1.73796e-38	SC2	Fzd2
8.47751e-43	0.559862	0.539	0.281	2.014e-38	SC2	Hist1h3e
8.56086e-43	0.536249	0.678	0.423	2.0338e-38	SC2	Nae1
1.33551e-42	0.556724	0.568	0.314	3.17277e-38	SC2	Cnot9
1.53803e-42	0.541927	0.693	0.446	3.6539e-38	SC2	Sf3b4
1.69996e-42	0.54091	0.599	0.347	4.03859e-38	SC2	Polr1a
1.96984e-42	0.567902	0.63	0.391	4.67974e-38	SC2	Fbxo22
2.01675e-42	0.512991	0.918	0.712	4.7912e-38	SC2	Arl6ip1
2.25901e-42	0.503856	0.748	0.501	5.36673e-38	SC2	Mrpl19
2.8026e-42	0.629581	0.556	0.31	6.65813e-38	SC2	Bmyc
3.25654e-42	0.5923	0.635	0.39	7.73657e-38	SC2	Usp39
3.43827e-42	0.552393	0.656	0.409	8.16829e-38	SC2	Pbx2
4.47266e-42	0.515487	0.686	0.43	1.06257e-37	SC2	Topors
4.54154e-42	0.519614	0.68	0.422	1.07893e-37	SC2	Rnf20
4.5911e-42	0.557464	0.555	0.309	1.09071e-37	SC2	Msantd2
4.8277e-42	0.57782	0.674	0.426	1.14692e-37	SC2	Rrp1b
9.59648e-42	0.604364	0.556	0.312	2.27984e-37	SC2	Trmt10a
1.27957e-41	0.538053	0.717	0.473	3.03988e-37	SC2	Gtf3a
1.85008e-41	0.577432	0.504	0.272	4.39525e-37	SC2	Utp4
1.92528e-41	0.533996	0.714	0.471	4.57389e-37	SC2	Atg5
3.79083e-41	0.608412	0.575	0.335	9.00587e-37	SC2	Ddx23
4.10105e-41	0.520249	0.571	0.324	9.74286e-37	SC2	Rpap3
4.26324e-41	0.522662	0.587	0.341	1.01282e-36	SC2	Rpf1
6.07899e-41	0.537746	0.619	0.359	1.44418e-36	SC2	Nup37
6.92024e-41	0.58604	0.535	0.293	1.64404e-36	SC2	Ubqln4
7.77622e-41	0.519337	0.635	0.389	1.8474e-36	SC2	Qser1
1.00342e-40	0.624973	0.623	0.364	2.38382e-36	SC2	Gm28285
1.03381e-40	0.514932	0.541	0.299	2.45601e-36	SC2	Smad1
1.26034e-40	0.517134	0.669	0.412	2.9942e-36	SC2	Thop1
1.2811e-40	0.511924	0.721	0.484	3.0435e-36	SC2	Snrnp48
1.40474e-40	0.517397	0.529	0.282	3.33723e-36	SC2	Cdt1
1.77136e-40	0.55577	0.579	0.335	4.20822e-36	SC2	Mrps30
2.43211e-40	0.569206	0.683	0.439	5.77796e-36	SC2	Nop16
2.51611e-40	0.532972	0.517	0.272	5.97753e-36	SC2	Shcbp1
3.29419e-40	0.517007	0.678	0.421	7.82602e-36	SC2	Tmem97
4.4802e-40	0.507351	0.695	0.454	1.06436e-35	SC2	Yae1d1
5.04612e-40	0.500563	0.5	0.254	1.19881e-35	SC2	Aurka
7.76975e-40	0.504676	0.789	0.54	1.84586e-35	SC2	Timm50
1.59211e-39	0.506647	0.593	0.333	3.78239e-35	SC2	Gtf2ird1
2.33649e-39	0.520682	0.648	0.401	5.5508e-35	SC2	Rbm10
3.03978e-39	0.575247	0.636	0.385	7.2216e-35	SC2	Rbmx
3.09481e-39	0.519267	0.612	0.374	7.35234e-35	SC2	Zfp266
3.35e-39	0.515087	0.5	0.272	7.95859e-35	SC2	Nelfa
3.62465e-39	0.533385	0.608	0.376	8.61107e-35	SC2	Usp37
4.23206e-39	0.634284	0.505	0.284	1.00541e-34	SC2	Sac3d1
4.60792e-39	0.556915	0.527	0.289	1.0947e-34	SC2	Fxn
5.59185e-39	0.50864	0.623	0.378	1.32846e-34	SC2	Nmd3
7.19099e-39	0.506215	0.654	0.408	1.70836e-34	SC2	Mrpl45
1.13921e-38	0.533192	0.58	0.34	2.70642e-34	SC2	Pycrl
1.64021e-38	0.527007	0.556	0.311	3.89665e-34	SC2	Rfxap
2.37081e-38	0.536799	0.622	0.379	5.63234e-34	SC2	Eif2b2
2.83196e-38	0.548538	0.656	0.405	6.72788e-34	SC2	Hoxa9
3.25031e-38	0.540163	0.642	0.399	7.72176e-34	SC2	1110059E24Rik
4.80026e-38	0.593746	0.555	0.321	1.1404e-33	SC2	Ift27
5.2593e-38	0.534856	0.536	0.302	1.24945e-33	SC2	Wdr5
1.037e-37	0.514594	0.639	0.406	2.4636e-33	SC2	Exosc1
1.13855e-37	0.500387	0.605	0.366	2.70485e-33	SC2	Mrps22
2.49352e-37	0.518533	0.551	0.319	5.92385e-33	SC2	Got1
5.09988e-37	0.539417	0.512	0.289	1.21158e-32	SC2	Zkscan1
5.70429e-37	0.504331	0.62	0.374	1.35517e-32	SC2	Pabpn1
1.50683e-36	0.525362	0.626	0.383	3.57978e-32	SC2	Epb41l4aos
1.81947e-36	0.50606	0.53	0.304	4.32252e-32	SC2	Nob1
2.94595e-36	0.52375	0.573	0.346	6.99869e-32	SC2	Thumpd1
1.56771e-35	0.520339	0.619	0.391	3.72442e-31	SC2	Arfrp1
2.28735e-35	0.521119	0.585	0.356	5.43405e-31	SC2	Ddx47
6.86407e-35	0.536387	0.668	0.433	1.6307e-30	SC2	Ldhb
2.16276e-34	0.521281	0.589	0.369	5.13807e-30	SC2	Pes1
3.00699e-34	0.502213	0.655	0.426	7.14371e-30	SC2	Rnf126
3.56929e-34	0.503525	0.524	0.298	8.47957e-30	SC2	Etaa1
2.34677e-33	0.515142	0.582	0.361	5.57521e-29	SC2	Setdb1
8.91764e-33	0.518444	0.559	0.336	2.11856e-28	SC2	Prkra
1.0488e-32	0.515576	0.549	0.331	2.49163e-28	SC2	Grwd1
5.46567e-32	0.742459	0.523	0.329	1.29848e-27	SC2	Msmo1
3.99167e-30	0.583707	0.618	0.412	9.48301e-26	SC2	H1f0
9.1219e-29	0.566261	0.599	0.404	2.16709e-24	SC2	Chd3
2.89634e-28	0.502294	0.59	0.396	6.88083e-24	SC2	Rpp25l
1.64056e-27	0.599956	0.58	0.383	3.89749e-23	SC2	Eif2b3
3.68814e-27	0.500103	0.538	0.346	8.76191e-23	SC2	Nacc1
2.87559e-22	0.506221	0.54	0.369	6.83153e-18	SC2	Mkrn1
0	4.28107	0.674	0.009	0	SC3	Fermt1
2.31498e-289	2.97565	0.536	0.012	5.49969e-285	SC3	Rab25
3.1404e-256	4.41526	0.89	0.085	7.46066e-252	SC3	Cldn7
1.50369e-228	4.76124	0.945	0.126	3.57232e-224	SC3	Epcam
4.07153e-207	2.34175	0.519	0.023	9.67273e-203	SC3	Crb3
1.30596e-198	2.52236	0.525	0.026	3.10258e-194	SC3	Esrp1
6.11151e-198	3.43751	0.619	0.044	1.45191e-193	SC3	Cldn6
1.23286e-191	3.65424	0.851	0.114	2.9289e-187	SC3	Spint2
2.01121e-182	3.47567	0.713	0.071	4.77802e-178	SC3	Cdh1
1.00597e-175	2.53765	0.558	0.039	2.38988e-171	SC3	Spint1
5.16795e-168	2.36029	0.547	0.039	1.22775e-163	SC3	Map7
1.32344e-141	2.86285	0.536	0.048	3.14409e-137	SC3	Frem2
1.28327e-135	2.68193	0.552	0.056	3.04865e-131	SC3	Kcnk1
2.55444e-109	4.24682	0.818	0.204	6.06857e-105	SC3	Wfdc2
8.52603e-104	2.43061	0.525	0.067	2.02553e-99	SC3	Perp
1.61476e-99	3.27307	0.74	0.165	3.83618e-95	SC3	Krt7
3.13535e-97	2.39141	0.541	0.076	7.44866e-93	SC3	Npnt
3.33975e-97	2.66656	0.657	0.126	7.93425e-93	SC3	Wwc1
1.0303e-90	2.31937	0.724	0.163	2.44767e-86	SC3	F11r
9.48765e-88	2.24777	0.657	0.134	2.25398e-83	SC3	Acer2
1.80879e-83	2.17877	0.514	0.081	4.29715e-79	SC3	Epb41l4a
4.30559e-79	3.06847	0.63	0.142	1.02288e-74	SC3	Sfn
5.54649e-71	1.95986	0.657	0.165	1.31768e-66	SC3	Lsr
1.6944e-61	1.97713	0.696	0.214	4.02538e-57	SC3	Tes
2.21621e-59	1.70393	0.508	0.106	5.26505e-55	SC3	Gprc5c
2.091e-58	1.6855	0.63	0.169	4.96759e-54	SC3	Cxadr
4.54623e-57	1.887	0.862	0.408	1.08005e-52	SC3	Ptprf
8.34536e-56	1.71356	0.768	0.296	1.98261e-51	SC3	Patj
1.82103e-54	2.02045	0.884	0.461	4.32623e-50	SC3	Cd24a
4.17875e-54	1.71584	0.586	0.158	9.92746e-50	SC3	Pak1
1.8856e-53	2.41945	0.79	0.337	4.47963e-49	SC3	Emb
4.0273e-52	1.90473	0.657	0.225	9.56765e-48	SC3	Tpd52
1.17058e-51	2.4794	0.58	0.167	2.78094e-47	SC3	Prom1
8.00518e-50	1.99712	0.652	0.22	1.90179e-45	SC3	Bcam
3.9491e-49	2.282	0.718	0.282	9.38187e-45	SC3	Pdgfa
1.73074e-46	1.70987	0.669	0.244	4.11172e-42	SC3	Sdc4
2.40184e-46	1.26955	0.525	0.138	5.70605e-42	SC3	Ucp2
2.45007e-45	1.50876	0.978	0.747	5.82064e-41	SC3	Krt18
5.08722e-45	1.82332	0.586	0.182	1.20857e-40	SC3	Jup
6.61516e-44	1.64857	0.514	0.144	1.57156e-39	SC3	Lmo7
4.94909e-43	1.35531	0.867	0.472	1.17576e-38	SC3	Ezr
5.78073e-43	1.66978	0.575	0.178	1.37333e-38	SC3	Cmtm8
6.50062e-43	2.15732	0.53	0.16	1.54435e-38	SC3	Sema3c
9.15683e-43	1.57863	0.685	0.264	2.17539e-38	SC3	Myo1e
3.00207e-42	1.77418	0.53	0.164	7.13201e-38	SC3	Tgif1
1.52636e-40	1.63374	0.608	0.218	3.62617e-36	SC3	Kctd1
3.89483e-40	2.60895	0.713	0.371	9.25296e-36	SC3	Slc2a3
4.12827e-40	1.38818	0.646	0.238	9.80754e-36	SC3	Itga6
8.17639e-39	1.86898	0.552	0.179	1.94246e-34	SC3	Rnf128
1.87823e-38	1.73774	0.696	0.3	4.4621e-34	SC3	Ank3
3.25124e-38	2.13264	0.641	0.274	7.72398e-34	SC3	Tjp2
2.97926e-36	1.60545	0.685	0.296	7.07784e-32	SC3	Dsp
8.72835e-36	2.40959	0.58	0.232	2.07359e-31	SC3	Igfbp5
2.11964e-35	1.75007	0.575	0.211	5.03562e-31	SC3	Nhsl1
1.14568e-34	1.17812	0.845	0.422	2.72179e-30	SC3	Grip1
1.6038e-34	1.89928	0.525	0.184	3.81015e-30	SC3	Fras1
2.24942e-34	2.44789	0.845	0.581	5.34396e-30	SC3	Krt19
9.92812e-34	1.36118	0.58	0.221	2.35862e-29	SC3	Stard10
1.41528e-33	1.50984	0.961	0.736	3.36228e-29	SC3	Krt8
1.42772e-33	1.53769	0.691	0.303	3.39184e-29	SC3	Pitpnc1
1.47447e-33	1.72837	0.851	0.532	3.50291e-29	SC3	Etl4
1.65959e-31	1.27175	0.608	0.24	3.9427e-27	SC3	Arl4c
2.24721e-31	1.37968	0.674	0.299	5.3387e-27	SC3	Ptpn14
9.85979e-31	1.49005	0.696	0.339	2.34239e-26	SC3	Slc16a1
3.48148e-30	1.14703	0.829	0.494	8.27095e-26	SC3	Dag1
8.977e-30	1.23529	0.575	0.234	2.13267e-25	SC3	Armc10
2.03712e-29	1.17024	0.901	0.568	4.83959e-25	SC3	Ptprk
7.80465e-29	1.72177	0.707	0.406	1.85415e-24	SC3	Rbp1
8.38774e-29	2.29778	0.503	0.2	1.99268e-24	SC3	Atxn1
4.50037e-28	1.15871	0.807	0.481	1.06915e-23	SC3	Fnbp1l
1.15764e-27	1.15592	0.851	0.632	2.75019e-23	SC3	Ptbp3
4.25721e-27	1.82997	0.564	0.245	1.01139e-22	SC3	Sema6a
1.8165e-26	3.98609	0.591	0.301	4.31547e-22	SC3	Fam213a
3.19257e-26	1.57379	0.63	0.298	7.58459e-22	SC3	Stox2
8.88118e-26	1.5637	0.53	0.228	2.1099e-21	SC3	Agrn
1.00184e-25	1.50011	0.602	0.272	2.38008e-21	SC3	Phlda1
1.33211e-25	1.04039	0.862	0.617	3.1647e-21	SC3	Akap9
2.0579e-25	1.14522	0.773	0.464	4.88894e-21	SC3	Nectin2
2.09806e-25	1.13524	0.845	0.591	4.98436e-21	SC3	Zfhx3
2.10976e-25	1.30124	0.586	0.263	5.01215e-21	SC3	Mpp7
5.69184e-25	1.61984	0.569	0.255	1.35221e-20	SC3	Srgap1
8.96632e-25	1.15192	0.657	0.316	2.13013e-20	SC3	Pawr
1.41928e-24	1.58802	0.569	0.265	3.37178e-20	SC3	Carmil1
1.14201e-23	1.58734	0.503	0.219	2.71308e-19	SC3	Sesn3
1.19254e-23	1.00289	0.541	0.218	2.83311e-19	SC3	Cdkn1a
1.70694e-23	1.41273	0.702	0.409	4.05518e-19	SC3	Id2
4.34037e-23	1.02983	0.829	0.581	1.03114e-18	SC3	Pnrc1
1.71681e-22	0.941297	0.906	0.816	4.07862e-18	SC3	Ctnna1
2.01825e-22	0.59714	0.956	0.923	4.79474e-18	SC3	Dstn
2.96664e-22	0.877402	0.801	0.417	7.04785e-18	SC3	Cadm1
6.91527e-22	1.30117	0.586	0.314	1.64286e-17	SC3	Skil
9.94964e-22	1.04882	0.751	0.469	2.36374e-17	SC3	Vgll4
1.29054e-21	1.01479	0.547	0.246	3.06594e-17	SC3	Dennd1b
1.53165e-21	1.02651	0.713	0.408	3.63873e-17	SC3	Sh3rf1
1.6541e-21	1.27447	0.718	0.393	3.92964e-17	SC3	Mid1
7.78884e-21	1.15868	0.74	0.435	1.85039e-16	SC3	Celf2
8.07665e-21	1.24873	0.707	0.43	1.91877e-16	SC3	Sh3d19
9.20228e-21	1.1257	0.508	0.234	2.18619e-16	SC3	Ctxn1
1.38409e-20	1.38708	0.829	0.596	3.28818e-16	SC3	Gpc3
4.44276e-20	0.875365	0.834	0.533	1.05547e-15	SC3	Fam60a
5.25998e-20	1.25477	0.641	0.381	1.24961e-15	SC3	Pepd
5.82798e-20	1.18829	0.575	0.284	1.38455e-15	SC3	Stau2
7.49389e-20	1.14727	0.569	0.291	1.78032e-15	SC3	Mgat5
2.79496e-19	0.949565	0.89	0.625	6.64e-15	SC3	Rbpms
2.81745e-19	1.16221	0.768	0.529	6.69342e-15	SC3	Id1
2.97531e-19	1.36042	0.685	0.412	7.06845e-15	SC3	Mast4
5.14533e-19	1.18885	0.663	0.363	1.22238e-14	SC3	Epb41l5
5.38287e-19	0.807452	0.646	0.328	1.27881e-14	SC3	Slc9a3r1
8.41871e-19	0.918404	0.768	0.503	2.00003e-14	SC3	Pkp4
1.70867e-18	1.17538	0.635	0.371	4.05929e-14	SC3	Bcl9
2.32037e-18	0.899044	0.575	0.304	5.51249e-14	SC3	Aig1
7.20187e-18	1.37228	0.652	0.444	1.71095e-13	SC3	Bex4
8.01388e-18	1.21076	0.514	0.26	1.90386e-13	SC3	Specc1
1.34524e-17	0.907717	0.735	0.483	3.19588e-13	SC3	Btbd9
5.46534e-17	0.852966	0.796	0.574	1.2984e-12	SC3	Pafah1b3
5.49578e-17	0.929838	0.575	0.303	1.30563e-12	SC3	Cxxc5
8.6516e-17	0.807754	0.641	0.327	2.05536e-12	SC3	Tmeff1
1.07348e-16	1.01487	0.796	0.547	2.55026e-12	SC3	Sox4
1.60329e-16	1.22857	0.685	0.427	3.80894e-12	SC3	Myo10
1.62797e-16	0.916247	0.608	0.349	3.86758e-12	SC3	Asap2
2.67461e-16	1.07967	0.624	0.368	6.35407e-12	SC3	Chka
3.2971e-16	0.7636	0.552	0.276	7.83293e-12	SC3	Trim2
4.7676e-16	0.685418	0.829	0.584	1.13264e-11	SC3	Strbp
5.27886e-16	1.31771	0.536	0.287	1.2541e-11	SC3	Usp6nl
5.79542e-16	1.25249	0.608	0.379	1.37682e-11	SC3	Pxdn
6.01733e-16	0.765436	0.729	0.456	1.42954e-11	SC3	Pdcd4
6.98603e-16	0.715187	0.735	0.536	1.65967e-11	SC3	Pnp
1.20582e-15	0.706625	0.79	0.557	2.86466e-11	SC3	Zfand6
1.46427e-15	0.751378	0.663	0.374	3.47867e-11	SC3	Ppp1r9a
1.54489e-15	0.859491	0.558	0.307	3.67018e-11	SC3	Rnpep
1.88812e-15	0.828621	0.552	0.291	4.4856e-11	SC3	Prelid2
1.89052e-15	1.09241	0.724	0.488	4.49131e-11	SC3	Ldhb
2.5254e-15	0.78895	0.901	0.788	5.99958e-11	SC3	Stmn1
2.53416e-15	1.00211	0.718	0.548	6.0204e-11	SC3	Ddah2
3.3109e-15	1.37028	0.652	0.499	7.86571e-11	SC3	Tln2
4.92255e-15	1.28677	0.63	0.412	1.16945e-10	SC3	Igfbp2
5.28438e-15	0.886718	0.785	0.56	1.25541e-10	SC3	Zfp36l1
5.319e-15	0.834578	0.663	0.397	1.26364e-10	SC3	Nav2
5.46242e-15	0.889309	0.53	0.275	1.29771e-10	SC3	Thsd4
6.11102e-15	0.712661	0.674	0.399	1.45179e-10	SC3	Smyd3
1.1456e-14	0.963701	0.547	0.304	2.7216e-10	SC3	Ahcyl2
1.35707e-14	0.81672	0.646	0.407	3.224e-10	SC3	Diaph1
1.47967e-14	0.656804	0.818	0.513	3.51524e-10	SC3	Foxp1
1.57784e-14	0.756525	0.619	0.397	3.74848e-10	SC3	Pdlim1
1.67678e-14	0.765988	0.652	0.378	3.98353e-10	SC3	E130308A19Rik
1.77523e-14	0.753345	0.641	0.415	4.21741e-10	SC3	Rnf149
2.05697e-14	0.732802	0.729	0.478	4.88675e-10	SC3	Vps13b
2.81996e-14	0.83842	0.746	0.514	6.69937e-10	SC3	Zswim6
2.83253e-14	1.52575	0.718	0.606	6.72923e-10	SC3	Bex1
3.69514e-14	0.918977	0.564	0.31	8.77854e-10	SC3	Hspg2
3.71532e-14	0.794228	0.508	0.253	8.82648e-10	SC3	Dock4
3.85305e-14	0.675733	0.751	0.514	9.15368e-10	SC3	Ivns1abp
4.31667e-14	0.726287	0.724	0.447	1.02551e-09	SC3	Adgrl2
4.63681e-14	0.913958	0.707	0.441	1.10157e-09	SC3	Btg2
5.18029e-14	0.777756	0.503	0.259	1.23068e-09	SC3	Ralgapa2
5.26839e-14	1.18966	0.801	0.659	1.25161e-09	SC3	Wls
6.91581e-14	0.672311	0.757	0.478	1.64299e-09	SC3	Slc25a13
7.16699e-14	0.662451	0.856	0.623	1.70266e-09	SC3	Ier2
7.24692e-14	0.751657	0.762	0.558	1.72165e-09	SC3	Junb
1.06094e-13	0.857269	0.53	0.292	2.52048e-09	SC3	Nsmaf
1.08116e-13	1.04475	0.514	0.291	2.56851e-09	SC3	Rab3ip
1.0899e-13	1.00173	0.564	0.336	2.58927e-09	SC3	Slc44a1
1.19954e-13	0.965752	0.558	0.336	2.84975e-09	SC3	Fam3c
1.24106e-13	0.766637	0.812	0.679	2.94838e-09	SC3	Myl12b
1.50242e-13	0.566598	0.757	0.522	3.56931e-09	SC3	Btg1
4.72711e-13	0.720694	0.525	0.286	1.12302e-08	SC3	Ppip5k2
5.04274e-13	0.982431	0.569	0.332	1.198e-08	SC3	Dusp16
5.09421e-13	0.553353	0.901	0.66	1.21023e-08	SC3	Igf1r
5.49925e-13	0.840218	0.801	0.654	1.30646e-08	SC3	Cux1
6.85887e-13	0.70348	0.586	0.332	1.62946e-08	SC3	Itpr1
9.69146e-13	0.691911	0.713	0.463	2.3024e-08	SC3	Usp3
1.20467e-12	0.84741	0.564	0.327	2.86194e-08	SC3	Cpne3
1.29495e-12	0.857987	0.525	0.299	3.07641e-08	SC3	Rassf3
1.47211e-12	0.766841	0.663	0.438	3.49729e-08	SC3	Pde7a
1.67281e-12	0.741531	0.674	0.437	3.9741e-08	SC3	Ptpn13
1.69459e-12	0.918986	0.547	0.334	4.02583e-08	SC3	Sh3kbp1
2.07684e-12	0.758166	0.652	0.412	4.93394e-08	SC3	Akr7a5
2.79794e-12	0.937609	0.514	0.293	6.64706e-08	SC3	Nedd4l
2.79795e-12	0.676669	0.862	0.713	6.64709e-08	SC3	Aplp2
3.1857e-12	1.0796	0.663	0.479	7.56826e-08	SC3	Mrps6
3.26513e-12	0.696227	0.773	0.644	7.75698e-08	SC3	Ap2b1
4.24835e-12	0.782167	0.685	0.489	1.00928e-07	SC3	Golga4
4.88143e-12	0.609285	0.912	0.835	1.15968e-07	SC3	H2afv
5.13233e-12	0.932625	0.552	0.299	1.21929e-07	SC3	Agpat4
6.47622e-12	0.645104	0.646	0.41	1.53856e-07	SC3	Fmnl2
7.88645e-12	0.589218	0.768	0.478	1.87358e-07	SC3	Chd7
9.12944e-12	0.694749	0.834	0.707	2.16888e-07	SC3	Itm2b
9.37615e-12	0.713689	0.762	0.554	2.22749e-07	SC3	Ncoa2
1.26278e-11	0.974127	0.724	0.5	2.99999e-07	SC3	Car2
1.46018e-11	0.884854	0.508	0.296	3.46895e-07	SC3	Mgst3
1.71131e-11	0.703035	0.547	0.331	4.06556e-07	SC3	Bcl2l1
1.88596e-11	1.15774	0.547	0.357	4.48047e-07	SC3	Sestd1
2.26227e-11	0.606619	0.773	0.565	5.37448e-07	SC3	Bmpr1a
2.43516e-11	0.618126	0.873	0.691	5.7852e-07	SC3	Afdn
2.53012e-11	0.926185	0.547	0.346	6.01081e-07	SC3	B4galt1
2.70848e-11	0.70385	0.928	0.762	6.43454e-07	SC3	Arl6ip1
2.86588e-11	0.789116	0.525	0.3	6.80848e-07	SC3	Tmem2
3.52169e-11	0.863913	0.503	0.298	8.36648e-07	SC3	Sall4
4.09267e-11	0.627386	0.89	0.747	9.72296e-07	SC3	Luzp1
4.50481e-11	0.847859	0.674	0.469	1.07021e-06	SC3	Sox11
4.91628e-11	0.500106	0.663	0.427	1.16796e-06	SC3	Frmd4b
5.84083e-11	0.522744	0.807	0.608	1.38761e-06	SC3	Mycbp2
7.28013e-11	1.00433	0.58	0.382	1.72954e-06	SC3	Col18a1
8.70296e-11	0.773798	0.575	0.366	2.06756e-06	SC3	Acsl3
9.62501e-11	0.705278	0.691	0.482	2.28661e-06	SC3	Arid3a
1.03285e-10	0.83657	0.613	0.389	2.45374e-06	SC3	Fat1
1.04657e-10	0.569724	0.718	0.518	2.48634e-06	SC3	Mpzl1
1.14277e-10	0.770504	0.74	0.508	2.71487e-06	SC3	Epb41
1.30112e-10	0.833773	0.508	0.3	3.09107e-06	SC3	Twsg1
1.32059e-10	0.831761	0.558	0.34	3.13732e-06	SC3	AU020206
1.32857e-10	0.697859	0.652	0.43	3.15629e-06	SC3	Tgfbr1
1.37446e-10	0.557871	0.923	0.78	3.2653e-06	SC3	Atrx
1.39993e-10	0.807307	0.652	0.396	3.3258e-06	SC3	Ccnd1
1.40075e-10	0.610531	0.829	0.651	3.32776e-06	SC3	App
1.497e-10	0.540091	0.917	0.842	3.55641e-06	SC3	Rtn4
1.69403e-10	0.525823	0.878	0.681	4.0245e-06	SC3	Slc38a2
1.77313e-10	0.619963	0.834	0.719	4.21242e-06	SC3	Baz2b
1.9728e-10	0.702515	0.691	0.464	4.68679e-06	SC3	Cdca7
2.09333e-10	1.23679	0.729	0.596	4.97312e-06	SC3	Flnb
2.41249e-10	0.620613	0.901	0.778	5.73136e-06	SC3	Myh9
2.5189e-10	0.752769	0.613	0.406	5.98415e-06	SC3	Znrf3
2.85949e-10	0.645305	0.552	0.329	6.79328e-06	SC3	Zfp422
2.97224e-10	1.23552	0.514	0.322	7.06115e-06	SC3	Oxr1
3.04172e-10	0.534585	0.657	0.466	7.22621e-06	SC3	Mea1
3.08112e-10	0.750986	0.646	0.456	7.31982e-06	SC3	Nbeal1
3.87064e-10	0.656407	0.641	0.421	9.19547e-06	SC3	Acvr2b
4.38323e-10	0.788074	0.536	0.347	1.04132e-05	SC3	Tuba1c
4.84177e-10	0.597131	0.768	0.615	1.15026e-05	SC3	Aff4
4.99545e-10	1.00648	0.641	0.475	1.18677e-05	SC3	Syne2
5.85922e-10	0.511255	0.834	0.671	1.39198e-05	SC3	Golgb1
7.02656e-10	0.746274	0.713	0.523	1.6693e-05	SC3	Hipk2
9.49568e-10	0.59915	0.58	0.34	2.25589e-05	SC3	Zfp608
1.00087e-09	0.678881	0.74	0.538	2.37777e-05	SC3	Chd2
1.17e-09	0.654465	0.851	0.769	2.77957e-05	SC3	Tmbim6
1.17095e-09	0.811744	0.547	0.389	2.78182e-05	SC3	R3hdm4
1.17144e-09	0.952797	0.575	0.416	2.78299e-05	SC3	Golm1
1.27596e-09	0.635903	0.525	0.317	3.03131e-05	SC3	Dtnb
1.33635e-09	0.724115	0.519	0.311	3.17477e-05	SC3	Dapk1
1.62744e-09	0.94171	0.669	0.549	3.86632e-05	SC3	Rab11a
1.76752e-09	0.682269	0.552	0.361	4.1991e-05	SC3	Mex3c
1.89539e-09	0.754991	0.702	0.55	4.50289e-05	SC3	Zfp704
2.06087e-09	0.620683	0.547	0.351	4.896e-05	SC3	Scmh1
2.10099e-09	0.66438	0.58	0.362	4.99132e-05	SC3	Pgap2
2.18934e-09	0.624066	0.558	0.365	5.20122e-05	SC3	Gpbp1l1
2.34897e-09	0.729522	0.768	0.601	5.58046e-05	SC3	Mbtd1
3.64191e-09	0.636223	0.757	0.591	8.65209e-05	SC3	Fos
3.7023e-09	0.5823	0.591	0.39	8.79556e-05	SC3	Clcn3
3.92243e-09	0.90231	0.68	0.502	9.31852e-05	SC3	Pik3c2a
4.11628e-09	0.849917	0.558	0.382	9.77904e-05	SC3	Fryl
4.20653e-09	0.757129	0.917	0.778	9.99345e-05	SC3	S100a11
4.67098e-09	0.553248	0.757	0.579	0.000110968	SC3	Fam49b
5.2944e-09	0.600324	0.63	0.453	0.000125779	SC3	Trappc6a
6.19593e-09	0.756897	0.564	0.38	0.000147197	SC3	Nbea
7.63501e-09	0.622519	0.564	0.359	0.000181385	SC3	Zfp652
7.77243e-09	0.513938	0.818	0.703	0.00018465	SC3	Utrn
7.96711e-09	0.854837	0.602	0.387	0.000189275	SC3	Ror2
8.60037e-09	0.76086	0.691	0.553	0.000204319	SC3	Smad7
9.05351e-09	0.61901	0.624	0.427	0.000215084	SC3	Nmt2
1.04673e-08	0.657606	0.514	0.324	0.000248673	SC3	Cgnl1
1.4702e-08	0.555339	0.564	0.362	0.000349276	SC3	Kmt5b
1.47221e-08	0.60128	0.58	0.38	0.000349753	SC3	Mex3a
1.78866e-08	0.523337	0.746	0.58	0.000424933	SC3	Asap1
1.90893e-08	0.656614	0.624	0.426	0.000453505	SC3	Tle4
1.98419e-08	0.572423	0.641	0.454	0.000471383	SC3	Vasp
2.11164e-08	0.791298	0.591	0.416	0.000501663	SC3	Lcor
2.20506e-08	0.519108	0.796	0.562	0.000523855	SC3	Hes1
2.21521e-08	0.601893	0.558	0.366	0.000526267	SC3	Nr2c2
2.3019e-08	2.59209	0.757	0.553	0.000546863	SC3	Gm26917
2.30898e-08	0.988284	0.63	0.452	0.000548544	SC3	Cd9
2.32324e-08	0.593998	0.569	0.403	0.000551932	SC3	Rmnd5a
2.84491e-08	0.599746	0.53	0.351	0.000675865	SC3	Bcas3
2.85909e-08	0.561428	0.762	0.601	0.000679233	SC3	Zmynd8
2.98352e-08	0.721621	0.674	0.514	0.000708794	SC3	Serf1
3.32905e-08	0.509371	0.823	0.678	0.000790881	SC3	Hmgb3
3.72213e-08	0.516008	0.602	0.43	0.000884267	SC3	Gsr
4.28977e-08	0.518542	0.785	0.623	0.00101912	SC3	Dlg1
4.53192e-08	0.642793	0.669	0.511	0.00107665	SC3	Pfkl
5.01471e-08	0.643817	0.691	0.559	0.00119134	SC3	Arfgef1
5.89083e-08	0.652888	0.724	0.58	0.00139949	SC3	Tcf20
5.954e-08	0.607814	0.602	0.417	0.00141449	SC3	Rnmt
6.63247e-08	0.665168	0.586	0.403	0.00157568	SC3	Lcmt1
7.09548e-08	0.607063	0.751	0.753	0.00168567	SC3	Mdk
7.49255e-08	0.674832	0.851	0.704	0.00178	SC3	Enah
8.01335e-08	0.60682	0.552	0.362	0.00190373	SC3	Map4k3
8.52734e-08	0.690936	0.746	0.655	0.00202584	SC3	Glud1
8.84422e-08	0.506903	0.845	0.757	0.00210112	SC3	Marcksl1
9.8321e-08	0.506799	0.79	0.611	0.00233581	SC3	Rsf1
1.14085e-07	0.594035	0.536	0.349	0.00271032	SC3	D030056L22Rik
1.2296e-07	0.53551	0.635	0.455	0.00292117	SC3	Rsbn1l
1.45609e-07	0.545036	0.591	0.409	0.00345923	SC3	Cdk6
1.72199e-07	0.55798	0.63	0.438	0.00409093	SC3	Lcorl
1.82721e-07	0.524249	0.669	0.508	0.0043409	SC3	Dazap2
1.97163e-07	0.582902	0.608	0.43	0.00468401	SC3	Tmem164
2.10574e-07	0.636567	0.569	0.406	0.00500261	SC3	Ide
2.2579e-07	0.547739	0.564	0.401	0.00536409	SC3	Ormdl2
2.5442e-07	0.629024	0.536	0.371	0.00604425	SC3	Rasa2
2.58438e-07	0.603734	0.608	0.444	0.00613972	SC3	Wwox
3.04767e-07	0.56337	0.525	0.361	0.00724035	SC3	Ncoa7
4.09295e-07	0.501467	0.541	0.362	0.00972362	SC3	Mcee
4.84139e-07	0.769571	0.53	0.398	0.0115017	SC3	Fosb
5.54392e-07	0.502269	0.508	0.337	0.0131707	SC3	Fdft1
5.60489e-07	0.547266	0.801	0.719	0.0133155	SC3	Map4k4
5.7019e-07	0.559955	0.652	0.483	0.013546	SC3	Tnks
6.22198e-07	0.532695	0.713	0.548	0.0147816	SC3	Rabgap1
6.66689e-07	0.517316	0.641	0.447	0.0158385	SC3	Ralgps2
6.71106e-07	0.788906	0.652	0.515	0.0159435	SC3	Tcf7l2
8.0662e-07	0.502173	0.691	0.569	0.0191629	SC3	Mgea5
8.17217e-07	0.875693	0.541	0.398	0.0194146	SC3	Tns3
8.54906e-07	0.529709	0.547	0.365	0.02031	SC3	Dph6
8.82228e-07	0.572018	0.519	0.354	0.0209591	SC3	Tmem63b
9.77183e-07	0.722246	0.552	0.412	0.0232149	SC3	Cyr61
1.10965e-06	0.520489	0.751	0.632	0.026362	SC3	Hif1a
1.15097e-06	0.653818	0.525	0.372	0.0273435	SC3	Bmyc
1.62135e-06	0.520538	0.586	0.425	0.0385184	SC3	Ing4
1.65623e-06	0.567167	0.58	0.418	0.039347	SC3	Arhgap21
1.66787e-06	0.574958	0.619	0.472	0.0396236	SC3	Gtf2f2
1.67983e-06	0.625339	0.525	0.375	0.0399077	SC3	Greb1
1.93653e-06	0.553421	0.657	0.509	0.0460061	SC3	Ogt
1.96289e-06	1.38683	0.569	0.428	0.0466323	SC3	Itgav
1.963e-06	0.705674	0.558	0.406	0.0466349	SC3	Tet3
2.02172e-06	0.6344	0.503	0.343	0.0480299	SC3	Acsl4
5.43674e-191	2.74138	0.745	0.095	1.29161e-186	SC4	Serpinb1a
9.7342e-190	2.39524	0.985	0.218	2.31255e-185	SC4	Esr1
9.87865e-178	2.9305	0.563	0.052	2.34687e-173	SC4	Penk
4.39025e-176	3.1179	0.81	0.14	1.04299e-171	SC4	Pi15
2.8893e-171	2.46112	0.882	0.191	6.86412e-167	SC4	Kcnd3
3.19154e-167	2.58579	0.932	0.232	7.58214e-163	SC4	Col14a1
2.13953e-163	2.59656	0.935	0.225	5.08288e-159	SC4	Rgs2
9.09051e-161	2.44356	0.521	0.048	2.15963e-156	SC4	Col15a1
1.37658e-158	2.00153	0.932	0.202	3.27035e-154	SC4	Pgr
1.3341e-156	2.32415	0.574	0.066	3.16942e-152	SC4	Hlf
4.70148e-150	2.38979	0.882	0.198	1.11693e-145	SC4	Fmo1
5.48053e-150	2.40677	0.954	0.315	1.30201e-145	SC4	Pdgfc
1.64761e-146	2.21262	0.966	0.303	3.91422e-142	SC4	Thsd7a
4.01588e-146	2.21461	0.924	0.205	9.54052e-142	SC4	Tac2
8.25973e-142	2.11661	0.559	0.068	1.96226e-137	SC4	Ndp
1.97129e-141	2.26932	0.878	0.226	4.68319e-137	SC4	Tmtc1
1.8302e-135	1.71808	0.951	0.253	4.34801e-131	SC4	Ano1
4.28897e-135	2.5517	0.97	0.474	1.01893e-130	SC4	Pcsk5
5.05867e-135	1.90691	0.973	0.266	1.20179e-130	SC4	Cxcl14
1.22995e-132	2.0211	0.73	0.143	2.92198e-128	SC4	Nfix
4.6507e-132	2.25021	0.894	0.257	1.10487e-127	SC4	Nav3
1.75414e-131	2.14626	0.897	0.253	4.16732e-127	SC4	Samd5
1.87816e-130	2.72064	0.669	0.123	4.46194e-126	SC4	Col6a2
2.08661e-130	2.10322	0.726	0.131	4.95717e-126	SC4	Spink8
1.315e-128	2.68381	0.624	0.103	3.12404e-124	SC4	Pkib
1.06646e-125	1.90982	0.768	0.167	2.5336e-121	SC4	Wt1os
3.19263e-124	1.91321	0.943	0.324	7.58474e-120	SC4	Antxr1
5.66461e-124	2.2091	0.665	0.125	1.34574e-119	SC4	Slc7a8
1.09724e-123	2.19913	0.711	0.15	2.60672e-119	SC4	Map2
2.31372e-122	1.8661	0.924	0.241	5.49672e-118	SC4	Ifi27
2.53362e-122	1.94439	0.764	0.167	6.01912e-118	SC4	Il4ra
4.47013e-122	2.50396	0.757	0.167	1.06197e-117	SC4	Col6a1
2.81747e-120	2.33177	0.513	0.069	6.69346e-116	SC4	Iigp1
5.77355e-120	2.17292	0.92	0.308	1.37162e-115	SC4	Serpinb6b
1.04457e-118	2.10929	0.658	0.128	2.48158e-114	SC4	Islr
1.39379e-118	1.74739	0.722	0.134	3.31123e-114	SC4	Hmgcs2
4.36816e-117	1.99607	0.627	0.117	1.03774e-112	SC4	Ar
2.79728e-116	1.93396	0.951	0.323	6.6455e-112	SC4	Hoxd11
2.64512e-115	2.02453	0.684	0.139	6.28401e-111	SC4	Acss3
1.35061e-114	2.21366	0.605	0.107	3.20864e-110	SC4	Tmem100
8.3165e-114	2.24429	0.947	0.531	1.97575e-109	SC4	Wnt5a
4.63783e-113	2.00242	0.939	0.387	1.10181e-108	SC4	Adam12
3.83429e-112	2.35419	0.84	0.249	9.10913e-108	SC4	Bmp2
4.99779e-112	2.05037	0.886	0.305	1.18733e-107	SC4	Tbx3
5.20646e-111	2.03833	0.89	0.294	1.2369e-106	SC4	Gata3
5.69921e-111	2.13928	0.84	0.247	1.35396e-106	SC4	Bgn
2.0022e-110	1.61467	0.867	0.202	4.75662e-106	SC4	Wnt6
1.36778e-109	1.86299	0.939	0.353	3.24945e-105	SC4	Olfml3
1.84191e-109	1.67211	0.673	0.139	4.37582e-105	SC4	Ppargc1b
2.7861e-109	1.75834	0.992	0.45	6.61893e-105	SC4	Ifitm3
6.53383e-109	1.41424	0.886	0.227	1.55224e-104	SC4	Eva1c
3.55164e-108	1.84813	0.867	0.279	8.43764e-104	SC4	Hoxd10
7.77684e-108	1.83015	0.593	0.102	1.84754e-103	SC4	1500015O10Rik
1.61861e-106	2.12567	0.939	0.447	3.84532e-102	SC4	Pkdcc
1.74198e-105	1.62646	0.81	0.21	4.13843e-101	SC4	Prkg2
1.88898e-105	2.42568	0.954	0.646	4.48764e-101	SC4	Ptn
2.12503e-105	1.68463	0.882	0.262	5.04844e-101	SC4	Wt1
6.60781e-105	2.40477	0.631	0.135	1.56982e-100	SC4	Dkk2
1.40961e-104	2.09364	0.703	0.165	3.34882e-100	SC4	Rorb
2.47495e-103	1.95684	0.802	0.245	5.87974e-99	SC4	Egfr
4.99258e-102	1.74392	0.62	0.116	1.18609e-97	SC4	Pi16
[truncated: 2,484 more rows]

## Sheet: Immune subclusters
Table S4-4. Differentially expressed genes in Immune subclusters
p_val	avg_log2FC	pct.1	pct.2	p_val_adj	cluster	gene
0	5.37464	0.793	0.111	0	HBC	Ccl2
0	5.15541	0.551	0.031	0	HBC	Ccl7
0	4.6231	0.642	0.039	0	HBC	Gpnmb
0	4.15714	0.612	0.098	0	HBC	Lpl
0	4.02903	0.876	0.061	0	HBC	C3ar1
0	3.95746	0.609	0.036	0	HBC	Emp1
0	3.89655	0.632	0.042	0	HBC	Ms4a7
0	3.84203	0.779	0.303	0	HBC	Fabp5
0	3.72976	0.848	0.3	0	HBC	Hmox1
0	3.57996	0.609	0.031	0	HBC	Mertk
0	3.39718	0.633	0.073	0	HBC	Trem2
0	3.38618	0.73	0.094	0	HBC	Msr1
0	3.29189	0.826	0.109	0	HBC	Mafb
0	3.2297	0.58	0.031	0	HBC	Mmp14
0	3.19802	0.649	0.059	0	HBC	Snx24
0	3.18767	0.66	0.064	0	HBC	Cxcl16
0	3.14688	0.957	0.281	0	HBC	Lgmn
0	3.10491	0.585	0.039	0	HBC	Lhfpl2
0	3.07296	0.787	0.12	0	HBC	Myof
0	3.05803	0.554	0.038	0	HBC	Fam20c
0	3.03125	0.725	0.115	0	HBC	Rgl1
0	3.00785	0.692	0.08	0	HBC	Dab2
0	2.95092	0.836	0.408	0	HBC	Apoe
0	2.93423	0.667	0.067	0	HBC	Slc7a8
0	2.88872	0.511	0.044	0	HBC	Lrp12
0	2.85258	0.995	0.695	0	HBC	Lgals3
0	2.83222	0.994	0.632	0	HBC	Ctsb
0	2.79773	0.948	0.348	0	HBC	Cd68
0	2.79769	0.853	0.161	0	HBC	Ms4a6d
0	2.79039	0.582	0.101	0	HBC	Cd36
0	2.78971	0.524	0.048	0	HBC	Sh3pxd2b
0	2.72118	0.57	0.114	0	HBC	Slc48a1
0	2.69693	0.791	0.182	0	HBC	Mitf
0	2.6925	0.671	0.06	0	HBC	4930430E12Rik
0	2.67391	0.966	0.561	0	HBC	Ctsd
0	2.6083	0.973	0.406	0	HBC	Grn
0	2.58766	0.832	0.199	0	HBC	Anxa4
0	2.58637	0.632	0.073	0	HBC	Rab7b
0	2.53248	0.572	0.087	0	HBC	Vat1
0	2.53031	0.636	0.122	0	HBC	Sash1
0	2.52101	0.999	0.987	0	HBC	Fth1
0	2.51405	0.839	0.193	0	HBC	Fcgr1
0	2.5096	0.525	0.078	0	HBC	Sdc4
0	2.5006	0.748	0.341	0	HBC	Spp1
0	2.49755	0.885	0.493	0	HBC	Esd
0	2.47594	0.832	0.205	0	HBC	Cndp2
0	2.44389	0.53	0.117	0	HBC	Lmna
0	2.43781	0.856	0.263	0	HBC	Cdkn1a
0	2.41661	0.609	0.106	0	HBC	Pld3
0	2.39982	0.672	0.109	0	HBC	Cd93
0	2.39934	0.962	0.627	0	HBC	Prdx1
0	2.37572	0.843	0.251	0	HBC	Lgals3bp
0	2.37322	0.746	0.172	0	HBC	Mdfic
0	2.35055	0.995	0.622	0	HBC	Ctss
0	2.34884	0.683	0.138	0	HBC	Fam129b
0	2.34339	0.997	0.957	0	HBC	Ftl1
0	2.33412	0.895	0.246	0	HBC	Lrp1
0	2.32947	0.716	0.138	0	HBC	Tmem106a
0	2.3234	0.893	0.344	0	HBC	Tgfbi
0	2.30862	0.623	0.121	0	HBC	Ccr5
0	2.29494	0.956	0.466	0	HBC	Cstb
0	2.26294	0.901	0.394	0	HBC	Capg
0	2.26282	0.621	0.171	0	HBC	Sgk1
0	2.25602	0.773	0.276	0	HBC	Ccl9
0	2.25271	0.581	0.098	0	HBC	Adap2
0	2.24883	0.512	0.057	0	HBC	Cmklr1
0	2.20544	0.552	0.051	0	HBC	Stab1
0	2.19337	0.531	0.103	0	HBC	Axl
0	2.15677	0.899	0.419	0	HBC	Rnh1
0	2.14745	0.753	0.263	0	HBC	Cd63
0	2.14144	0.758	0.214	0	HBC	Slamf7
0	2.13209	0.614	0.19	0	HBC	Aif1
0	2.12999	0.815	0.213	0	HBC	Sdc3
0	2.10526	0.536	0.085	0	HBC	Uap1l1
0	2.0838	0.987	0.592	0	HBC	Ctsz
0	2.08231	0.744	0.247	0	HBC	Lipa
0	2.07366	0.691	0.206	0	HBC	2010111I01Rik
0	2.06612	0.761	0.284	0	HBC	Ctsl
0	2.04573	0.58	0.157	0	HBC	Gclm
0	2.01649	0.603	0.113	0	HBC	Ftl1-ps1
0	2.00271	0.549	0.106	0	HBC	Dhrs3
0	1.99443	0.508	0.077	0	HBC	Renbp
0	1.9809	0.577	0.123	0	HBC	Gde1
0	1.96296	0.713	0.247	0	HBC	Furin
0	1.92822	0.709	0.161	0	HBC	Nceh1
0	1.92326	0.56	0.117	0	HBC	Itgb5
0	1.9202	0.67	0.192	0	HBC	Arhgap10
0	1.91741	0.999	0.741	0	HBC	Psap
0	1.91679	0.622	0.198	0	HBC	Adam8
0	1.90257	0.926	0.47	0	HBC	Akr1a1
0	1.89672	0.587	0.128	0	HBC	Maf
0	1.89646	0.504	0.099	0	HBC	Cebpa
0	1.89463	0.679	0.224	0	HBC	Eps8
0	1.89246	0.668	0.152	0	HBC	Clec4n
0	1.88852	0.632	0.14	0	HBC	Tpp1
0	1.87978	0.924	0.45	0	HBC	Anxa5
0	1.87519	0.637	0.154	0	HBC	Tbxas1
0	1.86903	0.557	0.129	0	HBC	Itga5
0	1.85443	0.72	0.187	0	HBC	Rgs1
0	1.84139	0.985	0.646	0	HBC	Npc2
0	1.83573	0.952	0.471	0	HBC	Plin2
0	1.81478	0.634	0.158	0	HBC	F10
0	1.78481	0.591	0.153	0	HBC	Slc29a3
0	1.76876	0.545	0.128	0	HBC	Abca1
0	1.75395	0.674	0.218	0	HBC	Blvrb
0	1.75175	0.867	0.463	0	HBC	Pgam1
0	1.74569	0.889	0.499	0	HBC	Creg1
0	1.74296	0.635	0.161	0	HBC	Npc1
0	1.73541	0.529	0.125	0	HBC	Ly9
0	1.73496	0.647	0.186	0	HBC	Lrpap1
0	1.73056	0.75	0.186	0	HBC	Slc11a1
0	1.72767	0.962	0.502	0	HBC	Bst2
0	1.72599	0.936	0.605	0	HBC	Vim
0	1.72251	0.711	0.206	0	HBC	Atp6v1c1
0	1.72144	0.971	0.593	0	HBC	Lamp1
0	1.71846	0.546	0.113	0	HBC	Il7r
0	1.71	0.66	0.187	0	HBC	Rap2b
0	1.70884	0.79	0.209	0	HBC	Fnip2
0	1.70844	0.74	0.216	0	HBC	Fmnl2
0	1.69889	0.788	0.24	0	HBC	Fcgr2b
0	1.69112	0.7	0.195	0	HBC	Bcl2a1b
0	1.64801	0.801	0.27	0	HBC	Ninj1
0	1.63593	0.848	0.416	0	HBC	Tpi1
0	1.63117	0.696	0.196	0	HBC	Tcirg1
0	1.60517	0.843	0.378	0	HBC	Hexa
0	1.58939	0.745	0.258	0	HBC	Por
0	1.57636	0.756	0.245	0	HBC	Abcg1
0	1.57546	0.987	0.819	0	HBC	Cyba
0	1.55074	0.905	0.405	0	HBC	Irf7
0	1.54745	0.63	0.164	0	HBC	Adgre1
0	1.54714	0.88	0.397	0	HBC	Ctsa
0	1.54687	0.65	0.185	0	HBC	P2rx4
0	1.52804	0.827	0.329	0	HBC	Soat1
0	1.46961	0.841	0.309	0	HBC	Apobec1
0	1.46697	0.937	0.666	0	HBC	Aldoa
0	1.46007	0.916	0.434	0	HBC	Ctsh
0	1.40322	0.966	0.594	0	HBC	Sdcbp
0	1.39781	0.965	0.766	0	HBC	Gapdh
0	1.35366	0.813	0.34	0	HBC	Gns
0	1.33958	0.961	0.688	0	HBC	Pkm
0	1.32889	0.802	0.289	0	HBC	Slc15a3
0	1.31848	0.993	0.904	0	HBC	B2m
0	1.31331	0.933	0.463	0	HBC	Mpeg1
0	1.19488	0.948	0.617	0	HBC	Rrbp1
0	1.02092	0.96	0.742	0	HBC	Gabarap
0	0.917518	0.927	0.496	0	HBC	Basp1
7.58464e-307	1.51412	0.805	0.353	1.80188e-302	HBC	Atp6v1b2
1.61691e-306	1.10981	0.709	0.222	3.8413e-302	HBC	Ptafr
1.30959e-303	1.54791	0.623	0.194	3.11118e-299	HBC	Gusb
1.89585e-303	0.832123	0.993	0.922	4.50398e-299	HBC	Calm1
1.72668e-301	1.85213	0.569	0.162	4.10207e-297	HBC	F13a1
2.138e-299	0.955156	0.531	0.125	5.07925e-295	HBC	Creb5
3.76622e-296	1.19046	0.855	0.371	8.94741e-292	HBC	App
1.22559e-294	1.28895	0.904	0.519	2.91164e-290	HBC	Emp3
3.11832e-294	0.721511	0.765	0.25	7.40819e-290	HBC	Cd300lf
1.28648e-293	1.5304	0.504	0.124	3.05628e-289	HBC	Dnase2a
4.45007e-288	1.44801	0.513	0.13	1.0572e-283	HBC	Anxa3
6.27908e-282	1.13952	0.562	0.15	1.49172e-277	HBC	Gla
1.01605e-279	0.559156	0.969	0.526	2.41383e-275	HBC	Lyz2
6.36335e-279	1.33373	0.678	0.236	1.51174e-274	HBC	Dtnbp1
2.59598e-276	1.10353	0.92	0.575	6.16726e-272	HBC	Bri3
1.04288e-275	1.33418	0.83	0.419	2.47757e-271	HBC	Bax
2.05739e-273	0.935772	0.99	0.852	4.88774e-269	HBC	H2-K1
9.46173e-273	1.08935	0.903	0.417	2.24782e-268	HBC	Sirpa
4.87029e-271	1.46344	0.715	0.278	1.15703e-266	HBC	Myo5a
1.17611e-269	1.19055	0.77	0.326	2.79409e-265	HBC	Atp6v1a
3.09238e-269	1.9466	0.797	0.445	7.34657e-265	HBC	Prdx6
1.51285e-268	1.42577	0.604	0.186	3.59407e-264	HBC	Rasgef1b
9.25027e-266	0.708379	0.782	0.275	2.19759e-261	HBC	Lilr4b
1.50906e-265	1.68969	0.542	0.16	3.58507e-261	HBC	Map4k3
2.30762e-265	1.4241	0.609	0.196	5.48221e-261	HBC	Ifi211
6.66072e-265	1.25612	0.904	0.568	1.58239e-260	HBC	Mif
2.84101e-264	1.21276	0.631	0.199	6.74938e-260	HBC	Il10rb
2.79646e-263	1.67771	0.552	0.169	6.64354e-259	HBC	Ass1
5.1789e-263	1.04745	0.787	0.316	1.23035e-258	HBC	Cd84
8.7809e-263	1.21944	0.801	0.343	2.08608e-258	HBC	Slc3a2
2.7478e-261	1.0802	0.856	0.366	6.52795e-257	HBC	Ifi204
2.87688e-258	1.29902	0.587	0.181	6.83461e-254	HBC	Plekhm2
8.24203e-257	0.859363	0.568	0.163	1.95806e-252	HBC	Bcl2l1
3.5426e-254	1.25575	0.85	0.451	8.41615e-250	HBC	Psmb6
5.96608e-254	0.587423	0.726	0.248	1.41736e-249	HBC	Clec4d
1.5875e-253	0.875633	0.658	0.214	3.77143e-249	HBC	Cd274
3.02872e-253	1.05447	0.905	0.581	7.19532e-249	HBC	Atp6v1g1
2.65219e-252	1.22998	0.777	0.332	6.3008e-248	HBC	Rbm47
7.96252e-252	1.24774	0.59	0.187	1.89166e-247	HBC	Mfsd1
4.53097e-251	1.22167	0.913	0.636	1.07642e-246	HBC	Ldha
2.84996e-250	1.2002	0.787	0.345	6.77066e-246	HBC	Cyfip1
4.16147e-250	1.37421	0.529	0.155	9.8864e-246	HBC	Amdhd2
1.85809e-249	1.15657	0.632	0.212	4.41426e-245	HBC	P4ha1
3.47533e-248	1.53667	0.844	0.448	8.25634e-244	HBC	Dennd1a
5.40918e-248	1.24863	0.91	0.593	1.28506e-243	HBC	Calr
4.78308e-247	0.787834	0.561	0.165	1.13632e-242	HBC	Il1rn
1.20548e-246	1.29321	0.863	0.505	2.86387e-242	HBC	Eno1
1.06184e-243	1.01309	0.51	0.136	2.52262e-239	HBC	Nek6
9.09597e-243	1.06074	0.97	0.617	2.16093e-238	HBC	Zeb2
6.21955e-241	1.28691	0.646	0.237	1.47758e-236	HBC	Tns3
1.15789e-240	1.24077	0.656	0.242	2.75079e-236	HBC	Abhd12
7.40328e-239	1.37892	0.617	0.223	1.7588e-234	HBC	Lat2
8.82412e-239	0.955532	0.908	0.589	2.09635e-234	HBC	Aprt
1.1328e-238	1.45362	0.552	0.178	2.69119e-234	HBC	Glrx
1.24163e-236	0.977846	0.888	0.411	2.94975e-232	HBC	Ifi207
1.52694e-235	1.67477	0.52	0.163	3.62756e-231	HBC	Pdia4
3.67161e-230	1.29193	0.677	0.264	8.72264e-226	HBC	Mdm2
5.23791e-230	1.29966	0.526	0.163	1.24437e-225	HBC	Cenpb
7.63689e-230	0.988601	0.908	0.423	1.8143e-225	HBC	Ms4a6c
7.30787e-229	1.11791	0.577	0.188	1.73613e-224	HBC	Frrs1
1.09816e-228	1.14057	0.708	0.297	2.60889e-224	HBC	Card19
2.26467e-227	0.906469	0.982	0.704	5.38017e-223	HBC	Fcer1g
3.61526e-227	1.19758	0.75	0.338	8.58877e-223	HBC	Tmem256
1.8999e-226	1.02384	0.847	0.429	4.51359e-222	HBC	Wfdc17
2.20807e-226	1.12056	0.536	0.163	5.24571e-222	HBC	Cpd
9.2837e-224	1.19582	0.866	0.483	2.20553e-219	HBC	Osbpl8
2.67476e-222	1.50304	0.712	0.304	6.35442e-218	HBC	Ly6c2
2.52134e-219	1.06497	0.756	0.32	5.98995e-215	HBC	Cd300c2
1.42102e-218	1.1748	0.628	0.237	3.37592e-214	HBC	Trappc2l
5.49399e-218	1.06753	0.968	0.786	1.30521e-213	HBC	Itm2b
1.24412e-217	0.879671	0.933	0.622	2.95565e-213	HBC	Atp6v0b
1.2973e-217	1.19764	0.593	0.206	3.08199e-213	HBC	Lgals8
1.80564e-215	1.21938	0.582	0.207	4.28965e-211	HBC	Glmp
7.12917e-215	0.950995	0.97	0.783	1.69368e-210	HBC	Ly6e
3.41282e-214	1.05884	0.849	0.442	8.10784e-210	HBC	1700112E06Rik
5.65927e-214	1.44839	0.578	0.211	1.34447e-209	HBC	Ddhd1
1.44144e-212	1.09316	0.722	0.316	3.42442e-208	HBC	Tbcb
2.48722e-212	1.13826	0.61	0.216	5.90888e-208	HBC	Oas1a
1.20946e-211	1.08001	0.851	0.48	2.87332e-207	HBC	Bsg
2.3063e-210	0.70857	0.993	0.912	5.47907e-206	HBC	H2-D1
9.09422e-209	0.963343	0.766	0.341	2.16051e-204	HBC	Nampt
1.50072e-208	1.24238	0.726	0.324	3.56527e-204	HBC	Ptms
3.46892e-208	1.23708	0.713	0.309	8.2411e-204	HBC	Epb41l2
5.25642e-207	0.839409	0.95	0.674	1.24877e-202	HBC	Lgals1
8.80006e-207	1.18085	0.594	0.212	2.09063e-202	HBC	Arhgap24
2.49141e-206	0.820032	0.94	0.703	5.91884e-202	HBC	Eif4a1
7.03695e-204	1.04386	0.82	0.429	1.67177e-199	HBC	Lgals9
7.16703e-204	1.29045	0.815	0.478	1.70267e-199	HBC	Pgk1
1.13125e-202	0.964476	0.882	0.488	2.68752e-198	HBC	Efhd2
5.3361e-202	0.958031	0.67	0.261	1.2677e-197	HBC	Mpp1
2.034e-198	1.0945	0.542	0.184	4.83218e-194	HBC	Dusp3
2.03649e-197	0.984802	0.742	0.337	4.83808e-193	HBC	M6pr
6.69515e-195	1.02735	0.578	0.208	1.59057e-190	HBC	Tmem189
4.76249e-194	0.961591	0.712	0.295	1.13143e-189	HBC	Metrnl
6.50391e-193	1.02605	0.842	0.459	1.54513e-188	HBC	Sqstm1
1.28227e-190	0.900608	0.829	0.425	3.04629e-186	HBC	Abr
4.85379e-190	1.02267	0.809	0.409	1.15312e-185	HBC	Sh3bgrl
2.99189e-189	1.01174	0.705	0.304	7.10782e-185	HBC	Zbp1
8.33406e-189	0.971805	0.792	0.388	1.97992e-184	HBC	Ctsc
1.11962e-188	1.12487	0.563	0.206	2.65989e-184	HBC	Rap2a
1.11792e-187	1.1755	0.677	0.305	2.65585e-183	HBC	Psmd1
1.73251e-187	1.07883	0.649	0.265	4.11592e-183	HBC	Slc43a2
8.16071e-187	0.979532	0.634	0.256	1.93874e-182	HBC	Isg15
1.41404e-186	0.986345	0.631	0.248	3.35934e-182	HBC	Dgkz
4.06141e-185	1.06533	0.611	0.242	9.64868e-181	HBC	Znhit1
1.48762e-184	0.910203	0.855	0.502	3.53413e-180	HBC	Atp6v1e1
1.67486e-184	1.07449	0.565	0.208	3.97897e-180	HBC	Lpxn
2.53197e-184	0.701952	0.601	0.22	6.01519e-180	HBC	Tgm2
1.50331e-183	0.908704	0.877	0.527	3.57142e-179	HBC	Chmp2a
2.12875e-183	1.07932	0.779	0.403	5.05727e-179	HBC	Pycard
5.76177e-183	1.33288	0.685	0.324	1.36882e-178	HBC	Sod2
1.09791e-182	0.687099	0.785	0.326	2.6083e-178	HBC	Csf1r
1.1297e-182	0.934854	0.68	0.289	2.68382e-178	HBC	Sgpl1
1.13094e-181	0.819911	0.937	0.626	2.68678e-177	HBC	Capza2
5.19209e-181	1.00664	0.95	0.686	1.23349e-176	HBC	Ifi27l2a
6.13039e-180	0.794025	0.736	0.326	1.4564e-175	HBC	Fcgr3
9.94707e-180	1.01516	0.659	0.283	2.36313e-175	HBC	Txnrd1
1.40501e-179	1.0279	0.556	0.203	3.33788e-175	HBC	Atp6ap1
1.54491e-179	1.05482	0.564	0.21	3.67025e-175	HBC	Adssl1
4.58554e-177	0.646921	0.773	0.363	1.08939e-172	HBC	Grina
9.91526e-177	0.940775	0.504	0.166	2.35557e-172	HBC	Bcar3
7.18408e-176	1.07124	0.599	0.24	1.70672e-171	HBC	Cdk6
1.49898e-175	0.919762	0.934	0.671	3.56112e-171	HBC	Tspo
2.44825e-175	1.13885	0.501	0.179	5.81632e-171	HBC	Nus1
4.62552e-175	1.29081	0.749	0.403	1.09888e-170	HBC	Ms4a4c
4.67862e-175	1.07563	0.67	0.302	1.1115e-170	HBC	Itgam
5.62575e-175	1.02627	0.67	0.301	1.33651e-170	HBC	B4galt1
7.04857e-175	0.886894	0.877	0.53	1.67453e-170	HBC	Selenow
9.63753e-175	1.06404	0.61	0.254	2.28959e-170	HBC	Ap3s1
7.05748e-174	1.15817	0.624	0.262	1.67665e-169	HBC	Mtss1
3.73999e-173	1.14287	0.836	0.508	8.8851e-169	HBC	Fndc3a
5.38579e-173	1.03156	0.581	0.227	1.2795e-168	HBC	Dock4
4.06041e-172	0.618281	0.892	0.504	9.64633e-168	HBC	Lamp2
5.73281e-170	0.786168	0.806	0.386	1.36194e-165	HBC	Atf3
7.26343e-170	0.968047	0.773	0.389	1.72557e-165	HBC	Gna13
1.72711e-169	0.999551	0.589	0.235	4.10309e-165	HBC	Hsd17b12
2.0696e-169	1.06466	0.581	0.233	4.91675e-165	HBC	Snx1
2.55071e-169	1.04399	0.753	0.379	6.05972e-165	HBC	Rreb1
3.39564e-168	1.00584	0.754	0.379	8.06703e-164	HBC	Pdia6
1.58456e-167	0.864326	0.928	0.662	3.76444e-163	HBC	Hsp90b1
3.56545e-167	0.970197	0.653	0.283	8.47044e-163	HBC	Vps29
1.96697e-166	0.861188	0.781	0.391	4.67294e-162	HBC	Slc6a6
7.29164e-166	0.971719	0.634	0.268	1.73228e-161	HBC	Id2
9.75622e-166	0.993324	0.557	0.21	2.31778e-161	HBC	Stx4a
3.05661e-165	1.0232	0.519	0.19	7.26158e-161	HBC	Scpep1
5.05071e-164	0.95145	0.642	0.275	1.1999e-159	HBC	Fkbp2
1.06913e-163	0.905078	0.664	0.287	2.53994e-159	HBC	Xaf1
3.23356e-163	0.94872	0.528	0.194	7.68196e-159	HBC	Arl8a
3.26982e-162	0.967327	0.57	0.226	7.7681e-158	HBC	Cers2
7.50264e-162	0.894709	0.809	0.439	1.7824e-157	HBC	Gnaq
1.01537e-161	1.19382	0.862	0.611	2.41222e-157	HBC	Anxa2
2.01244e-160	0.939395	0.529	0.199	4.78096e-156	HBC	Tlr2
3.87684e-160	1.11218	0.534	0.213	9.21022e-156	HBC	Capn2
1.49616e-159	0.909409	0.698	0.328	3.55444e-155	HBC	Pgd
2.32101e-159	0.815243	0.863	0.53	5.51403e-155	HBC	Tmed10
2.37793e-159	0.762364	0.932	0.648	5.64925e-155	HBC	Atox1
2.92402e-159	0.901127	0.656	0.283	6.94659e-155	HBC	Adam17
3.84187e-159	0.898459	0.755	0.375	9.12713e-155	HBC	Rab5c
4.17332e-159	0.987145	0.513	0.191	9.91455e-155	HBC	Naip2
5.5094e-159	1.04869	0.66	0.302	1.30887e-154	HBC	Azin1
6.25865e-159	0.999057	0.502	0.181	1.48687e-154	HBC	Pik3cb
1.87773e-157	0.976504	0.545	0.21	4.46093e-153	HBC	Tor3a
1.9345e-157	0.745687	0.616	0.259	4.5958e-153	HBC	Eea1
1.95627e-157	0.673565	0.937	0.724	4.64751e-153	HBC	Txn1
8.49702e-157	0.935254	0.803	0.454	2.01864e-152	HBC	Psmd8
3.75185e-156	0.850732	0.715	0.329	8.91327e-152	HBC	Csf2ra
1.23539e-155	0.804421	0.794	0.417	2.93491e-151	HBC	Rbpj
1.11906e-153	0.887696	0.815	0.491	2.65854e-149	HBC	Calm3
1.28669e-153	0.614799	0.965	0.842	3.05679e-149	HBC	Cfl1
1.12078e-151	0.758937	0.887	0.616	2.66264e-147	HBC	Rps27l
1.32885e-151	0.529249	0.933	0.545	3.15695e-147	HBC	Cebpb
8.97919e-151	0.627554	0.631	0.28	2.13319e-146	HBC	Rsad2
1.38554e-150	0.872196	0.678	0.314	3.29164e-146	HBC	Cnih4
2.22814e-150	0.820334	0.598	0.247	5.29339e-146	HBC	Mydgf
3.14163e-149	0.916141	0.562	0.227	7.46358e-145	HBC	Elk3
2.10388e-148	1.86491	0.85	0.55	4.99819e-144	HBC	Mt1
3.10671e-148	1.39476	0.754	0.446	7.3806e-144	HBC	Ccl6
5.14315e-147	0.716144	0.599	0.256	1.22186e-142	HBC	Ell2
9.73806e-147	0.548421	0.74	0.348	2.31347e-142	HBC	Gngt2
4.56911e-146	0.8628	0.763	0.394	1.08548e-141	HBC	Clic4
6.36383e-146	0.566682	0.999	0.998	1.51186e-141	HBC	Actb
3.09459e-145	0.908341	0.675	0.314	7.35183e-141	HBC	Cflar
7.29648e-143	0.87429	0.77	0.398	1.73342e-138	HBC	Pnp
1.47209e-142	0.696367	0.564	0.229	3.49724e-138	HBC	Oasl1
2.69728e-141	0.737525	0.884	0.601	6.40793e-137	HBC	Atp6v0e
9.07051e-141	0.835436	0.587	0.248	2.15488e-136	HBC	Arl8b
1.34098e-140	0.782985	0.797	0.439	3.18576e-136	HBC	Capns1
2.33551e-140	0.80278	0.671	0.315	5.54847e-136	HBC	Coro1c
2.97635e-140	0.919649	0.582	0.253	7.07092e-136	HBC	Znfx1
3.57936e-140	0.90702	0.596	0.267	8.50347e-136	HBC	Emc7
9.99715e-139	0.821551	0.751	0.391	2.37502e-134	HBC	Rab1a
1.04813e-138	0.900624	0.676	0.321	2.49004e-134	HBC	H2-Q7
3.50646e-138	0.913544	0.58	0.254	8.33029e-134	HBC	Arl1
1.77511e-136	0.740863	0.564	0.232	4.21712e-132	HBC	Atp6v0a1
4.254e-136	0.84585	0.5	0.197	1.01062e-131	HBC	Fam50a
4.95363e-136	0.753641	0.916	0.655	1.17683e-131	HBC	Sh3glb1
1.69993e-135	0.62577	0.548	0.221	4.03852e-131	HBC	Slc16a3
2.53357e-135	0.664866	0.66	0.294	6.01901e-131	HBC	Hip1
5.98431e-135	0.720506	0.58	0.24	1.42169e-130	HBC	Gch1
9.83941e-135	0.828255	0.793	0.443	2.33755e-130	HBC	Dync1i2
2.71635e-134	0.771271	0.526	0.21	6.45323e-130	HBC	Rragc
7.85112e-134	0.840391	0.788	0.467	1.86519e-129	HBC	Psmb5
1.81702e-132	0.698441	0.627	0.276	4.31669e-128	HBC	Oas3
2.3795e-132	0.847807	0.57	0.243	5.65297e-128	HBC	Plekho1
2.54703e-132	0.853601	0.596	0.267	6.05098e-128	HBC	Asah1
2.94426e-132	0.912533	0.754	0.411	6.99467e-128	HBC	Hif1a
9.06942e-132	0.69948	0.662	0.3	2.15462e-127	HBC	Irf2bp2
5.02455e-130	0.770985	0.566	0.24	1.19368e-125	HBC	Psmc1
6.87349e-129	0.847833	0.531	0.223	1.63293e-124	HBC	Tmem219
1.0452e-128	0.569545	0.97	0.842	2.48309e-124	HBC	Ubc
1.50843e-128	0.547119	0.968	0.796	3.58357e-124	HBC	Sem1
2.80107e-128	0.766813	0.695	0.349	6.6545e-124	HBC	Ube2a
3.89244e-128	0.763978	0.8	0.461	9.24726e-124	HBC	Snx5
2.43691e-127	1.37214	0.598	0.315	5.78936e-123	HBC	Cyb5a
4.19773e-127	0.52339	0.974	0.882	9.97255e-123	HBC	Pfn1
4.89518e-127	0.956963	0.649	0.321	1.16295e-122	HBC	Cdk14
1.41228e-126	0.785903	0.687	0.344	3.35515e-122	HBC	Hk2
1.69797e-126	0.680816	0.818	0.47	4.03387e-122	HBC	Itgb2
4.5334e-126	0.803449	0.638	0.305	1.077e-121	HBC	Atp6v1d
5.28684e-126	0.960403	0.584	0.265	1.25599e-121	HBC	Tgfbr1
5.60799e-126	0.765366	0.738	0.396	1.33229e-121	HBC	Ap2s1
1.61859e-125	0.9709	0.685	0.354	3.84527e-121	HBC	Srgap2
4.96139e-125	0.794286	0.662	0.324	1.17868e-120	HBC	Nmt1
1.53403e-124	0.583397	0.599	0.258	3.64438e-120	HBC	Pla2g7
5.63989e-124	0.791833	0.621	0.293	1.33987e-119	HBC	Ugp2
2.51012e-123	0.55868	0.97	0.614	5.9633e-119	HBC	Ifitm3
1.87442e-122	0.725208	0.73	0.384	4.45306e-118	HBC	Psma6
3.0693e-122	0.790879	0.828	0.503	7.29173e-118	HBC	BC005537
2.33171e-121	0.751079	0.626	0.294	5.53945e-117	HBC	Casp8
3.17342e-121	0.757085	0.512	0.212	7.53909e-117	HBC	Sirt2
5.63294e-121	0.684552	0.553	0.242	1.33822e-116	HBC	Atxn1
6.22405e-121	0.737503	0.587	0.263	1.47865e-116	HBC	Eif4e
1.57403e-120	0.841852	0.516	0.227	3.73942e-116	HBC	Ifit3
2.12432e-120	0.687724	0.526	0.222	5.04674e-116	HBC	Usp18
2.15499e-120	0.838633	0.505	0.211	5.11961e-116	HBC	AI413582
3.02351e-120	0.874391	0.525	0.232	7.18295e-116	HBC	Colgalt1
6.84044e-120	0.742473	0.619	0.295	1.62508e-115	HBC	Snrnp27
2.21306e-119	0.842412	0.765	0.433	5.25758e-115	HBC	Aff1
3.25071e-119	0.708018	0.832	0.522	7.72271e-115	HBC	Canx
3.69166e-119	0.744267	0.563	0.245	8.77028e-115	HBC	Rhob
2.17789e-118	0.742136	0.662	0.327	5.17402e-114	HBC	Rftn1
2.75576e-118	0.695079	0.905	0.672	6.54686e-114	HBC	Rbms1
1.32301e-117	0.894927	0.638	0.325	3.14308e-113	HBC	Plec
9.14359e-117	0.767468	0.886	0.585	2.17224e-112	HBC	Ucp2
1.11956e-116	0.762336	0.537	0.234	2.65973e-112	HBC	Mvp
1.83444e-116	0.706176	0.726	0.4	4.35808e-112	HBC	Fkbp1a
4.98754e-116	0.708353	0.876	0.587	1.18489e-111	HBC	Arl6ip1
5.09246e-116	0.77777	0.693	0.357	1.20981e-111	HBC	B4galt5
1.37966e-115	0.712028	0.64	0.306	3.27766e-111	HBC	Ifnar2
1.743e-115	0.723939	0.645	0.319	4.14085e-111	HBC	Lamtor5
5.37997e-115	0.720958	0.688	0.353	1.27812e-110	HBC	Dynlrb1
8.75668e-115	0.688111	0.829	0.507	2.08032e-110	HBC	Hn1
1.17899e-114	0.718318	0.599	0.279	2.80093e-110	HBC	Rgs10
1.63161e-114	0.623047	0.679	0.347	3.87621e-110	HBC	Gsn
1.68794e-114	0.697938	0.565	0.256	4.01003e-110	HBC	Atp2a2
5.83905e-114	0.707966	0.689	0.351	1.38718e-109	HBC	Vps35
1.28029e-113	0.736908	0.504	0.215	3.04158e-109	HBC	Fam96b
6.88221e-113	0.697805	0.823	0.493	1.63501e-108	HBC	Tapbp
9.88994e-113	0.696526	0.708	0.368	2.34955e-108	HBC	Lamtor1
1.33226e-112	0.64102	0.752	0.408	3.16505e-108	HBC	Atp6v0d1
2.23721e-112	0.752851	0.804	0.492	5.31495e-108	HBC	Mtpn
3.22807e-112	0.851369	0.672	0.34	7.66894e-108	HBC	Pid1
1.73629e-111	0.680005	0.75	0.413	4.12492e-107	HBC	P4hb
6.12228e-111	0.78725	0.578	0.274	1.45447e-106	HBC	Edem1
9.06887e-111	0.558311	0.993	0.979	2.15449e-106	HBC	H3f3b
1.16548e-110	0.691942	0.842	0.517	2.76882e-106	HBC	Ahnak
1.59712e-110	0.923561	0.8	0.574	3.79427e-106	HBC	S100a10
4.70574e-110	0.745802	0.569	0.26	1.11794e-105	HBC	Dnajb11
1.0353e-109	0.733007	0.579	0.275	2.45957e-105	HBC	2810428I15Rik
1.67989e-109	0.864219	0.585	0.293	3.9909e-105	HBC	Kmt5a
7.47399e-109	0.67259	0.725	0.408	1.7756e-104	HBC	Ndufc1
9.33305e-108	0.683849	0.516	0.225	2.21725e-103	HBC	Mapk6
1.11632e-107	0.658217	0.598	0.288	2.65203e-103	HBC	Ubash3b
1.55034e-107	0.662347	0.593	0.281	3.68314e-103	HBC	Ndufb6
6.94728e-107	0.685981	0.674	0.346	1.65046e-102	HBC	Psmd2
1.34196e-106	0.651933	0.581	0.27	3.1881e-102	HBC	Psmc2
3.21757e-106	0.68176	0.689	0.359	7.64399e-102	HBC	Selenos
4.09659e-106	0.562298	0.671	0.338	9.73226e-102	HBC	Fnip1
4.40758e-106	0.59693	0.632	0.305	1.04711e-101	HBC	Psmc5
1.63785e-105	0.629725	0.876	0.591	3.89104e-101	HBC	Arhgdia
5.2507e-105	0.626123	0.753	0.429	1.24741e-100	HBC	Ifrd1
5.25367e-105	0.620121	0.637	0.316	1.24812e-100	HBC	Psmd7
1.19876e-104	0.59905	0.859	0.535	2.8479e-100	HBC	Rnf213
5.9933e-104	0.675571	0.681	0.358	1.42383e-99	HBC	Hsbp1
1.07976e-103	0.675267	0.595	0.285	2.56517e-99	HBC	Ap2m1
2.9072e-103	0.686706	0.734	0.428	6.90663e-99	HBC	Ndufb8
7.30595e-103	0.576631	0.613	0.296	1.73567e-98	HBC	Pde7b
1.35803e-102	0.525463	0.888	0.61	3.22628e-98	HBC	Klf6
1.53415e-102	0.788934	0.543	0.256	3.64469e-98	HBC	Hipk2
2.11489e-102	0.72647	0.513	0.231	5.02434e-98	HBC	Hcfc1r1
2.47067e-102	0.606082	0.831	0.499	5.86956e-98	HBC	Snx3
4.02009e-102	0.592267	0.872	0.566	9.55053e-98	HBC	Mrpl52
6.97731e-102	0.539795	0.904	0.703	1.6576e-97	HBC	Elob
7.76311e-102	0.715183	0.703	0.39	1.84428e-97	HBC	Higd1a
1.26533e-101	0.702079	0.637	0.324	3.00605e-97	HBC	Cope
1.20952e-100	0.63753	0.645	0.323	2.87345e-96	HBC	Psmd11
1.50012e-100	0.568457	0.875	0.59	3.56384e-96	HBC	Edf1
3.1138e-100	0.577194	0.893	0.615	7.39746e-96	HBC	Tmbim6
3.31267e-100	0.640538	0.687	0.37	7.86991e-96	HBC	Tuba1b
1.38439e-99	0.625465	0.621	0.308	3.28889e-95	HBC	Mien1
1.43397e-99	0.650153	0.575	0.274	3.40668e-95	HBC	Mrps18c
2.27691e-99	0.776917	0.513	0.238	5.40926e-95	HBC	Ifnar1
2.45254e-99	0.566032	0.897	0.671	5.8265e-95	HBC	Dynll1
4.25361e-99	0.663752	0.806	0.488	1.01053e-94	HBC	Prelid1
6.57611e-99	0.74986	0.712	0.423	1.56229e-94	HBC	Lamtor4
3.55349e-98	0.629307	0.622	0.311	8.44202e-94	HBC	Hmox2
7.20753e-98	0.566214	0.752	0.421	1.71229e-93	HBC	Emilin2
4.58176e-97	0.634361	0.566	0.269	1.08849e-92	HBC	Stat2
7.35845e-97	0.601232	0.556	0.261	1.74815e-92	HBC	Serinc1
2.42505e-96	0.559939	0.859	0.527	5.76119e-92	HBC	Tgfb1
2.49505e-96	0.672216	0.543	0.257	5.92749e-92	HBC	H2-T22
2.53517e-96	0.73834	0.534	0.253	6.02281e-92	HBC	Esyt1
2.61556e-96	0.668553	0.727	0.408	6.21379e-92	HBC	Pdia3
3.16847e-96	0.684792	0.564	0.271	7.52733e-92	HBC	Aup1
7.33439e-96	0.526273	0.757	0.439	1.74243e-91	HBC	Txndc17
1.21827e-95	0.584937	0.796	0.495	2.89424e-91	HBC	Uqcrb
2.04907e-95	0.626484	0.843	0.502	4.86797e-91	HBC	Lst1
3.01542e-95	0.653687	0.566	0.274	7.16373e-91	HBC	0610012G03Rik
4.48647e-95	0.522164	0.649	0.329	1.06585e-90	HBC	Atp6ap2
1.91767e-94	0.61552	0.764	0.441	4.55582e-90	HBC	Bag1
5.59597e-94	0.657893	0.574	0.282	1.32944e-89	HBC	Rnpep
6.92166e-94	0.667932	0.776	0.482	1.64438e-89	HBC	Lpp
5.77892e-93	0.767292	0.916	0.739	1.3729e-88	HBC	Hspa5
6.68034e-93	0.564831	0.811	0.51	1.58705e-88	HBC	Psma2
8.98166e-93	0.638649	0.623	0.319	2.13377e-88	HBC	Crlf2
2.95185e-91	0.552169	0.516	0.24	7.0127e-87	HBC	Wdfy3
7.19653e-91	0.538531	0.76	0.431	1.70968e-86	HBC	Snx2
1.122e-90	0.652059	0.598	0.303	2.66554e-86	HBC	Coro2a
8.15251e-90	0.595258	0.628	0.328	1.93679e-85	HBC	Dnajc15
1.11993e-89	0.661683	0.699	0.386	2.66062e-85	HBC	Psmb10
1.31954e-89	0.547778	0.779	0.47	3.13483e-85	HBC	Zmiz1
2.35671e-89	0.561444	0.513	0.237	5.59884e-85	HBC	Nras
2.36363e-89	0.639438	0.639	0.339	5.61529e-85	HBC	Ndufv3
2.39687e-89	0.740209	0.516	0.25	5.69425e-85	HBC	Cd180
3.85823e-89	0.560912	0.584	0.29	9.16599e-85	HBC	Ndufa12
4.44663e-89	0.581624	0.732	0.416	1.05639e-84	HBC	Ywhag
5.28216e-88	0.60292	0.645	0.341	1.25488e-83	HBC	Ifi35
5.84859e-88	0.577848	0.847	0.559	1.38945e-83	HBC	Reep5
7.67226e-88	0.582609	0.511	0.238	1.8227e-83	HBC	Mapk3
9.62965e-88	0.609865	0.639	0.337	2.28772e-83	HBC	Sptlc2
2.47106e-87	0.702058	0.549	0.275	5.8705e-83	HBC	Phf11b
2.72565e-87	0.58545	0.573	0.283	6.47533e-83	HBC	Surf4
4.78456e-87	0.566434	0.767	0.446	1.13667e-82	HBC	Psme2
6.79193e-87	0.708722	0.728	0.429	1.61356e-82	HBC	Ifi209
9.15708e-87	0.616689	0.609	0.317	2.17545e-82	HBC	Sdhb
1.26539e-86	0.584797	0.653	0.351	3.0062e-82	HBC	Uqcc2
1.28607e-85	0.55132	0.649	0.342	3.05531e-81	HBC	Aldh2
1.48052e-85	0.544788	0.83	0.574	3.51727e-81	HBC	Atp5g1
1.52025e-85	0.578078	0.8	0.505	3.61166e-81	HBC	Arid5b
2.01284e-85	0.555057	0.856	0.62	4.7819e-81	HBC	Cotl1
2.04141e-85	0.681873	0.571	0.298	4.84978e-81	HBC	Fam96a
2.10718e-85	0.705162	0.603	0.334	5.00602e-81	HBC	Anxa1
3.14798e-85	0.555383	0.695	0.39	7.47866e-81	HBC	Cycs
7.39694e-85	0.566854	0.565	0.284	1.75729e-80	HBC	Slirp
2.8681e-84	0.740177	0.504	0.247	6.81373e-80	HBC	Ifi213
3.31129e-84	0.540672	0.63	0.327	7.86663e-80	HBC	Snx6
4.1915e-84	0.529016	0.836	0.542	9.95775e-80	HBC	Psmb4
4.62517e-84	0.534114	0.516	0.247	1.0988e-79	HBC	Lrrc59
9.57544e-84	0.629843	0.554	0.278	2.27484e-79	HBC	Gltp
1.0351e-83	0.55309	0.618	0.319	2.45909e-79	HBC	Psmd14
1.3162e-83	0.559885	0.525	0.252	3.12688e-79	HBC	Tmem208
2.22801e-83	0.576827	0.581	0.296	5.29307e-79	HBC	Spcs1
3.37088e-83	0.695564	0.579	0.302	8.0082e-79	HBC	Itgav
5.8963e-83	0.564723	0.758	0.459	1.40078e-78	HBC	1810037I17Rik
1.62898e-82	0.549506	0.61	0.314	3.86998e-78	HBC	Rpn2
5.84521e-82	0.605166	0.662	0.374	1.38865e-77	HBC	Mgat5
1.1535e-81	0.543874	0.672	0.373	2.74037e-77	HBC	Psmc3
4.91304e-81	0.528023	0.56	0.28	1.16719e-76	HBC	BC031181
7.23211e-81	0.704985	0.529	0.266	1.71813e-76	HBC	Clec4a3
1.67896e-80	0.550683	0.685	0.39	3.9887e-76	HBC	Selenof
1.68857e-80	0.572	0.507	0.246	4.01154e-76	HBC	Eif1ax
1.92554e-80	0.613319	0.595	0.316	4.5745e-76	HBC	Ano6
1.53066e-79	0.513557	0.586	0.307	3.63639e-75	HBC	Npepps
2.18076e-79	0.580862	0.73	0.423	5.18083e-75	HBC	Dync1h1
2.24746e-79	0.505465	0.832	0.543	5.3393e-75	HBC	Ube2l3
2.44459e-79	0.60212	0.576	0.3	5.8076e-75	HBC	Scamp2
2.7907e-79	0.576368	0.725	0.426	6.62987e-75	HBC	Dstn
2.88566e-79	0.517389	0.684	0.378	6.85545e-75	HBC	Rala
3.07051e-79	0.523359	0.867	0.596	7.29461e-75	HBC	Atp6v1f
4.90774e-79	0.559693	0.648	0.346	1.16593e-74	HBC	Ifngr2
6.60492e-79	0.503832	0.867	0.597	1.56913e-74	HBC	Cox5b
2.45205e-78	0.522908	0.676	0.374	5.82534e-74	HBC	Cmpk1
2.69859e-78	0.516559	0.775	0.486	6.41103e-74	HBC	Vdac2
6.60215e-78	0.615539	0.529	0.269	1.56847e-73	HBC	Arl4c
8.70581e-77	0.538483	0.548	0.278	2.06824e-72	HBC	Trappc4
1.42709e-74	0.527269	0.742	0.452	3.39034e-70	HBC	Psmb3
1.80818e-74	0.510961	0.855	0.576	4.29568e-70	HBC	Vamp8
1.89875e-73	0.537631	0.53	0.269	4.51085e-69	HBC	Etfb
1.01941e-72	0.588136	0.57	0.306	2.42182e-68	HBC	Rpn1
2.24573e-72	0.512383	0.687	0.391	5.33518e-68	HBC	Tmem160
1.41127e-71	0.50109	0.816	0.527	3.35274e-67	HBC	Rab14
2.87294e-68	0.554943	0.738	0.447	6.82524e-64	HBC	Vmp1
4.29549e-68	0.501213	0.788	0.507	1.02048e-63	HBC	Taf10
4.31402e-67	0.583325	0.561	0.314	1.02488e-62	HBC	Degs1
6.79215e-67	0.506513	0.674	0.402	1.61361e-62	HBC	Ier3ip1
4.01605e-63	0.544634	0.554	0.303	9.54094e-59	HBC	Coro1b
1.44478e-62	0.505378	0.699	0.435	3.43236e-58	HBC	Lamtor2
1.1294e-60	0.545832	0.613	0.354	2.68311e-56	HBC	Manf
0	5.1414	0.534	0.013	0	Proliferating HBC	Mgl2
0	4.96595	0.769	0.009	0	Proliferating HBC	Fcrls
0	4.89937	0.898	0.062	0	Proliferating HBC	Mrc1
0	4.01846	0.508	0.015	0	Proliferating HBC	Gas6
0	2.81808	0.705	0.063	0	Proliferating HBC	Rab3il1
2.31765e-268	3.99646	0.697	0.082	5.50604e-264	Proliferating HBC	C1qc
3.9073e-266	3.83983	0.72	0.087	9.28258e-262	Proliferating HBC	C1qa
1.46287e-252	3.62419	0.765	0.105	3.47534e-248	Proliferating HBC	C1qb
2.52724e-236	3.17014	0.917	0.16	6.00396e-232	Proliferating HBC	Dab2
8.98554e-194	2.92384	0.557	0.065	2.13469e-189	Proliferating HBC	Psd3
1.65248e-158	2.3994	0.72	0.129	3.92579e-154	Proliferating HBC	Ccnd1
1.1467e-155	2.41754	0.504	0.066	2.72421e-151	Proliferating HBC	Rnase4
8.2625e-154	3.39662	0.53	0.076	1.96292e-149	Proliferating HBC	Plxdc2
9.80067e-152	2.45074	0.795	0.173	2.32834e-147	Proliferating HBC	Frmd4b
1.81428e-149	1.84252	0.614	0.096	4.31018e-145	Proliferating HBC	B4galt6
5.23973e-149	2.77535	0.519	0.075	1.2448e-144	Proliferating HBC	Hpgds
1.08885e-146	2.38611	0.75	0.163	2.58678e-142	Proliferating HBC	Cfp
7.63901e-142	2.05971	0.595	0.098	1.8148e-137	Proliferating HBC	Dok2
2.80287e-138	3.4977	0.606	0.12	6.65879e-134	Proliferating HBC	Stab1
4.3832e-136	2.20196	0.595	0.1	1.04132e-131	Proliferating HBC	Cd81
6.69789e-136	2.27017	0.742	0.158	1.59122e-131	Proliferating HBC	Hdac9
2.2491e-129	1.99498	0.595	0.106	5.34319e-125	Proliferating HBC	Camk1
3.59898e-128	2.07755	0.511	0.079	8.5501e-124	Proliferating HBC	Nrp2
2.88694e-126	1.81457	0.773	0.176	6.8585e-122	Proliferating HBC	Clec4a2
1.36104e-124	2.14846	0.644	0.126	3.23343e-120	Proliferating HBC	Fcgrt
7.40433e-124	1.82469	0.644	0.126	1.75905e-119	Proliferating HBC	Tubb2a
7.47896e-114	1.75684	0.587	0.11	1.77678e-109	Proliferating HBC	Cd200r1
3.46101e-113	2.36479	0.576	0.112	8.22233e-109	Proliferating HBC	Itsn1
1.33201e-112	1.90642	0.716	0.165	3.16446e-108	Proliferating HBC	Timp2
5.09337e-111	1.69043	0.538	0.095	1.21003e-106	Proliferating HBC	Cysltr1
4.26758e-109	2.38822	0.542	0.102	1.01385e-104	Proliferating HBC	Tanc2
6.67896e-105	1.59828	0.769	0.199	1.58672e-100	Proliferating HBC	Comt
3.63315e-103	1.70976	0.553	0.105	8.63127e-99	Proliferating HBC	Zfp704
7.53278e-101	1.64851	0.674	0.157	1.78956e-96	Proliferating HBC	Shtn1
1.06434e-100	2.05978	0.792	0.243	2.52855e-96	Proliferating HBC	Ckb
1.20382e-100	1.81635	0.572	0.117	2.85992e-96	Proliferating HBC	Sbf2
1.23087e-100	2.43696	0.701	0.202	2.92418e-96	Proliferating HBC	Stmn1
2.59391e-99	3.55878	0.659	0.184	6.16235e-95	Proliferating HBC	Pf4
1.71951e-98	1.96214	0.542	0.109	4.08503e-94	Proliferating HBC	Rnf150
3.72416e-98	2.58547	0.693	0.193	8.84748e-94	Proliferating HBC	Wwp1
1.25902e-97	1.7894	0.777	0.218	2.99106e-93	Proliferating HBC	Tbxas1
2.2708e-97	1.84568	0.947	0.441	5.39473e-93	Proliferating HBC	Ctsc
5.6054e-97	1.6352	0.614	0.135	1.33167e-92	Proliferating HBC	Clcn5
2.28826e-95	1.67493	0.674	0.165	5.43622e-91	Proliferating HBC	Dhrs3
2.68972e-95	1.55352	0.515	0.098	6.38997e-91	Proliferating HBC	Cttnbp2nl
1.1996e-93	3.07333	0.636	0.192	2.84989e-89	Proliferating HBC	Maf
1.46208e-93	1.57404	0.557	0.116	3.47346e-89	Proliferating HBC	Pltp
2.93971e-92	1.44791	0.553	0.114	6.98387e-88	Proliferating HBC	Sh3pxd2b
1.06108e-91	1.74678	0.652	0.162	2.5208e-87	Proliferating HBC	Gatm
2.92887e-91	1.32573	0.667	0.16	6.95812e-87	Proliferating HBC	Axl
8.35933e-90	1.57239	0.883	0.317	1.98593e-85	Proliferating HBC	Rgs10
1.54372e-88	1.56009	0.606	0.14	3.66743e-84	Proliferating HBC	Adam15
3.3369e-88	1.59876	0.527	0.11	7.92748e-84	Proliferating HBC	Cks1b
2.6439e-86	1.60019	0.511	0.107	6.28111e-82	Proliferating HBC	Tnfrsf11a
5.23011e-86	1.71932	0.61	0.146	1.24252e-81	Proliferating HBC	Gna12
8.22664e-85	1.37633	0.697	0.18	1.9544e-80	Proliferating HBC	C3ar1
1.55709e-84	2.32475	0.534	0.127	3.69917e-80	Proliferating HBC	Ms4a7
1.03913e-83	1.60439	0.652	0.166	2.46867e-79	Proliferating HBC	Man1c1
1.8022e-83	1.84792	0.75	0.246	4.28149e-79	Proliferating HBC	Aif1
1.16471e-81	1.4895	0.64	0.17	2.767e-77	Proliferating HBC	Lpl
1.30374e-81	1.54582	0.955	0.44	3.0973e-77	Proliferating HBC	Hexa
3.33526e-81	1.8978	0.591	0.153	7.92358e-77	Proliferating HBC	Trem2
4.72736e-81	1.64525	0.678	0.189	1.12308e-76	Proliferating HBC	Sdf2l1
8.32841e-81	1.42095	0.534	0.119	1.97858e-76	Proliferating HBC	Zfp703
3.12072e-80	1.61822	0.712	0.206	7.41389e-76	Proliferating HBC	Zfhx3
5.31325e-80	1.57917	0.924	0.409	1.26227e-75	Proliferating HBC	Ehd4
5.3134e-80	1.43728	0.591	0.146	1.26231e-75	Proliferating HBC	Idh2
1.32493e-78	1.2432	0.701	0.189	3.14763e-74	Proliferating HBC	Luzp1
2.34217e-78	1.57953	0.576	0.144	5.56429e-74	Proliferating HBC	Snx24
5.7815e-78	1.35368	0.621	0.157	1.37351e-73	Proliferating HBC	P2ry6
1.19192e-77	1.34057	0.716	0.206	2.83165e-73	Proliferating HBC	Dpysl2
8.24589e-77	1.51168	0.5	0.111	1.95898e-72	Proliferating HBC	Incenp
1.21353e-76	1.2117	0.508	0.11	2.88298e-72	Proliferating HBC	Lrp12
6.32483e-76	1.36695	0.583	0.147	1.50259e-71	Proliferating HBC	Daglb
1.28882e-75	1.22943	0.633	0.164	3.06184e-71	Proliferating HBC	Stard3nl
5.46731e-75	1.57114	0.58	0.148	1.29887e-70	Proliferating HBC	Pvt1
1.43551e-74	1.44558	0.542	0.129	3.41035e-70	Proliferating HBC	Trf
1.78023e-74	1.29794	0.962	0.559	4.22929e-70	Proliferating HBC	Atpif1
1.17383e-73	1.48165	0.625	0.167	2.78868e-69	Proliferating HBC	Atp13a2
1.21233e-73	1.49647	0.598	0.157	2.88013e-69	Proliferating HBC	Dock1
1.88309e-73	1.42221	0.667	0.194	4.47365e-69	Proliferating HBC	Tmem176b
3.88044e-73	1.47431	0.89	0.376	9.21877e-69	Proliferating HBC	Ptms
1.23102e-72	1.5311	0.735	0.231	2.92454e-68	Proliferating HBC	Nrp1
2.56957e-72	2.04422	0.583	0.162	6.10453e-68	Proliferating HBC	Aoah
3.99305e-72	1.17267	0.629	0.165	9.4863e-68	Proliferating HBC	Fgd2
4.42948e-72	1.23065	0.621	0.166	1.05231e-67	Proliferating HBC	Nenf
9.38923e-72	1.26594	0.549	0.133	2.2306e-67	Proliferating HBC	Pak1
1.29969e-71	1.42435	0.958	0.486	3.08768e-67	Proliferating HBC	Grn
3.07816e-70	1.33574	0.985	0.74	7.31279e-66	Proliferating HBC	Clta
4.51072e-70	1.37426	0.788	0.272	1.07161e-65	Proliferating HBC	Wdfy3
5.9638e-69	1.24632	0.739	0.23	1.41682e-64	Proliferating HBC	Arhgap18
4.83919e-68	1.28007	0.909	0.392	1.14965e-63	Proliferating HBC	Tmem256
6.26386e-68	1.41564	0.591	0.161	1.48811e-63	Proliferating HBC	Tmem176a
3.06639e-67	1.0377	0.542	0.132	7.28482e-63	Proliferating HBC	Anapc15
3.64824e-67	1.23524	0.841	0.297	8.66712e-63	Proliferating HBC	Sdc3
4.00188e-67	2.0021	0.667	0.229	9.50728e-63	Proliferating HBC	Adgre1
5.67909e-67	1.31999	0.848	0.321	1.34918e-62	Proliferating HBC	Fkbp2
2.43336e-66	3.36567	0.705	0.285	5.78094e-62	Proliferating HBC	Selenop
2.83613e-65	1.16707	0.557	0.145	6.73779e-61	Proliferating HBC	Nagk
6.11476e-65	1.22096	0.564	0.148	1.45268e-60	Proliferating HBC	Uap1l1
7.2151e-65	1.78934	0.678	0.219	1.71409e-60	Proliferating HBC	Tmcc3
8.27313e-65	1.53792	0.523	0.138	1.96545e-60	Proliferating HBC	Smc2
9.67662e-65	1.05667	0.981	0.805	2.29888e-60	Proliferating HBC	Ybx1
2.17163e-64	1.66211	0.852	0.364	5.15914e-60	Proliferating HBC	Snx6
2.84725e-64	1.52627	0.86	0.41	6.76422e-60	Proliferating HBC	Tuba1b
3.60177e-64	1.47164	0.773	0.286	8.55672e-60	Proliferating HBC	Eps8
4.72115e-64	1.31881	0.64	0.19	1.1216e-59	Proliferating HBC	Ap1b1
1.01205e-63	1.17115	0.534	0.137	2.40432e-59	Proliferating HBC	Renbp
1.13629e-63	1.37436	0.739	0.268	2.69948e-59	Proliferating HBC	Colgalt1
1.94536e-63	1.27283	0.614	0.18	4.6216e-59	Proliferating HBC	Gas7
2.55567e-63	1.22752	0.746	0.251	6.0715e-59	Proliferating HBC	Gusb
2.64621e-63	1.48864	0.928	0.467	6.2866e-59	Proliferating HBC	Rbpj
3.57761e-63	1.30354	0.723	0.246	8.49933e-59	Proliferating HBC	Oxct1
2.74543e-62	0.984875	0.992	0.903	6.52231e-58	Proliferating HBC	Ppia
3.70173e-62	0.993863	0.621	0.18	8.79421e-58	Proliferating HBC	Creb5
9.71733e-61	1.35224	0.795	0.31	2.30855e-56	Proliferating HBC	0610012G03Rik
1.63656e-60	1.18527	0.981	0.698	3.88797e-56	Proliferating HBC	Hsp90b1
4.39689e-60	0.627858	0.583	0.156	1.04457e-55	Proliferating HBC	Blnk
2.37459e-59	1.19955	0.598	0.175	5.64132e-55	Proliferating HBC	Dnase2a
6.33337e-58	1.05436	0.542	0.147	1.50462e-53	Proliferating HBC	Wdr18
6.76486e-58	1.07462	0.742	0.252	1.60713e-53	Proliferating HBC	Pepd
8.33981e-58	1.21799	0.648	0.209	1.98129e-53	Proliferating HBC	Tpp1
1.22298e-57	1.01801	0.538	0.145	2.90543e-53	Proliferating HBC	1500011K16Rik
2.45496e-57	1.35747	0.818	0.336	5.83226e-53	Proliferating HBC	Myo5a
2.51352e-57	1.09794	0.693	0.223	5.97137e-53	Proliferating HBC	Commd1
5.56224e-57	1.03929	0.803	0.308	1.32142e-52	Proliferating HBC	Mtss1
5.91592e-57	1.09656	0.943	0.433	1.40545e-52	Proliferating HBC	Ly86
5.95684e-57	1.24973	0.818	0.329	1.41517e-52	Proliferating HBC	Ap2a2
6.15044e-57	1.10948	0.629	0.194	1.46116e-52	Proliferating HBC	Prdx4
1.76348e-56	1.35084	0.61	0.195	4.1895e-52	Proliferating HBC	Sash1
7.32298e-56	0.952978	0.515	0.137	1.73972e-51	Proliferating HBC	Nudt9
7.6925e-56	1.44258	0.5	0.142	1.82751e-51	Proliferating HBC	Mcm3
8.23248e-56	0.929926	0.527	0.142	1.95579e-51	Proliferating HBC	Dock7
1.03388e-55	0.980109	0.852	0.35	2.4562e-51	Proliferating HBC	Kctd12
1.58635e-55	1.40987	0.545	0.161	3.76869e-51	Proliferating HBC	Dse
2.65254e-55	1.13016	0.761	0.281	6.30164e-51	Proliferating HBC	Cenpx
6.30521e-55	1.17545	0.61	0.192	1.49793e-50	Proliferating HBC	Ccr5
1.32281e-54	1.07023	0.504	0.136	3.1426e-50	Proliferating HBC	Mfsd12
1.9908e-54	1.05514	0.871	0.38	4.72954e-50	Proliferating HBC	Fcgr3
2.15749e-54	1.15022	0.78	0.297	5.12555e-50	Proliferating HBC	Abhd12
4.21069e-54	0.9618	0.667	0.212	1.00033e-49	Proliferating HBC	Slc29a3
8.40285e-54	1.64548	0.701	0.281	1.99626e-49	Proliferating HBC	Blvrb
1.56548e-53	1.18585	0.705	0.248	3.71912e-49	Proliferating HBC	Myo9a
1.97599e-53	1.05961	0.788	0.299	4.69437e-49	Proliferating HBC	Etfb
4.84383e-53	1.09933	0.966	0.573	1.15075e-48	Proliferating HBC	Marcks
6.48717e-53	1.04981	0.78	0.293	1.54116e-48	Proliferating HBC	Tep1
7.85947e-53	1.24434	0.792	0.324	1.86717e-48	Proliferating HBC	Ap2m1
1.09267e-52	0.781863	0.636	0.197	2.59585e-48	Proliferating HBC	Dctpp1
2.16939e-52	0.954913	0.595	0.182	5.15383e-48	Proliferating HBC	Anxa3
2.27126e-52	0.976125	0.659	0.213	5.39584e-48	Proliferating HBC	Cuedc2
3.89595e-52	1.06648	0.598	0.189	9.25561e-48	Proliferating HBC	Blvra
6.73826e-52	1.05318	0.644	0.217	1.60081e-47	Proliferating HBC	Cdk4
8.78427e-52	1.06404	0.67	0.232	2.08688e-47	Proliferating HBC	Mrpl28
1.13988e-51	1.03215	0.58	0.176	2.70801e-47	Proliferating HBC	Pea15a
1.25392e-51	1.04174	0.746	0.274	2.97893e-47	Proliferating HBC	Atp6v0a1
1.49502e-51	0.97479	0.617	0.192	3.55171e-47	Proliferating HBC	Wls
2.78318e-51	1.12782	0.898	0.412	6.612e-47	Proliferating HBC	Nucks1
7.49521e-51	1.00699	0.777	0.292	1.78064e-46	Proliferating HBC	Mydgf
7.97941e-51	1.04876	0.773	0.295	1.89567e-46	Proliferating HBC	Cndp2
1.01979e-50	1.15629	0.924	0.588	2.42272e-46	Proliferating HBC	Smdt1
1.17988e-50	0.950569	0.985	0.648	2.80304e-46	Proliferating HBC	Ctsz
1.63484e-50	1.17005	0.519	0.153	3.88389e-46	Proliferating HBC	Spred1
3.0527e-50	1.43439	0.561	0.184	7.25231e-46	Proliferating HBC	Serpinb6a
3.7053e-50	0.834146	0.977	0.859	8.80267e-46	Proliferating HBC	Cfl1
4.44403e-50	1.01331	0.598	0.186	1.05577e-45	Proliferating HBC	Aldh9a1
1.04204e-49	0.86025	0.617	0.194	2.47557e-45	Proliferating HBC	Lrmp
1.54953e-49	1.24631	0.962	0.567	3.68123e-45	Proliferating HBC	Bst2
2.62252e-49	1.10902	0.568	0.181	6.23032e-45	Proliferating HBC	Raph1
2.83552e-49	0.998172	0.621	0.204	6.73635e-45	Proliferating HBC	Sdhc
3.3507e-49	1.00452	0.67	0.233	7.96027e-45	Proliferating HBC	Anapc11
3.43907e-49	0.77003	0.739	0.261	8.17021e-45	Proliferating HBC	Ms4a6d
3.94131e-49	1.04161	0.686	0.241	9.36337e-45	Proliferating HBC	Mfsd1
4.18141e-49	1.1015	0.814	0.339	9.93379e-45	Proliferating HBC	Aplp2
4.73416e-49	1.30774	0.89	0.474	1.12469e-44	Proliferating HBC	Snx2
4.84466e-49	0.889655	0.629	0.203	1.15095e-44	Proliferating HBC	Tmem261
4.9467e-49	1.89346	0.731	0.328	1.17519e-44	Proliferating HBC	Slc9a9
5.82485e-49	0.778716	1	0.995	1.38381e-44	Proliferating HBC	Tmsb4x
7.26504e-49	1.00571	0.731	0.273	1.72596e-44	Proliferating HBC	Akr1b3
8.52783e-49	1.12694	0.644	0.221	2.02596e-44	Proliferating HBC	Tmem106a
1.14264e-48	1.11457	0.693	0.255	2.71458e-44	Proliferating HBC	Bin1
1.39129e-48	1.28981	0.795	0.38	3.30528e-44	Proliferating HBC	Lgmn
1.43149e-48	1.09712	0.943	0.533	3.4008e-44	Proliferating HBC	Akr1a1
2.22516e-48	1.07674	0.807	0.333	5.28631e-44	Proliferating HBC	Scamp2
2.59614e-48	0.990728	0.966	0.608	6.16766e-44	Proliferating HBC	Erp29
4.00882e-48	0.825384	0.568	0.172	9.52375e-44	Proliferating HBC	Acat1
4.19354e-48	0.83702	0.648	0.215	9.96259e-44	Proliferating HBC	Gbp7
4.67101e-48	1.01883	0.519	0.156	1.10969e-43	Proliferating HBC	S100a1
5.37468e-48	1.02263	0.795	0.308	1.27686e-43	Proliferating HBC	Asah1
8.316e-48	0.936256	0.511	0.152	1.97563e-43	Proliferating HBC	Itpripl2
1.59972e-47	0.948972	0.523	0.157	3.80046e-43	Proliferating HBC	Gnpda1
2.83573e-47	0.823009	0.822	0.316	6.73684e-43	Proliferating HBC	Pfdn1
3.37681e-47	0.912182	0.587	0.188	8.02229e-43	Proliferating HBC	Lap3
5.24983e-47	0.947882	0.583	0.188	1.2472e-42	Proliferating HBC	Sesn1
6.11189e-47	0.944763	0.936	0.588	1.452e-42	Proliferating HBC	Uqcr10
8.70358e-47	1.01589	0.943	0.505	2.06771e-42	Proliferating HBC	Snx5
1.42611e-46	1.06239	0.936	0.543	3.388e-42	Proliferating HBC	Snx3
1.99229e-46	0.875847	0.614	0.205	4.73308e-42	Proliferating HBC	Sdhd
2.83489e-46	0.887722	0.841	0.34	6.73485e-42	Proliferating HBC	Pld4
4.25645e-46	1.14824	0.871	0.44	1.0112e-41	Proliferating HBC	Ap2s1
9.67874e-46	0.807999	0.542	0.166	2.29938e-41	Proliferating HBC	Bola3
1.04564e-45	0.787327	0.519	0.155	2.48413e-41	Proliferating HBC	Mrpl13
1.12276e-45	1.0157	0.898	0.467	2.66733e-41	Proliferating HBC	Ndufb8
1.4341e-45	0.864123	0.621	0.207	3.40699e-41	Proliferating HBC	Ppp1r21
1.74272e-45	1.06938	0.955	0.608	4.14017e-41	Proliferating HBC	Cltc
4.28077e-45	0.93253	0.667	0.244	1.01698e-40	Proliferating HBC	Mrpl42
1.42814e-44	0.890757	0.534	0.166	3.39284e-40	Proliferating HBC	Yif1b
2.02787e-44	0.772795	0.545	0.171	4.81761e-40	Proliferating HBC	Snx8
2.09625e-44	1.16013	0.841	0.389	4.98006e-40	Proliferating HBC	Csf1r
3.75375e-44	0.660871	1	0.998	8.91778e-40	Proliferating HBC	Actb
4.4922e-44	1.14882	0.78	0.338	1.06721e-39	Proliferating HBC	Rpn1
4.77618e-44	0.818916	0.557	0.177	1.13468e-39	Proliferating HBC	Ap1s1
6.00458e-44	0.835401	0.504	0.153	1.42651e-39	Proliferating HBC	Got1
6.50413e-44	1.21284	0.508	0.163	1.54519e-39	Proliferating HBC	Plxnd1
7.0416e-44	0.835503	0.75	0.29	1.67287e-39	Proliferating HBC	Mrps15
7.53768e-44	0.919722	0.617	0.211	1.79073e-39	Proliferating HBC	Pdia4
7.99134e-44	0.73189	0.652	0.222	1.8985e-39	Proliferating HBC	Sae1
1.33614e-43	0.983619	0.648	0.235	3.17427e-39	Proliferating HBC	Hpf1
1.59982e-43	0.79129	0.53	0.164	3.80069e-39	Proliferating HBC	Nsmce1
1.60181e-43	0.88781	0.576	0.189	3.80542e-39	Proliferating HBC	Fundc2
2.03211e-43	0.856602	0.962	0.719	4.82769e-39	Proliferating HBC	Hint1
2.35572e-43	1.13926	0.523	0.171	5.59647e-39	Proliferating HBC	Osbpl11
2.76278e-43	0.859916	0.564	0.185	6.56353e-39	Proliferating HBC	Htt
3.57669e-43	0.708391	0.553	0.174	8.49713e-39	Proliferating HBC	Ttc1
4.5664e-43	0.961221	0.708	0.278	1.08484e-38	Proliferating HBC	Hmgn2
8.56994e-43	1.01411	0.871	0.449	2.03596e-38	Proliferating HBC	Ndufc1
9.00623e-43	1.00542	0.75	0.314	2.13961e-38	Proliferating HBC	2810428I15Rik
1.0295e-42	0.856633	0.689	0.259	2.44577e-38	Proliferating HBC	Hacd4
1.11761e-42	0.815154	0.576	0.188	2.6551e-38	Proliferating HBC	Rabl6
2.46215e-42	0.905911	0.97	0.674	5.84932e-38	Proliferating HBC	Prdx1
2.87781e-42	0.865629	0.754	0.305	6.83683e-38	Proliferating HBC	Ssr2
3.19049e-42	0.990965	0.716	0.282	7.57965e-38	Proliferating HBC	Hsd17b12
3.33176e-42	0.920172	0.788	0.327	7.91527e-38	Proliferating HBC	Ndufa12
9.32888e-42	1.03049	0.886	0.449	2.21626e-37	Proliferating HBC	Pdia3
1.58785e-41	0.758106	0.523	0.163	3.77225e-37	Proliferating HBC	2610001J05Rik
2.24658e-41	0.602813	0.553	0.178	5.33719e-37	Proliferating HBC	Slc48a1
2.27721e-41	0.78519	0.739	0.28	5.40997e-37	Proliferating HBC	Necap2
2.59141e-41	0.764384	0.64	0.223	6.15642e-37	Proliferating HBC	Nfic
2.77184e-41	0.835807	0.981	0.704	6.58507e-37	Proliferating HBC	Cox5a
2.82897e-41	0.931135	0.587	0.205	6.72078e-37	Proliferating HBC	2610507B11Rik
2.89067e-41	0.981201	0.973	0.712	6.86736e-37	Proliferating HBC	Lgals1
2.95563e-41	0.689531	0.561	0.18	7.02169e-37	Proliferating HBC	Babam1
3.57676e-41	1.45367	0.549	0.208	8.49731e-37	Proliferating HBC	Glul
3.70006e-41	0.838051	0.716	0.272	8.79024e-37	Proliferating HBC	Dnmt3a
4.04841e-41	0.918575	0.788	0.336	9.6178e-37	Proliferating HBC	Lgals3bp
5.06009e-41	0.966878	0.894	0.453	1.20213e-36	Proliferating HBC	Pycard
5.36581e-41	0.890251	0.689	0.262	1.27476e-36	Proliferating HBC	Sptssa
5.60608e-41	0.864041	0.58	0.196	1.33184e-36	Proliferating HBC	Vwa5a
8.11696e-41	0.927152	0.909	0.464	1.92835e-36	Proliferating HBC	Ctsa
1.64176e-40	0.821835	0.636	0.225	3.90034e-36	Proliferating HBC	Lmo2
1.81946e-40	0.786797	0.504	0.159	4.3225e-36	Proliferating HBC	Kif13a
2.00427e-40	1.065	0.856	0.43	4.76155e-36	Proliferating HBC	Pdia6
2.28293e-40	0.969834	0.962	0.636	5.42355e-36	Proliferating HBC	Calr
2.77652e-40	0.83793	0.568	0.19	6.59618e-36	Proliferating HBC	Rp2
4.28127e-40	0.82728	0.602	0.213	1.0171e-35	Proliferating HBC	Cenpb
4.75259e-40	0.815111	0.549	0.185	1.12907e-35	Proliferating HBC	Lsm2
6.78964e-40	1.11878	0.924	0.621	1.61301e-35	Proliferating HBC	Tubb5
7.88332e-40	1.36841	0.561	0.211	1.87284e-35	Proliferating HBC	Mcub
1.06239e-39	0.845241	0.735	0.29	2.52393e-35	Proliferating HBC	Trappc2l
1.06701e-39	0.924753	0.765	0.333	2.53491e-35	Proliferating HBC	Vps29
1.19341e-39	0.606451	0.542	0.175	2.83519e-35	Proliferating HBC	Gfer
1.68381e-39	0.700432	0.564	0.188	4.00022e-35	Proliferating HBC	Dpy30
2.02773e-39	0.844247	0.735	0.292	4.81727e-35	Proliferating HBC	Ufc1
2.04644e-39	0.880631	0.538	0.183	4.86174e-35	Proliferating HBC	Twf1
2.08126e-39	0.922521	0.583	0.207	4.94446e-35	Proliferating HBC	Ckap5
2.28601e-39	1.69832	0.542	0.215	5.43086e-35	Proliferating HBC	Naaa
2.29958e-39	0.90788	0.814	0.389	5.46312e-35	Proliferating HBC	Uqcc2
3.60588e-39	0.784633	0.909	0.433	8.56649e-35	Proliferating HBC	Cd68
3.81188e-39	0.833122	0.686	0.257	9.05587e-35	Proliferating HBC	Glmp
3.98125e-39	0.831225	0.659	0.25	9.45827e-35	Proliferating HBC	Plxnb2
6.17364e-39	0.918595	0.686	0.269	1.46667e-34	Proliferating HBC	Hprt
6.47174e-39	0.676124	0.508	0.162	1.53749e-34	Proliferating HBC	Washc5
1.04883e-38	0.812863	0.947	0.651	2.4917e-34	Proliferating HBC	Cotl1
1.18193e-38	0.878708	0.856	0.382	2.80791e-34	Proliferating HBC	Pid1
1.37757e-38	0.962432	0.902	0.549	3.2727e-34	Proliferating HBC	Dek
1.39947e-38	0.873181	0.86	0.399	3.32472e-34	Proliferating HBC	Hsbp1
1.41838e-38	0.738543	0.561	0.191	3.36965e-34	Proliferating HBC	Emc8
1.69702e-38	0.942635	0.545	0.192	4.0316e-34	Proliferating HBC	Ncoa4
1.87425e-38	0.842227	0.652	0.251	4.45265e-34	Proliferating HBC	Hras
2.18138e-38	0.704689	0.511	0.163	5.18231e-34	Proliferating HBC	Idh1
2.48299e-38	0.773695	0.561	0.193	5.89883e-34	Proliferating HBC	Snrpa
4.36496e-38	0.809717	0.939	0.526	1.03698e-33	Proliferating HBC	Atp5o
4.57561e-38	0.81931	0.667	0.253	1.08703e-33	Proliferating HBC	Rap2b
5.08762e-38	0.848532	0.587	0.213	1.20867e-33	Proliferating HBC	Fam173a
5.1092e-38	0.730032	0.64	0.235	1.21379e-33	Proliferating HBC	Naa38
6.94597e-38	0.771427	0.951	0.704	1.65015e-33	Proliferating HBC	Atp5j2
7.25513e-38	0.696632	0.659	0.24	1.7236e-33	Proliferating HBC	Mrps12
1.25956e-37	0.65859	0.523	0.171	2.99234e-33	Proliferating HBC	Dera
1.28438e-37	0.860343	0.655	0.255	3.05131e-33	Proliferating HBC	Anp32e
1.403e-37	0.812723	0.89	0.43	3.3331e-33	Proliferating HBC	Cyth4
2.7699e-37	0.596609	0.693	0.266	6.58045e-33	Proliferating HBC	Bcl2a1b
3.06687e-37	0.785655	0.932	0.653	7.28597e-33	Proliferating HBC	Rps27l
3.10932e-37	0.716211	0.553	0.189	7.38682e-33	Proliferating HBC	Plin3
3.28001e-37	1.80444	0.508	0.2	7.79232e-33	Proliferating HBC	Top2a
3.6389e-37	0.827702	0.951	0.6	8.64494e-33	Proliferating HBC	Uqcr11
3.85847e-37	0.737599	0.667	0.252	9.16656e-33	Proliferating HBC	Rab1b
4.44665e-37	0.766037	0.595	0.218	1.05639e-32	Proliferating HBC	Ndufa9
5.73625e-37	0.70755	0.716	0.283	1.36276e-32	Proliferating HBC	Evi2a
8.62322e-37	0.7159	0.674	0.254	2.04862e-32	Proliferating HBC	Ndufaf8
1.0059e-36	0.826708	0.667	0.261	2.38971e-32	Proliferating HBC	Prcp
1.26727e-36	0.834492	0.754	0.318	3.01066e-32	Proliferating HBC	Rnpep
1.34139e-36	0.825704	0.515	0.176	3.18675e-32	Proliferating HBC	Rrm1
1.64653e-36	0.748944	0.951	0.687	3.91165e-32	Proliferating HBC	Atp5g2
1.67391e-36	0.672466	0.655	0.25	3.97671e-32	Proliferating HBC	Snrpa1
1.77097e-36	0.801281	0.992	0.862	4.2073e-32	Proliferating HBC	mt-Nd1
2.01001e-36	0.601844	0.534	0.179	4.77519e-32	Proliferating HBC	Stx12
3.08962e-36	0.645397	0.727	0.285	7.34e-32	Proliferating HBC	Plekho1
3.63442e-36	0.582171	0.549	0.186	8.6343e-32	Proliferating HBC	Glod4
3.91674e-36	0.658183	0.682	0.258	9.30499e-32	Proliferating HBC	Ralb
3.93461e-36	0.804736	0.534	0.186	9.34746e-32	Proliferating HBC	Ubl4a
5.05695e-36	0.82645	0.553	0.197	1.20138e-31	Proliferating HBC	Lactb
5.36405e-36	0.739805	0.723	0.292	1.27434e-31	Proliferating HBC	Arl8b
7.53913e-36	1.10735	0.962	0.684	1.79107e-31	Proliferating HBC	Ctsb
7.71544e-36	0.850901	0.852	0.402	1.83296e-31	Proliferating HBC	Gng2
7.94342e-36	0.759332	0.947	0.541	1.88712e-31	Proliferating HBC	Efhd2
7.94561e-36	0.758741	0.663	0.254	1.88764e-31	Proliferating HBC	Itm2c
8.72157e-36	0.730656	0.773	0.322	2.07198e-31	Proliferating HBC	Ptpra
1.00356e-35	0.587925	0.561	0.194	2.38416e-31	Proliferating HBC	Derl2
1.17129e-35	0.571547	0.712	0.287	2.78263e-31	Proliferating HBC	Fcgr1
1.19131e-35	0.746076	0.811	0.351	2.83021e-31	Proliferating HBC	Rpn2
1.29563e-35	0.686749	0.64	0.238	3.07804e-31	Proliferating HBC	Ech1
1.33102e-35	0.763929	0.636	0.242	3.16212e-31	Proliferating HBC	Elof1
1.53762e-35	0.611151	0.5	0.163	3.65292e-31	Proliferating HBC	Coro7
1.59485e-35	0.860395	0.678	0.273	3.78889e-31	Proliferating HBC	Chd9
1.77507e-35	0.768718	0.723	0.305	4.21703e-31	Proliferating HBC	Rassf4
2.02441e-35	0.831599	0.928	0.607	4.80939e-31	Proliferating HBC	Atp5g1
2.37541e-35	0.681949	0.693	0.273	5.64326e-31	Proliferating HBC	Stub1
2.7848e-35	0.738839	0.576	0.207	6.61586e-31	Proliferating HBC	Osgep
2.98134e-35	0.812923	0.682	0.286	7.08276e-31	Proliferating HBC	Selenoh
3.5858e-35	0.799191	0.818	0.39	8.51879e-31	Proliferating HBC	Ndufab1
4.27119e-35	0.796322	0.686	0.277	1.01471e-30	Proliferating HBC	Ddost
4.44147e-35	0.809869	0.928	0.477	1.05516e-30	Proliferating HBC	Unc93b1
4.44431e-35	0.84591	0.924	0.485	1.05583e-30	Proliferating HBC	Sirpa
4.57182e-35	0.596629	0.576	0.202	1.08613e-30	Proliferating HBC	Dctn1
5.40746e-35	0.965077	0.795	0.386	1.28465e-30	Proliferating HBC	Manf
5.85454e-35	0.909978	0.648	0.272	1.39086e-30	Proliferating HBC	Trio
6.67061e-35	0.650759	0.606	0.222	1.58474e-30	Proliferating HBC	Tm2d2
7.03832e-35	0.884292	0.731	0.318	1.67209e-30	Proliferating HBC	Lipa
8.34566e-35	0.737337	0.633	0.243	1.98268e-30	Proliferating HBC	Arrb2
9.29564e-35	0.77832	0.542	0.196	2.20836e-30	Proliferating HBC	Tubb6
9.83756e-35	0.637927	0.602	0.218	2.33711e-30	Proliferating HBC	Ebp
1.50417e-34	0.827509	0.932	0.564	3.57345e-30	Proliferating HBC	Rab14
1.51126e-34	0.785813	0.75	0.333	3.5903e-30	Proliferating HBC	Mrpl18
2.52928e-34	0.687149	0.587	0.213	6.0088e-30	Proliferating HBC	Vma21
3.35001e-34	0.660556	0.648	0.252	7.95861e-30	Proliferating HBC	Ptpa
3.56983e-34	0.851335	0.636	0.251	8.48084e-30	Proliferating HBC	P2rx4
4.07518e-34	0.674481	0.867	0.439	9.68141e-30	Proliferating HBC	App
4.45436e-34	2.33851	0.735	0.471	1.05822e-29	Proliferating HBC	Apoe
6.47202e-34	0.795278	0.534	0.192	1.53756e-29	Proliferating HBC	Ssbp4
8.55102e-34	0.727199	0.731	0.306	2.03147e-29	Proliferating HBC	Coa3
9.42536e-34	0.711035	0.811	0.37	2.23918e-29	Proliferating HBC	Atp6ap2
1.00625e-33	0.739178	0.595	0.223	2.39055e-29	Proliferating HBC	Ctdnep1
1.38526e-33	0.781131	0.693	0.286	3.29096e-29	Proliferating HBC	Eid1
1.60602e-33	0.712436	0.712	0.298	3.81542e-29	Proliferating HBC	Dtnbp1
2.51069e-33	0.741752	0.644	0.253	5.96464e-29	Proliferating HBC	Samm50
2.53456e-33	0.788177	0.864	0.471	6.02137e-29	Proliferating HBC	Ranbp1
2.64203e-33	0.720322	0.697	0.284	6.27667e-29	Proliferating HBC	Hp1bp3
2.66248e-33	0.664095	0.523	0.187	6.32526e-29	Proliferating HBC	Cbx5
3.09721e-33	0.772304	0.799	0.377	7.35804e-29	Proliferating HBC	Ndufv3
3.42268e-33	0.981582	0.723	0.338	8.13126e-29	Proliferating HBC	Cd86
4.59639e-33	0.659455	0.549	0.198	1.09196e-28	Proliferating HBC	Slc25a39
4.87831e-33	0.683689	0.72	0.3	1.15894e-28	Proliferating HBC	Cbx1
5.59855e-33	0.734247	0.572	0.214	1.33005e-28	Proliferating HBC	Naa20
6.71066e-33	0.622912	0.625	0.236	1.59425e-28	Proliferating HBC	Ap3d1
7.17043e-33	0.63125	0.625	0.234	1.70348e-28	Proliferating HBC	Scpep1
8.1645e-33	0.63631	0.617	0.234	1.93964e-28	Proliferating HBC	Cnpy2
8.2341e-33	0.720479	0.871	0.436	1.95617e-28	Proliferating HBC	Fermt3
9.80131e-33	0.591865	0.53	0.186	2.3285e-28	Proliferating HBC	Atraid
1.54992e-32	0.847566	0.527	0.196	3.68214e-28	Proliferating HBC	Wdfy2
1.65776e-32	0.735638	0.697	0.294	3.93835e-28	Proliferating HBC	Anapc5
1.76943e-32	0.63754	0.667	0.26	4.20364e-28	Proliferating HBC	Rnf13
2.72632e-32	0.547504	0.53	0.188	6.47692e-28	Proliferating HBC	Mrpl41
2.76921e-32	0.528242	0.648	0.25	6.57882e-28	Proliferating HBC	Erh
2.79472e-32	0.683022	0.542	0.205	6.63942e-28	Proliferating HBC	Rgl1
2.93216e-32	0.586092	0.53	0.188	6.96593e-28	Proliferating HBC	Trappc1
2.94026e-32	0.675853	0.716	0.3	6.98518e-28	Proliferating HBC	Dnajc19
3.5574e-32	0.728393	0.742	0.323	8.45131e-28	Proliferating HBC	Tm6sf1
3.64218e-32	0.534676	0.606	0.228	8.65272e-28	Proliferating HBC	Mbd3
3.95796e-32	1.17756	0.515	0.204	9.40292e-28	Proliferating HBC	Gpr65
4.11086e-32	0.759221	0.549	0.209	9.76618e-28	Proliferating HBC	Enox2
4.11262e-32	0.870827	0.864	0.462	9.77036e-28	Proliferating HBC	Park7
4.25442e-32	0.590182	0.742	0.326	1.01072e-27	Proliferating HBC	C1qbp
4.38974e-32	0.698063	0.913	0.517	1.04287e-27	Proliferating HBC	Timm13
4.52143e-32	0.749863	0.678	0.283	1.07416e-27	Proliferating HBC	Rnaseh2c
4.78658e-32	0.654274	0.549	0.2	1.13715e-27	Proliferating HBC	Dnajb14
4.92176e-32	0.664029	0.549	0.204	1.16926e-27	Proliferating HBC	Ssna1
6.35784e-32	0.577669	0.617	0.236	1.51043e-27	Proliferating HBC	Usp14
6.51955e-32	0.857199	0.795	0.387	1.54885e-27	Proliferating HBC	Slc8a1
7.07228e-32	0.638768	0.534	0.192	1.68016e-27	Proliferating HBC	Lman1
7.30486e-32	0.734434	0.527	0.192	1.73542e-27	Proliferating HBC	Ezh2
8.24375e-32	0.723676	0.731	0.327	1.95847e-27	Proliferating HBC	Mrpl23
8.2547e-32	1.06307	0.674	0.32	1.96107e-27	Proliferating HBC	Fcgr2b
8.74049e-32	0.732124	0.939	0.59	2.07648e-27	Proliferating HBC	Mt1
1.02424e-31	0.739291	0.864	0.443	2.4333e-27	Proliferating HBC	Aes
1.11551e-31	0.702569	0.875	0.426	2.65013e-27	Proliferating HBC	Rab5c
1.30606e-31	0.663161	0.617	0.242	3.10281e-27	Proliferating HBC	Commd4
1.35407e-31	0.982983	0.792	0.398	3.21687e-27	Proliferating HBC	Srgap2
1.48945e-31	0.687131	0.731	0.32	3.53848e-27	Proliferating HBC	Slirp
2.07168e-31	0.710147	0.913	0.534	4.92169e-27	Proliferating HBC	Uqcrb
2.26702e-31	0.735523	0.735	0.329	5.38575e-27	Proliferating HBC	Pa2g4
2.31443e-31	0.696422	0.598	0.235	5.49838e-27	Proliferating HBC	Nf1
3.47301e-31	0.50315	0.523	0.186	8.25083e-27	Proliferating HBC	Kdm2b
3.70257e-31	0.550492	0.621	0.239	8.79619e-27	Proliferating HBC	Sumo3
3.87372e-31	0.691869	0.943	0.676	9.2028e-27	Proliferating HBC	Dbi
4.38359e-31	0.525562	0.648	0.252	1.04141e-26	Proliferating HBC	Mlf2
5.23003e-31	0.582692	0.545	0.202	1.2425e-26	Proliferating HBC	Lsm7
5.38005e-31	0.669004	0.746	0.328	1.27814e-26	Proliferating HBC	Twf2
5.60668e-31	0.614712	0.549	0.205	1.33198e-26	Proliferating HBC	Ube2e3
5.82395e-31	0.606302	0.519	0.187	1.3836e-26	Proliferating HBC	Rin2
6.20188e-31	0.651117	0.674	0.281	1.47338e-26	Proliferating HBC	Lrrc59
7.65579e-31	0.611544	0.83	0.385	1.81879e-26	Proliferating HBC	Ndufa5
7.74337e-31	0.631688	0.519	0.188	1.83959e-26	Proliferating HBC	Fam126a
8.49469e-31	0.788844	0.852	0.441	2.01808e-26	Proliferating HBC	Cops9
8.55213e-31	0.564431	0.614	0.234	2.03173e-26	Proliferating HBC	Snx17
9.35613e-31	1.58204	0.534	0.244	2.22274e-26	Proliferating HBC	H2-DMb1
9.75262e-31	0.581058	0.595	0.228	2.31693e-26	Proliferating HBC	Zcchc17
1.02104e-30	0.716461	0.644	0.26	2.42569e-26	Proliferating HBC	Arhgap10
1.32347e-30	0.677652	0.545	0.205	3.14417e-26	Proliferating HBC	Hsd17b4
1.33197e-30	0.766752	0.841	0.449	3.16436e-26	Proliferating HBC	Pnp
1.43878e-30	0.632386	0.591	0.23	3.4181e-26	Proliferating HBC	Ehmt2
1.66864e-30	0.660556	0.504	0.185	3.96418e-26	Proliferating HBC	Nans
1.75208e-30	0.561451	0.636	0.254	4.16241e-26	Proliferating HBC	Tor3a
2.00105e-30	0.707575	0.64	0.269	4.7539e-26	Proliferating HBC	Phactr2
2.5013e-30	0.556389	0.523	0.192	5.94233e-26	Proliferating HBC	Blmh
2.53257e-30	0.633422	0.989	0.895	6.01663e-26	Proliferating HBC	Pfn1
2.76149e-30	0.746878	0.841	0.406	6.56047e-26	Proliferating HBC	Cyfip1
3.24829e-30	0.631122	0.973	0.723	7.71696e-26	Proliferating HBC	Tma7
3.38417e-30	0.841742	0.606	0.255	8.03978e-26	Proliferating HBC	Nsd2
3.44477e-30	0.56884	0.689	0.282	8.18373e-26	Proliferating HBC	Aco2
3.68906e-30	0.583509	0.606	0.237	8.76411e-26	Proliferating HBC	Prkacb
3.96475e-30	0.769663	0.871	0.508	9.41906e-26	Proliferating HBC	Psma4
4.35457e-30	0.744743	0.928	0.563	1.03452e-25	Proliferating HBC	Canx
4.41807e-30	0.593366	0.636	0.254	1.0496e-25	Proliferating HBC	Hadha
4.62897e-30	0.522182	0.538	0.196	1.0997e-25	Proliferating HBC	Tmem192
5.13605e-30	0.751984	0.83	0.43	1.22017e-25	Proliferating HBC	Ppp1r14b
5.90635e-30	0.649885	0.746	0.334	1.40317e-25	Proliferating HBC	Uqcrc1
6.08399e-30	0.713036	0.534	0.203	1.44537e-25	Proliferating HBC	Rbfa
6.21751e-30	0.744744	0.837	0.43	1.47709e-25	Proliferating HBC	Ndufc2
6.63895e-30	0.728715	0.705	0.313	1.57722e-25	Proliferating HBC	Gltp
7.19607e-30	0.830898	0.955	0.722	1.70957e-25	Proliferating HBC	Hmgb1
7.62019e-30	0.571525	0.561	0.213	1.81033e-25	Proliferating HBC	Rad23a
8.75804e-30	0.606878	0.58	0.224	2.08065e-25	Proliferating HBC	Tmem55b
1.02755e-29	0.51902	0.617	0.24	2.44114e-25	Proliferating HBC	Cetn3
1.52206e-29	0.692177	0.951	0.634	3.61597e-25	Proliferating HBC	Ndufa2
1.72631e-29	0.732401	0.924	0.633	4.10119e-25	Proliferating HBC	Cox5b
1.81151e-29	0.616536	0.761	0.338	4.30361e-25	Proliferating HBC	Vdac1
1.89784e-29	0.561256	0.534	0.199	4.50871e-25	Proliferating HBC	Mrps25
1.91793e-29	0.572745	0.701	0.294	4.55643e-25	Proliferating HBC	Mtch1
1.94558e-29	0.521615	0.992	0.932	4.62212e-25	Proliferating HBC	Calm1
2.14773e-29	0.679877	0.739	0.332	5.10237e-25	Proliferating HBC	Tmco1
2.33922e-29	0.546386	0.561	0.216	5.55729e-25	Proliferating HBC	Prkcsh
2.59755e-29	0.643972	0.515	0.19	6.17101e-25	Proliferating HBC	Leprot
2.64724e-29	0.635649	0.731	0.316	6.28906e-25	Proliferating HBC	Mdh1
2.70091e-29	0.586034	0.591	0.23	6.41655e-25	Proliferating HBC	Mrps18a
2.84352e-29	0.532658	0.633	0.254	6.75536e-25	Proliferating HBC	Rcc2
2.8875e-29	0.575914	0.549	0.207	6.85983e-25	Proliferating HBC	Snapc5
3.43509e-29	0.75246	0.739	0.329	8.16075e-25	Proliferating HBC	Eps15
4.03102e-29	0.594292	0.542	0.204	9.57649e-25	Proliferating HBC	Ggh
4.19457e-29	0.650809	0.712	0.307	9.96503e-25	Proliferating HBC	Anapc13
4.23233e-29	0.541439	0.534	0.199	1.00547e-24	Proliferating HBC	Paics
4.25249e-29	0.672004	0.508	0.189	1.01026e-24	Proliferating HBC	Keap1
4.40255e-29	0.727145	0.83	0.413	1.04591e-24	Proliferating HBC	Lamtor1
4.62053e-29	0.611851	0.97	0.669	1.0977e-24	Proliferating HBC	Capza2
4.78884e-29	0.598812	0.996	0.93	1.13768e-24	Proliferating HBC	mt-Cytb
5.39699e-29	0.653072	0.583	0.229	1.28216e-24	Proliferating HBC	Commd3
6.07904e-29	0.579059	0.527	0.198	1.4442e-24	Proliferating HBC	Sec14l1
6.31384e-29	0.704291	0.636	0.273	1.49998e-24	Proliferating HBC	Etfa
9.20545e-29	0.51766	0.667	0.271	2.18694e-24	Proliferating HBC	Arf3
1.02249e-28	0.620419	0.523	0.194	2.42914e-24	Proliferating HBC	Slc38a10
1.02844e-28	0.504269	0.549	0.207	2.44326e-24	Proliferating HBC	Emc2
1.03607e-28	0.647308	0.629	0.261	2.46139e-24	Proliferating HBC	Tceal9
1.1257e-28	0.556203	0.523	0.192	2.67433e-24	Proliferating HBC	Pigt
1.61634e-28	0.521096	0.568	0.218	3.83995e-24	Proliferating HBC	Mrpl58
1.83765e-28	0.711633	0.511	0.195	4.3657e-24	Proliferating HBC	Lrrc25
2.12526e-28	0.633495	0.659	0.274	5.04899e-24	Proliferating HBC	Ift20
2.21429e-28	0.716578	0.663	0.298	5.2605e-24	Proliferating HBC	Mpp6
2.37713e-28	0.613888	0.708	0.312	5.64735e-24	Proliferating HBC	Mrpl51
2.38994e-28	0.755132	0.856	0.468	5.67778e-24	Proliferating HBC	Lamtor2
2.81714e-28	0.50735	0.5	0.182	6.69268e-24	Proliferating HBC	Stoml2
2.8597e-28	0.598796	0.686	0.29	6.79379e-24	Proliferating HBC	Tecr
3.19591e-28	0.801437	0.905	0.551	7.59252e-24	Proliferating HBC	Hn1
3.28099e-28	0.537118	0.545	0.209	7.79464e-24	Proliferating HBC	Mrpl11
3.73248e-28	0.539056	0.686	0.287	8.86724e-24	Proliferating HBC	Ssrp1
4.68869e-28	0.570016	0.659	0.276	1.11389e-23	Proliferating HBC	Ndufs3
5.2937e-28	0.673772	0.739	0.352	1.25762e-23	Proliferating HBC	Ccdc50
5.63324e-28	0.714696	0.83	0.428	1.33829e-23	Proliferating HBC	Selenof
7.27836e-28	0.679762	0.943	0.629	1.72912e-23	Proliferating HBC	Arhgdia
8.25251e-28	0.604053	0.769	0.351	1.96055e-23	Proliferating HBC	Cyb5a
8.7188e-28	0.66399	0.765	0.363	2.07133e-23	Proliferating HBC	Ndufa8
9.16787e-28	0.672907	0.943	0.613	2.17801e-23	Proliferating HBC	Vamp8
9.42135e-28	0.56821	0.564	0.219	2.23823e-23	Proliferating HBC	Ufsp2
1.04424e-27	0.592616	0.606	0.248	2.4808e-23	Proliferating HBC	Acly
1.11064e-27	0.607659	0.727	0.321	2.63855e-23	Proliferating HBC	Ndufb6
1.37444e-27	0.505635	0.572	0.224	3.26526e-23	Proliferating HBC	Acsl5
1.39307e-27	0.57768	0.511	0.198	3.30952e-23	Proliferating HBC	Dtymk
1.43341e-27	0.600592	0.663	0.285	3.40535e-23	Proliferating HBC	Txn2
1.56775e-27	0.541516	0.5	0.186	3.7245e-23	Proliferating HBC	Ethe1
1.65745e-27	0.645034	0.898	0.488	3.93761e-23	Proliferating HBC	Romo1
2.04787e-27	0.650717	0.595	0.248	4.86512e-23	Proliferating HBC	Alyref
2.06852e-27	0.816567	0.614	0.27	4.91417e-23	Proliferating HBC	Cd83
2.12048e-27	0.573916	0.636	0.268	5.03763e-23	Proliferating HBC	Mrpl17
2.29165e-27	0.54897	0.686	0.296	5.44427e-23	Proliferating HBC	Atp2a2
2.37112e-27	0.526034	0.807	0.393	5.63307e-23	Proliferating HBC	Slc25a4
2.3904e-27	0.592808	0.553	0.22	5.67886e-23	Proliferating HBC	Pcbd2
2.55607e-27	0.573594	0.595	0.243	6.07245e-23	Proliferating HBC	Pin1
3.64128e-27	0.674748	0.886	0.505	8.65058e-23	Proliferating HBC	Nrros
3.88009e-27	0.546001	0.538	0.207	9.21792e-23	Proliferating HBC	Exosc8
4.02703e-27	0.661762	0.909	0.505	9.56702e-23	Proliferating HBC	Psmb6
4.95703e-27	0.573955	0.981	0.858	1.17764e-22	Proliferating HBC	Atp5e
5.74342e-27	0.710234	0.746	0.354	1.36446e-22	Proliferating HBC	Sdhb
6.42894e-27	0.595525	0.557	0.225	1.52732e-22	Proliferating HBC	Rbbp8
6.59633e-27	0.557559	0.966	0.87	1.56709e-22	Proliferating HBC	Cox8a
6.65597e-27	0.579437	0.739	0.34	1.58126e-22	Proliferating HBC	Cuta
7.13095e-27	0.906125	0.936	0.647	1.6941e-22	Proliferating HBC	Lamp1
7.85981e-27	0.547344	0.735	0.326	1.86726e-22	Proliferating HBC	Chchd1
7.9061e-27	0.762839	0.886	0.52	1.87825e-22	Proliferating HBC	Hnrnpab
8.85696e-27	0.670805	0.705	0.317	2.10415e-22	Proliferating HBC	Ndufs8
1.02831e-26	0.676095	0.72	0.346	2.44296e-22	Proliferating HBC	Ccdc88a
1.08578e-26	0.646928	0.712	0.336	2.5795e-22	Proliferating HBC	Mrpl12
1.09362e-26	0.697305	0.818	0.445	2.5981e-22	Proliferating HBC	Snrpd1
1.09993e-26	0.536478	0.53	0.207	2.61311e-22	Proliferating HBC	Amdhd2
1.1613e-26	0.52583	0.545	0.214	2.75889e-22	Proliferating HBC	Mrps17
1.39704e-26	0.585738	0.602	0.253	3.31895e-22	Proliferating HBC	Rragc
1.40359e-26	0.538291	0.614	0.253	3.3345e-22	Proliferating HBC	Tex261
1.62954e-26	0.542133	0.515	0.198	3.8713e-22	Proliferating HBC	Pik3cg
1.87135e-26	0.581777	0.568	0.23	4.44576e-22	Proliferating HBC	Abhd17a
2.0159e-26	0.564582	0.826	0.395	4.78916e-22	Proliferating HBC	Vps35
2.01928e-26	0.510795	0.795	0.359	4.79719e-22	Proliferating HBC	Bnip2
2.75756e-26	0.547814	0.591	0.241	6.55113e-22	Proliferating HBC	2900097C17Rik
2.89868e-26	0.645175	0.864	0.464	6.88639e-22	Proliferating HBC	Sh3bgrl
2.99493e-26	0.502075	0.727	0.322	7.11507e-22	Proliferating HBC	Magt1
3.25273e-26	0.604453	0.723	0.333	7.72752e-22	Proliferating HBC	Spcs1
3.38475e-26	0.503194	0.636	0.269	8.04116e-22	Proliferating HBC	Exoc3
3.99418e-26	0.684296	0.64	0.282	9.48898e-22	Proliferating HBC	Mlec
4.65144e-26	0.605355	0.955	0.753	1.10504e-21	Proliferating HBC	Cox6b1
4.68824e-26	0.532526	0.545	0.216	1.11379e-21	Proliferating HBC	Vamp3
4.80804e-26	0.612199	0.818	0.411	1.14225e-21	Proliferating HBC	Psmc3
6.51223e-26	0.620153	0.909	0.507	1.54711e-21	Proliferating HBC	Ywhah
8.29862e-26	0.506251	0.701	0.315	1.9715e-21	Proliferating HBC	Pacsin2
8.55423e-26	0.512104	0.564	0.23	2.03223e-21	Proliferating HBC	Glrx
8.85777e-26	0.650334	0.943	0.661	2.10434e-21	Proliferating HBC	Uqcrq
9.60054e-26	0.900225	0.659	0.315	2.2808e-21	Proliferating HBC	H2afv
9.68718e-26	0.590904	0.519	0.204	2.30138e-21	Proliferating HBC	Milr1
9.94255e-26	0.639862	0.75	0.365	2.36205e-21	Proliferating HBC	Syngr2
1.25934e-25	0.563956	0.727	0.338	2.99181e-21	Proliferating HBC	Casp8
1.39203e-25	0.765642	0.97	0.763	3.30706e-21	Proliferating HBC	Hspa5
1.41829e-25	0.616641	0.697	0.327	3.36943e-21	Proliferating HBC	Banf1
1.56345e-25	0.583988	0.742	0.348	3.7143e-21	Proliferating HBC	Psmc5
1.65355e-25	0.505483	0.527	0.206	3.92834e-21	Proliferating HBC	Stk3
1.72447e-25	0.510238	0.511	0.199	4.09682e-21	Proliferating HBC	9530068E07Rik
1.74757e-25	0.504554	0.663	0.285	4.15171e-21	Proliferating HBC	Szrd1
1.77821e-25	0.554247	0.803	0.388	4.22449e-21	Proliferating HBC	Gspt1
1.86426e-25	0.548392	0.504	0.2	4.42893e-21	Proliferating HBC	Dut
1.98186e-25	0.611535	0.761	0.357	4.7083e-21	Proliferating HBC	Ube2m
2.02871e-25	0.578382	0.708	0.333	4.81961e-21	Proliferating HBC	Denr
2.45727e-25	0.546261	0.758	0.351	5.83773e-21	Proliferating HBC	Srsf9
3.01306e-25	0.565726	0.739	0.34	7.15813e-21	Proliferating HBC	Rnf7
3.02954e-25	0.841626	0.553	0.246	7.19728e-21	Proliferating HBC	Rasgef1b
4.37733e-25	0.529422	0.652	0.284	1.03992e-20	Proliferating HBC	Dynll2
4.72202e-25	0.561521	0.587	0.245	1.12181e-20	Proliferating HBC	Commd8
5.17894e-25	0.52967	0.523	0.204	1.23036e-20	Proliferating HBC	Gtf2f1
5.23655e-25	1.22021	0.981	0.811	1.24405e-20	Proliferating HBC	Itm2b
5.84749e-25	0.558676	0.591	0.248	1.38919e-20	Proliferating HBC	Tmed3
6.32933e-25	0.59101	0.572	0.239	1.50366e-20	Proliferating HBC	Ilk
7.41447e-25	0.502821	0.568	0.23	1.76146e-20	Proliferating HBC	Lamtor3
7.46653e-25	0.601398	0.822	0.425	1.77382e-20	Proliferating HBC	Psma5
8.14057e-25	0.57788	0.5	0.199	1.93396e-20	Proliferating HBC	Spcs3
8.15124e-25	0.51858	0.568	0.238	1.93649e-20	Proliferating HBC	Exoc6b
8.77136e-25	0.581702	0.92	0.502	2.08381e-20	Proliferating HBC	Ctsh
9.26353e-25	0.62031	0.875	0.489	2.20074e-20	Proliferating HBC	Psme2
9.32049e-25	0.573147	0.966	0.663	2.21427e-20	Proliferating HBC	Rrbp1
1.26401e-24	0.577149	0.75	0.358	3.0029e-20	Proliferating HBC	Gapvd1
1.30803e-24	0.570263	0.72	0.333	3.10749e-20	Proliferating HBC	Eif3b
1.85182e-24	0.53594	0.723	0.325	4.39936e-20	Proliferating HBC	Fkbp8
2.09473e-24	0.88275	0.955	0.799	4.97646e-20	Proliferating HBC	H2afz
2.3699e-24	0.610263	0.795	0.413	5.63017e-20	Proliferating HBC	Swi5
2.41745e-24	0.510227	0.568	0.236	5.74313e-20	Proliferating HBC	Tmem147
2.45581e-24	0.540204	0.75	0.354	5.83428e-20	Proliferating HBC	Stx7
2.71849e-24	0.556686	0.504	0.203	6.45831e-20	Proliferating HBC	Coa5
2.83417e-24	0.507215	0.538	0.218	6.73315e-20	Proliferating HBC	Abl2
3.17363e-24	0.507712	0.538	0.221	7.53959e-20	Proliferating HBC	Arl6ip4
3.27152e-24	0.623726	0.864	0.472	7.77215e-20	Proliferating HBC	Arpc4
3.97892e-24	0.661004	0.886	0.531	9.45271e-20	Proliferating HBC	Prelid1
4.58157e-24	0.563399	0.667	0.301	1.08844e-19	Proliferating HBC	Ndufa10
7.70807e-24	0.654403	0.864	0.489	1.83121e-19	Proliferating HBC	Gnaq
8.51099e-24	0.577824	0.754	0.392	2.02196e-19	Proliferating HBC	Hmgn1
9.88005e-24	0.502512	0.682	0.304	2.3472e-19	Proliferating HBC	Wdr83os
1.0195e-23	0.545995	0.97	0.736	2.42204e-19	Proliferating HBC	Eif4a1
1.20503e-23	0.503825	0.678	0.311	2.8628e-19	Proliferating HBC	Psmc2
1.39968e-23	0.569213	0.936	0.575	3.32523e-19	Proliferating HBC	Tmed10
1.60473e-23	0.536992	0.818	0.404	3.81235e-19	Proliferating HBC	Pebp1
1.69595e-23	0.525416	0.761	0.369	4.02906e-19	Proliferating HBC	Nmt1
1.7794e-23	0.588688	0.572	0.244	4.22733e-19	Proliferating HBC	Clec4a1
1.85418e-23	0.634967	0.818	0.426	4.40496e-19	Proliferating HBC	Nckap1l
2.173e-23	0.609293	0.962	0.685	5.1624e-19	Proliferating HBC	mt-Nd3
2.18865e-23	0.614905	0.867	0.484	5.19957e-19	Proliferating HBC	Bag1
3.47412e-23	0.50139	0.758	0.355	8.25346e-19	Proliferating HBC	Psmd1
3.48589e-23	0.556783	0.686	0.321	8.28143e-19	Proliferating HBC	Dnajc13
3.49415e-23	0.533997	0.792	0.395	8.30104e-19	Proliferating HBC	Ndufb4
3.95996e-23	0.533808	0.746	0.352	9.40767e-19	Proliferating HBC	Hmox2
4.19789e-23	0.56839	0.583	0.251	9.97293e-19	Proliferating HBC	Tbc1d22a
4.74803e-23	0.505572	0.625	0.279	1.12799e-18	Proliferating HBC	Rasa1
4.87129e-23	0.601393	0.826	0.44	1.15727e-18	Proliferating HBC	Rab1a
5.21165e-23	0.557489	0.75	0.368	1.23813e-18	Proliferating HBC	Smc1a
5.75612e-23	0.562794	0.538	0.228	1.36748e-18	Proliferating HBC	Unc119
6.66281e-23	0.612273	0.864	0.51	1.58288e-18	Proliferating HBC	Minos1
6.6861e-23	0.564069	0.939	0.707	1.58842e-18	Proliferating HBC	Atp5k
8.04285e-23	0.54825	0.871	0.481	1.91074e-18	Proliferating HBC	Txndc17
1.0183e-22	0.569567	0.754	0.372	2.41918e-18	Proliferating HBC	Tbcb
1.04993e-22	0.648444	0.879	0.517	2.49431e-18	Proliferating HBC	Ptprj
1.22635e-22	0.519833	0.803	0.406	2.91345e-18	Proliferating HBC	Gns
1.24307e-22	0.522495	0.848	0.443	2.95315e-18	Proliferating HBC	Fkbp1a
1.34817e-22	0.59809	0.992	0.777	3.20284e-18	Proliferating HBC	Psap
1.36759e-22	0.598324	0.917	0.624	3.24898e-18	Proliferating HBC	Slc25a5
1.62198e-22	0.544084	0.515	0.218	3.85334e-18	Proliferating HBC	Ten1
1.81235e-22	0.695251	0.83	0.466	4.3056e-18	Proliferating HBC	Spcs2
2.69214e-22	0.512009	0.564	0.241	6.39571e-18	Proliferating HBC	Ccdc124
4.58233e-22	0.603029	0.811	0.443	1.08862e-17	Proliferating HBC	Ndufa11
4.66234e-22	0.507663	0.932	0.516	1.10763e-17	Proliferating HBC	Anxa5
4.90259e-22	0.614265	0.883	0.601	1.16471e-17	Proliferating HBC	Cox7b
4.93867e-22	0.577368	0.985	0.743	1.17328e-17	Proliferating HBC	Fcer1g
5.23649e-22	0.677202	0.576	0.26	1.24403e-17	Proliferating HBC	Vrk2
5.28499e-22	0.59596	0.902	0.593	1.25556e-17	Proliferating HBC	Vcp
5.42057e-22	0.546596	0.928	0.56	1.28777e-17	Proliferating HBC	St13
5.98018e-22	0.545455	0.542	0.238	1.42071e-17	Proliferating HBC	Rangap1
6.10135e-22	0.782508	0.701	0.374	1.4495e-17	Proliferating HBC	Smc4
7.16467e-22	0.588851	0.674	0.33	1.70211e-17	Proliferating HBC	Nasp
7.64981e-22	0.577047	0.947	0.695	1.81736e-17	Proliferating HBC	Atp5b
8.62763e-22	0.522328	0.765	0.404	2.04967e-17	Proliferating HBC	Rwdd1
9.69873e-22	0.536224	0.833	0.436	2.30413e-17	Proliferating HBC	Ndufs7
1.06248e-21	0.819529	0.795	0.466	2.52415e-17	Proliferating HBC	Vav3
1.19527e-21	0.506276	0.792	0.403	2.83959e-17	Proliferating HBC	Rdx
1.27909e-21	0.503494	0.97	0.759	3.03872e-17	Proliferating HBC	Cox6c
1.51266e-21	0.552319	0.515	0.22	3.59363e-17	Proliferating HBC	Phf20
1.9444e-21	0.535599	0.648	0.311	4.61931e-17	Proliferating HBC	Cyc1
2.07942e-21	0.629056	0.924	0.62	4.94007e-17	Proliferating HBC	Ndufa13
3.09767e-21	0.512741	0.83	0.444	7.35914e-17	Proliferating HBC	Slc6a6
3.12964e-21	0.634053	0.64	0.319	7.43507e-17	Proliferating HBC	Mpp1
3.4455e-21	0.574162	0.924	0.586	8.18547e-17	Proliferating HBC	H2afy
3.90314e-21	0.532747	0.807	0.413	9.27269e-17	Proliferating HBC	2410015M20Rik
3.97592e-21	0.507741	0.75	0.369	9.44558e-17	Proliferating HBC	Rsrc1
4.42011e-21	0.564456	0.523	0.227	1.05009e-16	Proliferating HBC	Herpud1
4.77961e-21	0.516878	0.788	0.398	1.13549e-16	Proliferating HBC	Cwc15
5.31975e-21	0.760633	0.75	0.413	1.26381e-16	Proliferating HBC	Ext1
5.32569e-21	0.528027	0.852	0.509	1.26523e-16	Proliferating HBC	Nme1
5.71277e-21	0.515525	0.784	0.428	1.35718e-16	Proliferating HBC	Mrpl20
6.30627e-21	0.500399	0.947	0.794	1.49818e-16	Proliferating HBC	Gapdh
6.49816e-21	0.540797	0.883	0.511	1.54377e-16	Proliferating HBC	Ost4
7.29733e-21	0.556183	0.568	0.258	1.73363e-16	Proliferating HBC	Dnmt1
1.53379e-20	0.594056	0.955	0.715	3.64384e-16	Proliferating HBC	Anp32b
1.53912e-20	1.15089	0.633	0.368	3.6565e-16	Proliferating HBC	H2-DMa
1.61168e-20	0.577653	0.996	0.952	3.82888e-16	Proliferating HBC	Ptma
1.65036e-20	0.700261	0.875	0.54	3.92076e-16	Proliferating HBC	Qk
1.69523e-20	0.530494	0.936	0.722	4.02735e-16	Proliferating HBC	Eif5a
1.77376e-20	0.557947	0.962	0.752	4.21392e-16	Proliferating HBC	Clic1
1.80129e-20	0.843923	0.917	0.627	4.27933e-16	Proliferating HBC	Arl6ip1
3.03071e-20	0.582682	0.727	0.367	7.20005e-16	Proliferating HBC	Use1
4.57549e-20	0.514263	0.788	0.41	1.087e-15	Proliferating HBC	Mrps24
4.70041e-20	0.581758	0.856	0.525	1.11668e-15	Proliferating HBC	Vdac2
5.11911e-20	0.551627	0.784	0.411	1.21615e-15	Proliferating HBC	Laptm4a
6.63456e-20	0.535244	0.947	0.621	1.57617e-15	Proliferating HBC	Gdi2
7.69485e-20	0.555387	0.875	0.635	1.82807e-15	Proliferating HBC	Ran
8.54868e-20	0.622973	0.576	0.269	2.03091e-15	Proliferating HBC	Vrk1
8.56844e-20	0.510979	0.985	0.885	2.0356e-15	Proliferating HBC	mt-Nd4
9.18601e-20	0.527382	0.97	0.667	2.18232e-15	Proliferating HBC	Zeb2
9.70273e-20	0.54436	0.894	0.535	2.30508e-15	Proliferating HBC	Calm3
9.85664e-20	0.53977	0.644	0.315	2.34164e-15	Proliferating HBC	Siva1
1.06007e-19	0.575757	0.523	0.235	2.51842e-15	Proliferating HBC	Nav1
1.2872e-19	0.663365	0.928	0.724	3.058e-15	Proliferating HBC	Ifi27l2a
1.54057e-19	0.552195	0.545	0.249	3.65994e-15	Proliferating HBC	Bub3
1.77469e-19	0.512974	0.818	0.439	4.21614e-15	Proliferating HBC	S100a13
1.93194e-19	0.525876	0.924	0.598	4.58971e-15	Proliferating HBC	Reep5
2.30784e-19	0.53801	0.678	0.333	5.48275e-15	Proliferating HBC	Fam96a
2.51111e-19	0.513259	0.951	0.697	5.96564e-15	Proliferating HBC	Sec61b
3.44468e-19	0.511526	0.924	0.597	8.18352e-15	Proliferating HBC	Atp5c1
3.45587e-19	0.518475	0.75	0.389	8.21012e-15	Proliferating HBC	Mrps14
3.53502e-19	0.518434	0.841	0.461	8.39814e-15	Proliferating HBC	Lamtor4
4.36155e-19	0.605386	0.879	0.6	1.03617e-14	Proliferating HBC	Tagln2
5.15741e-19	0.569952	0.924	0.621	1.22525e-14	Proliferating HBC	Pomp
5.85223e-19	0.54481	0.841	0.484	1.39031e-14	Proliferating HBC	Lgals9
5.86362e-19	0.505938	0.951	0.648	1.39302e-14	Proliferating HBC	Atp5j
7.26432e-19	0.643512	0.633	0.309	1.72578e-14	Proliferating HBC	Ahcyl2
7.65761e-19	0.548654	0.799	0.446	1.81922e-14	Proliferating HBC	Rnf130
7.69769e-19	0.656213	0.761	0.431	1.82874e-14	Proliferating HBC	Rreb1
7.88241e-19	0.515155	0.811	0.468	1.87262e-14	Proliferating HBC	Ndufs5
1.30734e-18	0.504297	0.837	0.509	3.10585e-14	Proliferating HBC	Srsf2
1.30916e-18	0.50477	0.86	0.489	3.11017e-14	Proliferating HBC	Ndufb10
1.34416e-18	0.515376	0.674	0.346	3.19332e-14	Proliferating HBC	Baz1b
1.43114e-18	0.500198	0.814	0.443	3.39995e-14	Proliferating HBC	Psmb2
1.51482e-18	0.505991	0.811	0.459	3.59875e-14	Proliferating HBC	P4hb
1.71263e-18	0.556384	0.867	0.545	4.0687e-14	Proliferating HBC	Taok3
2.09338e-18	0.525081	0.814	0.445	4.97324e-14	Proliferating HBC	Clic4
2.11791e-18	0.830564	0.886	0.62	5.03152e-14	Proliferating HBC	Ctsd
2.52649e-18	0.682395	0.758	0.451	6.00219e-14	Proliferating HBC	Ube2s
8.64704e-18	0.522457	0.803	0.456	2.05428e-13	Proliferating HBC	Lsm4
9.85367e-18	0.518537	0.852	0.53	2.34094e-13	Proliferating HBC	Snrpd2
1.73964e-17	0.66587	0.648	0.345	4.13287e-13	Proliferating HBC	Tubb4b
2.08731e-17	0.500723	0.841	0.473	4.95883e-13	Proliferating HBC	Ndufb11
2.67843e-17	0.547781	0.917	0.627	6.36316e-13	Proliferating HBC	Rbx1
1.51518e-16	0.546792	0.856	0.557	3.59962e-12	Proliferating HBC	Abracl
4.27526e-14	0.788133	0.538	0.301	1.01567e-09	Proliferating HBC	Cbfa2t3
4.12544e-11	1.33223	0.583	0.421	9.80081e-07	Proliferating HBC	H2-Ab1
4.64367e-10	0.832041	0.504	0.289	1.1032e-05	Proliferating HBC	Hist1h4d
2.26691e-09	1.09458	0.511	0.371	5.38549e-05	Proliferating HBC	H2-Eb1
2.86603e-08	0.704136	0.538	0.357	0.000680884	Proliferating HBC	Pfkp
1.89442e-07	1.64976	0.705	0.49	0.00450056	Proliferating HBC	Hist1h2ap
1.10011e-06	0.811647	0.519	0.406	0.0261352	Proliferating HBC	H2-Aa
1.76035e-06	0.635015	0.826	0.673	0.0418206	Proliferating HBC	Crip1
0	6.99387	0.984	0.026	0	B Cell	Ebf1
0	6.96115	0.943	0.03	0	B Cell	Gm43291
0	6.36056	0.952	0.016	0	B Cell	Cd79a
0	6.09569	0.928	0.049	0	B Cell	Bank1
0	5.80913	0.803	0.009	0	B Cell	Pax5
0	5.43822	0.874	0.049	0	B Cell	Cd79b
0	5.40899	0.802	0.011	0	B Cell	Ly6d
0	5.05365	0.649	0.01	0	B Cell	Ms4a1
0	4.94511	0.597	0.007	0	B Cell	Pou2af1
0	4.92094	0.623	0.007	0	B Cell	Fcmr
0	4.33369	0.525	0.011	0	B Cell	Gm43603
0	4.22301	0.762	0.108	0	B Cell	Ralgps2
0	4.19443	0.539	0.014	0	B Cell	Blk
0	4.14484	0.64	0.045	0	B Cell	H2-Ob
0	3.89085	0.66	0.064	0	B Cell	Tmem163
0	3.83297	0.837	0.226	0	B Cell	Fchsd2
0	3.80757	0.65	0.087	0	B Cell	Blnk
0	3.66037	0.652	0.1	0	B Cell	Ppp1r16b
0	3.65308	0.72	0.153	0	B Cell	Immp2l
0	3.63531	0.911	0.156	0	B Cell	Aff3
0	3.44273	0.605	0.077	0	B Cell	Gm8369
0	3.41562	0.871	0.34	0	B Cell	Man1a
0	3.41521	0.951	0.316	0	B Cell	Bach2
0	3.32924	0.558	0.098	0	B Cell	Btla
0	3.20947	0.735	0.125	0	B Cell	Ikzf3
0	3.1856	0.59	0.127	0	B Cell	Slc9a7
0	3.16402	0.901	0.354	0	B Cell	Mef2c
0	3.08639	0.639	0.095	0	B Cell	Cd55
0	3.00595	0.602	0.13	0	B Cell	St6gal1
0	2.86466	0.984	0.593	0	B Cell	Foxp1
0	2.78685	0.589	0.166	0	B Cell	Lrrk2
0	2.66749	0.677	0.233	0	B Cell	Snx29
0	2.61067	0.83	0.186	0	B Cell	Ets1
0	2.55734	0.566	0.097	0	B Cell	Kcnq5
0	2.53047	0.682	0.119	0	B Cell	Gimap6
0	2.44593	0.62	0.199	0	B Cell	Myo1e
0	2.30994	0.609	0.213	0	B Cell	Pde7a
0	2.30146	0.63	0.146	0	B Cell	Ptprcap
0	2.20689	0.699	0.308	0	B Cell	Prkce
0	2.07852	0.734	0.209	0	B Cell	Ltb
0	2.03911	0.729	0.24	0	B Cell	Satb1
0	2.00761	0.622	0.137	0	B Cell	Ablim1
0	1.95284	0.803	0.429	0	B Cell	Prkcb
0	1.86834	0.794	0.444	0	B Cell	Fam107b
0	1.75066	0.856	0.381	0	B Cell	Fam65b
0	1.20978	0.995	0.518	0	B Cell	Cd74
0	1.13961	0.943	0.282	0	B Cell	H2-Eb1
0	1.12691	0.958	0.319	0	B Cell	H2-Aa
0	1.04866	0.986	0.982	0	B Cell	Rps27
0	0.791512	0.997	0.976	0	B Cell	Rps24
0	0.637731	0.933	0.342	0	B Cell	H2-Ab1
4.89204e-305	0.846503	0.997	0.955	1.1622e-300	B Cell	Rps20
3.55752e-295	2.12787	0.645	0.273	8.4516e-291	B Cell	Cd37
1.46177e-292	1.47958	0.871	0.583	3.47272e-288	B Cell	Stk17b
5.53591e-286	0.743951	0.999	0.981	1.31517e-281	B Cell	Rps21
1.12257e-284	2.09181	0.637	0.248	2.6669e-280	B Cell	Maml2
9.83428e-284	2.38863	0.533	0.17	2.33633e-279	B Cell	Bcar3
2.3901e-272	2.00181	0.658	0.303	5.67817e-268	B Cell	4930523C07Rik
6.39902e-272	2.34512	0.541	0.187	1.52022e-267	B Cell	Foxo1
7.58884e-271	1.76261	0.799	0.53	1.80288e-266	B Cell	Fli1
1.17862e-268	1.18499	0.949	0.675	2.80005e-264	B Cell	Arhgap15
1.26055e-268	0.846128	0.999	0.979	2.9947e-264	B Cell	mt-Atp6
8.13363e-264	1.81619	0.654	0.285	1.93231e-259	B Cell	Rabgap1l
7.55039e-257	1.70735	0.73	0.4	1.79375e-252	B Cell	Zcchc11
5.72233e-256	2.02839	0.579	0.218	1.35945e-251	B Cell	Pecam1
4.21789e-255	0.960361	0.989	0.922	1.00204e-250	B Cell	mt-Cytb
5.35776e-251	2.3952	0.513	0.18	1.27284e-246	B Cell	Ero1lb
3.71238e-242	2.17375	0.555	0.221	8.8195e-238	B Cell	Strbp
2.40147e-241	1.93606	0.657	0.344	5.70518e-237	B Cell	Dgkd
1.05457e-239	0.763558	0.999	0.973	2.50534e-235	B Cell	mt-Co3
1.83578e-238	1.06304	0.961	0.845	4.36125e-234	B Cell	mt-Nd2
3.52551e-238	0.932739	0.98	0.878	8.37555e-234	B Cell	Rpl12
1.93258e-237	1.37684	0.842	0.608	4.59122e-233	B Cell	Syk
7.13102e-231	1.89572	0.619	0.291	1.69412e-226	B Cell	Msi2
5.4187e-230	1.96849	0.554	0.215	1.28732e-225	B Cell	Arhgef18
1.32328e-229	2.24354	0.549	0.237	3.14372e-225	B Cell	Pkig
3.76654e-227	2.11916	0.56	0.22	8.94818e-223	B Cell	Pde3b
8.49118e-227	1.8449	0.542	0.19	2.01725e-222	B Cell	Stat4
9.69541e-224	2.08712	0.596	0.296	2.30334e-219	B Cell	Csnk1g3
1.11033e-223	1.82802	0.649	0.346	2.63782e-219	B Cell	Apobec3
1.62671e-223	1.48781	0.828	0.655	3.86457e-219	B Cell	Ppp3ca
1.48387e-221	1.81851	0.686	0.426	3.52524e-217	B Cell	Smap2
2.43139e-221	0.707213	0.991	0.962	5.77626e-217	B Cell	Rpl18a
2.38995e-215	2.23751	0.587	0.293	5.67781e-211	B Cell	Dmxl1
3.72896e-213	0.704511	0.999	0.975	8.85889e-209	B Cell	mt-Co2
1.27551e-208	1.58595	0.675	0.352	3.03023e-204	B Cell	Zfp36l1
3.16306e-204	1.63603	0.585	0.248	7.51448e-200	B Cell	Inpp4b
1.15454e-203	2.05286	0.562	0.271	2.74285e-199	B Cell	Cerk
3.06385e-198	1.72159	0.665	0.381	7.27878e-194	B Cell	Akt3
9.23357e-190	1.53952	0.745	0.499	2.19362e-185	B Cell	Rel
7.20339e-183	1.81454	0.54	0.236	1.71131e-178	B Cell	Cd83
1.02167e-182	1.72101	0.663	0.401	2.42718e-178	B Cell	March1
1.8417e-181	0.729128	0.965	0.933	4.37532e-177	B Cell	Ddx5
8.0177e-181	1.63011	0.68	0.442	1.90476e-176	B Cell	Cyth1
3.74548e-180	1.38784	0.73	0.462	8.89814e-176	B Cell	Zbtb20
1.54478e-174	1.62884	0.615	0.319	3.66993e-170	B Cell	Hivep2
3.5536e-173	1.13239	0.813	0.666	8.44229e-169	B Cell	Serinc3
2.52027e-168	0.624524	0.992	0.93	5.98739e-164	B Cell	Rps19
4.04106e-168	0.918389	0.956	0.85	9.60034e-164	B Cell	mt-Nd1
2.59874e-166	1.80279	0.531	0.259	6.17383e-162	B Cell	D930015E06Rik
7.36141e-166	0.996938	0.837	0.611	1.74885e-161	B Cell	Dennd4a
2.31817e-163	1.72766	0.555	0.282	5.50729e-159	B Cell	Mtss1
2.38074e-163	1.79062	0.564	0.308	5.65592e-159	B Cell	Nfatc3
2.12832e-158	1.07492	0.818	0.606	5.05626e-154	B Cell	Foxn3
3.78541e-155	1.8736	0.513	0.263	8.993e-151	B Cell	Snx9
7.7322e-152	1.52428	0.621	0.393	1.83694e-147	B Cell	Eml4
8.6e-150	0.618161	0.985	0.902	2.0431e-145	B Cell	Rps7
4.07836e-149	1.49381	0.652	0.405	9.68897e-145	B Cell	Add3
2.17469e-145	0.512679	0.992	0.932	5.16641e-141	B Cell	Rps15a
2.25281e-145	1.10617	0.945	0.873	5.35199e-141	B Cell	Hbb-y
3.01621e-144	0.631185	0.975	0.901	7.16562e-140	B Cell	Rpl21
4.30419e-141	0.560658	0.999	0.982	1.02255e-136	B Cell	mt-Co1
5.50708e-141	1.01661	0.815	0.699	1.30832e-136	B Cell	Shisa5
6.61604e-140	1.40687	0.605	0.368	1.57177e-135	B Cell	Tgfbr2
5.31407e-139	0.74101	0.956	0.876	1.26246e-134	B Cell	mt-Nd4
8.42234e-139	1.14244	0.637	0.345	2.0009e-134	B Cell	Sell
1.51863e-136	1.54203	0.606	0.405	3.60781e-132	B Cell	Med13
4.88074e-134	1.04346	0.801	0.682	1.15952e-129	B Cell	Macf1
2.59182e-132	1.7737	0.503	0.278	6.15738e-128	B Cell	Plekha2
1.36193e-130	1.2764	0.636	0.421	3.23554e-126	B Cell	Birc3
3.90028e-130	1.38246	0.648	0.448	9.26589e-126	B Cell	Fbxo11
8.13502e-130	1.1766	0.679	0.479	1.93264e-125	B Cell	Rapgef6
6.85765e-129	0.523298	0.991	0.955	1.62917e-124	B Cell	Rps13
9.36692e-128	0.641393	0.998	0.993	2.2253e-123	B Cell	Cmss1
9.69757e-128	1.65779	0.541	0.312	2.30385e-123	B Cell	Fam69a
5.29755e-125	1.45334	0.621	0.426	1.25854e-120	B Cell	Tcf12
2.99658e-123	0.516591	0.99	0.946	7.11897e-119	B Cell	Rpl13
2.91341e-121	0.784922	0.918	0.906	6.9214e-117	B Cell	Cdk8
2.02482e-120	0.776782	0.903	0.92	4.81037e-116	B Cell	Gphn
2.47693e-120	1.3093	0.634	0.433	5.88444e-116	B Cell	Lncpint
1.18684e-116	1.11518	0.581	0.357	2.81957e-112	B Cell	Wdfy4
1.77675e-114	1.04778	0.766	0.658	4.22101e-110	B Cell	Inpp5d
6.04587e-112	1.28385	0.655	0.499	1.43632e-107	B Cell	Zcchc7
3.60202e-109	0.602893	0.943	0.963	8.55732e-105	B Cell	Lars2
9.32165e-107	0.892341	0.751	0.612	2.21454e-102	B Cell	Baz2b
4.1536e-103	1.1905	0.653	0.511	9.8677e-99	B Cell	Arid1b
5.59637e-103	1.40893	0.515	0.322	1.32953e-98	B Cell	Kmt2a
1.08864e-102	0.855925	0.801	0.674	2.58628e-98	B Cell	mt-Nd3
3.66855e-101	0.566201	0.951	0.852	8.71537e-97	B Cell	Rpl36a
2.04418e-100	0.780023	0.811	0.671	4.85637e-96	B Cell	Ccnd3
5.50285e-97	1.25126	0.578	0.405	1.30731e-92	B Cell	Crlf3
5.63486e-97	1.32742	0.541	0.356	1.33867e-92	B Cell	Bmp2k
1.79224e-95	1.30503	0.563	0.392	4.25783e-91	B Cell	Aff4
3.42906e-90	0.984509	0.704	0.604	8.14643e-86	B Cell	Kmt2e
1.68249e-89	0.914526	0.674	0.512	3.99709e-85	B Cell	Tnrc6b
8.64335e-89	0.599103	0.914	0.891	2.0534e-84	B Cell	Rbm39
1.64028e-88	1.09764	0.616	0.463	3.89681e-84	B Cell	Snx2
2.2856e-85	1.10267	0.626	0.505	5.4299e-81	B Cell	Itsn2
2.56024e-83	1.49143	0.787	0.725	6.08235e-79	B Cell	Hba-x
6.28083e-83	1.10345	0.627	0.498	1.49214e-78	B Cell	Snx5
3.17767e-81	1.17987	0.566	0.416	7.5492e-77	B Cell	Rere
1.1588e-80	0.510163	0.721	0.526	2.75296e-76	B Cell	Xylt1
1.01372e-79	1.12186	0.598	0.481	2.4083e-75	B Cell	Scaf11
1.03635e-79	0.906879	0.647	0.483	2.46206e-75	B Cell	Gm26740
3.67894e-79	1.12057	0.541	0.377	8.74005e-75	B Cell	Hmgn1
5.90163e-77	1.15548	0.578	0.463	1.40205e-72	B Cell	Tmod3
6.45782e-77	0.684236	0.565	0.337	1.53418e-72	B Cell	Pou2f2
3.51077e-76	1.17723	0.521	0.358	8.34053e-72	B Cell	Rftn1
7.93213e-72	1.08065	0.58	0.468	1.88444e-67	B Cell	Bptf
3.0812e-70	0.706051	0.819	0.778	7.32e-66	B Cell	Jund
1.94496e-65	0.628922	0.613	0.425	4.62065e-61	B Cell	Pde4b
8.48909e-64	0.772152	0.688	0.587	2.01675e-59	B Cell	mt-Nd4l
7.46533e-63	1.09449	0.558	0.442	1.77354e-58	B Cell	Phip
1.4913e-62	0.588401	0.798	0.721	3.54288e-58	B Cell	Akap13
9.51356e-61	0.593432	0.752	0.674	2.26014e-56	B Cell	Hba-a1
9.49796e-60	0.814025	0.679	0.62	2.25643e-55	B Cell	Kansl1
1.16339e-59	0.581389	0.802	0.731	2.76386e-55	B Cell	Eef1g
4.37864e-59	0.821228	0.669	0.596	1.04023e-54	B Cell	mt-Nd5
1.7866e-58	0.967319	0.594	0.511	4.24442e-54	B Cell	Smg1
2.16009e-58	0.987283	0.556	0.446	5.13172e-54	B Cell	Dip2b
6.09297e-57	1.0393	0.544	0.436	1.44751e-52	B Cell	Cnot6l
9.03918e-56	0.593852	0.771	0.72	2.14744e-51	B Cell	Ankrd11
9.22816e-55	0.738468	0.713	0.635	2.19233e-50	B Cell	Xist
1.74131e-54	0.906221	0.579	0.486	4.13683e-50	B Cell	Arid4b
2.14789e-53	0.82699	0.603	0.518	5.10274e-49	B Cell	Clk1
3.70159e-53	0.713664	0.526	0.401	8.79387e-49	B Cell	Tcf4
3.61851e-52	0.637558	0.668	0.63	8.59649e-48	B Cell	Ddx6
1.61743e-50	0.746823	0.654	0.604	3.84252e-46	B Cell	Luc7l2
1.98272e-49	0.547542	0.819	0.796	4.71036e-45	B Cell	H19
1.07185e-47	0.608075	0.626	0.492	2.54639e-43	B Cell	Camk2d
1.50772e-44	0.726363	0.641	0.608	3.58188e-40	B Cell	Sfpq
2.14741e-44	0.806514	0.556	0.463	5.10161e-40	B Cell	Chd2
1.07643e-43	0.621566	0.639	0.539	2.55727e-39	B Cell	Arid5b
9.08007e-43	0.970977	0.504	0.414	2.15715e-38	B Cell	Tbc1d1
9.61499e-42	0.815466	0.535	0.429	2.28423e-37	B Cell	Sgms1
1.64959e-41	0.78229	0.553	0.479	3.91894e-37	B Cell	Pan3
3.96124e-41	0.745296	0.632	0.588	9.41072e-37	B Cell	Irf2
4.64925e-41	0.844115	0.535	0.451	1.10452e-36	B Cell	Arhgef1
9.89536e-41	0.775484	0.579	0.523	2.35084e-36	B Cell	Usp34
3.87742e-39	0.608948	0.575	0.472	9.21158e-35	B Cell	Aff1
4.77594e-39	0.709518	0.523	0.415	1.13462e-34	B Cell	Malt1
6.56457e-39	0.643361	0.683	0.661	1.55954e-34	B Cell	Nipbl
1.20657e-38	0.692541	0.653	0.625	2.86645e-34	B Cell	Gdi2
1.37849e-38	0.771619	0.526	0.42	3.27487e-34	B Cell	Limd2
3.27932e-38	0.629522	0.654	0.597	7.79068e-34	B Cell	Serp1
6.5468e-38	0.859248	0.553	0.487	1.55532e-33	B Cell	Dock11
1.35948e-37	0.847047	0.586	0.53	3.22972e-33	B Cell	Rhox6
6.05771e-37	0.840334	0.521	0.459	1.43913e-32	B Cell	Huwe1
2.29314e-36	0.691061	0.658	0.636	5.44782e-32	B Cell	Smchd1
3.35308e-36	0.870179	0.542	0.473	7.96592e-32	B Cell	Rasa3
1.03263e-35	0.699167	0.563	0.494	2.45321e-31	B Cell	Exoc4
1.02755e-34	0.647789	0.558	0.476	2.44115e-30	B Cell	Phf21a
6.92005e-34	0.83193	0.524	0.466	1.644e-29	B Cell	Ash1l
2.98256e-33	0.89903	0.519	0.454	7.08566e-29	B Cell	Fam172a
2.58655e-32	0.51128	0.63	0.571	6.14486e-28	B Cell	Hba-a2
2.74061e-32	0.558828	0.628	0.576	6.51086e-28	B Cell	Arhgap45
7.3857e-32	0.758569	0.551	0.495	1.75462e-27	B Cell	mt-Atp8
4.22867e-31	0.630089	0.599	0.574	1.0046e-26	B Cell	Cnbp
4.50394e-30	0.814707	0.505	0.443	1.07e-25	B Cell	Plcl2
5.82328e-30	0.551745	0.681	0.689	1.38344e-25	B Cell	Gm15564
1.33372e-29	0.69822	0.573	0.542	3.16853e-25	B Cell	Elf1
4.28478e-29	0.670081	0.576	0.534	1.01793e-24	B Cell	Tpbpa
7.65447e-28	0.588402	0.609	0.596	1.81847e-23	B Cell	Tra2b
5.02288e-26	0.800949	0.54	0.499	1.19328e-21	B Cell	Rhox9
1.47367e-25	0.615411	0.525	0.464	3.50101e-21	B Cell	Herc4
3.36443e-24	0.532898	0.615	0.603	7.99289e-20	B Cell	Cdkn1c
8.31248e-24	0.584829	0.585	0.574	1.9748e-19	B Cell	Stag1
9.83974e-24	0.691622	0.541	0.505	2.33763e-19	B Cell	Erdr1
3.12126e-21	0.662424	0.508	0.472	7.41518e-17	B Cell	Lrch1
5.78985e-20	0.598685	0.55	0.539	1.37549e-15	B Cell	Nsd1
4.55717e-18	0.535489	0.545	0.512	1.08265e-13	B Cell	Notch2
1.5201e-17	0.669331	0.515	0.496	3.61129e-13	B Cell	Tbc1d5
3.53512e-17	0.534448	0.566	0.569	8.39838e-13	B Cell	Crebbp
1.56185e-16	0.590265	0.556	0.572	3.7105e-12	B Cell	Baz1a
4.33105e-16	0.607088	0.521	0.512	1.02893e-11	B Cell	Peg10
9.9603e-14	0.503999	0.541	0.548	2.36627e-09	B Cell	Pten
6.50367e-13	0.520444	0.523	0.541	1.54508e-08	B Cell	Srsf11
1.46656e-09	0.530972	0.479	0.502	3.4841e-05	B Cell	Acin1
6.56866e-09	0.514661	0.486	0.517	0.000156052	B Cell	Smarca5
0	5.25002	0.842	0.013	0	T Cell	Cd3d
0	5.22173	0.737	0.035	0	T Cell	Lef1
0	5.20753	0.6	0.004	0	T Cell	Themis
0	5.13809	0.727	0.006	0	T Cell	Bcl11b
0	5.13129	0.752	0.02	0	T Cell	Camk4
0	4.9638	0.792	0.01	0	T Cell	Cd3g
0	4.77708	0.69	0.003	0	T Cell	Cd3e
0	4.34593	0.667	0.028	0	T Cell	Tcf7
0	4.33947	0.752	0.045	0	T Cell	Cd247
0	4.28459	0.953	0.069	0	T Cell	Skap1
0	4.25774	0.568	0.029	0	T Cell	Cd28
0	4.21503	0.852	0.056	0	T Cell	Itk
0	4.10712	0.567	0.035	0	T Cell	Tox
0	3.86287	0.759	0.067	0	T Cell	Prkcq
0	3.75549	0.624	0.065	0	T Cell	Sntb1
0	3.71836	0.529	0.045	0	T Cell	Sidt1
0	3.42711	0.831	0.119	0	T Cell	Ms4a4b
0	3.36989	0.801	0.133	0	T Cell	Il7r
0	3.20834	0.644	0.144	0	T Cell	Gramd3
0	3.12689	0.663	0.093	0	T Cell	S1pr1
0	3.12025	0.506	0.037	0	T Cell	Lck
0	2.9635	0.609	0.072	0	T Cell	Gimap3
0	2.89935	0.847	0.154	0	T Cell	Ablim1
0	2.89825	0.598	0.098	0	T Cell	Scml4
0	2.89269	0.512	0.051	0	T Cell	Thy1
0	2.7799	0.571	0.098	0	T Cell	Dgka
0	2.7598	0.604	0.088	0	T Cell	Tnik
0	2.75577	0.56	0.074	0	T Cell	Txk
0	2.71717	0.578	0.086	0	T Cell	Gimap4
0	2.41237	0.54	0.092	0	T Cell	Sept1
0	2.39998	0.701	0.158	0	T Cell	Gimap6
0	2.36815	0.913	0.226	0	T Cell	Ets1
4.07927e-305	2.71905	0.623	0.136	9.69111e-301	T Cell	Prkca
1.10086e-302	2.41947	0.526	0.088	2.61531e-298	T Cell	Cd2
1.28322e-296	2.57276	0.69	0.184	3.04855e-292	T Cell	Mllt3
3.24062e-288	2.3798	0.506	0.083	7.69874e-284	T Cell	Fam169b
3.95563e-282	2.77879	0.763	0.258	9.39739e-278	T Cell	Inpp4b
2.057e-251	1.90896	0.785	0.242	4.88681e-247	T Cell	Ltb
2.88863e-238	1.98753	0.571	0.127	6.86252e-234	T Cell	Gimap1
9.19589e-228	1.99519	0.545	0.12	2.18467e-223	T Cell	Cmah
3.57922e-224	2.57661	0.645	0.211	8.50316e-220	T Cell	Thada
3.57059e-223	2.1713	0.811	0.371	8.48264e-219	T Cell	Vps37b
3.32446e-218	2.20998	0.829	0.414	7.89791e-214	T Cell	Emb
7.22135e-213	1.91802	0.798	0.356	1.71558e-208	T Cell	Pitpnc1
3.69239e-206	1.80026	0.847	0.451	8.77201e-202	T Cell	Utrn
6.15859e-204	2.33087	0.692	0.253	1.4631e-199	T Cell	Zeb1
7.91828e-203	1.67738	0.562	0.144	1.88115e-198	T Cell	Ipcef1
6.21263e-200	2.34741	0.705	0.277	1.47594e-195	T Cell	Satb1
2.55105e-196	2.2962	0.619	0.208	6.06053e-192	T Cell	Ldlrad4
6.28308e-195	2.17079	0.625	0.213	1.49267e-190	T Cell	Ptpn22
6.75027e-192	1.89234	0.727	0.297	1.60366e-187	T Cell	Hcst
3.44979e-190	1.00814	0.991	0.982	8.19567e-186	T Cell	Rps27
2.11039e-189	1.70286	0.847	0.48	5.01366e-185	T Cell	Rapgef6
4.11594e-188	1.31808	0.969	0.725	9.77824e-184	T Cell	Mbnl1
4.96391e-182	2.02835	0.666	0.27	1.17928e-177	T Cell	Saraf
1.9646e-181	1.85134	0.7	0.271	4.6673e-177	T Cell	Maml2
3.06744e-181	1.4302	0.978	0.692	7.28733e-177	T Cell	Arhgap15
4.93674e-180	0.889956	0.999	0.982	1.17282e-175	T Cell	Rps21
1.14657e-177	1.29494	0.989	0.885	2.7239e-173	T Cell	Rpl12
4.59534e-175	0.792594	0.996	0.991	1.09172e-170	T Cell	Tpt1
6.15911e-173	0.999925	0.998	0.978	1.46322e-168	T Cell	Rps24
3.66619e-170	1.57617	0.604	0.183	8.70976e-166	T Cell	Ptprcap
[truncated: 2,339 more rows]

## Sheet: EC subclusters
Table S4-5. Differentially expressed genes in EC subclusters
[truncated: 1,161 more rows]

[truncated: 1 more sheets: iTrophoblast subclusters]
