# Supplementary material for: Cross‐Species Insights into Trophoblast Invasion During Placentation Governed by Immune‐Featured Trophoblast Cells
Source: Adv Sci (Weinh). 2024 Sep 5;11(42):2407221. doi: 10.1002/advs.202407221 (PMC11558115; doi:10.1002/advs.202407221)
Supplement: Supplementary file 6 — Supplemental Table 5 [file ADVS-11-2407221-s009.xlsx]

## Sheet: 6 major cell types
Table S5-1. Differentially expressed genes in 7 major cell types
p_val	avg_log2FC	pct.1	pct.2	p_val_adj	cluster	gene
0	6.03731	0.715	0.361	0	Immune	S100A8
0	5.07457	0.601	0.174	0	Immune	G0S2
0	5.05631	0.74	0.308	0	Immune	CXCL8
0	5.02295	0.965	0.299	0	Immune	SRGN
0	4.94994	0.503	0.119	0	Immune	LYZ
0	4.93156	0.563	0.054	0	Immune	MNDA
0	4.89907	0.826	0.175	0	Immune	IFITM2
0	4.78167	0.688	0.108	0	Immune	BCL2A1
0	4.75502	0.702	0.189	0	Immune	PLAUR
0	4.67686	0.778	0.106	0	Immune	FCER1G
0	4.66451	0.813	0.121	0	Immune	TYROBP
0	4.5997	0.828	0.123	0	Immune	LCP1
0	4.57139	0.843	0.714	0	Immune	S100A9
0	4.51971	0.63	0.08	0	Immune	ALOX5AP
0	4.51859	0.718	0.083	0	Immune	PLEK
0	4.5118	0.656	0.106	0	Immune	C5AR1
0	4.50753	0.685	0.077	0	Immune	SAMSN1
0	4.50178	0.857	0.092	0	Immune	PTPRC
0	4.46251	0.855	0.569	0	Immune	NAMPT
0	4.45249	0.612	0.066	0	Immune	LCP2
0	4.4517	0.612	0.063	0	Immune	LST1
0	4.42342	0.691	0.1	0	Immune	CTSS
0	4.3769	0.533	0.051	0	Immune	FPR1
0	4.33471	0.527	0.045	0	Immune	NCF2
0	4.31684	0.527	0.058	0	Immune	ARHGAP15
0	4.27337	0.798	0.114	0	Immune	LAPTM5
0	4.26787	0.866	0.437	0	Immune	SOD2
0	4.1395	0.506	0.043	0	Immune	EVI2B
0	4.08042	0.568	0.107	0	Immune	CXCR4
0	4.06165	0.612	0.171	0	Immune	ACSL1
0	3.98527	0.687	0.068	0	Immune	CD53
0	3.97083	0.627	0.066	0	Immune	MBP
0	3.9293	0.696	0.079	0	Immune	GMFG
0	3.85184	0.635	0.178	0	Immune	ARHGAP26
0	3.84565	0.688	0.196	0	Immune	CD44
0	3.84148	0.935	0.259	0	Immune	HLA-B
0	3.84006	0.664	0.096	0	Immune	AIF1
0	3.83745	0.582	0.051	0	Immune	ITGB2
0	3.83489	0.824	0.217	0	Immune	CYBA
0	3.80735	0.675	0.148	0	Immune	LYN
0	3.79735	0.688	0.38	0	Immune	NFKB1
0	3.79254	0.62	0.083	0	Immune	TNFRSF1B
0	3.78719	0.84	0.378	0	Immune	LITAF
0	3.77649	0.589	0.194	0	Immune	PDE4B
0	3.76402	0.575	0.055	0	Immune	CD37
0	3.7606	0.511	0.055	0	Immune	FCGR2A
0	3.72643	0.51	0.311	0	Immune	SPP1
0	3.5884	0.855	0.195	0	Immune	HLA-A
0	3.51723	0.682	0.327	0	Immune	IVNS1ABP
0	3.50752	0.505	0.127	0	Immune	CD83
0	3.49755	0.506	0.068	0	Immune	CORO1A
0	3.4533	0.743	0.372	0	Immune	RNF149
0	3.45166	0.546	0.322	0	Immune	DENND5A
0	3.43631	0.528	0.176	0	Immune	CD74
0	3.40662	0.588	0.132	0	Immune	ZEB2
0	3.40335	0.543	0.192	0	Immune	SIPA1L1
0	3.34362	0.503	0.059	0	Immune	FMNL1
0	3.34339	0.987	0.436	0	Immune	TMSB4X
0	3.30387	0.618	0.193	0	Immune	ZSWIM6
0	3.25893	0.626	0.233	0	Immune	STK4
0	3.23891	0.635	0.299	0	Immune	TNFAIP3
0	3.21745	0.59	0.345	0	Immune	BRAF
0	3.2159	0.639	0.127	0	Immune	SLC2A3
0	3.20517	0.61	0.254	0	Immune	RILPL2
0	3.19037	0.546	0.169	0	Immune	CSGALNACT2
0	3.17785	0.508	0.237	0	Immune	NR4A2
0	3.15065	0.572	0.291	0	Immune	GPCPD1
0	3.12502	0.59	0.208	0	Immune	SMAP2
0	3.11234	0.61	0.372	0	Immune	MAP4K4
0	3.09319	0.533	0.391	0	Immune	GCA
0	3.09189	0.601	0.298	0	Immune	PTPRE
0	3.08411	0.53	0.143	0	Immune	ADGRE5
0	3.07566	0.699	0.394	0	Immune	HIF1A
0	3.06199	0.645	0.221	0	Immune	MARCKS
0	3.06146	0.562	0.176	0	Immune	CYTH1
0	3.04562	0.62	0.38	0	Immune	RABGEF1
0	3.04052	0.537	0.405	0	Immune	IFI30
0	3.03569	0.616	0.325	0	Immune	REL
0	3.01505	0.636	0.387	0	Immune	FOXO3
0	3.01183	0.534	0.199	0	Immune	STK10
0	2.97987	0.502	0.153	0	Immune	STX11
0	2.96539	0.684	0.433	0	Immune	SMCHD1
0	2.95846	0.662	0.408	0	Immune	MXD1
0	2.94825	0.579	0.126	0	Immune	CELF2
0	2.88358	0.598	0.318	0	Immune	STK17B
0	2.87392	0.681	0.5	0	Immune	ATP2B1
0	2.86495	0.618	0.342	0	Immune	KDM6B
0	2.86388	0.619	0.217	0	Immune	EMP3
0	2.863	0.636	0.429	0	Immune	SIK3
0	2.86034	0.632	0.346	0	Immune	ELL2
0	2.8584	0.631	0.271	0	Immune	RAB8B
0	2.85816	0.997	0.977	0	Immune	FTL
0	2.85769	0.607	0.128	0	Immune	MSN
0	2.8525	0.546	0.126	0	Immune	WIPF1
0	2.83863	0.539	0.354	0	Immune	SLC25A37
0	2.80752	0.519	0.324	0	Immune	NUMB
0	2.79754	0.719	0.422	0	Immune	JMJD1C
0	2.76006	0.591	0.174	0	Immune	TSC22D3
0	2.74578	0.541	0.363	0	Immune	JARID2
0	2.74372	0.523	0.293	0	Immune	CCNH
0	2.70306	0.54	0.378	0	Immune	OXSR1
0	2.6966	0.518	0.293	0	Immune	TAOK3
0	2.69432	0.571	0.337	0	Immune	MAP3K2
0	2.68686	0.683	0.411	0	Immune	S100A4
0	2.64726	0.543	0.324	0	Immune	NR4A3
0	2.62043	0.521	0.255	0	Immune	FNBP1
0	2.60424	0.519	0.338	0	Immune	RANBP2
0	2.60111	0.58	0.3	0	Immune	FYB1
0	2.51837	0.525	0.419	0	Immune	ATP13A3
0	2.51606	0.912	0.569	0	Immune	HLA-C
0	2.49845	0.504	0.294	0	Immune	METRNL
0	2.47196	0.597	0.44	0	Immune	OSBPL8
0	2.43304	0.634	0.367	0	Immune	KMT2E
0	2.42966	0.5	0.355	0	Immune	UBAP1
0	2.39428	0.51	0.452	0	Immune	TANK
0	2.38051	0.592	0.444	0	Immune	RGS2
0	2.37492	0.511	0.35	0	Immune	PHF20L1
0	2.37275	0.986	0.994	0	Immune	FTH1
0	2.35631	0.628	0.41	0	Immune	FOSL2
0	2.35296	0.528	0.391	0	Immune	MAP3K8
0	2.34794	0.752	0.582	0	Immune	FAM49B
0	2.34417	0.613	0.459	0	Immune	ARIH1
0	2.30935	0.519	0.172	0	Immune	TGFB1
0	2.30298	0.601	0.171	0	Immune	TXNIP
0	2.29734	0.694	0.464	0	Immune	FAM107B
0	2.29523	0.644	0.374	0	Immune	EFHD2
0	2.28517	0.562	0.249	0	Immune	TSPO
0	2.26774	0.529	0.35	0	Immune	GNA13
0	2.26327	0.624	0.369	0	Immune	JAK1
0	2.24944	0.581	0.457	0	Immune	ZFAND3
0	2.24546	0.599	0.401	0	Immune	USP15
0	2.24157	0.509	0.344	0	Immune	ACAP2
0	2.23988	0.691	0.532	0	Immune	SPAG9
0	2.21866	0.643	0.456	0	Immune	CHD1
0	2.21222	0.648	0.586	0	Immune	CREM
0	2.20745	0.5	0.48	0	Immune	RBM47
0	2.19545	0.796	0.613	0	Immune	SH3BGRL3
0	2.16477	0.825	0.569	0	Immune	HLA-E
0	2.15849	0.931	0.577	0	Immune	NEAT1
0	2.15627	0.576	0.363	0	Immune	RNASET2
0	2.13694	0.541	0.373	0	Immune	FNIP1
0	2.12898	0.751	0.575	0	Immune	LRRFIP1
0	2.10791	0.695	0.482	0	Immune	ZFP36
0	2.1049	0.531	0.375	0	Immune	DAZAP2
0	2.0924	0.692	0.605	0	Immune	QKI
0	2.06952	0.616	0.514	0	Immune	SYAP1
0	2.0364	0.574	0.379	0	Immune	SKIL
0	2.02209	0.66	0.625	0	Immune	GLUL
0	2.016	0.689	0.485	0	Immune	ELF1
0	2.00546	0.589	0.487	0	Immune	PNPLA8
0	1.99803	0.801	0.293	0	Immune	VIM
0	1.99046	0.6	0.343	0	Immune	MED13L
0	1.98108	0.602	0.402	0	Immune	MBNL1
0	1.97134	0.621	0.519	0	Immune	CFLAR
0	1.97031	0.632	0.501	0	Immune	IFRD1
0	1.95198	0.564	0.511	0	Immune	NINJ1
0	1.95138	0.583	0.422	0	Immune	ANKRD12
0	1.94592	0.588	0.383	0	Immune	STAT3
0	1.94338	0.553	0.409	0	Immune	FOXP1
0	1.89432	0.525	0.481	0	Immune	LIMS1
0	1.88125	0.691	0.378	0	Immune	ARHGDIB
0	1.87842	0.991	0.952	0	Immune	B2M
0	1.8712	0.6	0.458	0	Immune	BAZ1A
0	1.86814	0.595	0.479	0	Immune	PICALM
0	1.864	0.604	0.48	0	Immune	ARID4B
0	1.82203	0.606	0.553	0	Immune	VMP1
0	1.81776	0.501	0.336	0	Immune	ZFP36L2
0	1.81471	0.522	0.4	0	Immune	NFKBIZ
0	1.80659	0.726	0.625	0	Immune	ACTR3
0	1.79906	0.606	0.462	0	Immune	ANKRD11
0	1.78056	0.609	0.383	0	Immune	KLF2
0	1.77825	0.667	0.676	0	Immune	RAB7A
0	1.7746	0.551	0.515	0	Immune	MAP2K3
0	1.77379	0.692	0.5	0	Immune	IQGAP1
0	1.76499	0.549	0.457	0	Immune	IER3
0	1.74909	0.623	0.532	0	Immune	GPBP1
0	1.74234	0.507	0.394	0	Immune	DOCK8
0	1.73129	0.756	0.651	0	Immune	TPM3
0	1.7154	0.585	0.493	0	Immune	VASP
0	1.71391	0.67	0.568	0	Immune	ACTR2
0	1.70221	0.641	0.512	0	Immune	CHD2
0	1.67385	0.501	0.43	0	Immune	IRF2BP2
0	1.66294	0.774	0.646	0	Immune	NFKBIA
0	1.65235	0.594	0.478	0	Immune	AKAP13
0	1.62321	0.509	0.241	0	Immune	MYADM
0	1.60884	0.51	0.457	0	Immune	HCLS1
0	1.56999	0.586	0.57	0	Immune	UBE2R2
0	1.56785	0.648	0.609	0	Immune	NFE2L2
0	1.56689	0.628	0.555	0	Immune	FNDC3B
0	1.56525	0.792	0.614	0	Immune	MCL1
0	1.55875	0.581	0.496	0	Immune	ASAP1
0	1.55437	0.851	0.741	0	Immune	PNRC1
0	1.54477	0.542	0.426	0	Immune	ROCK1
0	1.53827	0.506	0.418	0	Immune	NIPBL
0	1.53735	0.608	0.579	0	Immune	GRB2
0	1.53435	0.616	0.545	0	Immune	CAPZA1
0	1.52157	0.51	0.448	0	Immune	RAP1A
0	1.50305	0.509	0.435	0	Immune	AFF4
0	1.49777	0.991	0.791	0	Immune	MALAT1
0	1.44069	0.909	0.788	0	Immune	BTG1
0	1.42678	0.793	0.694	0	Immune	CD55
0	1.41209	0.614	0.556	0	Immune	GNB1
0	1.38749	0.534	0.436	0	Immune	KMT2C
0	1.30634	0.746	0.575	0	Immune	JUNB
0	1.29184	0.935	0.921	0	Immune	SAT1
0	1.27275	0.577	0.575	0	Immune	B4GALT1
0	1.24437	0.781	0.75	0	Immune	UBE2D3
0	1.23722	0.685	0.681	0	Immune	RAP1B
0	1.23444	0.98	0.948	0	Immune	H3F3B
0	1.23059	0.83	0.811	0	Immune	SDCBP
0	1.22407	0.573	0.555	0	Immune	PTP4A2
0	1.20434	0.634	0.645	0	Immune	PPP1CB
0	1.13241	0.653	0.544	0	Immune	COTL1
0	1.13098	0.81	0.758	0	Immune	YWHAZ
0	1.11286	0.607	0.558	0	Immune	MYH9
0	1.09969	0.811	0.594	0	Immune	KLF6
0	1.08575	0.794	0.767	0	Immune	PABPC1
0	1.06793	0.707	0.591	0	Immune	PPP1R15A
0	1.0388	0.661	0.676	0	Immune	GNAI2
0	1.00063	0.971	0.951	0	Immune	H3F3A
0	0.85123	0.669	0.662	0	Immune	HNRNPU
0	0.801451	0.815	0.715	0	Immune	DUSP1
0	0.741099	0.718	0.702	0	Immune	DDX3X
0	0.690731	0.983	0.972	0	Immune	ACTB
5.77434e-306	1.30375	0.543	0.497	1.77613e-301	Immune	WAC
1.56476e-292	1.35075	0.524	0.472	4.81304e-288	Immune	PPP1R12A
7.28164e-272	1.81546	0.273	0.54	2.23976e-267	Immune	SELENOP
1.03941e-262	0.78095	0.706	0.778	3.19712e-258	Immune	HNRNPC
2.52382e-256	0.75914	0.626	0.603	7.76302e-252	Immune	PRRC2C
6.91827e-253	0.929114	0.312	0.586	2.12799e-248	Immune	DAB2
7.8601e-235	1.62443	0.533	0.534	2.41769e-230	Immune	FAM177A1
4.19069e-233	0.724327	0.747	0.826	1.28902e-228	Immune	GABARAP
1.2372e-231	1.1526	0.623	0.687	3.80551e-227	Immune	ASAH1
3.43555e-230	1.20617	0.527	0.504	1.05674e-225	Immune	SCAF11
9.40822e-225	1.10243	0.638	0.684	2.89387e-220	Immune	CAP1
4.42568e-223	1.22227	0.543	0.548	1.3613e-218	Immune	PAFAH1B1
5.55346e-221	0.709863	0.281	0.501	1.70819e-216	Immune	CPPED1
1.01113e-216	1.24854	0.691	0.707	3.11014e-212	Immune	HSPA1A
2.93175e-216	1.06746	0.519	0.445	9.01777e-212	Immune	MIDN
6.17071e-214	1.06656	0.672	0.672	1.89805e-209	Immune	YPEL5
4.79472e-213	1.41411	0.603	0.638	1.47481e-208	Immune	SERPINB1
1.12279e-207	0.807147	0.747	0.787	3.45359e-203	Immune	CEBPB
1.52083e-207	0.507384	0.825	0.865	4.67793e-203	Immune	ARPC3
1.26786e-204	1.14107	0.547	0.575	3.89982e-200	Immune	WTAP
1.23893e-196	0.922579	0.664	0.739	3.81083e-192	Immune	DNAJB6
5.00494e-193	0.577514	0.778	0.821	1.53947e-188	Immune	RNASEK
3.33143e-188	1.16452	0.514	0.459	1.02471e-183	Immune	TLE4
1.5589e-187	1.55742	0.494	0.508	4.79503e-183	Immune	RAB31
7.25179e-183	1.04369	0.534	0.53	2.23058e-178	Immune	PAK2
8.64535e-183	1.44562	0.515	0.494	2.65922e-178	Immune	HSPH1
1.67979e-176	0.68888	0.727	0.724	5.16687e-172	Immune	UBE2B
3.14821e-169	1.76354	0.517	0.503	9.68357e-165	Immune	CSF3R
4.2181e-159	0.669666	0.617	0.629	1.29745e-154	Immune	DDX17
1.51892e-157	1.06717	0.627	0.684	4.67205e-153	Immune	NOP10
2.06527e-150	1.15369	0.545	0.553	6.35257e-146	Immune	IFITM3
8.86157e-146	1.11	0.528	0.546	2.72573e-141	Immune	RAB21
3.51603e-145	1.21967	0.518	0.545	1.08149e-140	Immune	GNAI3
5.27524e-137	0.93454	0.599	0.671	1.62261e-132	Immune	ATP6V0B
1.25047e-132	1.13181	0.499	0.509	3.84631e-128	Immune	ARRDC3
4.77456e-128	0.709739	0.693	0.77	1.46861e-123	Immune	RTN4
2.16236e-122	0.829256	0.584	0.635	6.6512e-118	Immune	CMTM6
9.83016e-120	0.503591	0.394	0.558	3.02366e-115	Immune	HMOX1
2.8551e-119	0.516962	0.782	0.712	8.782e-115	Immune	FOS
2.38545e-113	0.57291	0.742	0.786	7.33739e-109	Immune	SERP1
2.29758e-109	1.24824	0.495	0.517	7.06713e-105	Immune	PHF20
7.86619e-108	0.507138	0.459	0.794	2.41956e-103	Immune	CST3
1.24295e-107	0.568342	0.351	0.538	3.8232e-103	Immune	VAV3
1.99377e-101	0.922666	0.652	0.698	6.13264e-97	Immune	ZFP36L1
7.88111e-100	1.61031	0.492	0.543	2.42415e-95	Immune	RBPJ
1.56889e-98	0.87866	0.511	0.503	4.82575e-94	Immune	TRA2A
3.99597e-95	0.930759	0.512	0.523	1.22912e-90	Immune	SF1
9.23345e-95	0.538584	0.738	0.771	2.84012e-90	Immune	ATP6V0C
2.46921e-93	0.859342	0.607	0.693	7.59503e-89	Immune	RAB1A
1.45214e-92	0.893209	0.496	0.527	4.46664e-88	Immune	RBMS1
2.49938e-87	1.6256	0.337	0.559	7.68784e-83	Immune	LGMN
3.50204e-80	0.878189	0.487	0.511	1.07719e-75	Immune	N4BP2L2
7.62417e-76	1.42668	0.547	0.653	2.34512e-71	Immune	CTSD
4.80487e-74	0.813789	0.53	0.613	1.47793e-69	Immune	CAPZA2
3.61166e-71	0.607214	0.584	0.621	1.11091e-66	Immune	LINC01578
1.14556e-70	1.08539	0.508	0.563	3.52362e-66	Immune	RTN3
1.37693e-66	0.551181	0.623	0.701	4.23531e-62	Immune	CSNK1A1
2.54991e-65	0.603212	0.559	0.605	7.84326e-61	Immune	SF3B1
1.45257e-62	0.880821	0.592	0.731	4.46796e-58	Immune	PSAP
3.31858e-61	1.18941	0.498	0.592	1.02076e-56	Immune	RAB10
1.77901e-47	0.569273	0.527	0.523	5.47206e-43	Immune	BTG2
3.88326e-47	2.28295	0.446	0.508	1.19445e-42	Immune	PPIF
1.75507e-46	0.90208	0.55	0.602	5.39843e-42	Immune	SEC62
2.04802e-46	1.74644	0.624	0.795	6.2995e-42	Immune	BASP1
1.55727e-45	0.723572	0.567	0.623	4.79e-41	Immune	ETF1
3.40168e-40	0.795768	0.63	0.729	1.04632e-35	Immune	SARAF
1.83963e-38	0.820723	0.48	0.548	5.65853e-34	Immune	ATP6V0D1
3.97348e-32	0.662754	0.382	0.572	1.2222e-27	Immune	CREG1
3.76614e-31	0.566413	0.554	0.641	1.15843e-26	Immune	BZW1
8.33605e-30	1.05947	0.527	0.661	2.56409e-25	Immune	CSTB
9.10103e-30	1.1355	0.44	0.513	2.79939e-25	Immune	BCAS2
2.25039e-25	0.56125	0.504	0.542	6.92197e-21	Immune	TRA2B
1.1278e-24	1.23671	0.359	0.521	3.46899e-20	Immune	OLR1
1.31261e-24	1.73227	0.41	0.524	4.03747e-20	Immune	CTSZ
4.97583e-24	1.21153	0.468	0.539	1.53052e-19	Immune	EML4
3.63632e-23	0.552924	0.387	0.542	1.1185e-18	Immune	UBAC2
6.85364e-23	1.19973	0.432	0.523	2.10811e-18	Immune	CHMP1B
1.4862e-20	0.699208	0.379	0.523	4.57141e-16	Immune	METTL9
3.37502e-17	1.45636	0.534	0.693	1.03812e-12	Immune	ATP1B3
7.50127e-17	0.605377	0.455	0.5	2.30732e-12	Immune	TACC1
2.84874e-16	0.588414	0.39	0.525	8.76243e-12	Immune	PPP2R2A
8.09306e-14	0.862606	0.79	0.918	2.48935e-09	Immune	S100A6
3.23931e-13	0.970174	0.518	0.663	9.96378e-09	Immune	ANP32A
6.01215e-13	0.865371	0.463	0.55	1.84928e-08	Immune	PRR13
2.18118e-11	1.6821	0.446	0.619	6.7091e-07	Immune	CTSB
1.08888e-08	0.656248	0.498	0.607	0.000334929	Immune	MTPN
1.33061e-06	0.76458	0.488	0.6	0.0409281	Immune	GNB2
1.51164e-06	0.68867	0.492	0.637	0.0464965	Immune	RAB5IF
0	4.5797	0.968	0.244	0	Trophoblast	KRT8
0	4.53867	0.899	0.137	0	Trophoblast	KRT19
0	4.49101	0.978	0.278	0	Trophoblast	KRT18
0	4.45583	0.865	0.162	0	Trophoblast	PEG10
0	4.44658	0.947	0.157	0	Trophoblast	KRT7
0	4.44586	0.829	0.076	0	Trophoblast	DUSP9
0	4.35703	0.755	0.085	0	Trophoblast	CLDN4
0	4.32243	0.766	0.088	0	Trophoblast	HSD17B1
0	4.18438	0.941	0.416	0	Trophoblast	PAGE4
0	4.14168	0.78	0.105	0	Trophoblast	SPINT1
0	4.13836	0.922	0.164	0	Trophoblast	XAGE3
0	4.09456	0.839	0.063	0	Trophoblast	VGLL1
0	4.01123	0.923	0.121	0	Trophoblast	XAGE2
0	3.99069	0.843	0.13	0	Trophoblast	TINAGL1
0	3.95228	0.798	0.089	0	Trophoblast	SMAGP
0	3.94533	0.847	0.084	0	Trophoblast	PERP
0	3.91819	0.973	0.418	0	Trophoblast	PHLDA2
0	3.90684	0.798	0.077	0	Trophoblast	FXYD3
0	3.8971	0.793	0.101	0	Trophoblast	ISYNA1
0	3.87774	0.729	0.069	0	Trophoblast	EFEMP1
0	3.8453	0.716	0.138	0	Trophoblast	HPGD
0	3.82632	0.959	0.314	0	Trophoblast	CDKN1C
0	3.79322	0.692	0.045	0	Trophoblast	VWA1
0	3.76304	0.624	0.042	0	Trophoblast	DSP
0	3.71968	0.647	0.036	0	Trophoblast	ITIH5
0	3.71922	0.661	0.058	0	Trophoblast	ISM2
0	3.70995	0.689	0.091	0	Trophoblast	MFAP5
0	3.69087	0.821	0.103	0	Trophoblast	HMGB3
0	3.65491	0.686	0.033	0	Trophoblast	MSX2
0	3.63362	0.697	0.053	0	Trophoblast	ADIRF
0	3.57848	0.752	0.074	0	Trophoblast	PKIB
0	3.57455	0.874	0.158	0	Trophoblast	TCEAL9
0	3.50299	0.589	0.026	0	Trophoblast	DLX5
0	3.49536	0.785	0.098	0	Trophoblast	MORC4
0	3.49031	0.57	0.038	0	Trophoblast	TACSTD2
0	3.48565	0.65	0.107	0	Trophoblast	EGFR
0	3.46969	0.669	0.038	0	Trophoblast	ERVW-1
0	3.46671	0.868	0.175	0	Trophoblast	BEX3
0	3.45587	0.679	0.049	0	Trophoblast	CLDN7
0	3.45481	0.517	0.019	0	Trophoblast	SLC22A11
0	3.44875	0.533	0.029	0	Trophoblast	BCAM
0	3.44364	0.749	0.067	0	Trophoblast	NR2F6
0	3.43721	0.773	0.146	0	Trophoblast	MLLT1
0	3.41203	0.956	0.419	0	Trophoblast	IFI6
0	3.40282	0.656	0.047	0	Trophoblast	CCNE1
0	3.38069	0.585	0.049	0	Trophoblast	HSPB8
0	3.37275	0.624	0.032	0	Trophoblast	CDO1
0	3.3631	0.892	0.29	0	Trophoblast	SPINT2
0	3.31917	0.698	0.053	0	Trophoblast	TUSC3
0	3.3081	0.611	0.027	0	Trophoblast	TFAP2A
0	3.29367	0.664	0.042	0	Trophoblast	TINCR
0	3.28633	0.671	0.039	0	Trophoblast	ERVH48-1
0	3.24449	0.868	0.165	0	Trophoblast	FBLN1
0	3.24249	0.69	0.083	0	Trophoblast	ALDH7A1
0	3.23773	0.679	0.086	0	Trophoblast	DUSP14
0	3.23764	0.62	0.041	0	Trophoblast	EFNA1
0	3.22776	0.608	0.056	0	Trophoblast	GGH
0	3.22249	0.764	0.106	0	Trophoblast	QPRT
0	3.21724	0.541	0.025	0	Trophoblast	L1TD1
0	3.19709	0.791	0.128	0	Trophoblast	GCSH
0	3.18597	0.536	0.024	0	Trophoblast	SLC13A4
0	3.1801	0.757	0.121	0	Trophoblast	PDLIM1
0	3.16407	0.658	0.059	0	Trophoblast	SERINC2
0	3.15737	0.527	0.03	0	Trophoblast	CDH1
0	3.15496	0.66	0.078	0	Trophoblast	PEG3
0	3.14756	0.585	0.025	0	Trophoblast	FOLR1
0	3.14064	0.59	0.027	0	Trophoblast	AC110619.1
0	3.1358	0.705	0.092	0	Trophoblast	SLC2A1
0	3.12897	0.577	0.024	0	Trophoblast	TMEM40
0	3.12204	0.934	0.388	0	Trophoblast	MGST3
0	3.11884	0.506	0.017	0	Trophoblast	IRX2
0	3.10496	0.556	0.024	0	Trophoblast	MIR205HG
0	3.09551	0.797	0.129	0	Trophoblast	KRT23
0	3.08801	0.798	0.185	0	Trophoblast	PRDX4
0	3.08684	0.587	0.035	0	Trophoblast	FAM3B
0	3.08082	0.535	0.02	0	Trophoblast	PRSS8
0	3.07897	0.554	0.023	0	Trophoblast	BMP7
0	3.04291	0.512	0.037	0	Trophoblast	PTN
0	3.0427	0.794	0.145	0	Trophoblast	FAM89A
0	3.03335	0.626	0.042	0	Trophoblast	C1orf115
0	3.02498	0.646	0.034	0	Trophoblast	TDRP
0	3.02447	0.578	0.085	0	Trophoblast	TCAF1
0	3.01261	0.631	0.045	0	Trophoblast	AC006115.2
0	3.00405	0.678	0.065	0	Trophoblast	FHL2
0	3.00322	0.515	0.031	0	Trophoblast	SLC27A2
0	3.002	0.502	0.027	0	Trophoblast	CTSV
0	2.99774	0.815	0.224	0	Trophoblast	TSC22D1
0	2.96991	0.794	0.209	0	Trophoblast	ECHS1
0	2.95986	0.613	0.047	0	Trophoblast	FOXO4
0	2.9574	0.59	0.162	0	Trophoblast	ID3
0	2.90522	0.792	0.168	0	Trophoblast	PLAAT3
0	2.90367	0.697	0.101	0	Trophoblast	MEST
0	2.89506	0.537	0.027	0	Trophoblast	NSG1
0	2.87388	0.601	0.068	0	Trophoblast	ADGRG1
0	2.87349	0.522	0.023	0	Trophoblast	CAPN6
0	2.87294	0.765	0.095	0	Trophoblast	CSRP2
0	2.86369	0.591	0.05	0	Trophoblast	PTGES
0	2.84134	0.573	0.021	0	Trophoblast	AP1M2
0	2.83164	0.561	0.039	0	Trophoblast	LSR
0	2.80961	0.621	0.097	0	Trophoblast	GATA3
0	2.80711	0.512	0.025	0	Trophoblast	SLC13A3
0	2.8044	0.528	0.014	0	Trophoblast	PKP3
0	2.78106	0.531	0.024	0	Trophoblast	AC244153.1
0	2.78007	0.827	0.342	0	Trophoblast	LDHB
0	2.7758	0.567	0.033	0	Trophoblast	EFHD1
0	2.76777	0.699	0.14	0	Trophoblast	GGCT
0	2.74526	0.567	0.046	0	Trophoblast	CHPF
0	2.74445	0.712	0.074	0	Trophoblast	STARD10
0	2.73857	0.5	0.03	0	Trophoblast	AC092718.6
0	2.73029	0.689	0.236	0	Trophoblast	FLT1
0	2.7176	0.702	0.149	0	Trophoblast	RHOBTB3
0	2.71363	0.819	0.234	0	Trophoblast	IDH2
0	2.71306	0.641	0.11	0	Trophoblast	ACSS1
0	2.70852	0.551	0.036	0	Trophoblast	TFAP2C
0	2.70049	0.552	0.041	0	Trophoblast	GSTA4
0	2.70035	0.694	0.165	0	Trophoblast	SERPINF1
0	2.69563	0.662	0.097	0	Trophoblast	AP1S1
0	2.69437	0.692	0.108	0	Trophoblast	SH3GLB2
0	2.68417	0.875	0.338	0	Trophoblast	COMT
0	2.68167	0.61	0.054	0	Trophoblast	TSPAN13
0	2.67811	0.848	0.201	0	Trophoblast	PRDX2
0	2.67284	0.697	0.126	0	Trophoblast	MBNL3
0	2.66681	0.532	0.022	0	Trophoblast	RAB25
0	2.66401	0.954	0.518	0	Trophoblast	GSTP1
0	2.64196	0.763	0.139	0	Trophoblast	TGM2
0	2.63888	0.763	0.148	0	Trophoblast	CLIC3
0	2.62979	0.509	0.045	0	Trophoblast	HILPDA
0	2.62867	0.717	0.146	0	Trophoblast	CENPX
0	2.59498	0.522	0.063	0	Trophoblast	COBLL1
0	2.58583	0.528	0.043	0	Trophoblast	PHLDA3
0	2.58209	0.949	0.523	0	Trophoblast	MIF
0	2.56753	0.615	0.119	0	Trophoblast	NFE2L3
0	2.56047	0.827	0.31	0	Trophoblast	LY6E
0	2.55077	0.775	0.227	0	Trophoblast	AKR1B1
0	2.54375	0.652	0.117	0	Trophoblast	CYB5R1
0	2.53997	0.683	0.116	0	Trophoblast	MAGED1
0	2.53671	0.802	0.253	0	Trophoblast	ECH1
0	2.53541	0.517	0.03	0	Trophoblast	ATP6V1C2
0	2.53492	0.71	0.21	0	Trophoblast	DNMT1
0	2.52564	0.676	0.105	0	Trophoblast	GPX3
0	2.52132	0.657	0.119	0	Trophoblast	TMED3
0	2.51336	0.904	0.384	0	Trophoblast	PEBP1
0	2.51084	0.642	0.125	0	Trophoblast	MBD3
0	2.49985	0.529	0.067	0	Trophoblast	KLF5
0	2.48342	0.792	0.305	0	Trophoblast	TIMP3
0	2.47874	0.508	0.053	0	Trophoblast	CROT
0	2.47669	0.758	0.212	0	Trophoblast	RBBP7
0	2.46807	0.623	0.124	0	Trophoblast	TNFRSF12A
0	2.45708	0.612	0.111	0	Trophoblast	CKS1B
0	2.44692	0.758	0.254	0	Trophoblast	DDOST
0	2.44486	0.96	0.494	0	Trophoblast	PRDX1
0	2.43279	0.665	0.119	0	Trophoblast	DANCR
0	2.42918	0.563	0.066	0	Trophoblast	SKP2
0	2.42634	0.745	0.159	0	Trophoblast	BEX4
0	2.42289	0.674	0.108	0	Trophoblast	S100A13
0	2.42186	0.934	0.297	0	Trophoblast	H19
0	2.41045	0.913	0.454	0	Trophoblast	SOD1
0	2.39965	0.69	0.244	0	Trophoblast	BTG3
0	2.39747	0.521	0.029	0	Trophoblast	DSCR8
0	2.39418	0.805	0.239	0	Trophoblast	PSMB5
0	2.39256	0.676	0.139	0	Trophoblast	ECI1
0	2.39031	0.661	0.191	0	Trophoblast	PARP1
0	2.38086	0.919	0.42	0	Trophoblast	PRDX5
0	2.38085	0.61	0.101	0	Trophoblast	ATIC
0	2.37962	0.676	0.168	0	Trophoblast	SPTSSA
0	2.36924	0.606	0.124	0	Trophoblast	ECI2
0	2.36846	0.638	0.125	0	Trophoblast	MCRIP2
0	2.3609	0.58	0.06	0	Trophoblast	NDFIP2
0	2.35973	0.849	0.336	0	Trophoblast	HMGN3
0	2.35876	0.719	0.198	0	Trophoblast	SLC39A1
0	2.35498	0.796	0.328	0	Trophoblast	LRPAP1
0	2.35448	0.539	0.083	0	Trophoblast	DAG1
0	2.3522	0.78	0.236	0	Trophoblast	CNPY2
0	2.34689	0.533	0.075	0	Trophoblast	GSDME
0	2.34637	0.943	0.463	0	Trophoblast	ANXA2
0	2.33921	0.588	0.053	0	Trophoblast	LIN28B
0	2.33529	0.869	0.422	0	Trophoblast	P4HB
0	2.32293	0.846	0.34	0	Trophoblast	PSMB6
0	2.31774	0.684	0.284	0	Trophoblast	CKS2
0	2.31508	0.771	0.235	0	Trophoblast	ADI1
0	2.31046	0.547	0.082	0	Trophoblast	EID2
0	2.30544	0.731	0.196	0	Trophoblast	BZW2
0	2.29915	0.686	0.134	0	Trophoblast	CTNNAL1
0	2.29786	0.908	0.443	0	Trophoblast	PRDX6
0	2.28365	0.634	0.114	0	Trophoblast	RCN1
0	2.28244	0.537	0.061	0	Trophoblast	JUP
0	2.26773	0.724	0.299	0	Trophoblast	HEXB
0	2.26349	0.803	0.3	0	Trophoblast	PPP1R14B
0	2.25492	0.505	0.067	0	Trophoblast	VGLL3
0	2.25486	0.789	0.246	0	Trophoblast	PPA1
0	2.25304	0.873	0.373	0	Trophoblast	SEM1
0	2.25173	0.698	0.162	0	Trophoblast	MRPL27
0	2.24901	0.61	0.179	0	Trophoblast	LGALS3BP
0	2.23678	0.771	0.294	0	Trophoblast	TMED9
0	2.23568	0.911	0.433	0	Trophoblast	VAMP8
0	2.232	0.765	0.261	0	Trophoblast	ACADVL
0	2.23118	0.567	0.095	0	Trophoblast	PPIC
0	2.23061	0.534	0.123	0	Trophoblast	ITGA6
0	2.22824	0.744	0.184	0	Trophoblast	TCEAL4
0	2.22445	0.832	0.381	0	Trophoblast	BSG
0	2.2132	0.746	0.229	0	Trophoblast	LMO4
0	2.20963	0.519	0.101	0	Trophoblast	CCN1
0	2.20773	0.517	0.097	0	Trophoblast	PLK2
0	2.20075	0.707	0.196	0	Trophoblast	CYB5A
0	2.19592	0.753	0.263	0	Trophoblast	FDX1
0	2.19556	0.761	0.204	0	Trophoblast	REXO2
0	2.19035	0.64	0.124	0	Trophoblast	SCOC
0	2.1874	0.521	0.053	0	Trophoblast	PRKCZ
0	2.18558	0.799	0.144	0	Trophoblast	CD24
0	2.17119	0.772	0.288	0	Trophoblast	CLTB
0	2.16906	0.674	0.136	0	Trophoblast	BAD
0	2.1601	0.589	0.165	0	Trophoblast	H2AFX
0	2.1586	0.786	0.262	0	Trophoblast	CCNDBP1
0	2.15198	0.614	0.135	0	Trophoblast	PON2
0	2.15095	0.539	0.082	0	Trophoblast	YIPF2
0	2.14734	0.691	0.156	0	Trophoblast	DDA1
0	2.14429	0.808	0.31	0	Trophoblast	PSMB2
0	2.14363	0.505	0.072	0	Trophoblast	C19orf48
0	2.13757	0.616	0.124	0	Trophoblast	MRPL17
0	2.13512	0.547	0.055	0	Trophoblast	CTTN
0	2.13437	0.699	0.199	0	Trophoblast	ADH5
0	2.12612	0.702	0.18	0	Trophoblast	PSMC3
0	2.12266	0.635	0.145	0	Trophoblast	MRPS26
0	2.12132	0.542	0.077	0	Trophoblast	JPT2
0	2.113	0.672	0.18	0	Trophoblast	MAGED2
0	2.11282	0.639	0.206	0	Trophoblast	SLC40A1
0	2.11179	0.592	0.092	0	Trophoblast	HSBP1L1
0	2.10766	0.625	0.108	0	Trophoblast	SH3YL1
0	2.10276	0.677	0.169	0	Trophoblast	IMPDH2
0	2.09763	0.509	0.043	0	Trophoblast	PAWR
0	2.09073	0.977	0.647	0	Trophoblast	RPLP0
0	2.08763	0.77	0.264	0	Trophoblast	ETFA
0	2.08526	0.566	0.09	0	Trophoblast	POP7
0	2.08402	0.727	0.207	0	Trophoblast	MRPS15
0	2.08224	0.887	0.428	0	Trophoblast	ATP5PF
0	2.0794	0.69	0.193	0	Trophoblast	CD151
0	2.07736	0.506	0.073	0	Trophoblast	WEE1
0	2.0756	0.641	0.145	0	Trophoblast	MRPL15
0	2.07302	0.56	0.09	0	Trophoblast	SMYD2
0	2.067	0.902	0.492	0	Trophoblast	PSMB1
0	2.06461	0.732	0.221	0	Trophoblast	ATP5MC1
0	2.05294	0.744	0.223	0	Trophoblast	TIMM13
0	2.0504	0.644	0.17	0	Trophoblast	AKR7A2
0	2.04994	0.773	0.253	0	Trophoblast	PHPT1
0	2.04724	0.501	0.07	0	Trophoblast	ZFAT
0	2.04311	0.564	0.102	0	Trophoblast	ECHDC2
0	2.03343	0.625	0.15	0	Trophoblast	PMVK
0	2.03001	0.591	0.116	0	Trophoblast	CMAS
0	2.02974	0.526	0.071	0	Trophoblast	ERG28
0	2.02914	0.672	0.204	0	Trophoblast	DDB1
0	2.02785	0.63	0.109	0	Trophoblast	FSTL1
0	2.02405	0.579	0.216	0	Trophoblast	GADD45A
0	2.02271	0.712	0.23	0	Trophoblast	COX20
0	2.02151	0.726	0.198	0	Trophoblast	DCXR
0	2.01566	0.667	0.172	0	Trophoblast	COA4
0	2.0143	0.879	0.437	0	Trophoblast	ATP5MC3
0	2.01006	0.643	0.153	0	Trophoblast	RCN2
0	2.00206	0.57	0.106	0	Trophoblast	TRIAP1
0	1.99962	0.672	0.168	0	Trophoblast	STOML2
0	1.99315	0.581	0.109	0	Trophoblast	LCMT1
0	1.99067	0.613	0.128	0	Trophoblast	TAX1BP3
0	1.98642	0.721	0.235	0	Trophoblast	LSM4
0	1.97873	0.774	0.327	0	Trophoblast	HMGA1
0	1.97824	0.691	0.231	0	Trophoblast	MESD
0	1.97184	0.579	0.096	0	Trophoblast	CDK7
0	1.97069	0.784	0.318	0	Trophoblast	ATP5F1A
0	1.96916	0.534	0.057	0	Trophoblast	CMTM8
0	1.96743	0.603	0.14	0	Trophoblast	MRPL4
0	1.96068	0.629	0.13	0	Trophoblast	GNG12
0	1.95989	0.875	0.433	0	Trophoblast	COX6C
0	1.95714	0.561	0.237	0	Trophoblast	TPM1
0	1.95692	0.753	0.279	0	Trophoblast	RANBP1
0	1.95454	0.822	0.34	0	Trophoblast	KDELR2
0	1.95043	0.629	0.135	0	Trophoblast	BNIP3
0	1.94908	0.587	0.135	0	Trophoblast	CEBPA
0	1.94739	0.722	0.231	0	Trophoblast	ETFB
0	1.94687	0.551	0.101	0	Trophoblast	PSMG1
0	1.94558	0.569	0.101	0	Trophoblast	EBNA1BP2
0	1.9407	0.609	0.134	0	Trophoblast	ITM2C
0	1.93713	0.609	0.102	0	Trophoblast	CAVIN1
0	1.93537	0.551	0.098	0	Trophoblast	TMED1
0	1.9328	0.678	0.181	0	Trophoblast	TIMMDC1
0	1.93092	0.513	0.093	0	Trophoblast	PAICS
0	1.92823	0.764	0.35	0	Trophoblast	RPN2
0	1.92639	0.547	0.111	0	Trophoblast	HINT2
0	1.92458	0.547	0.094	0	Trophoblast	MYH10
0	1.92416	0.552	0.103	0	Trophoblast	HRAS
0	1.91963	0.594	0.129	0	Trophoblast	RPIA
0	1.91249	0.637	0.169	0	Trophoblast	FDPS
0	1.91139	0.646	0.157	0	Trophoblast	NHP2
0	1.91082	0.865	0.499	0	Trophoblast	SLC25A5
0	1.906	0.532	0.079	0	Trophoblast	SLC25A4
0	1.8989	0.523	0.1	0	Trophoblast	FH
0	1.89877	0.918	0.534	0	Trophoblast	CLTA
0	1.89711	0.718	0.216	0	Trophoblast	CHCHD1
0	1.89685	0.535	0.098	0	Trophoblast	FBN2
0	1.89628	0.635	0.179	0	Trophoblast	UBAC1
0	1.8946	0.68	0.208	0	Trophoblast	ERGIC3
0	1.89415	0.768	0.29	0	Trophoblast	PSMC1
0	1.89276	0.815	0.356	0	Trophoblast	POLR2L
0	1.89152	0.565	0.103	0	Trophoblast	CFAP20
0	1.88436	0.561	0.301	0	Trophoblast	SERTAD1
0	1.88283	0.774	0.299	0	Trophoblast	SNRPE
0	1.8814	0.61	0.136	0	Trophoblast	TCEAL8
0	1.87889	0.808	0.345	0	Trophoblast	PSMA3
0	1.87612	0.783	0.295	0	Trophoblast	NDUFAB1
0	1.87427	0.653	0.193	0	Trophoblast	FKBP3
0	1.87381	0.787	0.311	0	Trophoblast	PSMB7
0	1.87283	0.553	0.173	0	Trophoblast	SERPINE1
0	1.86971	0.573	0.115	0	Trophoblast	NUDT22
0	1.86674	0.873	0.488	0	Trophoblast	RAN
0	1.8633	0.604	0.131	0	Trophoblast	ESRRA
0	1.85807	0.645	0.189	0	Trophoblast	EPB41L4A-AS1
0	1.85658	0.837	0.326	0	Trophoblast	CD59
0	1.85649	0.955	0.554	0	Trophoblast	ANXA5
0	1.85638	0.652	0.182	0	Trophoblast	CAPN1
0	1.85591	0.771	0.315	0	Trophoblast	SNRPF
0	1.85203	0.521	0.087	0	Trophoblast	PFDN6
0	1.85151	0.839	0.421	0	Trophoblast	SNRPG
0	1.85083	0.652	0.168	0	Trophoblast	PTRHD1
0	1.84901	0.719	0.211	0	Trophoblast	RHOC
0	1.84638	0.805	0.372	0	Trophoblast	PDIA6
0	1.84597	0.847	0.42	0	Trophoblast	ATP5F1C
0	1.84575	0.758	0.273	0	Trophoblast	NDUFA6
0	1.84479	0.717	0.226	0	Trophoblast	PDCD5
0	1.84421	0.939	0.589	0	Trophoblast	HNRNPA1
0	1.8435	0.641	0.176	0	Trophoblast	EIF2AK1
0	1.84304	0.774	0.283	0	Trophoblast	NDUFB7
0	1.84217	0.583	0.213	0	Trophoblast	SIAH1
0	1.84157	0.565	0.109	0	Trophoblast	MTX2
0	1.84061	0.661	0.178	0	Trophoblast	MRPS7
0	1.83643	0.577	0.103	0	Trophoblast	CAMK2G
0	1.82696	0.819	0.373	0	Trophoblast	TUBA1C
0	1.82033	0.741	0.276	0	Trophoblast	C1QBP
0	1.82017	0.78	0.297	0	Trophoblast	ANAPC11
0	1.82	0.515	0.093	0	Trophoblast	TRAF4
0	1.81778	0.566	0.121	0	Trophoblast	ZDHHC12
0	1.8067	0.831	0.422	0	Trophoblast	ATP5F1B
0	1.80571	0.635	0.152	0	Trophoblast	CLN3
0	1.80219	0.612	0.157	0	Trophoblast	NIBAN2
0	1.80192	0.771	0.295	0	Trophoblast	LSM3
0	1.7999	0.771	0.294	0	Trophoblast	GTF2A2
0	1.79989	0.617	0.154	0	Trophoblast	ARL1
0	1.79963	0.623	0.163	0	Trophoblast	HSD17B10
0	1.79929	0.578	0.108	0	Trophoblast	CISD1
0	1.79841	0.728	0.234	0	Trophoblast	PDAP1
0	1.79713	0.549	0.129	0	Trophoblast	NME1
0	1.79698	0.685	0.191	0	Trophoblast	NDUFA7
0	1.79606	0.515	0.123	0	Trophoblast	PCNA
0	1.79565	0.749	0.271	0	Trophoblast	MDH2
0	1.79395	0.512	0.136	0	Trophoblast	SLC1A5
0	1.7918	0.614	0.143	0	Trophoblast	POLR2H
0	1.79148	0.526	0.229	0	Trophoblast	DNAJB4
0	1.7905	0.795	0.318	0	Trophoblast	LSM7
0	1.78943	0.72	0.21	0	Trophoblast	GLRX5
0	1.78921	0.926	0.468	0	Trophoblast	CTSL
0	1.78777	0.972	0.663	0	Trophoblast	RPL10A
0	1.78487	0.866	0.496	0	Trophoblast	CALR
0	1.78399	0.536	0.1	0	Trophoblast	ERRFI1
0	1.78302	0.641	0.181	0	Trophoblast	PGP
0	1.78115	0.625	0.202	0	Trophoblast	DUSP5
0	1.77894	0.564	0.096	0	Trophoblast	MYCBP
0	1.77722	0.772	0.305	0	Trophoblast	PSMA5
0	1.77675	0.71	0.247	0	Trophoblast	TECR
0	1.77395	0.832	0.386	0	Trophoblast	PSMD8
0	1.77307	0.521	0.134	0	Trophoblast	SOX4
0	1.7694	0.82	0.386	0	Trophoblast	MRFAP1
0	1.76871	0.524	0.112	0	Trophoblast	OPN3
0	1.7678	0.704	0.227	0	Trophoblast	PHB
0	1.76701	0.597	0.158	0	Trophoblast	YIF1A
0	1.76569	0.851	0.381	0	Trophoblast	SMS
0	1.76088	0.647	0.17	0	Trophoblast	UCHL3
0	1.76024	0.733	0.257	0	Trophoblast	PSMC5
0	1.76015	0.669	0.198	0	Trophoblast	NUTF2
0	1.75912	0.878	0.506	0	Trophoblast	PPIB
0	1.75779	0.767	0.289	0	Trophoblast	TFG
0	1.757	0.861	0.342	0	Trophoblast	S100P
0	1.75447	0.661	0.261	0	Trophoblast	MANF
0	1.75398	0.948	0.613	0	Trophoblast	NPM1
0	1.75203	0.515	0.113	0	Trophoblast	DNAJC9
0	1.75195	0.749	0.312	0	Trophoblast	MYDGF
0	1.74968	0.616	0.155	0	Trophoblast	ARL2
0	1.74942	0.705	0.243	0	Trophoblast	PHB2
0	1.74917	0.566	0.136	0	Trophoblast	COMMD4
0	1.74916	0.807	0.358	0	Trophoblast	UQCRQ
0	1.7485	0.82	0.384	0	Trophoblast	ATP5MF
0	1.74735	0.542	0.112	0	Trophoblast	BRIX1
0	1.74567	0.597	0.232	0	Trophoblast	STMN1
0	1.74507	0.816	0.336	0	Trophoblast	UGP2
0	1.74348	0.56	0.202	0	Trophoblast	HEXIM1
0	1.74212	0.638	0.164	0	Trophoblast	PEF1
0	1.74001	0.642	0.184	0	Trophoblast	MRPS34
0	1.73861	0.755	0.276	0	Trophoblast	MRPS24
0	1.7364	0.96	0.63	0	Trophoblast	RPSA
0	1.73534	0.895	0.529	0	Trophoblast	SLC25A6
0	1.7308	0.537	0.109	0	Trophoblast	NIT2
0	1.73053	0.879	0.369	0	Trophoblast	DSTN
0	1.72803	0.588	0.162	0	Trophoblast	MRPL11
0	1.72763	0.774	0.315	0	Trophoblast	KDELR1
0	1.72715	0.679	0.214	0	Trophoblast	PRMT1
0	1.72517	0.976	0.737	0	Trophoblast	RPL27A
0	1.72476	0.559	0.101	0	Trophoblast	CTDSPL
0	1.72466	0.804	0.398	0	Trophoblast	ERP29
0	1.72461	0.54	0.125	0	Trophoblast	LIMA1
0	1.7199	0.69	0.223	0	Trophoblast	NENF
0	1.71815	0.787	0.355	0	Trophoblast	PSMD7
0	1.7169	0.633	0.194	0	Trophoblast	CYC1
0	1.71561	0.548	0.111	0	Trophoblast	FAM104A
0	1.71544	0.564	0.157	0	Trophoblast	TMEM8A
0	1.71356	0.55	0.126	0	Trophoblast	CBWD1
0	1.71356	0.548	0.126	0	Trophoblast	MRPL38
0	1.69759	0.509	0.119	0	Trophoblast	SLC39A7
0	1.69712	0.578	0.137	0	Trophoblast	MRPS33
0	1.69672	0.782	0.324	0	Trophoblast	NDUFB10
0	1.69671	0.676	0.197	0	Trophoblast	C1orf122
0	1.69662	0.639	0.185	0	Trophoblast	SARS
0	1.69398	0.547	0.115	0	Trophoblast	ZNF593
0	1.69221	0.827	0.385	0	Trophoblast	NDUFA11
0	1.69078	0.711	0.257	0	Trophoblast	NDUFA10
0	1.68373	0.741	0.265	0	Trophoblast	PSMD4
0	1.68245	0.812	0.381	0	Trophoblast	ATP5PO
0	1.6822	0.879	0.491	0	Trophoblast	NDUFA13
0	1.67937	0.519	0.109	0	Trophoblast	NAE1
0	1.67375	0.959	0.711	0	Trophoblast	GNAS
0	1.67205	0.522	0.149	0	Trophoblast	HACD3
0	1.67146	0.977	0.716	0	Trophoblast	RPL23A
0	1.67042	0.732	0.289	0	Trophoblast	SNRPD1
0	1.6701	0.687	0.204	0	Trophoblast	POLR2F
0	1.66955	0.632	0.178	0	Trophoblast	HSPB11
0	1.66807	0.588	0.164	0	Trophoblast	PSMD3
0	1.66799	0.731	0.285	0	Trophoblast	PRDX3
0	1.66776	0.526	0.136	0	Trophoblast	PDLIM2
0	1.66767	0.813	0.352	0	Trophoblast	AURKAIP1
0	1.66703	0.644	0.191	0	Trophoblast	GTF2H5
0	1.66652	0.508	0.109	0	Trophoblast	MRPL12
0	1.66142	0.794	0.341	0	Trophoblast	COX5A
0	1.65937	0.992	0.818	0	Trophoblast	RPS12
0	1.6574	0.614	0.166	0	Trophoblast	EVA1B
0	1.65727	0.618	0.165	0	Trophoblast	BABAM1
0	1.65712	0.64	0.202	0	Trophoblast	NDUFV1
0	1.6571	0.746	0.315	0	Trophoblast	MPC2
0	1.65351	0.716	0.265	0	Trophoblast	ATRAID
0	1.65339	0.697	0.233	0	Trophoblast	ACP1
0	1.65035	0.851	0.484	0	Trophoblast	DBI
0	1.64975	0.902	0.584	0	Trophoblast	SLC25A3
0	1.64896	0.984	0.789	0	Trophoblast	RPS16
0	1.64827	0.54	0.079	0	Trophoblast	GNAI1
0	1.64798	0.922	0.585	0	Trophoblast	RPL31
0	1.64754	0.695	0.289	0	Trophoblast	HIST1H4C
0	1.64548	0.96	0.623	0	Trophoblast	EEF1G
0	1.64332	0.795	0.325	0	Trophoblast	FIS1
0	1.63868	0.68	0.239	0	Trophoblast	MDH1
0	1.63832	0.736	0.278	0	Trophoblast	GADD45GIP1
0	1.63726	0.726	0.272	0	Trophoblast	SLIRP
0	1.6309	0.789	0.364	0	Trophoblast	VDAC1
0	1.62928	0.796	0.353	0	Trophoblast	NDUFC2
0	1.62866	0.598	0.161	0	Trophoblast	UNC50
0	1.62748	0.602	0.184	0	Trophoblast	GRHPR
0	1.62714	0.737	0.333	0	Trophoblast	PNP
0	1.62618	0.724	0.271	0	Trophoblast	PGAM1
0	1.62492	0.559	0.137	0	Trophoblast	MRPS12
0	1.62436	0.82	0.489	0	Trophoblast	TUBB4B
0	1.62292	0.546	0.147	0	Trophoblast	SERPINH1
0	1.62032	0.793	0.361	0	Trophoblast	ERH
0	1.61926	0.771	0.308	0	Trophoblast	PDCD6
0	1.61899	0.734	0.352	0	Trophoblast	NASP
0	1.61808	0.852	0.44	0	Trophoblast	PARK7
0	1.61792	0.579	0.164	0	Trophoblast	PCBD1
0	1.6176	0.509	0.11	0	Trophoblast	ZFYVE21
0	1.61726	0.63	0.18	0	Trophoblast	CCNC
0	1.61614	0.64	0.094	0	Trophoblast	CAV1
0	1.61479	0.713	0.338	0	Trophoblast	SNHG8
0	1.61385	0.546	0.138	0	Trophoblast	HMG20B
0	1.61348	0.575	0.071	0	Trophoblast	YAP1
0	1.61046	0.634	0.183	0	Trophoblast	CARHSP1
0	1.609	0.638	0.265	0	Trophoblast	APP
0	1.60678	0.962	0.659	0	Trophoblast	RPS5
0	1.60586	0.714	0.288	0	Trophoblast	PSMD11
0	1.6052	0.804	0.351	0	Trophoblast	DYNLRB1
0	1.60388	0.685	0.256	0	Trophoblast	TMED4
0	1.6031	0.883	0.541	0	Trophoblast	DYNLL1
0	1.6018	0.831	0.426	0	Trophoblast	EIF3G
0	1.59869	0.867	0.469	0	Trophoblast	TPI1
0	1.59832	0.902	0.527	0	Trophoblast	NME2
0	1.59825	0.594	0.16	0	Trophoblast	METTL5
0	1.59744	0.637	0.204	0	Trophoblast	DYNLL2
0	1.59531	0.608	0.325	0	Trophoblast	PMAIP1
0	1.59482	0.651	0.201	0	Trophoblast	PYURF
0	1.59478	0.69	0.251	0	Trophoblast	MRPL57
0	1.59445	0.568	0.188	0	Trophoblast	FAM3C
0	1.59381	0.668	0.208	0	Trophoblast	COMMD7
0	1.58966	0.62	0.16	0	Trophoblast	HTATIP2
0	1.58885	0.522	0.106	0	Trophoblast	VPS25
0	1.58784	0.546	0.22	0	Trophoblast	KPNA2
0	1.58525	0.553	0.138	0	Trophoblast	COA3
0	1.58365	0.631	0.196	0	Trophoblast	ETHE1
0	1.58264	0.513	0.113	0	Trophoblast	NUBP2
0	1.58219	0.598	0.176	0	Trophoblast	NUDCD2
0	1.58059	0.59	0.162	0	Trophoblast	POLR2I
0	1.57876	0.691	0.264	0	Trophoblast	TUFM
0	1.57759	0.586	0.155	0	Trophoblast	NDUFA8
0	1.5726	0.908	0.577	0	Trophoblast	COX7C
0	1.56124	0.589	0.156	0	Trophoblast	DNAJC19
0	1.56039	0.933	0.522	0	Trophoblast	S100A10
0	1.55938	0.579	0.083	0	Trophoblast	FERMT2
0	1.55891	0.674	0.251	0	Trophoblast	NDUFS8
0	1.55814	0.613	0.198	0	Trophoblast	PSMC2
0	1.5581	0.771	0.334	0	Trophoblast	SSBP1
0	1.55789	0.65	0.2	0	Trophoblast	TIMM8B
0	1.55491	0.547	0.133	0	Trophoblast	LYPLAL1
0	1.55441	0.586	0.153	0	Trophoblast	MRPL13
0	1.5516	0.817	0.4	0	Trophoblast	PSMA2
0	1.55149	0.796	0.359	0	Trophoblast	ATP5PD
0	1.55147	0.525	0.125	0	Trophoblast	MRPL19
0	1.55137	0.552	0.143	0	Trophoblast	PTPMT1
0	1.5474	0.55	0.159	0	Trophoblast	MRPL40
0	1.54458	0.808	0.399	0	Trophoblast	SNRPD2
0	1.54451	0.632	0.197	0	Trophoblast	ZCRB1
0	1.54381	0.65	0.2	0	Trophoblast	ACBD6
0	1.5428	0.842	0.441	0	Trophoblast	EIF3F
0	1.54249	0.783	0.342	0	Trophoblast	ISCU
0	1.53914	0.51	0.099	0	Trophoblast	KIAA0040
0	1.53865	0.674	0.238	0	Trophoblast	PSMD14
0	1.53844	0.775	0.349	0	Trophoblast	EIF3L
0	1.53836	0.566	0.15	0	Trophoblast	PDHB
0	1.53774	0.886	0.424	0	Trophoblast	LGALS3
0	1.53267	0.983	0.773	0	Trophoblast	RPL18
0	1.53116	0.711	0.235	0	Trophoblast	ROMO1
0	1.52446	0.574	0.154	0	Trophoblast	RPL26L1
0	1.52232	0.588	0.178	0	Trophoblast	NDUFAF8
0	1.52167	0.771	0.345	0	Trophoblast	NDUFS6
0	1.52072	0.794	0.379	0	Trophoblast	RTRAF
0	1.51797	0.82	0.406	0	Trophoblast	AP2S1
0	1.51732	0.529	0.138	0	Trophoblast	QARS
0	1.51708	0.873	0.533	0	Trophoblast	SAP18
0	1.51678	0.604	0.192	0	Trophoblast	IDH1
0	1.51448	0.852	0.464	0	Trophoblast	UQCR10
0	1.51412	0.871	0.498	0	Trophoblast	MORF4L2
0	1.51351	0.854	0.581	0	Trophoblast	H2AFZ
0	1.50998	0.863	0.489	0	Trophoblast	EDF1
0	1.50963	0.792	0.354	0	Trophoblast	NDUFB4
0	1.50893	0.767	0.302	0	Trophoblast	MRPL51
0	1.50853	0.667	0.224	0	Trophoblast	TXN2
0	1.50627	0.655	0.225	0	Trophoblast	CCT7
0	1.50198	0.521	0.136	0	Trophoblast	HCFC1R1
0	1.49848	0.812	0.407	0	Trophoblast	NDUFB2
0	1.49841	0.76	0.323	0	Trophoblast	CUTA
0	1.49747	0.707	0.247	0	Trophoblast	ARPC1A
0	1.49666	0.5	0.324	0	Trophoblast	DDIT3
0	1.49571	0.691	0.284	0	Trophoblast	LEPROT
0	1.4955	0.611	0.182	0	Trophoblast	MRPL43
0	1.49541	0.712	0.314	0	Trophoblast	SRI
0	1.49383	0.53	0.141	0	Trophoblast	MRPS10
0	1.49369	0.52	0.11	0	Trophoblast	MAPK3
0	1.49049	0.531	0.153	0	Trophoblast	HTATSF1
0	1.4895	0.648	0.211	0	Trophoblast	PSMD6
0	1.48664	0.949	0.682	0	Trophoblast	ANXA1
0	1.48587	0.643	0.149	0	Trophoblast	TSTD1
0	1.48495	0.6	0.162	0	Trophoblast	TMEM141
0	1.48325	0.753	0.31	0	Trophoblast	UFC1
0	1.4821	0.533	0.145	0	Trophoblast	FAM136A
0	1.48036	0.811	0.406	0	Trophoblast	TOMM6
0	1.47882	0.708	0.275	0	Trophoblast	NDUFB5
0	1.47874	0.547	0.153	0	Trophoblast	AAMP
0	1.47819	0.583	0.172	0	Trophoblast	PXDC1
0	1.47552	0.575	0.16	0	Trophoblast	PFDN4
0	1.4753	0.977	0.72	0	Trophoblast	RPL13A
0	1.47525	0.727	0.291	0	Trophoblast	SNRPD3
0	1.47411	0.695	0.323	0	Trophoblast	MRPS6
0	1.47346	0.646	0.234	0	Trophoblast	PSMD2
0	1.47336	0.686	0.25	0	Trophoblast	COX14
0	1.46923	0.827	0.434	0	Trophoblast	NDUFS5
0	1.46669	0.802	0.31	0	Trophoblast	HEBP2
0	1.46622	0.636	0.095	0	Trophoblast	CNN3
0	1.46451	0.566	0.144	0	Trophoblast	MPZL1
0	1.46319	0.522	0.157	0	Trophoblast	SRM
0	1.45978	0.843	0.435	0	Trophoblast	RBX1
0	1.45841	0.628	0.225	0	Trophoblast	NUDT4
0	1.45829	0.933	0.636	0	Trophoblast	PPIA
0	1.45816	0.674	0.226	0	Trophoblast	THOC7
0	1.45679	0.552	0.154	0	Trophoblast	PISD
0	1.45419	0.512	0.124	0	Trophoblast	MRPS23
0	1.45356	0.624	0.197	0	Trophoblast	COPS6
0	1.45256	0.653	0.225	0	Trophoblast	COPZ1
0	1.45092	0.968	0.7	0	Trophoblast	RACK1
0	1.45081	0.954	0.685	0	Trophoblast	RPS10
0	1.4492	0.987	0.816	0	Trophoblast	RPS14
0	1.44915	0.563	0.166	0	Trophoblast	SMARCB1
0	1.44798	0.91	0.623	0	Trophoblast	SKP1
0	1.4471	0.54	0.131	0	Trophoblast	LYPLA2
0	1.44628	0.528	0.131	0	Trophoblast	IRF3
0	1.44588	0.636	0.195	0	Trophoblast	PPCS
0	1.44543	0.54	0.134	0	Trophoblast	BOD1
0	1.44305	0.552	0.152	0	Trophoblast	MRPS28
0	1.44237	0.789	0.385	0	Trophoblast	EIF2S2
0	1.44179	0.724	0.287	0	Trophoblast	RBIS
0	1.43854	0.982	0.764	0	Trophoblast	RPL7A
0	1.4373	0.743	0.296	0	Trophoblast	TMEM14C
0	1.43711	0.642	0.195	0	Trophoblast	EMC6
0	1.43313	0.986	0.783	0	Trophoblast	RPS3
0	1.43225	0.69	0.256	0	Trophoblast	PTMS
0	1.43129	0.575	0.149	0	Trophoblast	CDC34
0	1.4297	0.656	0.233	0	Trophoblast	SNRPC
0	1.42859	0.699	0.24	0	Trophoblast	TFDP2
0	1.42851	0.986	0.738	0	Trophoblast	RPL3
0	1.42628	0.551	0.193	0	Trophoblast	PDIA4
0	1.42602	0.983	0.775	0	Trophoblast	RPL8
0	1.42536	0.669	0.252	0	Trophoblast	PSMC4
0	1.42517	0.719	0.294	0	Trophoblast	SIVA1
0	1.42476	0.657	0.232	0	Trophoblast	NDUFS4
0	1.42447	0.655	0.222	0	Trophoblast	NDUFA5
0	1.42401	0.985	0.776	0	Trophoblast	RPS2
0	1.4229	0.835	0.422	0	Trophoblast	PRELID1
0	1.42213	0.802	0.407	0	Trophoblast	SELENOH
0	1.42079	0.525	0.144	0	Trophoblast	UQCC2
0	1.41813	0.615	0.192	0	Trophoblast	TRIOBP
0	1.41293	0.556	0.153	0	Trophoblast	MRPL22
0	1.41286	0.525	0.135	0	Trophoblast	MRPL36
0	1.41276	0.636	0.202	0	Trophoblast	FDFT1
0	1.41183	0.567	0.162	0	Trophoblast	RBM42
0	1.41057	0.615	0.197	0	Trophoblast	HIKESHI
0	1.41002	0.535	0.155	0	Trophoblast	LYRM2
0	1.4096	0.983	0.76	0	Trophoblast	RPS19
0	1.40948	0.644	0.392	0	Trophoblast	ATF3
0	1.40851	0.517	0.135	0	Trophoblast	E2F4
0	1.40784	0.534	0.151	0	Trophoblast	MRPL3
0	1.40735	0.551	0.154	0	Trophoblast	CCDC32
0	1.40387	0.657	0.231	0	Trophoblast	SUCLG1
0	1.40129	0.832	0.519	0	Trophoblast	TMEM59
0	1.40046	0.508	0.126	0	Trophoblast	TSR2
0	1.39933	0.583	0.173	0	Trophoblast	FAM174C
0	1.39811	0.558	0.165	0	Trophoblast	PIH1D1
0	1.39536	0.5	0.16	0	Trophoblast	PGRMC1
0	1.39428	0.531	0.14	0	Trophoblast	AK6
0	1.39171	0.797	0.395	0	Trophoblast	SPCS1
0	1.38977	0.536	0.14	0	Trophoblast	MALSU1
0	1.38874	0.861	0.507	0	Trophoblast	NDUFA4
0	1.38835	0.765	0.357	0	Trophoblast	PSMA4
0	1.38665	0.832	0.459	0	Trophoblast	TBCA
0	1.38546	0.589	0.241	0	Trophoblast	ANXA4
0	1.3851	0.984	0.766	0	Trophoblast	RPL15
0	1.38344	0.774	0.43	0	Trophoblast	JPT1
0	1.38034	0.591	0.193	0	Trophoblast	RTCB
0	1.37849	0.519	0.153	0	Trophoblast	IDH3B
0	1.37768	0.737	0.307	0	Trophoblast	NDUFA12
0	1.3765	0.976	0.742	0	Trophoblast	RPL14
0	1.37558	0.55	0.174	0	Trophoblast	RPA3
0	1.37533	0.642	0.253	0	Trophoblast	EPAS1
0	1.37213	0.761	0.352	0	Trophoblast	AP2M1
0	1.36567	0.59	0.174	0	Trophoblast	RRAGA
0	1.36426	0.65	0.29	0	Trophoblast	DEGS1
0	1.36152	0.517	0.136	0	Trophoblast	PRPF31
0	1.3612	0.608	0.231	0	Trophoblast	NUCB2
0	1.35999	0.658	0.228	0	Trophoblast	PLIN3
0	1.35958	0.501	0.139	0	Trophoblast	MRPS25
0	1.35936	0.597	0.195	0	Trophoblast	SNX17
0	1.35908	0.701	0.294	0	Trophoblast	MRPS21
0	1.35894	0.713	0.333	0	Trophoblast	LMAN2
0	1.35468	0.73	0.307	0	Trophoblast	PSMB4
0	1.35464	0.528	0.148	0	Trophoblast	TFAM
0	1.35456	0.536	0.165	0	Trophoblast	CHID1
0	1.35445	0.967	0.7	0	Trophoblast	RPL37A
0	1.35275	0.594	0.217	0	Trophoblast	CRYBG1
0	1.35105	0.556	0.159	0	Trophoblast	SLC25A11
0	1.35098	0.512	0.148	0	Trophoblast	MFAP1
0	1.35076	0.646	0.225	0	Trophoblast	SPAG7
0	1.34666	0.784	0.343	0	Trophoblast	TRAPPC1
0	1.34584	0.828	0.466	0	Trophoblast	COX6A1
0	1.34555	0.669	0.269	0	Trophoblast	PA2G4
0	1.34488	0.72	0.279	0	Trophoblast	ZNHIT1
0	1.34462	0.554	0.18	0	Trophoblast	SIL1
0	1.34292	0.613	0.209	0	Trophoblast	SNRPA1
0	1.34271	0.568	0.157	0	Trophoblast	TMEM263
0	1.34195	0.749	0.329	0	Trophoblast	MRPL20
0	1.34169	0.586	0.138	0	Trophoblast	CSRP1
0	1.34089	0.729	0.324	0	Trophoblast	OSTC
0	1.33863	0.819	0.428	0	Trophoblast	ATP5F1D
0	1.33783	0.751	0.34	0	Trophoblast	SMDT1
0	1.33741	0.671	0.265	0	Trophoblast	ADRM1
0	1.33726	0.689	0.248	0	Trophoblast	SHISA5
0	1.33722	0.592	0.257	0	Trophoblast	LMAN1
0	1.33528	0.578	0.16	0	Trophoblast	SINHCAF
0	1.33482	0.517	0.123	0	Trophoblast	HIBADH
0	1.3317	0.812	0.416	0	Trophoblast	WDR83OS
0	1.3311	0.541	0.166	0	Trophoblast	TEX264
0	1.33012	0.58	0.179	0	Trophoblast	MRPL21
0	1.32991	0.832	0.431	0	Trophoblast	NEDD8
0	1.32946	0.995	0.876	0	Trophoblast	RPLP1
0	1.32701	0.763	0.361	0	Trophoblast	ATP5ME
0	1.32687	0.972	0.759	0	Trophoblast	RPL24
0	1.32637	0.667	0.226	0	Trophoblast	ARPC5L
0	1.32582	0.988	0.776	0	Trophoblast	RPS18
0	1.32535	0.745	0.39	0	Trophoblast	TUBB
0	1.32379	0.763	0.351	0	Trophoblast	RAD23B
0	1.32363	0.805	0.406	0	Trophoblast	ATP5IF1
0	1.32225	0.512	0.149	0	Trophoblast	SMPDL3A
0	1.32122	0.641	0.215	0	Trophoblast	COPS5
0	1.31987	0.845	0.471	0	Trophoblast	SRSF9
0	1.31903	0.525	0.144	0	Trophoblast	CDIPT
0	1.3187	0.561	0.18	0	Trophoblast	METTL26
0	1.31477	0.617	0.189	0	Trophoblast	MIEN1
0	1.31465	0.6	0.202	0	Trophoblast	LSM2
0	1.31401	0.679	0.294	0	Trophoblast	HADHB
0	1.31095	0.79	0.389	0	Trophoblast	UBE2L3
0	1.31086	0.763	0.359	0	Trophoblast	TXNL1
0	1.31002	0.711	0.301	0	Trophoblast	ILF2
0	1.30959	0.737	0.351	0	Trophoblast	CCT8
0	1.30652	0.978	0.729	0	Trophoblast	RPL18A
0	1.3062	0.967	0.808	0	Trophoblast	GAPDH
0	1.30567	0.628	0.219	0	Trophoblast	SMIM7
0	1.30536	0.655	0.228	0	Trophoblast	DPY30
0	1.3045	0.635	0.239	0	Trophoblast	POLR2E
0	1.30435	0.825	0.456	0	Trophoblast	TRMT112
0	1.30362	0.573	0.185	0	Trophoblast	MRPS16
0	1.30178	0.61	0.226	0	Trophoblast	LSM5
0	1.3017	0.886	0.569	0	Trophoblast	HINT1
0	1.30036	0.818	0.428	0	Trophoblast	PSMA6
0	1.30024	0.635	0.215	0	Trophoblast	MRPL52
0	1.30001	0.646	0.28	0	Trophoblast	CALU
0	1.29909	0.997	0.88	0	Trophoblast	EEF1A1
0	1.29895	0.681	0.289	0	Trophoblast	TMED2
0	1.29752	0.697	0.278	0	Trophoblast	PSMD13
0	1.2971	0.978	0.779	0	Trophoblast	RPL17
0	1.29516	0.67	0.303	0	Trophoblast	RASA1
0	1.29509	0.514	0.253	0	Trophoblast	ADM
0	1.2931	0.986	0.784	0	Trophoblast	RPS23
0	1.29112	0.527	0.154	0	Trophoblast	NTMT1
0	1.29078	0.935	0.626	0	Trophoblast	RPL36A
0	1.29038	0.619	0.226	0	Trophoblast	MICOS13
0	1.29012	0.635	0.212	0	Trophoblast	MRPS36
0	1.29005	0.862	0.514	0	Trophoblast	ENO1
0	1.28534	0.506	0.141	0	Trophoblast	DDX1
0	1.28526	0.946	0.666	0	Trophoblast	RPS21
0	1.28274	0.557	0.182	0	Trophoblast	YIPF6
0	1.28115	0.573	0.101	0	Trophoblast	MME
0	1.28082	0.538	0.163	0	Trophoblast	CBX4
0	1.27992	0.623	0.239	0	Trophoblast	APEX1
0	1.27977	0.952	0.69	0	Trophoblast	RPL7
0	1.27773	0.979	0.799	0	Trophoblast	RPL37
0	1.27681	0.688	0.27	0	Trophoblast	EIF6
0	1.27662	0.602	0.232	0	Trophoblast	TRIM28
0	1.27563	0.583	0.196	0	Trophoblast	MRPL34
0	1.27477	0.958	0.671	0	Trophoblast	RPL35
0	1.27438	0.6	0.191	0	Trophoblast	NSFL1C
0	1.27157	0.697	0.281	0	Trophoblast	KRT10
0	1.27117	0.613	0.22	0	Trophoblast	PUF60
0	1.27037	0.967	0.728	0	Trophoblast	RPS29
0	1.26905	0.522	0.166	0	Trophoblast	POLR2G
0	1.26895	0.814	0.43	0	Trophoblast	COPE
0	1.26867	0.753	0.346	0	Trophoblast	EIF5A
0	1.26847	0.868	0.532	0	Trophoblast	UQCRH
0	1.26822	0.702	0.269	0	Trophoblast	TXNDC17
0	1.26777	0.523	0.159	0	Trophoblast	GLO1
0	1.26642	0.944	0.681	0	Trophoblast	RPS20
0	1.26557	0.917	0.657	0	Trophoblast	CHCHD2
0	1.26347	0.564	0.185	0	Trophoblast	FAM120AOS
0	1.26302	0.643	0.225	0	Trophoblast	YIPF3
0	1.26294	0.939	0.659	0	Trophoblast	BTF3
0	1.26092	0.675	0.316	0	Trophoblast	HNRNPAB
0	1.2603	0.979	0.757	0	Trophoblast	RPLP2
0	1.26007	0.598	0.205	0	Trophoblast	TMEM243
0	1.25728	0.733	0.359	0	Trophoblast	NUCKS1
0	1.25414	0.748	0.338	0	Trophoblast	ATP5PB
0	1.25413	0.684	0.286	0	Trophoblast	BANF1
0	1.2519	0.953	0.733	0	Trophoblast	RPL23
0	1.25161	0.98	0.782	0	Trophoblast	RPS13
0	1.25077	0.57	0.18	0	Trophoblast	DCTN2
0	1.25074	0.539	0.163	0	Trophoblast	ZSWIM7
0	1.25026	0.546	0.323	0	Trophoblast	ARL4A
0	1.24857	0.591	0.203	0	Trophoblast	GLRX3
0	1.24769	0.973	0.843	0	Trophoblast	SERF2
0	1.24665	0.611	0.2	0	Trophoblast	UQCRC1
0	1.2438	0.574	0.168	0	Trophoblast	PDHA1
0	1.24245	0.52	0.146	0	Trophoblast	PTOV1
0	1.24001	0.802	0.432	0	Trophoblast	PSMA1
0	1.23773	0.531	0.157	0	Trophoblast	GORASP2
0	1.23693	0.792	0.403	0	Trophoblast	JTB
0	1.23654	0.614	0.242	0	Trophoblast	SYPL1
0	1.23411	0.789	0.416	0	Trophoblast	VDAC2
0	1.2333	0.787	0.416	0	Trophoblast	RPS27L
0	1.23283	0.72	0.32	0	Trophoblast	RER1
0	1.23244	0.63	0.241	0	Trophoblast	PNKD
0	1.23217	0.569	0.199	0	Trophoblast	CDK2AP2
0	1.23112	0.79	0.398	0	Trophoblast	NDUFB11
0	1.23087	0.622	0.227	0	Trophoblast	SDHC
0	1.2304	0.519	0.164	0	Trophoblast	NFU1
0	1.22892	0.527	0.156	0	Trophoblast	MRPL32
0	1.22854	0.971	0.755	0	Trophoblast	RPS25
0	1.22654	0.511	0.139	0	Trophoblast	PLGRKT
0	1.22509	0.736	0.34	0	Trophoblast	EIF3M
0	1.22491	0.917	0.666	0	Trophoblast	ATP5MG
0	1.22352	0.673	0.272	0	Trophoblast	MRPL14
0	1.21968	0.595	0.203	0	Trophoblast	LSM1
0	1.21858	0.553	0.199	0	Trophoblast	MCFD2
0	1.21721	0.531	0.171	0	Trophoblast	NDUFS3
0	1.21496	0.726	0.327	0	Trophoblast	BCAP31
0	1.21495	0.545	0.176	0	Trophoblast	ERLEC1
0	1.21426	0.799	0.397	0	Trophoblast	HSBP1
0	1.21371	0.603	0.238	0	Trophoblast	SIAH2
0	1.21251	0.549	0.183	0	Trophoblast	FIBP
0	1.2121	0.515	0.143	0	Trophoblast	TRAPPC6A
0	1.2108	0.649	0.294	0	Trophoblast	ORMDL1
0	1.21077	0.847	0.529	0	Trophoblast	TUBA1B
0	1.20885	0.526	0.15	0	Trophoblast	CHCHD5
0	1.20842	0.568	0.173	0	Trophoblast	PLEKHJ1
0	1.20818	0.979	0.765	0	Trophoblast	RPS8
0	1.20794	0.954	0.679	0	Trophoblast	RPL22
0	1.20586	0.612	0.221	0	Trophoblast	CLNS1A
0	1.20547	0.621	0.213	0	Trophoblast	MSRB2
0	1.20513	0.506	0.143	0	Trophoblast	CFAP298
0	1.205	0.538	0.163	0	Trophoblast	NELFCD
0	1.20268	0.504	0.181	0	Trophoblast	FUCA2
0	1.20211	0.522	0.154	0	Trophoblast	COA8
0	1.20108	0.613	0.238	0	Trophoblast	MXD4
0	1.2004	0.627	0.231	0	Trophoblast	SSNA1
0	1.19888	0.61	0.24	0	Trophoblast	NDUFS7
0	1.19679	0.535	0.291	0	Trophoblast	MIR22HG
0	1.19359	0.746	0.351	0	Trophoblast	EIF3I
0	1.19277	0.699	0.285	0	Trophoblast	UBE2M
0	1.19268	0.507	0.132	0	Trophoblast	PPP1R35
0	1.1908	0.978	0.773	0	Trophoblast	RPL26
0	1.18876	0.576	0.193	0	Trophoblast	TRAPPC3
0	1.18479	0.732	0.373	0	Trophoblast	UBE2A
0	1.1826	0.536	0.174	0	Trophoblast	NMT1
0	1.1783	0.725	0.363	0	Trophoblast	EID1
0	1.17737	0.575	0.208	0	Trophoblast	NDUFS2
0	1.17646	0.979	0.76	0	Trophoblast	RPS6
0	1.17521	0.807	0.424	0	Trophoblast	ATP5MPL
0	1.17516	0.65	0.261	0	Trophoblast	PSMG2
0	1.1749	0.908	0.572	0	Trophoblast	RPL4
0	1.1742	0.597	0.173	0	Trophoblast	IGF2BP3
0	1.17005	0.8	0.474	0	Trophoblast	RBM8A
0	1.16913	0.541	0.172	0	Trophoblast	DSC2
0	1.16836	0.933	0.713	0	Trophoblast	UBB
0	1.16748	0.532	0.185	0	Trophoblast	EI24
0	1.16677	0.702	0.284	0	Trophoblast	RPS19BP1
0	1.16626	0.69	0.313	0	Trophoblast	CCT2
0	1.16617	0.507	0.169	0	Trophoblast	CHPT1
0	1.16601	0.925	0.636	0	Trophoblast	RPS17
0	1.16596	0.664	0.257	0	Trophoblast	SNHG16
0	1.16568	0.701	0.272	0	Trophoblast	C12orf57
0	1.16382	0.958	0.721	0	Trophoblast	RPL27
0	1.16229	0.552	0.221	0	Trophoblast	RAB9A
0	1.16196	0.718	0.31	0	Trophoblast	NDUFA2
0	1.16105	0.583	0.198	0	Trophoblast	MPLKIP
0	1.15692	0.527	0.166	0	Trophoblast	TRAPPC2L
0	1.15631	0.792	0.435	0	Trophoblast	SNRPB
0	1.15362	0.595	0.21	0	Trophoblast	FUNDC2
0	1.15317	0.977	0.785	0	Trophoblast	RPS7
0	1.1523	0.643	0.23	0	Trophoblast	UFD1
0	1.15182	0.584	0.225	0	Trophoblast	TMEM147
0	1.15083	0.507	0.157	0	Trophoblast	MRPL55
0	1.15074	0.79	0.508	0	Trophoblast	PDIA3
0	1.15028	0.778	0.411	0	Trophoblast	NDUFV2
0	1.14818	0.82	0.447	0	Trophoblast	TMEM258
0	1.147	0.507	0.165	0	Trophoblast	SMIM19
0	1.14674	0.744	0.369	0	Trophoblast	CIAO2B
0	1.1464	0.967	0.716	0	Trophoblast	RPL5
0	1.14355	0.664	0.257	0	Trophoblast	ARF5
0	1.14297	0.983	0.806	0	Trophoblast	RPS27A
0	1.14203	0.624	0.221	0	Trophoblast	FNTA
0	1.14153	0.592	0.348	0	Trophoblast	GTF2B
0	1.13957	0.98	0.808	0	Trophoblast	RPL34
0	1.13763	0.657	0.249	0	Trophoblast	PDE4DIP
0	1.13657	0.745	0.37	0	Trophoblast	NDUFB8
0	1.13121	0.969	0.776	0	Trophoblast	RPS11
0	1.1312	0.582	0.213	0	Trophoblast	MCRIP1
0	1.12722	0.54	0.172	0	Trophoblast	WIPI1
0	1.12652	0.712	0.307	0	Trophoblast	PSME2
0	1.1253	0.967	0.724	0	Trophoblast	RPL6
0	1.12521	0.7	0.337	0	Trophoblast	SND1
0	1.12382	0.906	0.576	0	Trophoblast	SNHG29
0	1.12254	0.63	0.246	0	Trophoblast	NDUFC1
0	1.12124	0.765	0.39	0	Trophoblast	UBE2I
0	1.1191	0.626	0.254	0	Trophoblast	CWC15
0	1.11767	0.662	0.279	0	Trophoblast	DUT
0	1.11724	0.714	0.367	0	Trophoblast	HNRNPR
0	1.11517	0.742	0.39	0	Trophoblast	HSPB1
0	1.11468	0.72	0.366	0	Trophoblast	CCT5
0	1.11433	0.65	0.258	0	Trophoblast	EIF4E2
0	1.11422	0.953	0.692	0	Trophoblast	RPL36
0	1.11255	0.52	0.18	0	Trophoblast	IMP3
0	1.10857	0.696	0.299	0	Trophoblast	TMEM230
0	1.1083	0.917	0.666	0	Trophoblast	COX4I1
0	1.10743	0.592	0.235	0	Trophoblast	COX16
0	1.10448	0.674	0.308	0	Trophoblast	RAD23A
0	1.1036	0.833	0.529	0	Trophoblast	ARF4
0	1.10333	0.667	0.297	0	Trophoblast	TOR1AIP2
0	1.10276	0.562	0.186	0	Trophoblast	NAA10
0	1.0981	0.512	0.17	0	Trophoblast	PLEKHA1
0	1.09782	0.545	0.182	0	Trophoblast	GFPT1
0	1.09412	0.618	0.25	0	Trophoblast	TMEM179B
0	1.09399	0.796	0.451	0	Trophoblast	COX7B
0	1.09279	0.731	0.312	0	Trophoblast	NDUFB3
0	1.09245	0.601	0.24	0	Trophoblast	VDAC3
0	1.09202	0.562	0.191	0	Trophoblast	MSI2
0	1.09048	0.521	0.163	0	Trophoblast	CEBPZOS
0	1.0887	0.508	0.171	0	Trophoblast	SNX4
0	1.08844	0.648	0.254	0	Trophoblast	DCTN3
0	1.08822	0.617	0.204	0	Trophoblast	COLEC12
0	1.08815	0.598	0.212	0	Trophoblast	FUCA1
0	1.08553	0.882	0.637	0	Trophoblast	HSPA8
0	1.08516	0.85	0.534	0	Trophoblast	COX5B
0	1.08323	0.737	0.37	0	Trophoblast	GHITM
0	1.08129	0.506	0.182	0	Trophoblast	SDF2L1
0	1.08068	0.978	0.768	0	Trophoblast	RPL12
0	1.07885	0.979	0.797	0	Trophoblast	RPL21
0	1.07812	0.557	0.193	0	Trophoblast	NGRN
0	1.07803	0.605	0.257	0	Trophoblast	PITHD1
0	1.07783	0.704	0.556	0	Trophoblast	HSPA5
0	1.07752	0.852	0.524	0	Trophoblast	COX7A2
0	1.07697	0.651	0.265	0	Trophoblast	OLA1
0	1.07464	0.79	0.412	0	Trophoblast	ATP5MD
0	1.07462	0.608	0.369	0	Trophoblast	RHOB
0	1.07311	0.754	0.387	0	Trophoblast	MZT2B
0	1.07146	0.665	0.307	0	Trophoblast	BAG1
0	1.07027	0.618	0.253	0	Trophoblast	SDHD
0	1.07004	0.982	0.763	0	Trophoblast	RPS4X
0	1.06954	0.665	0.303	0	Trophoblast	SERPINB6
0	1.06933	0.983	0.801	0	Trophoblast	RPS3A
0	1.06809	0.584	0.211	0	Trophoblast	TAF9
0	1.06548	0.87	0.522	0	Trophoblast	GPX4
0	1.065	0.555	0.192	0	Trophoblast	MCTS1
0	1.06493	0.838	0.499	0	Trophoblast	YWHAE
0	1.06399	0.558	0.207	0	Trophoblast	SMARCE1
0	1.06183	0.8	0.434	0	Trophoblast	SNU13
0	1.06072	0.503	0.159	0	Trophoblast	ARL6IP6
0	1.06066	0.872	0.562	0	Trophoblast	OST4
0	1.06065	0.559	0.192	0	Trophoblast	DCTN6
0	1.05921	0.973	0.754	0	Trophoblast	RPS15
0	1.05858	0.62	0.249	0	Trophoblast	SNF8
0	1.05818	0.789	0.438	0	Trophoblast	SSR2
0	1.05806	0.537	0.193	0	Trophoblast	MYOF
0	1.05746	0.708	0.32	0	Trophoblast	MAGOH
0	1.05681	0.728	0.379	0	Trophoblast	APRT
0	1.05461	0.729	0.363	0	Trophoblast	RABAC1
0	1.05447	0.971	0.8	0	Trophoblast	TMSB10
0	1.05213	0.982	0.788	0	Trophoblast	RPL32
0	1.05079	0.773	0.543	0	Trophoblast	HSP90B1
0	1.05078	0.519	0.17	0	Trophoblast	EMC4
0	1.05042	0.635	0.278	0	Trophoblast	DNAJC15
0	1.0502	0.579	0.219	0	Trophoblast	DPM1
0	1.04976	0.692	0.287	0	Trophoblast	POLR2J
0	1.04291	0.755	0.382	0	Trophoblast	ARL6IP4
0	1.04249	0.518	0.188	0	Trophoblast	ATXN7L3B
0	1.04112	0.527	0.178	0	Trophoblast	RAB11B
0	1.04038	0.58	0.211	0	Trophoblast	TMEM208
0	1.03852	0.758	0.451	0	Trophoblast	LAPTM4A
0	1.03809	0.581	0.223	0	Trophoblast	NAA20
0	1.03788	0.726	0.37	0	Trophoblast	PFDN2
0	1.03767	0.562	0.197	0	Trophoblast	COPS3
0	1.03755	0.965	0.728	0	Trophoblast	RPL29
0	1.03434	0.793	0.425	0	Trophoblast	SF3B6
0	1.03169	0.653	0.276	0	Trophoblast	RNF181
0	1.03136	0.618	0.224	0	Trophoblast	PMF1
0	1.02999	0.519	0.342	0	Trophoblast	KLF4
0	1.02999	0.52	0.156	0	Trophoblast	MED8
0	1.02865	0.525	0.184	0	Trophoblast	MPG
0	1.02858	0.677	0.317	0	Trophoblast	UQCRC2
0	1.02765	0.593	0.231	0	Trophoblast	OAT
0	1.02735	0.524	0.187	0	Trophoblast	GM2A
0	1.02683	0.985	0.796	0	Trophoblast	RPL11
0	1.02662	0.785	0.411	0	Trophoblast	SEC61G
0	1.02499	0.603	0.233	0	Trophoblast	TOMM22
0	1.02456	0.522	0.231	0	Trophoblast	GAA
0	1.02413	0.818	0.474	0	Trophoblast	COX8A
0	1.0232	0.717	0.353	0	Trophoblast	UQCRFS1
0	1.02159	0.674	0.306	0	Trophoblast	NDUFB9
0	1.02097	0.584	0.242	0	Trophoblast	CTNNBL1
0	1.02064	0.562	0.169	0	Trophoblast	MGLL
0	1.01964	0.986	0.843	0	Trophoblast	RPS27
0	1.01953	0.596	0.258	0	Trophoblast	SDF4
0	1.0188	0.686	0.331	0	Trophoblast	EIF3D
0	1.01781	0.928	0.713	0	Trophoblast	EIF4A1
0	1.01776	0.508	0.17	0	Trophoblast	PDCL3
0	1.01669	0.734	0.368	0	Trophoblast	CBX3
0	1.01654	0.791	0.437	0	Trophoblast	MICOS10
0	1.01544	0.511	0.173	0	Trophoblast	SNAP29
0	1.01531	0.635	0.256	0	Trophoblast	NAA38
0	1.01416	0.587	0.227	0	Trophoblast	ECHDC1
0	1.01177	0.502	0.177	0	Trophoblast	GLOD4
0	1.01102	0.714	0.393	0	Trophoblast	VCP
0	1.01101	0.555	0.215	0	Trophoblast	IER3IP1
0	1.01061	0.767	0.411	0	Trophoblast	ELOC
0	1.01049	0.5	0.16	0	Trophoblast	RPP21
0	1.00927	0.708	0.366	0	Trophoblast	SSB
0	1.00845	0.512	0.183	0	Trophoblast	NIFK
0	1.0081	0.581	0.184	0	Trophoblast	IFT20
0	1.00726	0.528	0.167	0	Trophoblast	AK2
0	1.0072	0.983	0.792	0	Trophoblast	RPS24
0	1.00354	0.645	0.291	0	Trophoblast	SNHG32
0	1.00195	0.924	0.64	0	Trophoblast	RPL38
0	1.00031	0.665	0.353	0	Trophoblast	HNRNPA0
0	0.999448	0.515	0.177	0	Trophoblast	PMPCB
0	0.999286	0.712	0.365	0	Trophoblast	MPP1
0	0.998531	0.887	0.598	0	Trophoblast	POMP
0	0.998309	0.715	0.368	0	Trophoblast	EIF4H
0	0.997777	0.543	0.264	0	Trophoblast	MDM2
0	0.996563	0.506	0.189	0	Trophoblast	RAB4A
0	0.994873	0.791	0.419	0	Trophoblast	GAS5
0	0.994544	0.73	0.387	0	Trophoblast	REEP5
0	0.994272	0.506	0.17	0	Trophoblast	GRPEL1
0	0.992958	0.544	0.185	0	Trophoblast	OTUB1
0	0.991941	0.612	0.256	0	Trophoblast	DNAJC21
0	0.991317	0.775	0.39	0	Trophoblast	PKM
0	0.986741	0.983	0.809	0	Trophoblast	RPS28
0	0.98362	0.673	0.301	0	Trophoblast	TMEM14B
0	0.98297	0.537	0.24	0	Trophoblast	SLBP
0	0.982353	0.97	0.786	0	Trophoblast	NACA
0	0.981528	0.507	0.186	0	Trophoblast	PIN1
0	0.981458	0.806	0.495	0	Trophoblast	SET
0	0.981223	0.635	0.265	0	Trophoblast	MRPL54
0	0.979651	0.704	0.355	0	Trophoblast	CCT3
0	0.97733	0.682	0.307	0	Trophoblast	MAP2K2
0	0.975372	0.843	0.531	0	Trophoblast	COX6B1
0	0.975351	0.698	0.329	0	Trophoblast	NOL7
0	0.974961	0.639	0.266	0	Trophoblast	COX17
0	0.974597	0.573	0.232	0	Trophoblast	CNDP2
0	0.973319	0.535	0.21	0	Trophoblast	BUD23
0	0.971577	0.631	0.272	0	Trophoblast	LAMTOR2
0	0.970913	0.683	0.329	0	Trophoblast	SNRPB2
0	0.969435	0.988	0.801	0	Trophoblast	RPL13
0	0.968886	0.694	0.321	0	Trophoblast	SMIM26
0	0.968844	0.719	0.363	0	Trophoblast	NSA2
0	0.964495	0.631	0.284	0	Trophoblast	PSMC6
0	0.964428	0.698	0.342	0	Trophoblast	NUDC
0	0.96382	0.555	0.209	0	Trophoblast	LRRC59
0	0.963814	0.596	0.338	0	Trophoblast	ARID5B
0	0.962853	0.561	0.221	0	Trophoblast	REEP3
0	0.96154	0.96	0.738	0	Trophoblast	RPL35A
0	0.959091	0.81	0.461	0	Trophoblast	HMGN1
0	0.959086	0.936	0.753	0	Trophoblast	MYL12B
0	0.958049	0.546	0.321	0	Trophoblast	RRBP1
0	0.9564	0.549	0.213	0	Trophoblast	PAXX
0	0.955742	0.781	0.46	0	Trophoblast	SSR4
0	0.955462	0.546	0.214	0	Trophoblast	VTI1B
0	0.955274	0.501	0.106	0	Trophoblast	FBN1
0	0.953112	0.781	0.446	0	Trophoblast	TOMM20
0	0.952413	0.831	0.488	0	Trophoblast	UQCR11
0	0.95187	0.783	0.405	0	Trophoblast	DYNLT1
0	0.95181	0.786	0.438	0	Trophoblast	NDUFA1
0	0.951266	0.552	0.204	0	Trophoblast	DENR
0	0.950002	0.564	0.197	0	Trophoblast	FAM32A
0	0.949925	0.555	0.22	0	Trophoblast	MLEC
0	0.947842	0.506	0.192	0	Trophoblast	WASL
0	0.947392	0.502	0.171	0	Trophoblast	PDCD2
0	0.947042	0.606	0.251	0	Trophoblast	TOMM5
0	0.946317	0.679	0.319	0	Trophoblast	SRP9
0	0.945415	0.689	0.463	0	Trophoblast	ARL6IP1
0	0.945182	0.834	0.514	0	Trophoblast	TRIR
0	0.942518	0.618	0.295	0	Trophoblast	PTBP1
0	0.940423	0.788	0.421	0	Trophoblast	NOP53
0	0.94002	0.59	0.26	0	Trophoblast	EMC7
0	0.938839	0.735	0.465	0	Trophoblast	CYCS
0	0.931188	0.795	0.452	0	Trophoblast	GSTO1
0	0.931083	0.729	0.402	0	Trophoblast	XRCC6
0	0.929264	0.584	0.187	0	Trophoblast	CRIM1
0	0.929183	0.651	0.301	0	Trophoblast	LSM8
0	0.928195	0.549	0.261	0	Trophoblast	SUGT1
0	0.928084	0.812	0.49	0	Trophoblast	RBM3
0	0.927794	0.577	0.215	0	Trophoblast	MRPS18C
0	0.926995	0.599	0.256	0	Trophoblast	IL10RB
0	0.925248	0.675	0.339	0	Trophoblast	SELENOW
0	0.919578	0.876	0.586	0	Trophoblast	EEF2
0	0.919219	0.606	0.272	0	Trophoblast	METAP2
0	0.918855	0.601	0.247	0	Trophoblast	NRBP1
0	0.917351	0.795	0.455	0	Trophoblast	PSMB3
0	0.914761	0.744	0.212	0	Trophoblast	ANXA3
0	0.913838	0.978	0.803	0	Trophoblast	RPL9
0	0.912853	0.702	0.365	0	Trophoblast	HIGD2A
0	0.912219	0.692	0.329	0	Trophoblast	COPS9
0	0.911436	0.555	0.24	0	Trophoblast	ESD
0	0.910417	0.671	0.332	0	Trophoblast	ANXA7
0	0.908186	0.502	0.193	0	Trophoblast	PPP1R7
0	0.907793	0.544	0.31	0	Trophoblast	CITED2
0	0.907707	0.624	0.275	0	Trophoblast	TXNL4A
0	0.904905	0.687	0.352	0	Trophoblast	PTTG1IP
0	0.903454	0.71	0.303	0	Trophoblast	MLF2
0	0.903143	0.923	0.62	0	Trophoblast	EEF1B2
0	0.903068	0.587	0.216	0	Trophoblast	NDUFB6
0	0.902392	0.865	0.567	0	Trophoblast	ATP5MC2
0	0.902033	0.575	0.224	0	Trophoblast	POLE4
0	0.901869	0.57	0.262	0	Trophoblast	PSMD1
0	0.90135	0.64	0.383	0	Trophoblast	TAF1D
0	0.900378	0.557	0.251	0	Trophoblast	TPST2
0	0.895899	0.711	0.373	0	Trophoblast	UBE2V1
0	0.895518	0.508	0.196	0	Trophoblast	SEC11C
0	0.894128	0.753	0.392	0	Trophoblast	DDT
0	0.893821	0.976	0.766	0	Trophoblast	RPL19
0	0.893055	0.555	0.225	0	Trophoblast	P2RX4
0	0.891627	0.806	0.457	0	Trophoblast	LAMTOR5
0	0.889286	0.516	0.191	0	Trophoblast	TIMM17A
0	0.889111	0.698	0.319	0	Trophoblast	FKBP8
0	0.882678	0.539	0.246	0	Trophoblast	SWAP70
0	0.882529	0.576	0.232	0	Trophoblast	NDUFA3
0	0.881784	0.648	0.277	0	Trophoblast	COMMD1
0	0.881518	0.714	0.361	0	Trophoblast	VPS29
0	0.880234	0.847	0.53	0	Trophoblast	ELOB
0	0.878093	0.651	0.313	0	Trophoblast	H2AFJ
0	0.877757	0.866	0.591	0	Trophoblast	UQCRB
0	0.875557	0.559	0.21	0	Trophoblast	ERGIC2
0	0.874344	0.74	0.402	0	Trophoblast	ZNF706
0	0.872844	0.563	0.232	0	Trophoblast	NBDY
0	0.871307	0.574	0.194	0	Trophoblast	RAB13
0	0.870672	0.909	0.671	0	Trophoblast	SRP14
0	0.870347	0.627	0.344	0	Trophoblast	PNRC2
0	0.869776	0.723	0.377	0	Trophoblast	DAD1
0	0.869603	0.697	0.398	0	Trophoblast	TCP1
0	0.869133	0.546	0.217	0	Trophoblast	MRPL47
0	0.868583	0.729	0.374	0	Trophoblast	C19orf53
0	0.86841	0.617	0.263	0	Trophoblast	IGBP1
0	0.866885	0.975	0.804	0	Trophoblast	RPS15A
0	0.865965	0.7	0.324	0	Trophoblast	CHMP5
0	0.86545	0.624	0.301	0	Trophoblast	SURF4
0	0.865095	0.726	0.363	0	Trophoblast	PPP1CA
0	0.864508	0.696	0.412	0	Trophoblast	ATF4
0	0.862042	0.537	0.214	0	Trophoblast	GINM1
0	0.859559	0.809	0.49	0	Trophoblast	EIF3H
0	0.859287	0.705	0.378	0	Trophoblast	KRTCAP2
0	0.858601	0.657	0.353	0	Trophoblast	SBDS
0	0.858462	0.666	0.399	0	Trophoblast	UBE2S
0	0.857703	0.56	0.222	0	Trophoblast	BORCS7
0	0.857649	0.552	0.213	0	Trophoblast	ACTR10
0	0.854485	0.992	0.905	0	Trophoblast	RPL41
0	0.853829	0.738	0.436	0	Trophoblast	SPCS2
0	0.853732	0.757	0.371	0	Trophoblast	CHMP2A
0	0.853071	0.561	0.236	0	Trophoblast	PFDN1
0	0.849283	0.647	0.284	0	Trophoblast	LYPLA1
0	0.848623	0.611	0.27	0	Trophoblast	AKR1A1
0	0.847519	0.592	0.266	0	Trophoblast	SRP72
0	0.84342	0.642	0.314	0	Trophoblast	GSTK1
0	0.842266	0.51	0.153	0	Trophoblast	SLC44A2
0	0.83846	0.561	0.219	0	Trophoblast	PTS
0	0.837849	0.503	0.191	0	Trophoblast	GNL3
0	0.836944	0.998	0.986	0	Trophoblast	TPT1
0	0.83561	0.537	0.213	0	Trophoblast	KRR1
0	0.835482	0.769	0.475	0	Trophoblast	GABARAPL1
0	0.831864	0.556	0.241	0	Trophoblast	DNAJB9
0	0.831334	0.528	0.234	0	Trophoblast	SMC3
0	0.831096	0.628	0.468	0	Trophoblast	SLC3A2
0	0.830108	0.553	0.238	0	Trophoblast	C1GALT1
0	0.828671	0.579	0.277	0	Trophoblast	GALNT11
0	0.82814	0.578	0.236	0	Trophoblast	SDHB
0	0.826362	0.683	0.298	0	Trophoblast	TSG101
0	0.823918	0.51	0.21	0	Trophoblast	CORO1B
0	0.823645	0.629	0.208	0	Trophoblast	PPARG
0	0.823628	0.688	0.329	0	Trophoblast	STMP1
0	0.823147	0.81	0.566	0	Trophoblast	HMGN2
0	0.820319	0.547	0.221	0	Trophoblast	ATXN10
0	0.8194	0.655	0.341	0	Trophoblast	CCT6A
0	0.819388	0.517	0.204	0	Trophoblast	IDH3G
0	0.819234	0.601	0.275	0	Trophoblast	COPB2
0	0.815009	0.557	0.238	0	Trophoblast	NDUFAF3
0	0.814496	0.826	0.527	0	Trophoblast	EIF3K
0	0.813575	0.511	0.192	0	Trophoblast	UBE2V2
0	0.811368	0.656	0.284	0	Trophoblast	MRPL33
0	0.810485	0.574	0.253	0	Trophoblast	PPP1CC
0	0.808536	0.966	0.83	0	Trophoblast	UBA52
0	0.808508	0.67	0.328	0	Trophoblast	CPVL
0	0.808155	0.772	0.446	0	Trophoblast	ST13
0	0.807904	0.763	0.441	0	Trophoblast	ANP32B
0	0.807213	0.622	0.272	0	Trophoblast	POLR2K
0	0.805205	0.53	0.189	0	Trophoblast	CDC123
0	0.804845	0.719	0.342	0	Trophoblast	SSU72
0	0.804306	0.853	0.578	0	Trophoblast	UBL5
0	0.803868	0.729	0.37	0	Trophoblast	PPP4C
0	0.803039	0.715	0.381	0	Trophoblast	SF3B5
0	0.802505	0.585	0.27	0	Trophoblast	SCAMP2
0	0.801361	0.574	0.248	0	Trophoblast	TBCB
0	0.801209	0.622	0.272	0	Trophoblast	CPNE1
0	0.80095	0.564	0.228	0	Trophoblast	LSM6
0	0.798719	0.652	0.33	0	Trophoblast	AHSA1
0	0.798426	0.605	0.283	0	Trophoblast	REX1BD
0	0.79763	0.578	0.253	0	Trophoblast	MAF1
0	0.795142	0.52	0.209	0	Trophoblast	LSM12
0	0.790309	0.684	0.358	0	Trophoblast	UBE2N
0	0.790038	0.87	0.592	0	Trophoblast	RPS26
0	0.788821	0.979	0.851	0	Trophoblast	RPL30
0	0.785068	0.511	0.197	0	Trophoblast	ALYREF
0	0.781529	0.519	0.208	0	Trophoblast	CIAO1
0	0.781268	0.709	0.378	0	Trophoblast	RNF7
0	0.78014	0.771	0.461	0	Trophoblast	C11orf58
0	0.778792	0.523	0.206	0	Trophoblast	IP6K2
0	0.777714	0.501	0.169	0	Trophoblast	WDR61
0	0.77574	0.726	0.446	0	Trophoblast	DEK
0	0.771419	0.602	0.261	0	Trophoblast	ARID3A
0	0.771185	0.561	0.258	0	Trophoblast	USP14
0	0.771097	0.538	0.21	0	Trophoblast	FAAP20
0	0.769612	0.543	0.232	0	Trophoblast	AIMP1
0	0.768669	0.512	0.222	0	Trophoblast	SNX5
0	0.764249	0.555	0.273	0	Trophoblast	YTHDF2
0	0.762241	0.684	0.445	0	Trophoblast	CD46
0	0.761181	0.57	0.245	0	Trophoblast	FKBP4
0	0.76001	0.532	0.232	0	Trophoblast	RPL7L1
0	0.753848	0.849	0.662	0	Trophoblast	CALM2
0	0.753552	0.794	0.532	0	Trophoblast	LDHA
0	0.752692	0.517	0.22	0	Trophoblast	EIF3B
0	0.750991	0.66	0.352	0	Trophoblast	HDLBP
0	0.750921	0.571	0.26	0	Trophoblast	BRD7
0	0.750807	0.789	0.484	0	Trophoblast	RHEB
0	0.750079	0.788	0.536	0	Trophoblast	NCL
0	0.747874	0.732	0.385	0	Trophoblast	LAMTOR1
0	0.743102	0.699	0.361	0	Trophoblast	MTCH1
0	0.741445	0.608	0.297	0	Trophoblast	SNRNP70
0	0.738451	0.655	0.365	0	Trophoblast	TMED10
0	0.7372	0.503	0.226	0	Trophoblast	CTNND1
0	0.735654	0.619	0.281	0	Trophoblast	ATP6V1E1
0	0.735389	0.543	0.199	0	Trophoblast	OPTN
0	0.735294	0.777	0.481	0	Trophoblast	SERBP1
0	0.732606	0.542	0.088	0	Trophoblast	RBPMS
0	0.731513	0.635	0.311	0	Trophoblast	SRP19
0	0.73068	0.798	0.388	0	Trophoblast	YPEL3
0	0.729945	0.502	0.199	0	Trophoblast	SEC13
0	0.729178	0.662	0.297	0	Trophoblast	DGUOK
0	0.728261	0.52	0.219	0	Trophoblast	NARS
0	0.72622	0.599	0.346	0	Trophoblast	TGIF1
0	0.726102	0.537	0.218	0	Trophoblast	CCDC12
0	0.724779	0.807	0.51	0	Trophoblast	CIRBP
0	0.72459	0.84	0.552	0	Trophoblast	SEC61B
0	0.724018	0.5	0.203	0	Trophoblast	ANXA6
0	0.723207	0.848	0.639	0	Trophoblast	SRSF3
0	0.721833	0.976	0.866	0	Trophoblast	RPS9
0	0.721458	0.656	0.367	0	Trophoblast	ZC3H15
0	0.719697	0.765	0.513	0	Trophoblast	EIF4A2
0	0.717882	0.506	0.208	0	Trophoblast	EIF2S1
0	0.712057	0.606	0.3	0	Trophoblast	BAX
0	0.709949	0.512	0.188	0	Trophoblast	C14orf119
0	0.709333	0.795	0.576	0	Trophoblast	HNRNPDL
0	0.70883	0.583	0.233	0	Trophoblast	CNIH4
0	0.707862	0.761	0.462	0	Trophoblast	ENY2
0	0.703952	0.621	0.301	0	Trophoblast	SCP2
0	0.703574	0.709	0.471	0	Trophoblast	ITGB1
0	0.703405	0.623	0.319	0	Trophoblast	MBD2
0	0.701147	0.807	0.497	0	Trophoblast	EIF3E
0	0.694391	0.991	0.845	0	Trophoblast	RPL10
0	0.694274	0.865	0.605	0	Trophoblast	SUMO2
0	0.690463	0.645	0.379	0	Trophoblast	CD47
0	0.688046	0.599	0.26	0	Trophoblast	CFDP1
0	0.685271	0.794	0.484	0	Trophoblast	SEC11A
0	0.684952	0.532	0.304	0	Trophoblast	TFRC
0	0.684663	0.732	0.467	0	Trophoblast	ARL6IP5
0	0.683056	0.852	0.562	0	Trophoblast	SNX3
0	0.679058	0.576	0.265	0	Trophoblast	BTF3L4
0	0.675474	0.527	0.21	0	Trophoblast	RBCK1
0	0.667961	0.568	0.273	0	Trophoblast	CMPK1
0	0.666475	0.556	0.289	0	Trophoblast	EIF5B
0	0.664064	0.674	0.35	0	Trophoblast	CSNK2B
0	0.660902	0.729	0.379	0	Trophoblast	COX7A2L
0	0.658209	0.693	0.444	0	Trophoblast	EIF1B
0	0.657289	0.664	0.363	0	Trophoblast	OCIAD1
0	0.656553	0.529	0.244	0	Trophoblast	APH1A
0	0.653077	0.59	0.286	0	Trophoblast	PPM1G
0	0.652806	0.865	0.652	0	Trophoblast	PSMA7
0	0.651341	0.501	0.201	0	Trophoblast	MFF
0	0.647586	0.548	0.243	0	Trophoblast	TXNDC12
0	0.645437	0.558	0.224	0	Trophoblast	MMADHC
0	0.640809	0.677	0.36	0	Trophoblast	POLR1D
0	0.640365	0.56	0.218	0	Trophoblast	TTC1
0	0.640067	0.51	0.231	0	Trophoblast	DAP
0	0.639438	0.516	0.233	0	Trophoblast	CTSA
0	0.638936	0.871	0.665	0	Trophoblast	TMA7
0	0.636474	0.579	0.276	0	Trophoblast	EIF2A
0	0.634897	0.739	0.469	0	Trophoblast	HNRNPD
0	0.632281	0.706	0.386	0	Trophoblast	RNH1
0	0.631961	0.857	0.587	0	Trophoblast	PTGES3
0	0.626357	0.512	0.239	0	Trophoblast	IAH1
0	0.625413	0.867	0.587	0	Trophoblast	HSPE1
0	0.622798	0.508	0.221	0	Trophoblast	CMC2
0	0.621024	0.883	0.669	0	Trophoblast	RPL36AL
0	0.620514	0.648	0.388	0	Trophoblast	RPL22L1
0	0.619653	0.585	0.295	0	Trophoblast	CAMTA1
0	0.617946	0.514	0.237	0	Trophoblast	DYNC1I2
0	0.614457	0.555	0.271	0	Trophoblast	AHCYL1
0	0.612152	0.682	0.347	0	Trophoblast	BUD31
0	0.609932	0.98	0.871	0	Trophoblast	RPL28
0	0.609903	0.845	0.601	0	Trophoblast	MORF4L1
0	0.60561	0.505	0.232	0	Trophoblast	AUP1
0	0.604119	0.747	0.448	0	Trophoblast	SUMO1
0	0.603078	0.631	0.456	0	Trophoblast	RSRC2
0	0.601628	0.548	0.315	0	Trophoblast	YWHAG
0	0.598824	0.567	0.261	0	Trophoblast	HDGF
0	0.598768	0.967	0.898	0	Trophoblast	ACTG1
0	0.595369	0.643	0.414	0	Trophoblast	SNHG5
0	0.593768	0.659	0.381	0	Trophoblast	SELENOF
0	0.593593	0.923	0.709	0	Trophoblast	PFDN5
0	0.589045	0.518	0.223	0	Trophoblast	ANAPC5
0	0.588044	0.698	0.404	0	Trophoblast	DNAJC8
0	0.587965	0.503	0.217	0	Trophoblast	DYNC1LI2
0	0.586915	0.502	0.219	0	Trophoblast	LARP7
0	0.58145	0.578	0.256	0	Trophoblast	ZMAT2
0	0.581344	0.572	0.27	0	Trophoblast	MED4
0	0.581222	0.593	0.257	0	Trophoblast	EAPP
0	0.577411	0.595	0.305	0	Trophoblast	RWDD1
0	0.572665	0.548	0.239	0	Trophoblast	ILK
0	0.571975	0.697	0.415	0	Trophoblast	CCT4
0	0.571402	0.77	0.513	0	Trophoblast	HNRNPF
0	0.570822	0.763	0.518	0	Trophoblast	EIF1AX
0	0.569807	0.654	0.333	0	Trophoblast	TMEM167A
0	0.567308	0.554	0.271	0	Trophoblast	RDX
0	0.565465	0.892	0.645	0	Trophoblast	YBX1
0	0.56311	0.61	0.347	0	Trophoblast	HADHA
0	0.554707	0.758	0.517	0	Trophoblast	PAPOLA
0	0.554583	0.975	0.774	0	Trophoblast	PTMA
0	0.551796	0.84	0.58	0	Trophoblast	TOMM7
0	0.54613	0.817	0.592	0	Trophoblast	ATP6V1G1
0	0.541761	0.718	0.419	0	Trophoblast	YWHAQ
0	0.541277	0.578	0.285	0	Trophoblast	RNPS1
0	0.540655	0.591	0.316	0	Trophoblast	RSL1D1
0	0.536749	0.688	0.395	0	Trophoblast	UBXN1
0	0.536339	0.54	0.229	0	Trophoblast	ACAA1
0	0.531356	0.567	0.277	0	Trophoblast	CCDC59
0	0.528792	0.546	0.255	0	Trophoblast	VAMP3
0	0.527704	0.645	0.394	0	Trophoblast	HNRNPH3
0	0.526689	0.57	0.309	0	Trophoblast	BBX
0	0.523588	0.671	0.346	0	Trophoblast	ATOX1
0	0.523141	0.742	0.445	0	Trophoblast	PSME1
0	0.521901	0.599	0.318	0	Trophoblast	EIF3J
0	0.521834	0.573	0.216	0	Trophoblast	TSEN34
0	0.512031	0.507	0.214	0	Trophoblast	DR1
0	0.50885	0.964	0.886	0	Trophoblast	FAU
0	0.50834	0.593	0.314	0	Trophoblast	DNAJA2
0	0.503553	0.761	0.432	0	Trophoblast	YBX3
0	0.503528	0.571	0.295	0	Trophoblast	PSMD12
0	0.501911	0.529	0.252	0	Trophoblast	TIAL1
0	0.501165	0.831	0.596	0	Trophoblast	ARF1
0	0.500684	0.626	0.353	0	Trophoblast	DDX39B
4.7634e-304	0.687507	0.54	0.369	1.46517e-299	Trophoblast	MAFF
5.97922e-281	0.533554	0.899	0.671	1.83915e-276	Trophoblast	CD63
6.27914e-246	0.503283	0.666	0.486	1.9314e-241	Trophoblast	HERPUD1
3.69159e-223	0.778267	0.548	0.4	1.1355e-218	Trophoblast	IDI1
1.87792e-216	0.515595	0.849	0.719	5.7763e-212	Trophoblast	DNAJA1
2.01279e-160	0.61612	0.544	0.455	6.19114e-156	Trophoblast	BRD2
1.50976e-156	0.690645	0.842	0.728	4.64387e-152	Trophoblast	HMGB1
1.66893e-151	0.534769	0.521	0.412	5.13345e-147	Trophoblast	IER5
2.33006e-54	4.9294	0.776	0.592	7.16703e-50	Trophoblast	PRG2
3.6991e-49	1.02134	0.933	0.885	1.13781e-44	Trophoblast	ITM2B
9.10938e-38	0.574092	0.632	0.615	2.80196e-33	Trophoblast	JUN
5.37077e-10	2.67513	0.555	0.473	1.652e-05	Trophoblast	FN1
0	8.49307	0.899	0.118	0	SC	COL1A1
0	8.32803	0.896	0.114	0	SC	COL3A1
0	8.28237	0.884	0.084	0	SC	COL1A2
0	7.54882	0.809	0.059	0	SC	ACTA2
0	7.40822	0.885	0.034	0	SC	DCN
0	7.16534	0.82	0.081	0	SC	TAGLN
0	7.01906	0.757	0.026	0	SC	DLK1
0	6.82049	0.62	0.025	0	SC	ACTG2
0	6.79447	0.813	0.018	0	SC	PRKG1
0	6.70681	0.864	0.034	0	SC	COL6A1
0	6.67646	0.8	0.034	0	SC	LUM
0	6.59124	0.758	0.018	0	SC	SYNPO2
0	6.50025	0.826	0.026	0	SC	MEG3
0	6.47871	0.814	0.077	0	SC	TPM2
0	6.45196	0.782	0.012	0	SC	MEG8
0	6.38252	0.855	0.031	0	SC	COL6A2
0	6.3324	0.761	0.024	0	SC	CTHRC1
0	6.32754	0.8	0.008	0	SC	EGFL6
0	6.2324	0.804	0.043	0	SC	SORBS2
0	6.17387	0.8	0.023	0	SC	FHL1
0	6.1067	0.744	0.016	0	SC	ENPP1
0	6.05488	0.741	0.03	0	SC	AC011287.1
0	5.93732	0.724	0.015	0	SC	MGP
0	5.81606	0.651	0.008	0	SC	DES
0	5.73508	0.794	0.025	0	SC	MYL9
0	5.64003	0.738	0.01	0	SC	MATN2
0	5.54825	0.76	0.057	0	SC	COL5A2
0	5.54667	0.792	0.039	0	SC	SOX5
0	5.48006	0.503	0.011	0	SC	OGN
0	5.46557	0.617	0.025	0	SC	AF165147.1
0	5.44965	0.686	0.005	0	SC	PDZRN3
0	5.44316	0.563	0.009	0	SC	IGFBP5
0	5.41896	0.767	0.029	0	SC	COL5A1
0	5.39991	0.835	0.221	0	SC	PALLD
0	5.39693	0.58	0.004	0	SC	PTPRT
0	5.38305	0.663	0.03	0	SC	C11orf96
0	5.37791	0.892	0.174	0	SC	SPARC
0	5.3642	0.645	0.007	0	SC	LINC02109
0	5.2761	0.557	0.036	0	SC	MACROD2
0	5.23236	0.813	0.139	0	SC	GPC3
0	5.19467	0.671	0.008	0	SC	PDE3A
0	5.19115	0.626	0.003	0	SC	SLC22A3
0	5.18448	0.716	0.14	0	SC	PRLR
0	5.18071	0.632	0.012	0	SC	MYLK
0	5.1394	0.744	0.018	0	SC	EBF1
0	5.12134	0.703	0.049	0	SC	PDLIM3
0	5.12075	0.705	0.004	0	SC	NR2F1
0	5.07741	0.672	0.018	0	SC	LAMA2
0	5.07375	0.545	0.008	0	SC	CNN1
0	5.07157	0.785	0.099	0	SC	RBMS3
0	5.06836	0.716	0.045	0	SC	HGF
0	5.06567	0.666	0.005	0	SC	COL6A3
0	5.05515	0.621	0.024	0	SC	PPP1R14A
0	5.00324	0.865	0.203	0	SC	COL4A1
0	4.9882	0.693	0.003	0	SC	CDH11
0	4.97853	0.663	0.007	0	SC	LMOD1
0	4.94081	0.657	0.013	0	SC	CLMP
0	4.93864	0.666	0.005	0	SC	WFDC1
0	4.89111	0.952	0.311	0	SC	CALD1
0	4.89073	0.596	0.01	0	SC	CACNA1C
0	4.86734	0.657	0.004	0	SC	SBSPON
0	4.85157	0.7	0.036	0	SC	ITGA1
0	4.84889	0.609	0.006	0	SC	MAP1B
0	4.8466	0.72	0.092	0	SC	F3
0	4.83672	0.584	0.009	0	SC	FILIP1
0	4.77339	0.648	0.025	0	SC	NEXN
0	4.74958	0.746	0.167	0	SC	SH3D19
0	4.7458	0.577	0.005	0	SC	ENOX1
0	4.72062	0.715	0.04	0	SC	PARD3B
0	4.71552	0.592	0.008	0	SC	ADAMTS9-AS2
0	4.69841	0.821	0.112	0	SC	CRISPLD2
0	4.66574	0.559	0.004	0	SC	PDGFRA
0	4.63141	0.775	0.042	0	SC	NID1
0	4.61347	0.653	0.012	0	SC	ZFPM2
0	4.56474	0.661	0.077	0	SC	MEIS2
0	4.5507	0.554	0.003	0	SC	MYOCD
0	4.54502	0.863	0.235	0	SC	COL4A2
0	4.52164	0.737	0.121	0	SC	LMCD1
0	4.5005	0.594	0.006	0	SC	RARRES2
0	4.49859	0.804	0.124	0	SC	PLAGL1
0	4.49724	0.577	0.008	0	SC	ABI3BP
0	4.49539	0.658	0.013	0	SC	COL15A1
0	4.48097	0.586	0.015	0	SC	AC083870.1
0	4.45925	0.745	0.069	0	SC	TTC28
0	4.44048	0.723	0.05	0	SC	SETBP1
0	4.42572	0.762	0.153	0	SC	COL14A1
0	4.42135	0.548	0.033	0	SC	SYNM
0	4.38269	0.664	0.051	0	SC	SOX6
0	4.381	0.626	0.154	0	SC	SORBS1
0	4.36557	0.659	0.023	0	SC	MSRB3
0	4.35041	0.672	0.017	0	SC	LAMA4
0	4.34794	0.608	0.029	0	SC	OLFML3
0	4.3446	0.63	0.011	0	SC	AEBP1
0	4.33925	0.647	0.026	0	SC	MEIS1
0	4.33331	0.605	0.034	0	SC	SPON1
0	4.32903	0.671	0.126	0	SC	IGFBP7
0	4.3179	0.589	0.006	0	SC	ELN
0	4.30518	0.748	0.143	0	SC	ENAH
0	4.29942	0.626	0.031	0	SC	MCC
0	4.29123	0.611	0.019	0	SC	PLAC9
0	4.28758	0.531	0.002	0	SC	PRKD1
0	4.26442	0.569	0.035	0	SC	PTGDS
0	4.24055	0.725	0.094	0	SC	DLC1
0	4.23764	0.608	0.016	0	SC	MMP23B
0	4.2007	0.515	0.003	0	SC	LINC01695
0	4.17786	0.59	0.022	0	SC	ANGPTL1
0	4.16824	0.511	0.041	0	SC	DDAH1
0	4.15341	0.77	0.156	0	SC	IGFBP3
0	4.15116	0.63	0.012	0	SC	TGFB1I1
0	4.13704	0.697	0.079	0	SC	CDC42BPA
0	4.13401	0.599	0.012	0	SC	COL16A1
0	4.12999	0.607	0.042	0	SC	KCNMA1
0	4.12884	0.596	0.023	0	SC	FBXL7
0	4.11258	0.673	0.031	0	SC	ADAMTS2
0	4.10866	0.608	0.029	0	SC	PITX2
0	4.08551	0.716	0.077	0	SC	ADARB1
0	4.06639	0.594	0.003	0	SC	CREB3L1
0	4.05732	0.718	0.13	0	SC	CCN2
0	4.05268	0.545	0.01	0	SC	PXDN
0	4.04937	0.653	0.047	0	SC	NNMT
0	4.02412	0.513	0.003	0	SC	PRELP
0	4.01607	0.635	0.034	0	SC	ANTXR1
0	3.99903	0.601	0.007	0	SC	EMILIN1
0	3.95782	0.63	0.044	0	SC	FBLN2
0	3.93662	0.613	0.041	0	SC	PRSS23
0	3.93519	0.814	0.235	0	SC	RBPMS
0	3.92906	0.544	0.003	0	SC	HAND2
0	3.90948	0.594	0.06	0	SC	SYTL2
0	3.90391	0.824	0.231	0	SC	FBN1
0	3.8777	0.67	0.085	0	SC	TNS1
0	3.85342	0.84	0.328	0	SC	PHACTR2
0	3.84395	0.522	0.004	0	SC	RUNX1T1
0	3.81146	0.72	0.128	0	SC	BNC2
0	3.80614	0.691	0.106	0	SC	APBB2
0	3.76761	0.643	0.085	0	SC	NFIB
0	3.75185	0.666	0.051	0	SC	CRYAB
0	3.71716	0.61	0.061	0	SC	MMP2
0	3.69648	0.53	0.016	0	SC	FAP
0	3.68767	0.684	0.104	0	SC	PLOD2
0	3.6865	0.54	0.028	0	SC	MFGE8
0	3.68581	0.72	0.113	0	SC	NFIA
0	3.68487	0.528	0.011	0	SC	FXYD1
0	3.66654	0.7	0.078	0	SC	AKAP12
0	3.64829	0.555	0.03	0	SC	ST5
0	3.62451	0.593	0.027	0	SC	LIMS2
0	3.62018	0.684	0.145	0	SC	CFL2
0	3.60356	0.842	0.39	0	SC	LPP
0	3.54726	0.557	0.033	0	SC	STXBP6
0	3.53002	0.538	0.042	0	SC	LOXL1
0	3.51107	0.519	0.021	0	SC	FBLN5
0	3.51001	0.549	0.011	0	SC	ADGRA2
0	3.47178	0.527	0.03	0	SC	PRICKLE2
0	3.45662	0.559	0.034	0	SC	LTBP2
0	3.45035	0.764	0.189	0	SC	LAMC1
0	3.42617	0.584	0.13	0	SC	SNTB2
0	3.42053	0.544	0.052	0	SC	RAB23
0	3.39374	0.598	0.06	0	SC	UACA
0	3.38369	0.606	0.082	0	SC	MAGI1
0	3.36849	0.505	0.049	0	SC	ARHGAP42
0	3.31363	0.712	0.08	0	SC	ZBTB16
0	3.31038	0.635	0.142	0	SC	GJA1
0	3.30642	0.611	0.069	0	SC	KANK2
0	3.30392	0.695	0.193	0	SC	TGFBR3
0	3.29963	0.558	0.07	0	SC	MPDZ
0	3.29481	0.786	0.275	0	SC	EPS8
0	3.28006	0.687	0.092	0	SC	SDC2
0	3.27759	0.585	0.067	0	SC	SCMH1
0	3.27735	0.67	0.178	0	SC	RASAL2
0	3.26618	0.796	0.306	0	SC	PDLIM5
0	3.2573	0.595	0.071	0	SC	CPED1
0	3.2426	0.778	0.224	0	SC	PALM2-AKAP2
0	3.22264	0.688	0.108	0	SC	FILIP1L
0	3.21647	0.502	0.027	0	SC	OSMR
0	3.2057	0.629	0.12	0	SC	EHBP1
0	3.18755	0.601	0.141	0	SC	LTBP1
0	3.1815	0.543	0.066	0	SC	SH3PXD2B
0	3.14994	0.517	0.021	0	SC	NFIX
0	3.14519	0.703	0.184	0	SC	NAV2
0	3.13831	0.678	0.189	0	SC	LAMB1
0	3.13187	0.708	0.174	0	SC	ADAMTS1
0	3.12171	0.742	0.111	0	SC	SELENOM
0	3.119	0.802	0.251	0	SC	AOPEP
0	3.11329	0.821	0.276	0	SC	CNN3
0	3.08681	0.666	0.25	0	SC	SLMAP
0	3.08597	0.526	0.066	0	SC	LHFPL6
0	3.0768	0.683	0.284	0	SC	TGFBR1
0	3.05925	0.57	0.094	0	SC	CCDC144A
0	3.04887	0.78	0.28	0	SC	VCL
0	3.03721	0.51	0.07	0	SC	CTIF
0	3.03089	0.601	0.113	0	SC	PKIG
0	3.02788	0.731	0.181	0	SC	TGFBI
0	3.01279	0.741	0.176	0	SC	CCND2
0	2.99498	0.794	0.247	0	SC	FERMT2
0	2.96613	0.78	0.214	0	SC	EXT1
0	2.95737	0.502	0.153	0	SC	PID1
0	2.95437	0.518	0.124	0	SC	PTPRK
0	2.95336	0.684	0.289	0	SC	CSRP1
0	2.95297	0.622	0.089	0	SC	MLLT3
0	2.95259	0.62	0.093	0	SC	FAM114A1
0	2.93479	0.699	0.208	0	SC	PPFIBP1
0	2.92491	0.752	0.213	0	SC	HSPA2
0	2.91681	0.756	0.238	0	SC	YAP1
0	2.90475	0.568	0.13	0	SC	OSBPL10
0	2.90426	0.626	0.114	0	SC	IGF2BP2
0	2.90413	0.58	0.107	0	SC	PKD2
0	2.88384	0.818	0.327	0	SC	FLNA
0	2.88074	0.515	0.099	0	SC	ACVR2A
0	2.86367	0.672	0.165	0	SC	PARVA
0	2.82441	0.653	0.154	0	SC	SAMD4A
0	2.82289	0.713	0.177	0	SC	DST
0	2.80938	0.54	0.141	0	SC	CBR4
0	2.80538	0.668	0.14	0	SC	FARP1
0	2.79808	0.655	0.066	0	SC	HSPG2
0	2.74639	0.617	0.165	0	SC	RRAS
0	2.71971	0.51	0.168	0	SC	FBXO32
0	2.7169	0.549	0.127	0	SC	BAMBI
0	2.64311	0.5	0.062	0	SC	AXL
0	2.64242	0.794	0.235	0	SC	CCN1
0	2.63657	0.579	0.134	0	SC	ARHGEF12
0	2.63531	0.512	0.14	0	SC	UGDH
0	2.63292	0.527	0.11	0	SC	ZNF704
0	2.63034	0.638	0.172	0	SC	PARD3
0	2.62286	0.84	0.339	0	SC	TPM1
0	2.61334	0.604	0.155	0	SC	MYO9A
0	2.60759	0.666	0.26	0	SC	PLPP3
0	2.59918	0.743	0.218	0	SC	SPTBN1
0	2.58309	0.56	0.163	0	SC	RAI14
0	2.58075	0.796	0.317	0	SC	CRIM1
0	2.57778	0.701	0.148	0	SC	TCF4
0	2.56599	0.665	0.181	0	SC	TJP1
0	2.55501	0.739	0.261	0	SC	LIMA1
0	2.55177	0.662	0.109	0	SC	TPST1
0	2.54954	0.623	0.129	0	SC	CASK
0	2.53792	0.585	0.214	0	SC	PPP1R12B
0	2.53304	0.604	0.153	0	SC	NCKAP1
0	2.50522	0.619	0.179	0	SC	LDLRAD4
0	2.49863	0.709	0.199	0	SC	TEAD1
0	2.47646	0.699	0.172	0	SC	PRKCA
0	2.47325	0.565	0.171	0	SC	SORT1
0	2.46468	0.712	0.236	0	SC	PTK2
0	2.4489	0.521	0.067	0	SC	JAM3
0	2.44428	0.594	0.192	0	SC	FRS2
0	2.44011	0.577	0.143	0	SC	SH3PXD2A
0	2.43518	0.766	0.324	0	SC	MAP4
0	2.42955	0.678	0.233	0	SC	GNAI1
0	2.42553	0.502	0.131	0	SC	CLIP4
0	2.41597	0.706	0.235	0	SC	RBFOX2
0	2.41312	0.522	0.154	0	SC	NAV1
0	2.40504	0.697	0.269	0	SC	ROCK2
0	2.40424	0.68	0.099	0	SC	THBS1
0	2.38765	0.689	0.233	0	SC	PACS1
0	2.37821	0.741	0.279	0	SC	CAV1
0	2.373	0.513	0.107	0	SC	WWTR1
0	2.36407	0.619	0.118	0	SC	GAS6
0	2.35045	0.529	0.144	0	SC	DOCK1
0	2.34264	0.863	0.302	0	SC	LGALS1
0	2.32924	0.622	0.218	0	SC	SEC24D
0	2.31226	0.526	0.092	0	SC	DIPK2A
0	2.29752	0.63	0.123	0	SC	PDLIM7
0	2.29589	0.542	0.148	0	SC	FTO
0	2.29073	0.631	0.217	0	SC	PDE4D
0	2.27835	0.677	0.253	0	SC	MAP4K3
0	2.2679	0.538	0.164	0	SC	WWC2
0	2.26778	0.688	0.245	0	SC	CHD9
0	2.25743	0.539	0.16	0	SC	PTPN14
0	2.25688	0.708	0.245	0	SC	MYH10
0	2.2556	0.578	0.166	0	SC	XYLT1
0	2.24821	0.661	0.263	0	SC	PRKAG2
0	2.23898	0.763	0.272	0	SC	CAVIN1
0	2.23683	0.678	0.2	0	SC	ITSN1
0	2.22743	0.513	0.119	0	SC	MYO10
0	2.21657	0.582	0.171	0	SC	MAP4K5
0	2.21024	0.569	0.213	0	SC	PGM3
0	2.20893	0.567	0.154	0	SC	EPB41L2
0	2.20694	0.566	0.174	0	SC	CAV2
0	2.1863	0.669	0.257	0	SC	ARHGAP5
0	2.16608	0.542	0.151	0	SC	EIF4EBP1
0	2.16087	0.678	0.146	0	SC	MXRA7
0	2.1457	0.657	0.215	0	SC	ARHGAP24
0	2.13665	0.718	0.297	0	SC	EVI5
0	2.13153	0.657	0.27	0	SC	DAAM1
0	2.12789	0.762	0.284	0	SC	FSTL1
0	2.12486	0.675	0.264	0	SC	TRIO
0	2.1109	0.818	0.461	0	SC	CUX1
0	2.10711	0.603	0.122	0	SC	ADAM12
0	2.09618	0.726	0.339	0	SC	SEPTIN11
0	2.08182	0.781	0.168	0	SC	PMP22
0	2.07463	0.825	0.46	0	SC	ACTN4
0	2.06737	0.663	0.137	0	SC	ZEB1
0	2.05691	0.745	0.332	0	SC	FTX
0	2.0452	0.643	0.208	0	SC	FLNB
0	2.04111	0.545	0.056	0	SC	NXN
0	2.02462	0.536	0.179	0	SC	SPECC1L
0	2.022	0.601	0.202	0	SC	TNKS
0	2.01885	0.681	0.165	0	SC	CD9
0	2.01028	0.555	0.186	0	SC	SMYD3
0	2.00925	0.709	0.3	0	SC	TNS3
0	2.00264	0.71	0.216	0	SC	PEAK1
0	1.99693	0.692	0.306	0	SC	MYOF
0	1.99459	0.712	0.304	0	SC	ERC1
0	1.98424	0.77	0.426	0	SC	ACTN1
0	1.98395	0.511	0.129	0	SC	PBX3
0	1.98128	0.565	0.138	0	SC	PLCB1
0	1.97989	0.638	0.265	0	SC	VGLL4
0	1.96726	0.858	0.47	0	SC	TIMP3
0	1.96011	0.513	0.068	0	SC	SPON2
0	1.95514	0.557	0.198	0	SC	CLSTN1
0	1.95414	0.694	0.28	0	SC	SERPINH1
0	1.9414	0.634	0.231	0	SC	BMPR2
0	1.92865	0.757	0.383	0	SC	MACF1
0	1.9261	0.708	0.339	0	SC	TTC3
0	1.92533	0.758	0.408	0	SC	GLS
0	1.90487	0.561	0.171	0	SC	FER
0	1.89692	0.606	0.21	0	SC	KCNQ1OT1
0	1.89209	0.766	0.361	0	SC	RERE
0	1.86748	0.682	0.299	0	SC	LRP1
0	1.86394	0.865	0.546	0	SC	DSTN
0	1.84453	0.552	0.173	0	SC	NFIC
0	1.83851	0.719	0.276	0	SC	SERPINE2
0	1.83848	0.588	0.203	0	SC	MAP3K20
0	1.83496	0.67	0.259	0	SC	LASP1
0	1.83467	0.631	0.214	0	SC	VGLL3
0	1.8243	0.613	0.172	0	SC	NUPR1
0	1.81116	0.571	0.154	0	SC	CAMK2D
0	1.79228	0.861	0.507	0	SC	HSPB1
0	1.78364	0.636	0.16	0	SC	JAZF1
0	1.76517	0.622	0.136	0	SC	CDK14
0	1.74444	0.619	0.203	0	SC	MYO1E
0	1.72773	0.502	0.152	0	SC	PTBP2
0	1.7162	0.655	0.197	0	SC	FGFR1
0	1.6803	0.865	0.612	0	SC	SEPTIN7
0	1.65677	0.536	0.166	0	SC	HIP1
0	1.64397	0.939	0.517	0	SC	H19
0	1.64163	0.615	0.2	0	SC	SSBP2
0	1.63886	0.704	0.247	0	SC	SLC8A1
0	1.63686	0.74	0.291	0	SC	SBF2
0	1.61902	0.697	0.218	0	SC	HTRA1
0	1.59483	0.794	0.42	0	SC	AHNAK
0	1.5663	0.961	0.573	0	SC	VIM
0	1.54546	0.686	0.229	0	SC	ZBTB20
0	1.4749	0.54	0.134	0	SC	GRK5
0	1.38712	0.863	0.404	0	SC	TXNIP
0	1.02375	0.733	0.274	0	SC	TIMP1
0	1.01134	0.581	0.178	0	SC	IL1R1
0	0.903209	0.865	0.49	0	SC	FN1
1.30023e-307	1.93711	0.694	0.324	3.99937e-303	SC	MBNL2
2.24284e-307	1.63963	0.54	0.178	6.89876e-303	SC	PHLDB2
5.73891e-307	2.10578	0.523	0.178	1.76523e-302	SC	ZMYM4
[truncated: 1,433 more rows]

## Sheet: Trophoblast subclusters
Table S5-2. Differentially expressed genes in Trophoblast subclusters
p_val	avg_log2FC	pct.1	pct.2	p_val_adj	cluster	gene
0	4.18948	0.694	0.099	0	Proliferating CTB	UBE2C
0	4.07602	0.677	0.067	0	Proliferating CTB	CDK1
0	4.0116	0.89	0.163	0	Proliferating CTB	TYMS
0	3.86405	0.625	0.068	0	Proliferating CTB	TOP2A
0	3.79341	0.718	0.059	0	Proliferating CTB	BIRC5
0	3.39628	0.58	0.078	0	Proliferating CTB	CDKN3
0	3.33848	0.695	0.199	0	Proliferating CTB	NUSAP1
0	3.32734	0.562	0.03	0	Proliferating CTB	CCNA2
0	3.31765	0.928	0.483	0	Proliferating CTB	HMGB2
0	3.31064	0.752	0.112	0	Proliferating CTB	TK1
0	3.24063	0.55	0.02	0	Proliferating CTB	PBK
0	3.14772	0.714	0.114	0	Proliferating CTB	PCLAF
0	3.12923	0.515	0.093	0	Proliferating CTB	HMMR
0	3.12207	0.627	0.134	0	Proliferating CTB	PRC1
0	3.11201	0.754	0.3	0	Proliferating CTB	PTTG1
0	3.0564	0.503	0.024	0	Proliferating CTB	AURKB
0	3.04113	0.615	0.161	0	Proliferating CTB	CDC20
0	3.00339	0.594	0.066	0	Proliferating CTB	CENPM
0	3.001	0.93	0.524	0	Proliferating CTB	STMN1
0	2.97344	0.69	0.148	0	Proliferating CTB	MAD2L1
0	2.93448	0.714	0.242	0	Proliferating CTB	UBE2T
0	2.88657	0.505	0.033	0	Proliferating CTB	NUF2
0	2.8317	0.69	0.213	0	Proliferating CTB	CCNB2
0	2.81734	0.674	0.324	0	Proliferating CTB	CCNB1
0	2.81282	0.721	0.185	0	Proliferating CTB	CENPW
0	2.78172	0.592	0.106	0	Proliferating CTB	CENPU
0	2.69885	0.805	0.452	0	Proliferating CTB	PCNA
0	2.64568	0.528	0.079	0	Proliferating CTB	LMNB1
0	2.46518	0.567	0.128	0	Proliferating CTB	CDT1
0	2.44806	0.619	0.22	0	Proliferating CTB	RRM1
0	2.41326	0.634	0.185	0	Proliferating CTB	ZWINT
0	2.39795	0.559	0.121	0	Proliferating CTB	CENPK
0	2.37666	0.598	0.175	0	Proliferating CTB	CENPN
0	2.32368	0.506	0.1	0	Proliferating CTB	RAD51
0	2.29015	0.987	0.81	0	Proliferating CTB	HMGB1
0	2.26225	0.503	0.107	0	Proliferating CTB	POC1A
0	2.22619	0.598	0.228	0	Proliferating CTB	TMPO
0	2.22379	0.988	0.815	0	Proliferating CTB	TUBA1B
0	2.21201	0.507	0.142	0	Proliferating CTB	DHFR
0	2.19888	0.948	0.7	0	Proliferating CTB	TUBB
0	2.17744	0.863	0.557	0	Proliferating CTB	CKS1B
0	2.11884	0.546	0.221	0	Proliferating CTB	FEN1
0	2.11573	0.962	0.776	0	Proliferating CTB	HMGN2
0	2.07901	0.583	0.256	0	Proliferating CTB	CDCA4
0	2.07218	0.853	0.62	0	Proliferating CTB	DUT
0	2.04798	0.551	0.227	0	Proliferating CTB	WDR34
0	1.90275	0.793	0.496	0	Proliferating CTB	RPA3
0	1.88564	0.527	0.238	0	Proliferating CTB	ORC6
0	1.87859	0.96	0.682	0	Proliferating CTB	MT2A
0	1.85943	0.551	0.212	0	Proliferating CTB	CENPH
0	1.82071	0.583	0.26	0	Proliferating CTB	CRNDE
0	1.81837	0.623	0.356	0	Proliferating CTB	GMNN
0	1.80083	0.661	0.346	0	Proliferating CTB	DTYMK
0	1.79724	0.511	0.203	0	Proliferating CTB	CCDC34
0	1.77628	0.596	0.298	0	Proliferating CTB	ACAT2
0	1.76072	0.649	0.373	0	Proliferating CTB	MCM7
0	1.72412	0.664	0.403	0	Proliferating CTB	BUB3
0	1.69125	0.708	0.472	0	Proliferating CTB	DNAJC9
0	1.6224	0.543	0.247	0	Proliferating CTB	ITGB3BP
0	1.55224	0.811	0.539	0	Proliferating CTB	YWHAH
0	1.48969	0.677	0.411	0	Proliferating CTB	SKA2
0	1.45951	0.806	0.618	0	Proliferating CTB	H2AFV
0	1.44108	0.668	0.375	0	Proliferating CTB	GCHFR
0	1.39217	0.873	0.688	0	Proliferating CTB	LSM4
0	1.38026	0.782	0.547	0	Proliferating CTB	H2AFX
0	1.38007	0.965	0.829	0	Proliferating CTB	H2AFZ
0	1.37015	0.879	0.659	0	Proliferating CTB	GGCT
0	1.36192	0.884	0.725	0	Proliferating CTB	RANBP1
0	1.33545	0.876	0.692	0	Proliferating CTB	DEK
0	1.32286	0.873	0.702	0	Proliferating CTB	NUCKS1
0	1.30201	0.87	0.702	0	Proliferating CTB	SNRPD1
0	1.22754	0.782	0.572	0	Proliferating CTB	LSM5
0	1.18991	0.959	0.825	0	Proliferating CTB	CALM2
0	1.18037	0.925	0.796	0	Proliferating CTB	TUBA1C
0	1.15341	0.916	0.769	0	Proliferating CTB	GSTO1
0	1.13388	0.882	0.737	0	Proliferating CTB	ANP32B
0	1.04015	0.957	0.855	0	Proliferating CTB	RAN
0	0.979007	0.93	0.74	0	Proliferating CTB	HMGA1
0	0.97157	0.954	0.87	0	Proliferating CTB	HINT1
0	0.928296	0.88	0.747	0	Proliferating CTB	SNRPF
0	0.910845	0.916	0.822	0	Proliferating CTB	SNRPG
0	0.903103	0.885	0.771	0	Proliferating CTB	SNRPB
0	0.866887	0.906	0.799	0	Proliferating CTB	HNRNPA3
0	0.86415	0.898	0.801	0	Proliferating CTB	COX8A
0	0.824308	0.949	0.847	0	Proliferating CTB	SLC25A5
0	0.786853	0.923	0.831	0	Proliferating CTB	PRDX2
0	0.784197	0.993	0.971	0	Proliferating CTB	PTMA
0	0.703088	0.975	0.924	0	Proliferating CTB	PPIA
0	0.694909	0.984	0.953	0	Proliferating CTB	RPL35
0	0.60041	0.988	0.953	0	Proliferating CTB	RPSA
0	0.589976	0.999	0.982	0	Proliferating CTB	RPS2
0	0.582018	0.976	0.93	0	Proliferating CTB	HNRNPA1
0	0.550434	0.993	0.969	0	Proliferating CTB	RPS15
0	0.518764	0.993	0.975	0	Proliferating CTB	RPL17
8.49986e-307	1.03855	0.825	0.696	2.61447e-302	Proliferating CTB	SIVA1
1.59848e-306	1.98366	0.526	0.247	4.91677e-302	Proliferating CTB	CKAP2
6.61991e-305	1.15694	0.783	0.601	2.03622e-300	Proliferating CTB	CARHSP1
3.58829e-302	2.12833	0.504	0.24	1.10372e-297	Proliferating CTB	SMC4
9.32808e-302	1.77395	0.521	0.242	2.86923e-297	Proliferating CTB	RFC4
3.60816e-299	0.579088	0.983	0.947	1.10983e-294	Proliferating CTB	GSTP1
9.664e-299	0.80237	0.933	0.847	2.97255e-294	Proliferating CTB	ENO1
3.11734e-297	0.518767	0.996	0.98	9.58863e-293	Proliferating CTB	RPS19
4.87502e-297	0.77834	0.938	0.832	1.49951e-292	Proliferating CTB	DBI
9.7718e-297	1.80884	0.504	0.232	3.00571e-292	Proliferating CTB	SMC2
8.74034e-295	1.31638	0.828	0.63	2.68844e-290	Proliferating CTB	UBE2S
2.46176e-292	0.525998	0.988	0.956	7.57213e-288	Proliferating CTB	RPS5
4.14092e-291	0.84934	0.903	0.795	1.27371e-286	Proliferating CTB	POLR2L
2.7369e-287	1.29365	0.729	0.53	8.41843e-283	Proliferating CTB	COMMD4
3.60512e-285	0.890882	0.875	0.752	1.1089e-280	Proliferating CTB	SNRPE
1.76577e-284	0.91726	0.868	0.728	5.43134e-280	Proliferating CTB	MZT2B
9.53056e-284	0.631825	0.963	0.922	2.9315e-279	Proliferating CTB	PFN1
5.81761e-278	0.787014	0.88	0.774	1.78944e-273	Proliferating CTB	ERH
2.05782e-277	1.78127	0.724	0.507	6.32964e-273	Proliferating CTB	KPNA2
8.78431e-277	0.764833	0.902	0.77	2.70197e-272	Proliferating CTB	LDHA
4.95943e-276	1.64196	0.517	0.253	1.52547e-271	Proliferating CTB	KIF22
2.97185e-274	1.39874	0.672	0.424	9.14112e-270	Proliferating CTB	TMEM106C
3.94626e-270	0.510083	0.994	0.975	1.21383e-265	Proliferating CTB	RPL18A
4.22129e-268	0.562162	0.962	0.914	1.29843e-263	Proliferating CTB	EEF1B2
5.70334e-266	0.863099	0.857	0.753	1.75429e-261	Proliferating CTB	LSM3
1.67314e-264	2.22164	0.799	0.672	5.1464e-260	Proliferating CTB	HIST1H4C
5.52509e-264	0.67142	0.947	0.892	1.69946e-259	Proliferating CTB	NME2
3.96075e-259	1.37088	0.64	0.413	1.21829e-254	Proliferating CTB	RAD51C
2.85412e-251	0.631677	0.921	0.843	8.77897e-247	Proliferating CTB	PTGES3
8.46151e-250	0.584966	0.965	0.928	2.60268e-245	Proliferating CTB	RPL36A
1.56608e-249	0.61524	0.956	0.88	4.81711e-245	Proliferating CTB	HNRNPA2B1
7.65584e-249	1.47445	0.591	0.349	2.35486e-244	Proliferating CTB	RFC2
2.63958e-248	0.5778	0.987	0.963	8.11909e-244	Proliferating CTB	GAPDH
6.98679e-246	0.86673	0.829	0.696	2.14907e-241	Proliferating CTB	CCT5
2.16021e-244	0.770686	0.889	0.787	6.64458e-240	Proliferating CTB	ATP5IF1
2.40761e-243	1.3706	0.523	0.258	7.40557e-239	Proliferating CTB	NUDT1
3.19728e-243	0.999455	0.789	0.643	9.83452e-239	Proliferating CTB	PA2G4
4.06034e-241	0.980674	0.776	0.606	1.24892e-236	Proliferating CTB	FDPS
1.00489e-238	1.30337	0.503	0.234	3.09095e-234	Proliferating CTB	CDKN2A
1.54237e-238	0.716472	0.921	0.721	4.74418e-234	Proliferating CTB	PDLIM1
1.71124e-238	0.717673	0.876	0.796	5.2636e-234	Proliferating CTB	HMGN1
2.68719e-238	1.33163	0.591	0.342	8.26554e-234	Proliferating CTB	CCDC167
1.02101e-235	0.773947	0.864	0.762	3.14052e-231	Proliferating CTB	ANAPC11
1.41025e-235	1.44778	0.596	0.369	4.33779e-231	Proliferating CTB	MZT1
4.78003e-233	0.868859	0.818	0.692	1.47029e-228	Proliferating CTB	VPS29
1.98852e-232	1.01559	0.742	0.554	6.11649e-228	Proliferating CTB	MRPL11
3.39721e-232	1.32341	0.609	0.398	1.04495e-227	Proliferating CTB	EXOSC8
6.02115e-231	0.786522	0.851	0.748	1.85205e-226	Proliferating CTB	MRPL51
2.56895e-229	1.38817	0.569	0.325	7.90182e-225	Proliferating CTB	PXMP2
2.05187e-228	1.22234	0.663	0.457	6.31134e-224	Proliferating CTB	PSIP1
8.77022e-227	0.753621	0.858	0.75	2.69763e-222	Proliferating CTB	HNRNPF
1.09121e-224	1.40727	0.511	0.269	3.35644e-220	Proliferating CTB	GMPS
3.51836e-224	0.603114	0.923	0.856	1.08221e-219	Proliferating CTB	UQCRH
4.61169e-222	1.11731	0.705	0.515	1.41851e-217	Proliferating CTB	PAXX
3.60153e-221	1.21062	0.672	0.469	1.1078e-216	Proliferating CTB	C19orf48
9.12429e-221	0.736457	0.854	0.76	2.80654e-216	Proliferating CTB	SERBP1
1.75055e-220	0.732846	0.927	0.797	5.38453e-216	Proliferating CTB	TUBB4B
1.31035e-218	0.897465	0.789	0.656	4.03051e-214	Proliferating CTB	MDH1
2.46275e-218	0.677311	0.898	0.803	7.57517e-214	Proliferating CTB	AP2S1
3.06942e-217	1.02192	0.734	0.571	9.44122e-213	Proliferating CTB	LSM2
3.2611e-216	0.925221	0.78	0.657	1.00308e-211	Proliferating CTB	SRP9
6.28258e-212	1.28204	0.5	0.252	1.93246e-207	Proliferating CTB	MCUB
8.61201e-208	0.829544	0.819	0.691	2.64897e-203	Proliferating CTB	HNRNPR
2.31489e-204	0.90333	0.751	0.614	7.12036e-200	Proliferating CTB	CACYBP
3.24148e-203	0.817431	0.853	0.707	9.97047e-199	Proliferating CTB	NASP
5.84156e-202	0.535093	0.927	0.865	1.79681e-197	Proliferating CTB	EEF1D
2.71306e-201	0.697796	0.883	0.79	8.3451e-197	Proliferating CTB	UQCRQ
2.78129e-201	0.675399	0.874	0.771	8.55497e-197	Proliferating CTB	NAP1L1
1.86658e-198	1.07585	0.672	0.47	5.74141e-194	Proliferating CTB	CHPT1
3.08876e-196	1.2202	0.597	0.401	9.50071e-192	Proliferating CTB	BCL2L12
1.45642e-195	0.987648	0.732	0.572	4.47979e-191	Proliferating CTB	VDAC3
1.31191e-194	0.610264	0.897	0.809	4.0353e-190	Proliferating CTB	TRMT112
2.93402e-194	0.716246	0.855	0.758	9.02474e-190	Proliferating CTB	PKM
5.93584e-194	0.758344	0.808	0.696	1.82581e-189	Proliferating CTB	CENPX
1.03061e-191	0.772469	0.821	0.703	3.17006e-187	Proliferating CTB	PGAM1
2.74861e-188	0.782352	0.822	0.7	8.45446e-184	Proliferating CTB	ETFB
5.99075e-188	0.731236	0.816	0.707	1.8427e-183	Proliferating CTB	SNRPD3
4.57336e-187	0.76163	0.829	0.719	1.40672e-182	Proliferating CTB	HNRNPD
9.42765e-187	0.920567	0.751	0.61	2.89985e-182	Proliferating CTB	NAA38
6.5937e-186	0.617268	0.874	0.797	2.02816e-181	Proliferating CTB	TOMM6
2.72382e-184	0.590487	0.931	0.804	8.37819e-180	Proliferating CTB	LY6E
7.77204e-183	0.753917	0.816	0.707	2.3906e-178	Proliferating CTB	PPP1CA
1.00848e-179	1.08307	0.539	0.32	3.10198e-175	Proliferating CTB	CKLF
1.01485e-179	0.512599	0.954	0.882	3.12157e-175	Proliferating CTB	SLC25A6
3.35988e-179	1.00125	0.641	0.442	1.03347e-174	Proliferating CTB	TPRKB
1.72739e-177	0.645755	0.863	0.775	5.31328e-173	Proliferating CTB	MICOS10
5.29417e-177	1.23717	0.512	0.293	1.62844e-172	Proliferating CTB	POLD2
4.89774e-176	0.643933	0.873	0.794	1.5065e-171	Proliferating CTB	SNRPD2
5.69913e-176	0.548203	0.915	0.862	1.753e-171	Proliferating CTB	TMA7
2.47675e-173	0.882113	0.745	0.63	7.61823e-169	Proliferating CTB	LSM8
2.8505e-173	1.21492	0.585	0.408	8.76785e-169	Proliferating CTB	CBX5
3.16719e-173	1.15811	0.544	0.337	9.74196e-169	Proliferating CTB	SNRNP25
8.22863e-170	0.794268	0.759	0.575	2.53104e-165	Proliferating CTB	GGH
9.81055e-170	1.14497	0.521	0.313	3.01763e-165	Proliferating CTB	RNASEH2B
2.57323e-169	1.28067	0.502	0.303	7.915e-165	Proliferating CTB	YEATS4
2.05908e-167	0.928829	0.704	0.515	6.33352e-163	Proliferating CTB	NME1
8.05074e-167	1.44163	0.535	0.356	2.47633e-162	Proliferating CTB	ANP32E
2.3039e-166	0.537832	0.909	0.828	7.08658e-162	Proliferating CTB	EIF3F
2.98595e-166	0.70518	0.843	0.757	9.18449e-162	Proliferating CTB	PHPT1
2.25105e-165	0.977933	0.673	0.524	6.92401e-161	Proliferating CTB	PSMG1
5.99326e-165	0.516584	0.924	0.831	1.84347e-160	Proliferating CTB	SRSF3
1.49804e-164	0.690812	0.813	0.71	4.60783e-160	Proliferating CTB	XRCC6
1.32323e-160	1.16288	0.559	0.394	4.07014e-156	Proliferating CTB	HAT1
4.51373e-160	0.915926	0.657	0.481	1.38838e-155	Proliferating CTB	PAICS
1.2443e-157	0.964538	0.66	0.486	3.82733e-153	Proliferating CTB	RNASEH2C
3.2904e-157	1.16497	0.586	0.408	1.01209e-152	Proliferating CTB	MCM3
4.75661e-157	1.17289	0.503	0.305	1.46309e-152	Proliferating CTB	NUDT15
8.29602e-157	0.736006	0.55	0.305	2.55177e-152	Proliferating CTB	IMPA2
9.84131e-157	0.854689	0.732	0.609	3.02709e-152	Proliferating CTB	HSPB11
2.58456e-155	0.803686	0.777	0.653	7.94984e-151	Proliferating CTB	HNRNPAB
5.04055e-155	1.14182	0.548	0.371	1.55042e-150	Proliferating CTB	SAE1
2.27616e-154	1.03624	0.58	0.402	7.00123e-150	Proliferating CTB	RPA2
2.91503e-154	0.541881	0.892	0.804	8.96635e-150	Proliferating CTB	ATP5MF
3.87336e-153	1.14725	0.541	0.363	1.19141e-148	Proliferating CTB	DDX39A
7.24932e-153	0.945087	0.673	0.519	2.22982e-148	Proliferating CTB	HINT2
1.74158e-151	0.788025	0.749	0.621	5.35691e-147	Proliferating CTB	AKR7A2
1.97548e-151	0.984279	0.605	0.423	6.07638e-147	Proliferating CTB	VKORC1
1.44175e-149	0.710207	0.78	0.663	4.43469e-145	Proliferating CTB	BANF1
5.89765e-149	0.534348	0.901	0.82	1.81406e-144	Proliferating CTB	PRELID1
9.88643e-149	0.788147	0.737	0.615	3.04097e-144	Proliferating CTB	CALM3
1.31658e-148	0.97625	0.692	0.515	4.04966e-144	Proliferating CTB	H1FX
1.60833e-145	0.600878	0.847	0.747	4.94705e-141	Proliferating CTB	PSMA4
3.92552e-145	0.546695	0.844	0.784	1.20745e-140	Proliferating CTB	SEC11A
1.8592e-144	0.922676	0.665	0.54	5.71872e-140	Proliferating CTB	COPS3
2.14967e-144	0.730254	0.778	0.654	6.61217e-140	Proliferating CTB	ECI1
3.29833e-144	0.88882	0.678	0.539	1.01453e-139	Proliferating CTB	LSM6
4.57963e-142	0.851087	0.696	0.564	1.40865e-137	Proliferating CTB	NDUFAF8
8.49565e-142	1.09952	0.513	0.324	2.61318e-137	Proliferating CTB	NUP37
1.06881e-141	0.590524	0.829	0.709	3.28756e-137	Proliferating CTB	PRDX3
2.40706e-141	0.59573	0.884	0.789	7.40387e-137	Proliferating CTB	SET
4.41395e-141	0.529051	0.873	0.805	1.35769e-136	Proliferating CTB	PSMA2
9.64885e-141	0.597874	0.858	0.736	2.96789e-136	Proliferating CTB	RBBP7
1.94277e-140	0.547063	0.857	0.781	5.97577e-136	Proliferating CTB	PSMB3
3.9022e-138	0.904336	0.665	0.545	1.20028e-133	Proliferating CTB	ZDHHC12
4.25365e-138	0.901218	0.647	0.498	1.30838e-133	Proliferating CTB	UQCC2
8.65537e-138	0.560579	0.888	0.804	2.66231e-133	Proliferating CTB	IDH2
1.50729e-137	0.764304	0.743	0.611	4.63627e-133	Proliferating CTB	MRPS26
1.33551e-135	0.690336	0.781	0.685	4.1079e-131	Proliferating CTB	PSMC3
1.19506e-134	0.804612	0.687	0.568	3.6759e-130	Proliferating CTB	PPM1G
2.01521e-133	0.98797	0.567	0.41	6.19858e-129	Proliferating CTB	TFDP1
5.64762e-133	0.70472	0.739	0.62	1.73715e-128	Proliferating CTB	PGP
3.12965e-131	0.994547	0.59	0.425	9.62649e-127	Proliferating CTB	DCTPP1
2.34166e-130	0.519148	0.86	0.78	7.20273e-126	Proliferating CTB	COX5A
4.63785e-130	0.753527	0.705	0.58	1.42656e-125	Proliferating CTB	RBMX
5.41856e-130	0.593419	0.8	0.72	1.6667e-125	Proliferating CTB	CBX3
1.13983e-129	0.691639	0.747	0.635	3.50602e-125	Proliferating CTB	SNRPC
8.32787e-129	0.914389	0.607	0.448	2.56157e-124	Proliferating CTB	SNRNP40
4.28737e-125	1.06972	0.511	0.342	1.31875e-120	Proliferating CTB	ACTL6A
1.0889e-123	0.551986	0.832	0.772	3.34934e-119	Proliferating CTB	DYNLT1
1.19499e-123	0.50446	0.858	0.774	3.67568e-119	Proliferating CTB	VDAC1
1.40948e-123	0.745084	0.789	0.668	4.33543e-119	Proliferating CTB	PTMS
1.46903e-121	0.841369	0.661	0.554	4.51858e-117	Proliferating CTB	TSEN34
3.05961e-119	0.579577	0.784	0.691	9.41107e-115	Proliferating CTB	ARPC1A
9.29882e-119	0.841449	0.632	0.494	2.86023e-114	Proliferating CTB	NAE1
1.54516e-118	0.532066	0.845	0.664	4.75275e-114	Proliferating CTB	ADIRF
2.90694e-118	1.0437	0.546	0.392	8.94146e-114	Proliferating CTB	CBX1
1.29288e-117	0.590586	0.787	0.687	3.97676e-113	Proliferating CTB	PHB2
2.09159e-117	1.01375	0.656	0.554	6.43353e-113	Proliferating CTB	RAD21
6.88517e-117	0.856227	0.602	0.452	2.11781e-112	Proliferating CTB	MZT2A
1.10287e-116	0.534619	0.831	0.727	3.39233e-112	Proliferating CTB	MPC2
7.48211e-116	0.854612	0.62	0.487	2.30142e-111	Proliferating CTB	ALYREF
1.75557e-115	0.8624	0.627	0.488	5.39997e-111	Proliferating CTB	NUBP2
8.25947e-114	0.801591	0.654	0.537	2.54053e-109	Proliferating CTB	PIH1D1
8.94159e-114	0.643855	0.729	0.62	2.75034e-109	Proliferating CTB	NDUFV1
1.29992e-113	0.600014	0.775	0.693	3.99843e-109	Proliferating CTB	MAGOH
2.40327e-113	1.00364	0.538	0.387	7.39221e-109	Proliferating CTB	SLC29A1
6.82239e-112	0.921677	0.56	0.404	2.0985e-107	Proliferating CTB	PPIH
8.82131e-112	0.612969	0.794	0.694	2.71335e-107	Proliferating CTB	COX20
4.54834e-111	0.819342	0.588	0.427	1.39902e-106	Proliferating CTB	MRPL16
6.94347e-111	0.769412	0.591	0.419	2.13574e-106	Proliferating CTB	BAG2
1.70704e-110	0.554867	0.834	0.748	5.2507e-106	Proliferating CTB	ATP5ME
2.04361e-110	0.96882	0.518	0.364	6.28593e-106	Proliferating CTB	FN3KRP
4.00689e-110	0.58188	0.775	0.697	1.23248e-105	Proliferating CTB	ILF2
1.50634e-108	0.593858	0.769	0.673	4.63335e-104	Proliferating CTB	MRPL57
1.5202e-107	0.944097	0.502	0.344	4.67598e-103	Proliferating CTB	NSL1
8.97408e-107	0.599638	0.757	0.67	2.76034e-102	Proliferating CTB	XRCC5
1.43445e-106	0.640061	0.727	0.638	4.41222e-102	Proliferating CTB	H2AFY
2.01528e-106	0.843133	0.553	0.404	6.19881e-102	Proliferating CTB	MRPL37
2.44565e-106	0.731465	0.695	0.595	7.52257e-102	Proliferating CTB	SNRPA1
2.59427e-105	0.701167	0.698	0.601	7.97972e-101	Proliferating CTB	PMF1
2.85951e-105	0.686445	0.691	0.597	8.79558e-101	Proliferating CTB	POLR2H
3.05916e-105	0.917272	0.542	0.389	9.40968e-101	Proliferating CTB	HPF1
3.39689e-105	0.515589	0.782	0.704	1.04485e-100	Proliferating CTB	YWHAQ
5.70562e-105	0.883823	0.564	0.419	1.75499e-100	Proliferating CTB	TIMM10
1.81044e-104	0.549447	0.8	0.719	5.56873e-100	Proliferating CTB	PSMC5
2.21627e-104	0.95484	0.63	0.517	6.81704e-100	Proliferating CTB	SLBP
2.90028e-104	0.873432	0.528	0.381	8.92098e-100	Proliferating CTB	MAGOHB
2.66192e-103	0.535183	0.802	0.717	8.1878e-99	Proliferating CTB	ATP5MC1
1.00245e-102	0.698361	0.671	0.481	3.08342e-98	Proliferating CTB	SLC27A2
3.48754e-102	0.617522	0.755	0.656	1.07273e-97	Proliferating CTB	PSMD14
4.28416e-102	0.721497	0.658	0.546	1.31777e-97	Proliferating CTB	POP7
4.37127e-102	0.846166	0.594	0.46	1.34456e-97	Proliferating CTB	EEF1E1
4.48975e-102	0.65816	0.718	0.628	1.381e-97	Proliferating CTB	KHDRBS1
1.36655e-101	0.525289	0.785	0.702	4.20336e-97	Proliferating CTB	PDCD5
6.80595e-101	0.646271	0.708	0.609	2.09344e-96	Proliferating CTB	SSNA1
1.01624e-100	0.95865	0.515	0.375	3.12585e-96	Proliferating CTB	SSRP1
3.23927e-100	0.679463	0.692	0.587	9.96369e-96	Proliferating CTB	BAX
1.05641e-97	0.588774	0.747	0.671	3.24941e-93	Proliferating CTB	UBE2N
1.3297e-96	0.574371	0.772	0.682	4.09004e-92	Proliferating CTB	MRPL27
6.53435e-95	0.792572	0.63	0.527	2.0099e-90	Proliferating CTB	HMG20B
1.5932e-93	0.552488	0.792	0.711	4.90052e-89	Proliferating CTB	SLIRP
2.3992e-93	0.891575	0.771	0.671	7.37971e-89	Proliferating CTB	ARL6IP1
2.80638e-93	0.851238	0.573	0.429	8.63213e-89	Proliferating CTB	MCM5
6.32052e-92	0.632148	0.701	0.598	1.94413e-87	Proliferating CTB	ARL2
6.47869e-92	0.645299	0.703	0.625	1.99278e-87	Proliferating CTB	COX17
5.10705e-91	0.551279	0.796	0.632	1.57088e-86	Proliferating CTB	PARP1
5.30702e-91	0.779835	0.584	0.451	1.63239e-86	Proliferating CTB	ANAPC15
8.55782e-91	0.739918	0.678	0.563	2.6323e-86	Proliferating CTB	CTNNBL1
2.10372e-90	0.806372	0.545	0.417	6.47085e-86	Proliferating CTB	RPP30
1.42616e-89	0.773128	0.55	0.418	4.38673e-85	Proliferating CTB	MAZ
1.62334e-89	0.673508	0.646	0.532	4.99323e-85	Proliferating CTB	HRAS
5.96134e-89	0.622216	0.732	0.637	1.83365e-84	Proliferating CTB	NDUFB1
1.11548e-88	0.710513	0.657	0.552	3.43112e-84	Proliferating CTB	TRIAP1
1.63031e-87	0.534387	0.759	0.677	5.01468e-83	Proliferating CTB	POLR2J
1.74365e-87	0.669584	0.652	0.533	5.36329e-83	Proliferating CTB	ESD
2.07935e-86	0.595981	0.694	0.611	6.39586e-82	Proliferating CTB	DDX39B
2.51177e-85	0.788277	0.576	0.464	7.72597e-81	Proliferating CTB	TOMM40
3.08155e-85	0.549105	0.709	0.615	9.47854e-81	Proliferating CTB	ZCRB1
4.51648e-85	0.620567	0.672	0.592	1.38922e-80	Proliferating CTB	TOMM5
7.11561e-85	0.751244	0.61	0.504	2.18869e-80	Proliferating CTB	FH
1.64934e-84	0.808536	0.513	0.388	5.07322e-80	Proliferating CTB	CDK4
3.1766e-83	0.825418	0.58	0.486	9.77092e-79	Proliferating CTB	ARL6IP6
6.10591e-83	0.573655	0.72	0.625	1.87812e-78	Proliferating CTB	MRPS34
6.53382e-83	0.63508	0.648	0.557	2.00974e-78	Proliferating CTB	PPP1CC
1.18793e-82	0.689057	0.6	0.486	3.65396e-78	Proliferating CTB	PIN1
3.69569e-82	0.735573	0.57	0.45	1.13676e-77	Proliferating CTB	NUDT5
4.612e-82	0.745939	0.613	0.509	1.41861e-77	Proliferating CTB	TFAM
1.53294e-81	0.730128	0.554	0.436	4.71516e-77	Proliferating CTB	CYB5B
4.52855e-81	0.547688	0.711	0.615	1.39294e-76	Proliferating CTB	CYC1
5.39331e-81	0.558198	0.708	0.637	1.65893e-76	Proliferating CTB	PSMG2
6.39006e-81	0.793679	0.54	0.418	1.96552e-76	Proliferating CTB	VBP1
8.84836e-81	0.947141	0.529	0.431	2.72167e-76	Proliferating CTB	SUPT16H
1.16605e-80	0.506065	0.747	0.612	3.58666e-76	Proliferating CTB	CNN3
2.15943e-80	0.533221	0.696	0.622	6.64218e-76	Proliferating CTB	SARNP
1.96903e-77	0.577093	0.72	0.64	6.05654e-73	Proliferating CTB	CCT6A
5.32089e-77	0.556506	0.734	0.66	1.63665e-72	Proliferating CTB	RAD23A
1.05509e-76	0.68459	0.545	0.391	3.24534e-72	Proliferating CTB	CSTA
2.00638e-76	0.656295	0.625	0.513	6.17141e-72	Proliferating CTB	FAM136A
4.5397e-76	0.679951	0.541	0.411	1.39637e-71	Proliferating CTB	TMEM54
7.98783e-76	0.534725	0.715	0.641	2.45698e-71	Proliferating CTB	DPY30
1.53928e-75	0.570688	0.702	0.63	4.73468e-71	Proliferating CTB	UFD1
8.4723e-75	0.602815	0.68	0.595	2.60599e-70	Proliferating CTB	TSPAN13
1.36102e-73	0.872001	0.584	0.516	4.18637e-69	Proliferating CTB	SMC3
3.36056e-72	0.502068	0.749	0.662	1.03367e-67	Proliferating CTB	IMPDH2
9.33132e-72	0.683099	0.549	0.438	2.87022e-67	Proliferating CTB	BLOC1S2
4.56549e-71	0.549645	0.676	0.61	1.4043e-66	Proliferating CTB	SNHG6
7.95033e-71	0.577875	0.666	0.573	2.44544e-66	Proliferating CTB	POLR2I
9.48891e-71	0.639014	0.632	0.531	2.91869e-66	Proliferating CTB	FIBP
1.07443e-70	0.686734	0.534	0.411	3.30483e-66	Proliferating CTB	TPGS2
9.58438e-70	0.542732	0.718	0.635	2.94806e-65	Proliferating CTB	TIMM8B
1.61643e-69	0.680398	0.561	0.426	4.97197e-65	Proliferating CTB	PIR
4.59143e-67	0.552597	0.686	0.617	1.41228e-62	Proliferating CTB	PNKD
1.7168e-66	0.673119	0.561	0.455	5.28072e-62	Proliferating CTB	TEX30
2.72602e-66	0.584416	0.517	0.373	8.38495e-62	Proliferating CTB	TUBB6
9.04516e-66	0.506507	0.714	0.657	2.7822e-61	Proliferating CTB	ARPC5L
2.89326e-65	0.59782	0.599	0.506	8.89936e-61	Proliferating CTB	GLO1
2.00207e-63	0.611759	0.579	0.477	6.15817e-59	Proliferating CTB	SUMO3
1.48641e-62	0.572207	0.584	0.482	4.57206e-58	Proliferating CTB	MRPS25
2.48173e-62	0.616224	0.625	0.541	7.63355e-58	Proliferating CTB	MRPL22
2.01036e-61	0.590728	0.63	0.554	6.18365e-57	Proliferating CTB	PLEKHJ1
4.23023e-61	0.566205	0.633	0.545	1.30118e-56	Proliferating CTB	METTL26
7.82942e-61	0.727626	0.521	0.422	2.40825e-56	Proliferating CTB	AHCY
2.10436e-60	0.501328	0.654	0.572	6.47279e-56	Proliferating CTB	NDUFB6
3.98375e-60	0.687385	0.507	0.397	1.22536e-55	Proliferating CTB	RUVBL2
4.46962e-60	0.612326	0.606	0.537	1.37481e-55	Proliferating CTB	NONO
1.93334e-59	0.668276	0.56	0.47	5.94677e-55	Proliferating CTB	FBL
2.25913e-59	0.573425	0.641	0.572	6.94886e-55	Proliferating CTB	RBM17
5.09823e-59	0.688665	0.534	0.434	1.56816e-54	Proliferating CTB	KLHDC3
3.57796e-58	0.669607	0.534	0.453	1.10054e-53	Proliferating CTB	GPN3
1.42884e-56	0.610908	0.528	0.427	4.39498e-52	Proliferating CTB	MEA1
2.1621e-55	0.66981	0.565	0.482	6.6504e-51	Proliferating CTB	THOC6
5.32912e-55	0.564739	0.622	0.534	1.63919e-50	Proliferating CTB	MRPL40
1.00746e-54	0.698166	0.511	0.426	3.09886e-50	Proliferating CTB	RBBP4
3.09861e-53	0.508873	0.6	0.505	9.53103e-49	Proliferating CTB	POLR2G
8.08447e-51	0.530578	0.552	0.451	2.4867e-46	Proliferating CTB	NME4
4.05829e-50	0.523942	0.64	0.584	1.24829e-45	Proliferating CTB	RALY
5.10071e-50	0.695773	0.553	0.498	1.56893e-45	Proliferating CTB	CMC2
2.93607e-49	0.529538	0.598	0.522	9.03107e-45	Proliferating CTB	MALSU1
8.11647e-48	0.62081	0.506	0.418	2.49654e-43	Proliferating CTB	CDK2
1.37131e-47	0.697406	0.555	0.478	4.21801e-43	Proliferating CTB	SLC25A1
2.22764e-47	0.528175	0.527	0.435	6.852e-43	Proliferating CTB	ITGB1BP1
1.57619e-46	0.520605	0.607	0.554	4.84821e-42	Proliferating CTB	NAP1L4
5.11661e-46	0.547126	0.59	0.516	1.57382e-41	Proliferating CTB	CDC123
6.0426e-46	0.587468	0.561	0.487	1.85864e-41	Proliferating CTB	RPP21
9.97277e-46	0.623841	0.595	0.513	3.06752e-41	Proliferating CTB	PHLDA3
2.248e-45	0.530802	0.575	0.493	6.91462e-41	Proliferating CTB	MRPL12
5.53862e-44	0.595111	0.552	0.485	1.70362e-39	Proliferating CTB	TAF15
4.0995e-42	0.515488	0.596	0.535	1.26097e-37	Proliferating CTB	MRPL47
2.92218e-41	0.642304	0.533	0.481	8.98834e-37	Proliferating CTB	NOP56
3.82996e-41	0.509106	0.586	0.519	1.17806e-36	Proliferating CTB	NDUFS3
6.67728e-40	0.522556	0.52	0.452	2.05386e-35	Proliferating CTB	AKT1
1.49967e-39	0.696696	0.534	0.496	4.61285e-35	Proliferating CTB	KPNB1
3.4012e-38	0.505236	0.54	0.473	1.04618e-33	Proliferating CTB	VEGFB
3.4374e-38	0.512428	0.582	0.543	1.05731e-33	Proliferating CTB	SRSF10
7.4258e-38	0.620999	0.573	0.538	2.2841e-33	Proliferating CTB	HP1BP3
3.46348e-36	0.553548	0.503	0.433	1.06533e-31	Proliferating CTB	CPSF6
1.22689e-35	0.574272	0.525	0.462	3.77381e-31	Proliferating CTB	ELP5
1.59823e-33	0.507446	0.525	0.459	4.91599e-29	Proliferating CTB	NELFE
2.56789e-32	0.522277	0.539	0.502	7.89856e-28	Proliferating CTB	UBA2
7.90756e-32	0.520394	0.512	0.441	2.43229e-27	Proliferating CTB	MRPS17
1.41536e-31	0.507824	0.524	0.463	4.3535e-27	Proliferating CTB	MRPS35
2.11306e-29	0.512946	0.5	0.438	6.49955e-25	Proliferating CTB	MRPS18B
0	0.980854	0.867	0.768	0	CTB1	SMAGP
0	0.975135	0.996	0.917	0	CTB1	PAGE4
0	0.912503	0.87	0.882	0	CTB1	ATP5MC3
0	0.861673	0.911	0.79	0	CTB1	LDHB
0	0.856908	0.871	0.877	0	CTB1	COMT
0	0.852048	0.9	0.916	0	CTB1	VAMP8
0	0.844179	0.922	0.927	0	CTB1	RPS17
0	0.82088	0.906	0.851	0	CTB1	BEX3
0	0.79851	0.977	0.964	0	CTB1	RACK1
0	0.777899	0.964	0.903	0	CTB1	XAGE3
0	0.775577	0.984	0.974	0	CTB1	RPL13A
0	0.772079	0.972	0.968	0	CTB1	RPS11
0	0.771225	0.993	0.984	0	CTB1	RPS14
0	0.76829	0.82	0.859	0	CTB1	ATP5F1C
0	0.758891	0.866	0.896	0	CTB1	ATP5PF
0	0.75288	0.957	0.951	0	CTB1	RPL7
0	0.750663	0.897	0.913	0	CTB1	COX7C
0	0.745958	0.993	0.981	0	CTB1	RPS2
0	0.733385	0.901	0.924	0	CTB1	ATP5MG
0	0.721287	0.915	0.926	0	CTB1	RPL31
0	0.71922	0.945	0.928	0	CTB1	S100A10
0	0.715354	0.895	0.895	0	CTB1	SLC25A6
0	0.714577	0.982	0.976	0	CTB1	RPL12
0	0.713473	0.902	0.904	0	CTB1	PEBP1
0	0.711484	0.966	0.966	0	CTB1	UBA52
0	0.704396	0.986	0.972	0	CTB1	RPL27A
0	0.700038	0.959	0.951	0	CTB1	GSTP1
0	0.692056	0.915	0.918	0	CTB1	COX4I1
0	0.689145	0.886	0.92	0	CTB1	SRP14
0	0.688716	0.985	0.981	0	CTB1	RPS4X
0	0.688396	0.994	0.985	0	CTB1	RPL13
0	0.686684	0.99	0.981	0	CTB1	RPS16
0	0.682844	0.968	0.971	0	CTB1	NACA
0	0.679789	0.94	0.946	0	CTB1	RPS20
0	0.676818	0.99	0.98	0	CTB1	RPL18
0	0.669384	0.905	0.925	0	CTB1	PRDX5
0	0.668728	0.947	0.929	0	CTB1	MGST3
0	0.668001	0.965	0.96	0	CTB1	RPS5
0	0.667718	0.969	0.966	0	CTB1	GAPDH
0	0.664859	0.925	0.945	0	CTB1	BTF3
0	0.660492	0.958	0.959	0	CTB1	RPL35
0	0.657403	0.983	0.977	0	CTB1	RPLP2
0	0.656872	0.953	0.953	0	CTB1	RPL23
0	0.654295	0.984	0.973	0	CTB1	RPL23A
0	0.651974	0.98	0.974	0	CTB1	RPL14
0	0.650554	0.99	0.984	0	CTB1	RPS23
0	0.646853	0.991	0.98	0	CTB1	RPS19
0	0.646602	0.987	0.98	0	CTB1	RPL7A
0	0.646436	0.978	0.97	0	CTB1	RPL10A
0	0.63984	0.983	0.982	0	CTB1	RPL32
0	0.639808	0.96	0.967	0	CTB1	RPL29
0	0.636825	0.984	0.983	0	CTB1	RPS3A
0	0.6358	0.989	0.98	0	CTB1	RPL8
0	0.634322	0.95	0.956	0	CTB1	RPL22
0	0.630914	0.917	0.918	0	CTB1	CLTA
0	0.630116	0.974	0.973	0	CTB1	RPS15
0	0.622248	0.992	0.983	0	CTB1	RPL3
0	0.621523	0.983	0.976	0	CTB1	RPL18A
0	0.619742	0.998	0.994	0	CTB1	RPLP1
0	0.614441	0.973	0.97	0	CTB1	RPS25
0	0.612932	0.983	0.979	0	CTB1	RPS13
0	0.611973	0.976	0.974	0	CTB1	RPS15A
0	0.611106	0.983	0.976	0	CTB1	RPL17
0	0.609481	0.994	0.985	0	CTB1	RPS18
0	0.607904	0.952	0.961	0	CTB1	RPL27
0	0.605527	0.968	0.956	0	CTB1	RPSA
0	0.603917	0.973	0.977	0	CTB1	RPL19
0	0.601633	0.98	0.979	0	CTB1	RPL21
0	0.595034	0.989	0.982	0	CTB1	RPL15
0	0.593922	0.984	0.969	0	CTB1	PHLDA2
0	0.593271	0.977	0.982	0	CTB1	RPL39
0	0.587807	0.983	0.977	0	CTB1	RPS6
0	0.585567	0.981	0.98	0	CTB1	RPL28
0	0.584729	0.984	0.983	0	CTB1	RPS24
0	0.579822	0.99	0.983	0	CTB1	RPL11
0	0.57474	0.966	0.968	0	CTB1	RPL6
0	0.573041	0.988	0.976	0	CTB1	RPS8
0	0.566707	0.983	0.973	0	CTB1	RPLP0
0	0.566579	0.985	0.986	0	CTB1	RPS27
0	0.564471	0.96	0.96	0	CTB1	EEF1G
0	0.56438	0.983	0.983	0	CTB1	RPS28
0	0.563534	0.988	0.981	0	CTB1	RPS27A
0	0.561535	0.98	0.978	0	CTB1	RPL9
0	0.55188	0.965	0.968	0	CTB1	RPL37A
0	0.551439	0.97	0.965	0	CTB1	RPL5
0	0.550103	0.995	0.991	0	CTB1	RPS12
0	0.546627	0.99	0.983	0	CTB1	RPS3
0	0.545792	0.999	0.997	0	CTB1	EEF1A1
0	0.544884	0.898	0.926	0	CTB1	CHCHD2
0	0.53454	0.943	0.958	0	CTB1	RPL36
0	0.532415	0.978	0.979	0	CTB1	RPL26
0	0.529377	0.988	0.986	0	CTB1	S100A11
0	0.527007	0.998	0.998	0	CTB1	TPT1
0	0.52616	0.955	0.962	0	CTB1	RPL35A
0	0.523283	0.993	0.99	0	CTB1	RPL10
0	0.518883	0.979	0.977	0	CTB1	RPS7
0	0.514962	0.979	0.98	0	CTB1	RPL30
0	0.508403	0.983	0.978	0	CTB1	RPL34
6.23983e-301	0.545337	0.947	0.957	1.91931e-296	CTB1	RPS10
1.70947e-287	0.875742	0.786	0.823	5.25817e-283	CTB1	ATP5PO
1.70544e-284	0.786946	0.852	0.833	5.24576e-280	CTB1	VGLL1
4.03271e-279	0.768338	0.814	0.868	1.24042e-274	CTB1	UQCR10
2.3795e-272	0.868136	0.795	0.793	7.31911e-268	CTB1	ECHS1
1.42351e-270	0.559813	0.897	0.935	4.37856e-266	CTB1	RPL38
3.526e-270	0.567856	0.923	0.94	1.08456e-265	CTB1	RPL36A
2.6023e-269	0.537976	0.967	0.967	8.00441e-265	CTB1	RPS29
3.34832e-267	0.614589	0.879	0.912	1.02991e-262	CTB1	NME2
4.34742e-267	0.622546	0.857	0.921	1.33722e-262	CTB1	ATP5F1E
3.38055e-266	0.712515	0.837	0.878	1.03982e-261	CTB1	ATP5MC2
2.09098e-262	0.72492	0.813	0.869	6.43165e-258	CTB1	PARK7
1.8833e-261	0.670896	0.834	0.883	5.79286e-257	CTB1	UQCRH
1.92555e-256	0.545177	0.881	0.916	5.92281e-252	CTB1	SNHG29
8.46756e-254	0.875842	0.826	0.749	2.60454e-249	CTB1	MLLT1
1.53624e-253	0.534116	0.901	0.902	4.72531e-249	CTB1	SLC25A3
1.30174e-252	0.711314	0.816	0.854	4.00401e-248	CTB1	EIF3F
1.70707e-250	0.554993	0.894	0.906	5.25077e-246	CTB1	PSMB1
1.85255e-244	0.536458	0.91	0.938	5.69825e-240	CTB1	PFN1
2.92418e-243	0.783936	0.796	0.846	8.99448e-239	CTB1	EIF3G
5.58219e-240	0.708906	0.797	0.863	1.71703e-235	CTB1	COX6B1
2.56806e-239	0.706542	0.81	0.867	7.89909e-235	CTB1	COX5B
1.80573e-237	0.896339	0.775	0.823	5.55423e-233	CTB1	SNRPD2
8.16333e-235	0.624399	0.825	0.879	2.51096e-230	CTB1	EDF1
1.91974e-229	0.613345	0.821	0.886	5.90493e-225	CTB1	UQCRB
1.02284e-225	0.808222	0.803	0.828	3.14615e-221	CTB1	MRFAP1
1.41386e-223	0.71827	0.833	0.783	4.34889e-219	CTB1	FXYD3
9.7632e-223	0.6837	0.825	0.855	3.00306e-218	CTB1	PSMB6
5.89885e-217	0.691207	0.816	0.838	1.81443e-212	CTB1	ATP5F1B
8.10993e-215	0.800335	0.778	0.837	2.49453e-210	CTB1	ATP5F1D
3.71047e-210	0.612794	0.826	0.877	1.1413e-205	CTB1	NDUFA4
1.82246e-202	0.683274	0.896	0.799	5.60569e-198	CTB1	DUSP9
1.20112e-200	0.736985	0.785	0.835	3.69452e-196	CTB1	ATP5MF
1.95294e-200	0.769668	0.772	0.832	6.00703e-196	CTB1	AURKAIP1
1.184e-197	0.771478	0.767	0.832	3.64186e-193	CTB1	NDUFB2
1.10551e-192	0.722029	0.853	0.767	3.40045e-188	CTB1	ISYNA1
1.96154e-191	0.677788	0.79	0.872	6.03349e-187	CTB1	ELOB
6.81559e-190	0.690046	0.812	0.843	2.09641e-185	CTB1	ARPC5
1.31203e-186	0.7803	0.764	0.792	4.03568e-182	CTB1	ATP5F1A
4.36022e-185	0.61487	0.84	0.855	1.34116e-180	CTB1	SMS
1.76506e-183	0.682362	0.773	0.849	5.42914e-179	CTB1	EIF3K
5.39906e-183	0.686234	0.776	0.85	1.6607e-178	CTB1	NDUFA11
3.81217e-182	0.582129	0.846	0.73	1.17259e-177	CTB1	HSD17B1
9.79391e-182	0.593271	0.801	0.877	3.01251e-177	CTB1	UBL5
2.14744e-179	0.506863	0.818	0.896	6.60532e-175	CTB1	OST4
4.94159e-178	0.557781	0.829	0.856	1.51998e-173	CTB1	PRDX2
9.17849e-177	0.710371	0.765	0.826	2.82321e-172	CTB1	UQCRQ
1.78841e-165	0.602415	0.866	0.77	5.50098e-161	CTB1	CD24
1.14689e-162	0.531941	0.816	0.896	3.52773e-158	CTB1	TMA7
1.96382e-161	0.818772	0.733	0.803	6.04051e-157	CTB1	NDUFB10
3.34262e-159	0.682437	0.786	0.741	1.02816e-154	CTB1	CYSTM1
2.52162e-158	0.77042	0.743	0.698	7.75625e-154	CTB1	MPP1
3.87971e-158	0.686489	0.801	0.738	1.19336e-153	CTB1	PDLIM1
1.24889e-154	0.550291	0.821	0.881	3.84145e-150	CTB1	ENO1
3.62952e-151	0.667458	0.767	0.808	1.1164e-146	CTB1	GSTO1
2.29753e-150	0.696689	0.751	0.83	7.06697e-146	CTB1	LAMTOR5
2.10636e-149	0.541222	0.799	0.875	6.47896e-145	CTB1	COX7A2
2.71721e-147	0.792734	0.719	0.794	8.35788e-143	CTB1	NDUFS6
4.9119e-145	0.526186	0.828	0.881	1.51085e-140	CTB1	PSMA7
7.35177e-145	0.84963	0.71	0.755	2.26133e-140	CTB1	C1QBP
2.70142e-144	0.673049	0.836	0.824	8.30929e-140	CTB1	LY6E
1.31488e-137	0.709935	0.734	0.823	4.04443e-133	CTB1	ATP5PD
5.96346e-136	0.720246	0.742	0.81	1.8343e-131	CTB1	VDAC1
8.40258e-133	0.670929	0.795	0.794	2.58455e-128	CTB1	FAM89A
1.22959e-132	0.562572	0.783	0.866	3.78211e-128	CTB1	TOMM7
5.41243e-132	0.904314	0.675	0.751	1.66481e-127	CTB1	APRT
7.00303e-131	0.690626	0.751	0.829	2.15406e-126	CTB1	PSMB5
8.38971e-131	0.898071	0.682	0.76	2.58059e-126	CTB1	GADD45GIP1
1.06186e-130	0.596366	0.784	0.828	3.26616e-126	CTB1	POLR2L
1.3084e-130	0.712918	0.754	0.838	4.0245e-126	CTB1	WDR83OS
5.22561e-129	0.673391	0.743	0.819	1.60734e-124	CTB1	COX7B
7.79196e-129	0.551375	0.8	0.875	2.39673e-124	CTB1	SNX3
1.18754e-128	0.629618	0.782	0.819	3.65275e-124	CTB1	PSMB2
1.22049e-128	0.582317	0.771	0.842	3.7541e-124	CTB1	AP2S1
4.22708e-125	0.700887	0.728	0.807	1.30021e-120	CTB1	NDUFAB1
6.68032e-124	0.582467	0.784	0.77	2.0548e-119	CTB1	HMGA1
2.18233e-123	0.596616	0.785	0.842	6.71264e-119	CTB1	TALDO1
3.97259e-123	0.816118	0.719	0.687	1.22193e-118	CTB1	ADIRF
9.99065e-123	0.731899	0.717	0.813	3.07302e-118	CTB1	TRAPPC1
4.09473e-122	0.514	0.969	0.95	1.2595e-117	CTB1	IFI6
4.20199e-120	0.818354	0.7	0.791	1.29249e-115	CTB1	ATP5ME
4.41797e-120	0.610613	0.761	0.825	1.35892e-115	CTB1	ATP5IF1
3.75115e-117	0.755025	0.71	0.802	1.15382e-112	CTB1	NDUFB7
3.99018e-117	0.539341	0.768	0.86	1.22734e-112	CTB1	NEDD8
5.08211e-117	0.852937	0.686	0.753	1.56321e-112	CTB1	ATP5MC1
1.24001e-114	0.650253	0.738	0.82	3.81415e-110	CTB1	PSMB3
8.20307e-114	0.578251	0.776	0.849	2.52318e-109	CTB1	NDUFS5
6.56294e-113	0.530602	0.775	0.792	2.01869e-108	CTB1	CCNDBP1
1.33888e-112	0.733652	0.705	0.8	4.11827e-108	CTB1	SSBP1
4.58832e-112	0.727349	0.746	0.83	1.41132e-107	CTB1	DYNLRB1
1.71007e-111	0.650904	0.721	0.803	5.25999e-107	CTB1	NDUFV2
4.94709e-111	0.860115	0.677	0.72	1.52168e-106	CTB1	CYB5A
9.47388e-111	0.6292	0.732	0.828	2.91407e-106	CTB1	HSBP1
4.10477e-110	0.673885	0.763	0.819	1.26259e-105	CTB1	ECH1
1.06458e-109	0.623469	0.767	0.745	3.27456e-105	CTB1	PKIB
1.02628e-106	0.98839	0.635	0.691	3.15673e-102	CTB1	NDUFS8
3.11426e-104	0.540309	0.753	0.865	9.57915e-100	CTB1	UQCR11
2.91791e-102	0.789957	0.688	0.768	8.97519e-98	CTB1	TIMM13
7.17077e-102	0.609692	0.734	0.821	2.20566e-97	CTB1	COX5A
3.28045e-101	0.784854	0.686	0.777	1.00903e-96	CTB1	MDH2
2.84678e-100	0.599816	0.776	0.789	8.75641e-96	CTB1	TKT
3.43477e-100	0.592773	0.74	0.84	1.0565e-95	CTB1	EIF3H
6.99256e-100	0.662655	0.711	0.825	2.15084e-95	CTB1	ATP5MD
1.03431e-96	0.564708	0.753	0.823	3.18145e-92	CTB1	SELENOH
5.51207e-91	0.508133	0.781	0.871	1.69546e-86	CTB1	RBX1
1.67785e-90	0.605791	0.717	0.8	5.16091e-86	CTB1	SNRPE
4.46727e-88	0.564762	0.728	0.838	1.37409e-83	CTB1	COMMD6
6.16893e-88	0.523292	0.752	0.824	1.8975e-83	CTB1	PSMA1
7.41181e-88	0.775924	0.678	0.781	2.2798e-83	CTB1	MRPL20
1.3662e-87	0.51223	0.753	0.846	4.2023e-83	CTB1	PSMA6
5.83565e-87	0.586123	0.73	0.813	1.79499e-82	CTB1	PSMB7
2.01804e-86	0.575047	0.73	0.824	6.20729e-82	CTB1	LSM7
1.8747e-85	0.75245	0.683	0.773	5.76638e-81	CTB1	NDUFB8
3.17399e-85	0.825293	0.652	0.747	9.76286e-81	CTB1	CHCHD1
3.57074e-85	0.517489	0.765	0.827	1.09833e-80	CTB1	PSMA3
1.08837e-84	0.57475	0.722	0.834	3.34773e-80	CTB1	SNU13
3.37168e-84	0.793133	0.672	0.772	1.0371e-79	CTB1	PSME1
3.72111e-84	0.655569	0.725	0.789	1.14458e-79	CTB1	ETFA
6.81665e-84	0.720864	0.692	0.739	2.09673e-79	CTB1	EID1
3.34595e-83	0.65298	0.702	0.788	1.02918e-78	CTB1	AP2M1
4.34049e-83	0.511262	0.773	0.848	1.33509e-78	CTB1	TRMT112
1.11012e-82	0.592059	0.721	0.793	3.41461e-78	CTB1	ADI1
1.24189e-82	0.568803	0.72	0.793	3.81993e-78	CTB1	SNRPF
4.82696e-80	0.742793	0.666	0.754	1.48472e-75	CTB1	MRPS15
7.51464e-80	0.734402	0.663	0.761	2.31143e-75	CTB1	NDUFB3
8.40431e-80	0.905765	0.62	0.688	2.58508e-75	CTB1	COA4
9.28238e-80	0.512212	0.743	0.845	2.85517e-75	CTB1	COPE
5.92648e-76	0.996934	0.601	0.608	1.82293e-71	CTB1	ECI2
1.93927e-75	0.682982	0.677	0.784	5.965e-71	CTB1	SMDT1
2.3671e-73	0.792595	0.659	0.764	7.28095e-69	CTB1	LAMTOR1
6.10053e-73	0.834785	0.638	0.728	1.87646e-68	CTB1	MRPS21
6.65613e-73	0.546434	0.709	0.828	2.04736e-68	CTB1	NDUFB4
1.29166e-72	0.746822	0.652	0.72	3.97302e-68	CTB1	ADH5
4.68514e-72	0.645691	0.709	0.788	1.4411e-67	CTB1	QPRT
1.07844e-71	0.55422	0.721	0.81	3.31717e-67	CTB1	ISCU
6.18352e-70	0.580169	0.715	0.828	1.90199e-65	CTB1	SF3B6
7.74347e-68	0.540516	0.711	0.826	2.38181e-63	CTB1	MICOS10
1.63195e-67	0.590622	0.702	0.802	5.01972e-63	CTB1	PSMA5
2.68493e-67	0.584671	0.684	0.785	8.25858e-63	CTB1	MRPS24
3.79063e-67	0.502428	0.732	0.821	1.16596e-62	CTB1	RTRAF
7.8638e-67	0.637246	0.68	0.792	2.41883e-62	CTB1	C4orf3
2.18811e-65	0.767047	0.639	0.73	6.73041e-61	CTB1	HIGD2A
6.19557e-64	0.706325	0.669	0.758	1.9057e-59	CTB1	PRDX3
2.54153e-63	0.701116	0.654	0.752	7.8175e-59	CTB1	ETFB
7.85877e-63	0.895542	0.596	0.657	2.41728e-58	CTB1	MCRIP2
1.36744e-61	0.669087	0.664	0.781	4.20611e-57	CTB1	EIF3I
4.52157e-61	0.55713	0.732	0.818	1.39079e-56	CTB1	PLAAT3
3.15147e-60	0.513777	0.714	0.841	9.69361e-56	CTB1	HEBP2
4.73053e-59	0.563531	0.719	0.755	1.45506e-54	CTB1	ANXA3
1.81966e-58	0.713502	0.64	0.748	5.59711e-54	CTB1	SF3B5
8.50321e-58	0.904013	0.587	0.681	2.6155e-53	CTB1	PTRHD1
1.34841e-57	0.874868	0.601	0.675	4.14756e-53	CTB1	FKBP3
2.42322e-57	0.731001	0.63	0.744	7.45359e-53	CTB1	RNF7
8.04691e-57	0.57069	0.765	0.762	2.47515e-52	CTB1	TGM2
3.27383e-54	0.647815	0.673	0.794	1.007e-49	CTB1	CHMP2A
3.82681e-54	0.62712	0.666	0.784	1.17709e-49	CTB1	ATP5PB
7.6848e-54	0.643586	0.649	0.757	2.36377e-49	CTB1	RBIS
1.98474e-53	0.503395	0.728	0.827	6.10486e-49	CTB1	NDUFC2
3.01251e-53	0.534801	0.712	0.802	9.26618e-49	CTB1	EIF3L
2.56235e-52	0.926321	0.568	0.599	7.88155e-48	CTB1	AC110619.1
1.25202e-51	0.622247	0.653	0.773	3.85107e-47	CTB1	EIF3M
6.83752e-50	0.508332	0.703	0.801	2.10315e-45	CTB1	GTF2A2
6.96223e-50	0.538812	0.703	0.822	2.14151e-45	CTB1	NDUFA1
7.46941e-50	0.774055	0.608	0.721	2.29752e-45	CTB1	COX14
1.84236e-49	0.703829	0.63	0.728	5.66691e-45	CTB1	MRPL27
2.19034e-49	0.925236	0.577	0.674	6.73728e-45	CTB1	GTF2H5
4.44622e-49	0.605166	0.644	0.762	1.36761e-44	CTB1	SLIRP
6.9783e-48	0.614853	0.652	0.775	2.14645e-43	CTB1	NDUFA12
7.23039e-48	0.552102	0.696	0.795	2.224e-43	CTB1	PSMA4
3.67814e-44	0.654821	0.638	0.744	1.13136e-39	CTB1	NDUFA10
1.19803e-42	1.04269	0.486	0.506	3.68503e-38	CTB1	AC092718.6
1.31753e-42	0.546355	0.677	0.696	4.05259e-38	CTB1	ALDH7A1
1.93248e-41	0.618059	0.637	0.77	5.94412e-37	CTB1	C19orf53
7.496e-41	0.757285	0.593	0.706	2.30569e-36	CTB1	STOML2
2.49194e-39	0.79637	0.577	0.661	7.66497e-35	CTB1	UBAC1
4.56918e-39	0.530866	0.681	0.802	1.40543e-34	CTB1	UBE2I
2.50973e-38	0.667906	0.623	0.74	7.71968e-34	CTB1	CCT3
1.5549e-36	0.622186	0.631	0.76	4.78271e-32	CTB1	ZNHIT1
3.14732e-36	0.749548	0.613	0.729	9.68084e-32	CTB1	SMIM26
1.41658e-35	0.751642	0.592	0.693	4.35725e-31	CTB1	AP1S1
1.93569e-35	0.592243	0.638	0.751	5.95398e-31	CTB1	PDCD5
3.64059e-35	0.541431	0.662	0.793	1.11981e-30	CTB1	EIF5A
6.87779e-35	0.558065	0.306	0.515	2.11554e-30	CTB1	RTL8C
1.61839e-34	0.615621	0.652	0.765	4.97799e-30	CTB1	PSMB4
3.94663e-34	0.638205	0.634	0.734	1.21394e-29	CTB1	ANP32A
9.16134e-34	0.866277	0.55	0.655	2.81794e-29	CTB1	HSD17B10
5.97749e-33	0.659807	0.607	0.727	1.83862e-28	CTB1	MRPL57
8.83755e-33	0.543312	0.656	0.773	2.71834e-28	CTB1	CCT8
9.91396e-33	0.753951	0.576	0.684	3.04943e-28	CTB1	PYURF
1.40075e-32	0.548531	0.666	0.792	4.30856e-28	CTB1	DDT
1.75185e-32	0.64761	0.618	0.743	5.3885e-28	CTB1	PHB
2.17556e-32	0.608724	0.618	0.747	6.69181e-28	CTB1	NDUFB5
4.82239e-32	0.66177	0.593	0.688	1.48332e-27	CTB1	CASP4
5.04298e-32	0.602034	0.643	0.763	1.55117e-27	CTB1	SNRPD3
5.07489e-32	0.611522	0.305	0.512	1.56099e-27	CTB1	CPNE3
1.4765e-31	0.749145	0.56	0.651	4.54158e-27	CTB1	APEX1
2.17231e-31	0.518226	0.65	0.79	6.68181e-27	CTB1	SUMO1
4.10367e-31	0.522768	0.651	0.78	1.26225e-26	CTB1	PSMD4
4.47477e-31	0.828071	0.561	0.675	1.37639e-26	CTB1	SCOC
6.13126e-30	0.726972	0.573	0.662	1.88591e-25	CTB1	MRPS26
6.28756e-29	0.585004	0.67	0.712	1.93399e-24	CTB1	TFDP2
5.65102e-28	0.6594	0.615	0.725	1.7382e-23	CTB1	DDA1
8.25144e-28	0.793595	0.541	0.631	2.53806e-23	CTB1	MRPL4
1.43307e-27	0.500455	0.303	0.5	4.40798e-23	CTB1	DNPEP
1.86892e-27	0.563777	0.624	0.759	5.74862e-23	CTB1	NDUFA2
2.9244e-27	0.512469	0.663	0.781	8.99516e-23	CTB1	BEX4
7.18752e-27	0.700384	0.57	0.674	2.21081e-22	CTB1	MRPS34
8.39104e-27	0.529485	0.641	0.791	2.581e-22	CTB1	CAPZB
1.14408e-26	0.7584	0.552	0.666	3.51909e-22	CTB1	LAMTOR2
9.58502e-26	0.511917	0.64	0.761	2.94826e-21	CTB1	PGAM1
1.17506e-25	0.775445	0.506	0.568	3.61438e-21	CTB1	NME1
1.87583e-25	0.667723	0.564	0.688	5.76986e-21	CTB1	TIMM8B
1.92411e-25	0.844236	0.529	0.633	5.91838e-21	CTB1	GRHPR
2.30497e-24	0.620822	0.592	0.736	7.08985e-20	CTB1	POLR2J
9.4772e-24	0.54461	0.35	0.54	2.91509e-19	CTB1	GRAMD2A
9.83591e-24	0.517812	0.669	0.693	3.02543e-19	CTB1	MSX2
1.32279e-23	0.690497	0.574	0.692	4.06878e-19	CTB1	SNRPC
1.36837e-23	0.874657	0.487	0.55	4.20898e-19	CTB1	AC244153.1
1.87422e-23	0.582206	0.334	0.539	5.7649e-19	CTB1	RCC1L
2.46189e-23	0.906976	0.516	0.605	7.57253e-19	CTB1	CISD1
4.8342e-23	0.604725	0.598	0.723	1.48695e-18	CTB1	NDUFA7
5.97183e-23	0.893052	0.506	0.603	1.83688e-18	CTB1	AP1M2
1.37086e-22	0.560228	0.629	0.748	4.21664e-18	CTB1	COX20
1.447e-22	0.67987	0.574	0.708	4.45082e-18	CTB1	TXN2
2.14781e-22	0.545523	0.608	0.756	6.60645e-18	CTB1	ROMO1
2.61757e-22	0.707752	0.561	0.684	8.05139e-18	CTB1	NHP2
2.66514e-22	0.839559	0.512	0.609	8.1977e-18	CTB1	PCBD1
7.64253e-22	0.718647	0.569	0.703	2.35077e-17	CTB1	VPS28
1.41037e-21	0.668106	0.593	0.722	4.33814e-17	CTB1	TSG101
1.71048e-21	0.529252	0.626	0.772	5.26128e-17	CTB1	PDAP1
3.61312e-21	0.692609	0.563	0.693	1.11136e-16	CTB1	RNF181
4.44733e-21	0.512436	0.623	0.761	1.36795e-16	CTB1	RHOC
5.22477e-21	0.607989	0.593	0.735	1.60709e-16	CTB1	COPS9
5.53053e-21	0.686747	0.588	0.733	1.70114e-16	CTB1	STMP1
8.28528e-21	0.514116	0.358	0.565	2.54847e-16	CTB1	GLOD4
1.17218e-20	0.752804	0.536	0.651	3.60551e-16	CTB1	MRPL17
1.18477e-20	0.578063	0.617	0.753	3.64422e-16	CTB1	STARD10
1.22555e-20	0.637244	0.589	0.657	3.76967e-16	CTB1	CNN3
1.30244e-20	0.572409	0.604	0.633	4.00617e-16	CTB1	CDO1
1.44488e-20	0.521148	0.33	0.518	4.44429e-16	CTB1	GIPC1
1.65206e-20	0.78359	0.537	0.647	5.08156e-16	CTB1	MXD4
2.46699e-20	0.634133	0.565	0.693	7.58822e-16	CTB1	NDUFB1
3.6948e-20	0.917716	0.502	0.605	1.13648e-15	CTB1	NUDT22
5.37529e-20	0.64643	0.568	0.702	1.65339e-15	CTB1	MRPS7
1.2524e-19	0.59807	0.623	0.745	3.85227e-15	CTB1	SSB
2.02634e-19	0.521102	0.352	0.554	6.23281e-15	CTB1	RARS
3.83832e-19	0.514644	0.612	0.746	1.18063e-14	CTB1	PHB2
1.58298e-18	0.664137	0.569	0.695	4.86907e-14	CTB1	SUCLG1
2.55843e-18	0.71488	0.583	0.691	7.86947e-14	CTB1	SERINC2
2.78008e-18	0.502715	0.338	0.531	8.55126e-14	CTB1	MRPL42
3.66805e-18	0.555107	0.61	0.757	1.12826e-13	CTB1	PSME2
4.79613e-18	0.659899	0.575	0.683	1.47524e-13	CTB1	ACBD6
3.70939e-17	0.629949	0.605	0.7	1.14097e-12	CTB1	ERVH48-1
5.19472e-17	0.600206	0.333	0.521	1.59784e-12	CTB1	BLOC1S4
5.4915e-17	0.523713	0.339	0.532	1.68913e-12	CTB1	SLC35D2
1.23395e-16	0.594289	0.581	0.719	3.7955e-12	CTB1	UQCRC2
1.45602e-16	0.916929	0.459	0.546	4.47859e-12	CTB1	NFU1
2.57435e-16	0.527554	0.603	0.745	7.91845e-12	CTB1	TXNDC17
3.2553e-16	0.527326	0.395	0.597	1.0013e-11	CTB1	LYRM2
4.5427e-16	0.570183	0.607	0.756	1.39729e-11	CTB1	UBE2V1
7.54507e-16	0.96057	0.468	0.56	2.32079e-11	CTB1	RAB25
9.50501e-16	0.543925	0.342	0.53	2.92365e-11	CTB1	NIPSNAP2
1.81993e-15	0.539206	0.37	0.571	5.59792e-11	CTB1	CORO1B
5.26666e-15	0.541846	0.602	0.757	1.61997e-10	CTB1	NOP10
7.36653e-15	0.573199	0.589	0.716	2.26587e-10	CTB1	IMPDH2
1.29882e-14	0.532602	0.364	0.556	3.99504e-10	CTB1	NAGK
1.81222e-14	0.51113	0.362	0.558	5.57419e-10	CTB1	ITPA
2.18349e-14	0.504033	0.397	0.608	6.71619e-10	CTB1	OTUB1
2.34352e-14	0.619225	0.347	0.526	7.20843e-10	CTB1	AASDHPPT
2.62502e-14	0.597994	0.384	0.577	8.07429e-10	CTB1	ATXN7L3B
3.12505e-14	0.683625	0.544	0.669	9.61235e-10	CTB1	ETHE1
3.45359e-14	0.55194	0.355	0.542	1.06229e-09	CTB1	ADPRHL2
6.57468e-14	0.529816	0.361	0.555	2.02231e-09	CTB1	NDUFA9
1.63046e-13	0.62987	0.331	0.502	5.01513e-09	CTB1	MRS2
1.79372e-13	0.729622	0.529	0.666	5.51731e-09	CTB1	COPS6
1.83126e-13	0.789248	0.501	0.615	5.63276e-09	CTB1	LCMT1
1.9487e-13	0.773653	0.518	0.633	5.994e-09	CTB1	NUDCD2
3.11134e-13	0.724354	0.535	0.666	9.57016e-09	CTB1	CWC15
4.42826e-13	0.770305	0.49	0.557	1.36209e-08	CTB1	NSG1
5.27464e-13	0.713474	0.543	0.672	1.62243e-08	CTB1	CYC1
6.90956e-13	0.698091	0.542	0.632	2.12531e-08	CTB1	IDH1
7.21628e-13	0.602224	0.573	0.719	2.21966e-08	CTB1	BAD
1.42086e-12	0.623806	0.545	0.683	4.37042e-08	CTB1	MRPL15
1.60108e-12	0.555567	0.611	0.766	4.92475e-08	CTB1	NSA2
2.01244e-12	0.616083	0.338	0.512	6.19005e-08	CTB1	CCDC25
2.3021e-12	0.623079	0.61	0.655	7.08102e-08	CTB1	ACSS1
3.59766e-12	0.571163	0.575	0.734	1.10661e-07	CTB1	ANAPC16
5.67502e-12	0.693512	0.522	0.663	1.74558e-07	CTB1	SNF8
5.73244e-12	0.533698	0.592	0.733	1.76324e-07	CTB1	NENF
6.12208e-12	0.515211	0.59	0.749	1.88309e-07	CTB1	UXT
6.25756e-12	0.632095	0.536	0.679	1.92476e-07	CTB1	POLR2E
8.7558e-12	0.563859	0.337	0.509	2.6932e-07	CTB1	MRPL9
9.6431e-12	0.630944	0.571	0.715	2.96612e-07	CTB1	SERPINB1
1.10786e-11	0.726507	0.524	0.648	3.40767e-07	CTB1	ATIC
1.33355e-11	0.740017	0.518	0.65	4.10187e-07	CTB1	NDUFS7
1.47687e-11	0.656028	0.568	0.733	4.5427e-07	CTB1	MAP2K2
2.38942e-11	0.508326	0.379	0.564	7.34963e-07	CTB1	SMIM19
2.58113e-11	0.531002	0.354	0.534	7.9393e-07	CTB1	ERI3
3.30511e-11	0.803025	0.494	0.627	1.01662e-06	CTB1	NDUFA8
4.20519e-11	0.593881	0.561	0.72	1.29348e-06	CTB1	TRAPPC5
5.8454e-11	0.588558	0.559	0.682	1.79799e-06	CTB1	AKR7A2
6.12226e-11	0.530871	0.581	0.718	1.88314e-06	CTB1	ECI1
6.52589e-11	0.6674	0.545	0.679	2.0073e-06	CTB1	PEF1
1.68747e-10	0.677486	0.511	0.576	5.19048e-06	CTB1	MIR205HG
1.82304e-10	0.788577	0.476	0.596	5.60749e-06	CTB1	MRPS12
2.72061e-10	0.534997	0.594	0.743	8.36833e-06	CTB1	NUDC
2.89109e-10	0.503054	0.584	0.731	8.89271e-06	CTB1	EIF3D
7.49658e-10	0.637534	0.344	0.519	2.30587e-05	CTB1	EXOSC7
1.08806e-09	0.506558	0.363	0.538	3.34677e-05	CTB1	MRPL41
1.4108e-09	0.551648	0.6	0.714	4.33948e-05	CTB1	HADHB
1.68001e-09	0.661454	0.567	0.689	5.16753e-05	CTB1	CAPN1
1.75144e-09	0.607562	0.345	0.516	5.38725e-05	CTB1	GMPR2
1.79262e-09	0.523287	0.387	0.568	5.51392e-05	CTB1	NIFK
2.2999e-09	0.731503	0.493	0.623	7.07425e-05	CTB1	MRPL34
3.14125e-09	0.629545	0.37	0.517	9.66217e-05	CTB1	CBR1
3.36398e-09	0.51208	0.584	0.747	0.000103473	CTB1	ACP1
5.65173e-09	0.561331	0.565	0.722	0.000173841	CTB1	THOC7
8.08758e-09	0.612959	0.531	0.681	0.000248766	CTB1	MRPL54
9.62652e-09	0.585618	0.553	0.699	0.000296102	CTB1	CCT7
1.10316e-08	0.706488	0.496	0.631	0.000339321	CTB1	POLR2I
1.658e-08	0.724626	0.526	0.663	0.000509984	CTB1	MSRB2
1.82832e-08	0.61731	0.535	0.61	0.000562374	CTB1	FAM3B
2.27851e-08	0.502682	0.41	0.594	0.000700846	CTB1	NELFCD
2.69076e-08	0.730076	0.501	0.646	0.000827651	CTB1	PGLS
3.68752e-08	0.560605	0.394	0.577	0.00113425	CTB1	HCFC1R1
3.93276e-08	0.532472	0.343	0.502	0.00120968	CTB1	MRPS17
4.01514e-08	0.586981	0.548	0.697	0.00123502	CTB1	OLA1
4.33852e-08	0.674733	0.535	0.674	0.00133448	CTB1	ZCRB1
5.72507e-08	0.514062	0.384	0.561	0.00176098	CTB1	PIN1
7.3434e-08	0.60295	0.359	0.527	0.00225876	CTB1	DFFA
8.08856e-08	0.833428	0.503	0.619	0.00248796	CTB1	CTNNBL1
8.40171e-08	0.63995	0.537	0.664	0.00258428	CTB1	PMVK
9.3472e-08	0.517503	0.409	0.607	0.00287511	CTB1	VAMP3
9.45743e-08	0.716505	0.486	0.619	0.00290901	CTB1	MRPS33
1.14701e-07	0.612293	0.561	0.724	0.0035281	CTB1	CSNK2B
1.3747e-07	0.642808	0.374	0.55	0.00422844	CTB1	MAGEF1
2.08298e-07	0.569597	0.398	0.582	0.00640704	CTB1	NMI
2.23628e-07	0.539429	0.56	0.723	0.00687859	CTB1	MRPL14
3.20995e-07	0.644011	0.527	0.683	0.00987349	CTB1	PPCS
3.75853e-07	0.56105	0.403	0.591	0.0115609	CTB1	MRPL3
5.66382e-07	0.668146	0.352	0.514	0.0174213	CTB1	ZNRD2
5.88087e-07	0.738554	0.497	0.627	0.018089	CTB1	ECHDC1
6.41093e-07	0.609	0.349	0.512	0.0197194	CTB1	MRPS11
6.67148e-07	0.588262	0.543	0.707	0.0205208	CTB1	NDUFS4
6.88413e-07	0.519724	0.584	0.713	0.0211749	CTB1	NDUFB9
7.14743e-07	0.620451	0.351	0.509	0.0219848	CTB1	OARD1
7.59828e-07	0.69143	0.468	0.586	0.0233716	CTB1	MRPL40
1.09032e-06	0.521102	0.576	0.737	0.0335371	CTB1	BRK1
1.14248e-06	0.617864	0.534	0.671	0.0351414	CTB1	BNIP3
1.17236e-06	0.523974	0.349	0.506	0.0360606	CTB1	TIMM9
1.22851e-06	0.780092	0.481	0.624	0.0377877	CTB1	MRPL21
1.34323e-06	0.637921	0.364	0.531	0.0413163	CTB1	GSTZ1
1.57736e-06	0.710714	0.472	0.591	0.048518	CTB1	ESD
0	2.66164	0.793	0.161	0	CTB2	KCNQ1OT1
0	2.44201	0.993	0.508	0	CTB2	JUN
0	2.30492	0.821	0.202	0	CTB2	AL121944.1
0	2.28489	0.871	0.254	0	CTB2	HES1
0	2.25314	0.966	0.34	0	CTB2	DDIT3
0	2.20875	0.897	0.158	0	CTB2	TOB1
0	2.20494	0.993	0.816	0	CTB2	MT-CO3
0	2.20213	0.991	0.717	0	CTB2	MT-ND3
0	2.18586	0.963	0.3	0	CTB2	TENT5A
0	2.18054	0.745	0.176	0	CTB2	ZNF165
0	2.15331	0.938	0.245	0	CTB2	INTS6
0	2.14098	0.991	0.705	0	CTB2	MT-ND1
0	2.12052	0.909	0.138	0	CTB2	LRP2
0	2.11036	0.958	0.316	0	CTB2	ELF3
0	2.10259	0.975	0.371	0	CTB2	DNAJB4
0	2.07945	0.979	0.441	0	CTB2	GADD45A
0	2.07575	0.902	0.24	0	CTB2	NR4A1
0	2.06246	0.904	0.184	0	CTB2	SLC5A3
0	2.00627	0.994	0.604	0	CTB2	HSPA5
0	2.00119	0.782	0.165	0	CTB2	CCDC80
0	1.98786	0.987	0.344	0	CTB2	CCNL1
0	1.98442	0.992	0.749	0	CTB2	MT-CYB
0	1.9767	0.943	0.276	0	CTB2	PPP1R10
0	1.96854	0.978	0.418	0	CTB2	SERTAD1
0	1.96443	0.699	0.086	0	CTB2	LINC00472
0	1.96116	0.971	0.232	0	CTB2	F5
0	1.94306	0.985	0.478	0	CTB2	PMAIP1
0	1.90638	0.994	0.823	0	CTB2	MT-CO2
0	1.90276	0.536	0.079	0	CTB2	AC239799.2
0	1.89221	0.991	0.78	0	CTB2	MT-CO1
0	1.8806	0.986	0.48	0	CTB2	MT-ND5
0	1.87955	0.981	0.374	0	CTB2	KLF5
0	1.86476	0.944	0.412	0	CTB2	IDI1
0	1.8456	0.971	0.4	0	CTB2	ARL4A
0	1.83891	0.99	0.378	0	CTB2	FBN2
0	1.83831	0.993	0.841	0	CTB2	MT-ATP6
0	1.83682	0.992	0.673	0	CTB2	CLDN4
0	1.83502	0.878	0.185	0	CTB2	FOXC1
0	1.82743	0.86	0.209	0	CTB2	PLK3
0	1.82066	0.97	0.462	0	CTB2	GTF2B
0	1.81686	0.982	0.428	0	CTB2	KLF6
0	1.8089	0.988	0.592	0	CTB2	MT-ND2
0	1.80239	0.647	0.176	0	CTB2	FAM118A
0	1.80208	0.98	0.36	0	CTB2	KLF4
0	1.80007	0.991	0.7	0	CTB2	MT-ND4
0	1.79647	0.959	0.294	0	CTB2	RBBP6
0	1.78825	0.973	0.359	0	CTB2	PLK2
0	1.78767	0.967	0.365	0	CTB2	CCN1
0	1.78148	0.988	0.334	0	CTB2	SLC38A2
0	1.77754	0.989	0.391	0	CTB2	BRD2
0	1.77544	0.677	0.124	0	CTB2	PDK4
0	1.77515	0.959	0.388	0	CTB2	MIR22HG
0	1.77509	0.504	0.08	0	CTB2	EDN1
0	1.76728	0.973	0.429	0	CTB2	GADD45B
0	1.76687	0.993	0.523	0	CTB2	ATF3
0	1.74707	0.831	0.376	0	CTB2	RND3
0	1.72428	0.973	0.303	0	CTB2	GOLGB1
0	1.72051	0.73	0.153	0	CTB2	CLDN23
0	1.71976	0.945	0.283	0	CTB2	SLC20A1
0	1.71889	0.99	0.504	0	CTB2	HSPA1B
0	1.7102	0.994	0.556	0	CTB2	DNAJB1
0	1.70623	0.757	0.185	0	CTB2	ARL4D
0	1.70305	0.933	0.285	0	CTB2	RIMKLB
0	1.70036	0.769	0.186	0	CTB2	ID4
0	1.69517	0.915	0.213	0	CTB2	SPTAN1
0	1.69269	0.972	0.365	0	CTB2	IER5
0	1.69205	0.751	0.101	0	CTB2	JAG1
0	1.67784	0.911	0.306	0	CTB2	RSRP1
0	1.6764	0.819	0.18	0	CTB2	SLC25A25
0	1.67402	0.762	0.112	0	CTB2	ADAMTS6
0	1.66901	0.991	0.402	0	CTB2	FOSB
0	1.66611	0.906	0.335	0	CTB2	HSPH1
0	1.66297	0.779	0.124	0	CTB2	EPHA2
0	1.6538	0.819	0.188	0	CTB2	OVOL1
0	1.65002	0.995	0.613	0	CTB2	DUSP1
0	1.64874	0.966	0.299	0	CTB2	TLE4
0	1.64688	0.688	0.108	0	CTB2	MEX3B
0	1.64308	0.713	0.099	0	CTB2	KBTBD8
0	1.64078	0.791	0.138	0	CTB2	ZNF750
0	1.6407	0.8	0.206	0	CTB2	LDLR
0	1.63273	0.904	0.225	0	CTB2	LAMA5
0	1.62456	0.849	0.2	0	CTB2	PCF11
0	1.61692	0.676	0.109	0	CTB2	HBEGF
0	1.61594	0.989	0.374	0	CTB2	TFRC
0	1.61585	0.623	0.084	0	CTB2	AASS
0	1.61221	0.993	0.544	0	CTB2	WSB1
0	1.61132	0.98	0.314	0	CTB2	AHNAK
0	1.60823	0.95	0.388	0	CTB2	ID2
0	1.6075	0.664	0.11	0	CTB2	CNBD2
0	1.60605	0.957	0.256	0	CTB2	NRP2
0	1.60153	0.967	0.365	0	CTB2	BTG2
0	1.59964	0.886	0.302	0	CTB2	EGR1
0	1.59717	0.992	0.634	0	CTB2	IER2
0	1.58551	0.972	0.327	0	CTB2	IFRD1
0	1.5849	0.752	0.176	0	CTB2	THUMPD3-AS1
0	1.58093	0.984	0.413	0	CTB2	HEXIM1
0	1.57885	0.965	0.374	0	CTB2	AMD1
0	1.5758	0.958	0.285	0	CTB2	EEA1
0	1.56524	0.865	0.268	0	CTB2	ARG2
0	1.56429	0.973	0.305	0	CTB2	MT-ND4L
0	1.56172	0.914	0.268	0	CTB2	ARL5B
0	1.56007	0.961	0.293	0	CTB2	TENM3
0	1.55876	0.948	0.274	0	CTB2	LAMB1
0	1.55544	0.989	0.477	0	CTB2	RHOB
0	1.5517	0.936	0.378	0	CTB2	SOX4
0	1.55158	0.955	0.438	0	CTB2	TACSTD2
0	1.54692	0.941	0.302	0	CTB2	BAG3
0	1.54115	0.856	0.21	0	CTB2	FAM53C
0	1.53231	0.96	0.253	0	CTB2	AKAP9
0	1.5292	0.523	0.066	0	CTB2	PCDH11X
0	1.52833	0.867	0.235	0	CTB2	HMGCS1
0	1.51491	0.867	0.269	0	CTB2	SNHG12
0	1.51136	0.657	0.126	0	CTB2	AL118516.1
0	1.51013	0.918	0.263	0	CTB2	KDM5B
0	1.50659	0.84	0.148	0	CTB2	LGR5
0	1.49877	0.815	0.204	0	CTB2	SLC20A2
0	1.49303	0.848	0.18	0	CTB2	ENPEP
0	1.48908	0.533	0.082	0	CTB2	SND1-IT1
0	1.477	0.95	0.465	0	CTB2	ID3
0	1.47659	0.714	0.143	0	CTB2	SELENOI
0	1.4745	0.965	0.286	0	CTB2	CEMIP2
0	1.47411	0.983	0.607	0	CTB2	FOS
0	1.47392	0.927	0.244	0	CTB2	ITGB4
0	1.47261	0.534	0.067	0	CTB2	ADIRF-AS1
0	1.4723	0.649	0.12	0	CTB2	FAM241A
0	1.46472	0.944	0.322	0	CTB2	LRATD1
0	1.4625	0.85	0.222	0	CTB2	SNHG3
0	1.46124	0.768	0.197	0	CTB2	CLDN3
0	1.46107	0.98	0.371	0	CTB2	CDH1
0	1.46064	0.945	0.228	0	CTB2	XIST
0	1.46036	0.843	0.201	0	CTB2	USP38
0	1.45746	0.978	0.583	0	CTB2	CKS2
0	1.45716	0.814	0.219	0	CTB2	LUZP1
0	1.45625	0.696	0.147	0	CTB2	SEMA6D
0	1.45388	0.737	0.142	0	CTB2	MIR100HG
0	1.45306	0.862	0.225	0	CTB2	SOCS1
0	1.45107	0.988	0.384	0	CTB2	NEAT1
0	1.44795	0.97	0.382	0	CTB2	BCAM
0	1.44569	0.939	0.311	0	CTB2	FRMD4B
0	1.44546	0.747	0.148	0	CTB2	RAB30
0	1.44269	0.82	0.162	0	CTB2	GCNT2
0	1.44241	0.991	0.498	0	CTB2	DSP
0	1.4369	0.798	0.206	0	CTB2	RHOV
0	1.43587	0.982	0.557	0	CTB2	HERPUD1
0	1.43537	0.926	0.264	0	CTB2	SLC9A1
0	1.43146	0.828	0.188	0	CTB2	RETREG1
0	1.42935	0.924	0.247	0	CTB2	IRS2
0	1.42693	0.987	0.49	0	CTB2	ZFAND5
0	1.4262	0.562	0.074	0	CTB2	FRAS1
0	1.42091	0.674	0.135	0	CTB2	ERF
0	1.41324	0.889	0.23	0	CTB2	MARVELD3
0	1.41284	0.976	0.393	0	CTB2	MDM2
0	1.41059	0.995	0.727	0	CTB2	BTG1
0	1.40548	0.969	0.326	0	CTB2	ADAMTSL4
0	1.40506	0.92	0.218	0	CTB2	MET
0	1.40328	0.925	0.253	0	CTB2	TSC22D2
0	1.40326	0.988	0.429	0	CTB2	PPP1R15A
0	1.40269	0.907	0.241	0	CTB2	ADAMTS1
0	1.40213	0.931	0.606	0	CTB2	HSPA1A
0	1.4009	0.984	0.505	0	CTB2	SLC3A2
0	1.3987	0.857	0.216	0	CTB2	NXF1
0	1.39807	0.752	0.18	0	CTB2	ZBTB43
0	1.39475	0.855	0.194	0	CTB2	SMAD7
0	1.39406	0.782	0.129	0	CTB2	ZNRF3
0	1.39345	0.633	0.113	0	CTB2	AC007952.4
0	1.39333	0.889	0.199	0	CTB2	COL14A1
0	1.39142	0.726	0.17	0	CTB2	DST
0	1.38879	0.695	0.151	0	CTB2	ZNF701
0	1.38736	0.649	0.12	0	CTB2	PER1
0	1.38703	0.941	0.245	0	CTB2	UTRN
0	1.38508	0.982	0.379	0	CTB2	ITGA6
0	1.38341	1	0.942	0	CTB2	HSP90AA1
0	1.38278	0.725	0.128	0	CTB2	OCLN
0	1.38148	0.939	0.352	0	CTB2	CTSV
0	1.38018	0.912	0.275	0	CTB2	NABP1
0	1.37945	0.656	0.104	0	CTB2	PGAP1
0	1.3792	0.984	0.4	0	CTB2	SON
0	1.3777	0.937	0.261	0	CTB2	GLDC
0	1.37592	0.932	0.243	0	CTB2	IQGAP2
0	1.37554	0.977	0.599	0	CTB2	EIF4A3
0	1.37025	0.997	0.798	0	CTB2	DNAJA1
0	1.36398	0.983	0.522	0	CTB2	TAF1D
0	1.36156	0.95	0.353	0	CTB2	IRX2
0	1.35886	0.88	0.242	0	CTB2	TOB2
0	1.35426	0.751	0.224	0	CTB2	ANKRD37
0	1.35283	0.827	0.242	0	CTB2	SNHG1
0	1.35216	0.972	0.47	0	CTB2	TGIF1
0	1.34577	0.752	0.135	0	CTB2	GABRE
0	1.34541	0.739	0.275	0	CTB2	ZFAND2A
0	1.34364	0.977	0.338	0	CTB2	FBN1
0	1.34026	0.88	0.241	0	CTB2	LRP1
0	1.33872	0.758	0.155	0	CTB2	GAREM1
0	1.33853	0.926	0.263	0	CTB2	LAMC1
0	1.33564	0.947	0.465	0	CTB2	DLX5
0	1.33434	0.876	0.244	0	CTB2	BHLHE40
0	1.33354	0.913	0.311	0	CTB2	ZFP36
0	1.32575	0.653	0.117	0	CTB2	SPRY2
0	1.32561	0.933	0.292	0	CTB2	ITGAV
0	1.32534	0.85	0.221	0	CTB2	TUFT1
0	1.32378	0.783	0.212	0	CTB2	ING1
0	1.3212	0.981	0.463	0	CTB2	ARID5B
0	1.32018	0.991	0.532	0	CTB2	EGFR
0	1.319	0.924	0.267	0	CTB2	POLR2A
0	1.31733	0.921	0.305	0	CTB2	BAZ1A
0	1.31493	0.981	0.621	0	CTB2	SNHG8
0	1.31432	0.878	0.287	0	CTB2	TES
0	1.31408	0.839	0.23	0	CTB2	CSRNP1
0	1.30484	0.644	0.14	0	CTB2	TSPYL2
0	1.3044	0.966	0.398	0	CTB2	CITED2
0	1.30357	0.968	0.362	0	CTB2	SPAG9
0	1.29528	0.962	0.395	0	CTB2	MAFF
0	1.29416	0.829	0.223	0	CTB2	ITPRIPL2
0	1.29128	0.979	0.651	0	CTB2	CYCS
0	1.29037	0.906	0.248	0	CTB2	HOMER1
0	1.28815	0.807	0.198	0	CTB2	TIPARP
0	1.28629	0.513	0.084	0	CTB2	CDKN2B
0	1.28594	0.982	0.326	0	CTB2	SLC26A2
0	1.28484	0.88	0.226	0	CTB2	KANK1
0	1.28276	0.743	0.14	0	CTB2	ANK3
0	1.28172	0.933	0.214	0	CTB2	SVEP1
0	1.2811	0.55	0.083	0	CTB2	SIX4
0	1.27593	0.93	0.336	0	CTB2	TRA2A
0	1.27534	0.852	0.211	0	CTB2	KIAA1217
0	1.26945	0.989	0.483	0	CTB2	MCL1
0	1.26746	0.969	0.313	0	CTB2	CLIP1
0	1.26689	0.818	0.266	0	CTB2	MYC
0	1.2664	0.98	0.576	0	CTB2	DUSP14
0	1.26473	0.764	0.192	0	CTB2	PPP1R12B
0	1.26298	0.991	0.517	0	CTB2	APP
0	1.2623	0.997	0.687	0	CTB2	MALAT1
0	1.2621	0.635	0.114	0	CTB2	PIK3R3
0	1.26064	0.789	0.177	0	CTB2	NR4A3
0	1.25958	0.988	0.508	0	CTB2	RSRC2
0	1.25911	0.907	0.275	0	CTB2	CLK1
0	1.25745	0.915	0.293	0	CTB2	MIDN
0	1.2564	0.83	0.223	0	CTB2	CHML
0	1.25219	0.593	0.116	0	CTB2	NCEH1
0	1.24591	0.9	0.325	0	CTB2	RGS2
0	1.24473	0.801	0.304	0	CTB2	IER5L
0	1.24372	0.547	0.118	0	CTB2	TCF7
0	1.2433	0.981	0.526	0	CTB2	FUS
0	1.24303	0.973	0.368	0	CTB2	SYNE2
0	1.24258	0.891	0.235	0	CTB2	NEDD4L
0	1.2417	0.76	0.179	0	CTB2	POM121
0	1.24091	0.762	0.198	0	CTB2	PRSS22
0	1.24026	0.993	0.754	0	CTB2	TSC22D1
0	1.24023	0.899	0.267	0	CTB2	UBAP2
0	1.23963	0.994	0.697	0	CTB2	HSP90B1
0	1.23774	0.991	0.551	0	CTB2	SFPQ
0	1.2368	0.705	0.132	0	CTB2	FOXI3
0	1.23661	0.967	0.335	0	CTB2	CHD2
0	1.23302	0.657	0.1	0	CTB2	ITGB8
0	1.23267	0.876	0.23	0	CTB2	ATP2A2
0	1.23215	0.642	0.155	0	CTB2	GABPB1-AS1
0	1.23164	0.824	0.194	0	CTB2	GAB1
0	1.2315	0.808	0.197	0	CTB2	COL21A1
0	1.2281	0.8	0.24	0	CTB2	JMJD6
0	1.22796	0.899	0.361	0	CTB2	ID1
0	1.22786	0.559	0.126	0	CTB2	NUAK2
0	1.22709	0.738	0.223	0	CTB2	ARL4C
0	1.22705	0.849	0.224	0	CTB2	PIP5K1A
0	1.22366	0.995	0.843	0	CTB2	HSPA8
0	1.22242	0.843	0.166	0	CTB2	LRP5
0	1.22156	0.861	0.238	0	CTB2	CDKN2AIP
0	1.22007	0.93	0.263	0	CTB2	DYNC1H1
0	1.22001	0.553	0.1	0	CTB2	ANKRD26
0	1.2171	0.877	0.269	0	CTB2	LARP1B
0	1.21685	0.699	0.174	0	CTB2	HMGCR
0	1.2147	0.892	0.262	0	CTB2	ZNF217
0	1.21439	0.778	0.249	0	CTB2	SQLE
0	1.21193	0.772	0.2	0	CTB2	LRRC8A
0	1.2114	0.592	0.108	0	CTB2	ERO1B
0	1.21044	0.917	0.283	0	CTB2	RASSF6
0	1.2103	0.543	0.087	0	CTB2	DUSP10
0	1.20649	0.937	0.34	0	CTB2	YME1L1
0	1.20583	0.778	0.193	0	CTB2	RNF217
0	1.20165	0.976	0.429	0	CTB2	OLR1
0	1.20153	0.514	0.088	0	CTB2	LINC00863
0	1.20124	0.86	0.228	0	CTB2	RNF19B
0	1.20029	0.959	0.396	0	CTB2	TRA2B
0	1.19941	0.835	0.207	0	CTB2	MYCBP2
0	1.19925	0.937	0.32	0	CTB2	CCDC186
0	1.19855	0.997	0.783	0	CTB2	DDX5
0	1.19767	0.503	0.1	0	CTB2	TENT5B
0	1.19752	0.913	0.287	0	CTB2	ACSL3
0	1.19631	0.928	0.325	0	CTB2	PDCD7
0	1.19523	0.921	0.354	0	CTB2	NEU1
0	1.1931	0.965	0.413	0	CTB2	MYLIP
0	1.19278	0.551	0.082	0	CTB2	NFIB
0	1.19253	0.833	0.221	0	CTB2	ETNK1
0	1.19173	0.734	0.172	0	CTB2	SIRT1
0	1.18936	0.846	0.303	0	CTB2	IER3
0	1.18845	0.729	0.205	0	CTB2	LYPD3
0	1.18682	0.989	0.53	0	CTB2	ITIH5
0	1.1855	0.858	0.236	0	CTB2	BOD1L1
0	1.18308	0.707	0.164	0	CTB2	NPC1
0	1.18277	0.98	0.439	0	CTB2	TCAF1
0	1.17853	0.906	0.255	0	CTB2	GLG1
0	1.17643	0.895	0.317	0	CTB2	C6orf62
0	1.17377	0.731	0.171	0	CTB2	MEPCE
0	1.16742	0.903	0.253	0	CTB2	MXD1
0	1.16616	0.55	0.162	0	CTB2	DSEL
0	1.16385	0.955	0.547	0	CTB2	PLIN2
0	1.1614	0.916	0.305	0	CTB2	PPFIBP1
0	1.16118	0.853	0.2	0	CTB2	DSC3
0	1.16018	0.982	0.497	0	CTB2	GATA3
0	1.15814	0.933	0.493	0	CTB2	HMOX1
0	1.1569	0.975	0.514	0	CTB2	STK17A
0	1.1568	0.978	0.399	0	CTB2	MYH10
0	1.15679	0.988	0.467	0	CTB2	NUFIP2
0	1.15613	0.974	0.448	0	CTB2	SIAH1
0	1.15414	0.918	0.249	0	CTB2	NRP1
0	1.15077	0.955	0.302	0	CTB2	SEMA6A
0	1.15033	0.992	0.658	0	CTB2	PNRC1
0	1.14976	0.818	0.236	0	CTB2	PLEKHF2
0	1.148	0.77	0.177	0	CTB2	SEL1L3
0	1.14601	0.957	0.354	0	CTB2	ATP2B1
0	1.14587	0.714	0.175	0	CTB2	KAT6B
0	1.14582	0.735	0.194	0	CTB2	EPB41L5
0	1.14577	0.542	0.1	0	CTB2	AC091271.1
0	1.14462	0.612	0.171	0	CTB2	LMCD1
0	1.14408	0.967	0.602	0	CTB2	MRPS6
0	1.13835	0.673	0.148	0	CTB2	MPP5
0	1.13768	0.717	0.153	0	CTB2	CDKL5
0	1.13742	0.994	0.546	0	CTB2	PEG3
0	1.13441	0.954	0.329	0	CTB2	TACC1
0	1.13358	0.746	0.181	0	CTB2	ERN1
0	1.13347	0.94	0.335	0	CTB2	PNN
0	1.1333	0.836	0.233	0	CTB2	AMOTL2
0	1.13079	0.908	0.282	0	CTB2	CHD1
0	1.12981	0.96	0.397	0	CTB2	DSC2
0	1.12864	0.56	0.109	0	CTB2	AL135925.1
0	1.12709	0.783	0.202	0	CTB2	BDP1
0	1.12707	0.806	0.245	0	CTB2	ATF7IP2
0	1.12608	0.805	0.226	0	CTB2	CTR9
0	1.12588	0.567	0.094	0	CTB2	PLXNB1
0	1.12516	0.753	0.256	0	CTB2	MSMO1
0	1.1241	0.521	0.096	0	CTB2	PPP1R9A
0	1.12404	0.585	0.125	0	CTB2	IFFO2
0	1.1237	0.825	0.221	0	CTB2	NKTR
0	1.12275	0.969	0.335	0	CTB2	GOLGA4
0	1.12168	0.926	0.292	0	CTB2	ARID4B
0	1.12038	0.674	0.165	0	CTB2	TRIB1
0	1.11811	0.992	0.707	0	CTB2	SPINT1
0	1.11612	0.922	0.363	0	CTB2	CHORDC1
0	1.11538	0.995	0.777	0	CTB2	HSPD1
0	1.11532	0.743	0.141	0	CTB2	RNF43
0	1.11295	0.851	0.294	0	CTB2	UBE2D1
0	1.11104	0.774	0.205	0	CTB2	PHACTR4
0	1.11089	0.943	0.363	0	CTB2	SLC1A5
0	1.11046	0.619	0.101	0	CTB2	RNF128
0	1.10695	0.976	0.504	0	CTB2	DUSP5
0	1.10417	0.721	0.223	0	CTB2	MARCKSL1
0	1.10196	0.55	0.115	0	CTB2	BCL6
0	1.10102	0.863	0.25	0	CTB2	ATRX
0	1.10083	0.587	0.117	0	CTB2	CSRNP2
0	1.10081	0.975	0.392	0	CTB2	NCOA3
0	1.09955	0.536	0.114	0	CTB2	ZNF335
0	1.09789	0.753	0.232	0	CTB2	KATNA1
0	1.0973	0.817	0.229	0	CTB2	SESN2
0	1.09682	0.933	0.313	0	CTB2	YTHDC1
0	1.09642	0.74	0.24	0	CTB2	SPESP1
0	1.09525	0.853	0.22	0	CTB2	PTPN14
0	1.09517	0.503	0.096	0	CTB2	PPP1R13B
0	1.09127	0.809	0.227	0	CTB2	SPTY2D1
0	1.09126	0.62	0.176	0	CTB2	BAMBI
0	1.09024	0.69	0.243	0	CTB2	KLF2
0	1.08808	0.656	0.149	0	CTB2	POM121C
0	1.08579	0.998	0.911	0	CTB2	JUND
0	1.08274	0.606	0.156	0	CTB2	ITPKC
0	1.08242	0.903	0.247	0	CTB2	METTL7A
0	1.08095	0.833	0.183	0	CTB2	SLC19A2
0	1.08071	0.898	0.251	0	CTB2	AFF4
0	1.07983	0.816	0.188	0	CTB2	TMEM245
0	1.07964	0.971	0.53	0	CTB2	SNHG5
0	1.07935	0.606	0.123	0	CTB2	MT-ND6
0	1.07884	0.816	0.229	0	CTB2	SUN1
0	1.07775	0.896	0.277	0	CTB2	UVRAG
0	1.07617	0.935	0.276	0	CTB2	AKAP13
0	1.07451	0.738	0.189	0	CTB2	OFD1
0	1.07254	0.804	0.225	0	CTB2	DLG1
0	1.07105	0.882	0.27	0	CTB2	ZNF451
0	1.07095	0.736	0.184	0	CTB2	RNF103
0	1.07067	0.722	0.245	0	CTB2	CLU
0	1.07032	0.813	0.219	0	CTB2	LATS2
0	1.06986	0.527	0.098	0	CTB2	CMYA5
0	1.06985	0.871	0.28	0	CTB2	VCL
0	1.06978	0.886	0.278	0	CTB2	ZC3H13
0	1.06936	0.585	0.131	0	CTB2	EFNB2
0	1.06867	0.636	0.124	0	CTB2	ADGRA3
0	1.06788	0.63	0.137	0	CTB2	CEP152
0	1.06477	0.673	0.156	0	CTB2	ENC1
0	1.06282	0.545	0.12	0	CTB2	ELOVL4
0	1.06019	0.731	0.199	0	CTB2	CYP51A1
0	1.05868	0.627	0.129	0	CTB2	ABHD17B
0	1.05868	0.56	0.111	0	CTB2	NPHP3
0	1.05738	0.808	0.227	0	CTB2	TUG1
0	1.05527	0.939	0.403	0	CTB2	L1TD1
0	1.05489	0.826	0.262	0	CTB2	DEDD2
0	1.05409	0.936	0.282	0	CTB2	NFAT5
0	1.05336	0.997	0.915	0	CTB2	UBC
0	1.05234	0.66	0.147	0	CTB2	ZNF354B
0	1.05133	0.788	0.157	0	CTB2	MYORG
0	1.05096	0.984	0.505	0	CTB2	NUDT4
0	1.04976	0.692	0.135	0	CTB2	TP63
0	1.04652	0.52	0.093	0	CTB2	RIPK4
0	1.04626	0.952	0.347	0	CTB2	AAK1
0	1.04624	0.928	0.219	0	CTB2	TACC2
0	1.04562	0.909	0.342	0	CTB2	SRSF6
0	1.04481	0.796	0.187	0	CTB2	GJA1
0	1.04398	0.756	0.206	0	CTB2	CBWD5
0	1.04316	0.762	0.205	0	CTB2	LNX1
0	1.04276	0.875	0.254	0	CTB2	ARHGAP21
0	1.04102	0.886	0.271	0	CTB2	BPTF
0	1.0406	0.876	0.26	0	CTB2	KANK4
0	1.0385	0.91	0.34	0	CTB2	KLF10
0	1.03834	0.894	0.263	0	CTB2	LGR4
0	1.03821	0.882	0.236	0	CTB2	CDK6
0	1.0362	0.61	0.143	0	CTB2	JADE1
0	1.03236	0.533	0.096	0	CTB2	VPS13A
0	1.03186	0.916	0.319	0	CTB2	SLK
0	1.03159	0.878	0.267	0	CTB2	USP53
0	1.03146	0.983	0.469	0	CTB2	ADGRG1
0	1.03142	0.536	0.101	0	CTB2	MAGI3
0	1.03046	0.674	0.184	0	CTB2	ZNF468
0	1.0304	0.601	0.135	0	CTB2	OTUD7B
0	1.02892	0.898	0.259	0	CTB2	DOCK8
0	1.02782	0.826	0.228	0	CTB2	EPC1
0	1.02727	0.86	0.337	0	CTB2	HSPA2
0	1.02406	0.963	0.414	0	CTB2	RBM25
0	1.02175	0.752	0.178	0	CTB2	LMO7
0	1.0215	0.993	0.638	0	CTB2	EFEMP1
0	1.02129	0.87	0.289	0	CTB2	CDC42EP3
0	1.02105	0.6	0.115	0	CTB2	SLC22A23
0	1.01707	0.778	0.206	0	CTB2	MYCL
0	1.01639	0.807	0.229	0	CTB2	MAFG
0	1.01481	0.931	0.282	0	CTB2	TBX3
0	1.01352	0.817	0.231	0	CTB2	HPS5
0	1.01181	0.886	0.275	0	CTB2	SUCO
0	1.01154	0.72	0.226	0	CTB2	KCTD5
0	1.00953	0.993	0.613	0	CTB2	RBM39
0	1.00611	0.919	0.322	0	CTB2	WLS
0	1.00572	0.874	0.319	0	CTB2	BAIAP2
0	1.00458	0.543	0.106	0	CTB2	RBMS3
0	1.00448	0.993	0.651	0	CTB2	APLP2
0	1.00408	0.883	0.294	0	CTB2	CDKN1A
0	1.00319	0.503	0.11	0	CTB2	CRYBG3
0	1.00162	0.928	0.315	0	CTB2	CADM1
0	1.0015	0.761	0.203	0	CTB2	DAAM1
0	0.999072	0.762	0.199	0	CTB2	C16orf72
0	0.997391	0.583	0.133	0	CTB2	LIPG
0	0.995667	0.684	0.182	0	CTB2	MYO6
0	0.995441	0.627	0.146	0	CTB2	RHPN2
0	0.994729	0.833	0.216	0	CTB2	ADRB1
0	0.994686	0.83	0.252	0	CTB2	SLC16A1
0	0.994246	0.552	0.093	0	CTB2	KCNK5
0	0.993146	0.845	0.278	0	CTB2	CDC42EP4
0	0.992981	0.926	0.404	0	CTB2	CBX4
0	0.991452	0.963	0.412	0	CTB2	C1GALT1
0	0.991439	0.909	0.267	0	CTB2	ARIH1
0	0.991222	0.958	0.489	0	CTB2	CAVIN1
0	0.990539	0.686	0.168	0	CTB2	NR1D2
0	0.990182	0.867	0.275	0	CTB2	ADD3
0	0.988413	0.874	0.273	0	CTB2	ZBTB10
0	0.983784	0.664	0.196	0	CTB2	GPR87
0	0.980902	0.976	0.592	0	CTB2	CALD1
0	0.980356	0.899	0.331	0	CTB2	CASP3
0	0.979607	0.817	0.233	0	CTB2	TGFBR1
0	0.978393	0.934	0.331	0	CTB2	NRK
0	0.978282	0.98	0.489	0	CTB2	NFE2L3
0	0.976844	0.739	0.195	0	CTB2	N4BP2
0	0.976508	0.952	0.358	0	CTB2	SMARCA2
0	0.976274	0.918	0.328	0	CTB2	PNISR
0	0.97566	0.625	0.142	0	CTB2	ARHGAP32
0	0.975067	0.834	0.233	0	CTB2	SLC6A4
0	0.974266	0.776	0.231	0	CTB2	FRAT2
0	0.97378	0.815	0.224	0	CTB2	IGF1R
0	0.973777	0.754	0.202	0	CTB2	AHI1
0	0.972986	0.976	0.464	0	CTB2	EIF3A
0	0.971058	0.966	0.599	0	CTB2	EIF1B
0	0.966788	0.653	0.177	0	CTB2	FKBP14
0	0.965545	0.776	0.213	0	CTB2	SAV1
0	0.964756	0.708	0.178	0	CTB2	PSME4
0	0.964282	0.975	0.451	0	CTB2	HSPB8
0	0.963861	0.678	0.182	0	CTB2	TOPORS
0	0.963797	0.989	0.673	0	CTB2	MAP1LC3B
0	0.963732	0.931	0.341	0	CTB2	DPP4
0	0.963645	0.753	0.182	0	CTB2	CDS1
0	0.962513	0.917	0.422	0	CTB2	SUGT1
0	0.961815	0.523	0.11	0	CTB2	ZC3H12A
0	0.960494	0.567	0.122	0	CTB2	ATG2A
0	0.960299	0.624	0.148	0	CTB2	ZNF440
0	0.959818	0.699	0.168	0	CTB2	PLEC
0	0.959618	0.993	0.605	0	CTB2	SLC2A1
0	0.959526	0.651	0.155	0	CTB2	CENPC
0	0.959112	0.516	0.082	0	CTB2	ATP7B
0	0.956806	0.848	0.244	0	CTB2	SLC12A9
0	0.956562	0.958	0.385	0	CTB2	ARGLU1
0	0.952063	0.837	0.273	0	CTB2	ARL15
0	0.95197	0.882	0.497	0	CTB2	C15orf48
0	0.951791	0.998	0.906	0	CTB2	HSP90AB1
0	0.951695	0.973	0.399	0	CTB2	RRBP1
0	0.951403	0.985	0.445	0	CTB2	CRIM1
0	0.951149	0.988	0.523	0	CTB2	NFKBIA
0	0.949969	0.945	0.33	0	CTB2	LARGE2
0	0.949293	0.523	0.092	0	CTB2	FGFR2
0	0.949008	0.889	0.278	0	CTB2	ANKRD11
0	0.9471	0.961	0.373	0	CTB2	RAB11FIP1
0	0.946359	0.97	0.423	0	CTB2	XBP1
0	0.946002	0.725	0.198	0	CTB2	ZRANB1
0	0.944803	0.712	0.17	0	CTB2	MT-ATP8
0	0.943592	0.708	0.173	0	CTB2	MTR
0	0.943195	0.937	0.339	0	CTB2	NR2F2
0	0.942415	0.9	0.291	0	CTB2	EXTL2
0	0.941679	0.888	0.317	0	CTB2	CSNK1E
0	0.941572	0.633	0.143	0	CTB2	SRGAP1
0	0.940679	0.665	0.159	0	CTB2	TNRC18
0	0.939381	0.913	0.32	0	CTB2	ELF1
0	0.93891	0.828	0.227	0	CTB2	FAM184A
0	0.938867	0.528	0.132	0	CTB2	PTPRM
0	0.938462	0.686	0.173	0	CTB2	WWC1
0	0.937579	0.826	0.23	0	CTB2	NFKBIZ
0	0.937338	0.867	0.257	0	CTB2	GANAB
0	0.937327	0.852	0.293	0	CTB2	IRF1
0	0.936158	0.956	0.419	0	CTB2	TPST2
0	0.934181	0.829	0.212	0	CTB2	AC020916.1
0	0.931594	0.619	0.156	0	CTB2	ZNF281
0	0.930433	0.798	0.227	0	CTB2	ZNF131
0	0.930165	0.782	0.236	0	CTB2	RDH10
0	0.930096	0.643	0.198	0	CTB2	GBP1
0	0.928348	0.874	0.318	0	CTB2	IRF6
0	0.928339	0.753	0.198	0	CTB2	MMP15
0	0.925187	0.634	0.173	0	CTB2	NKRF
0	0.924336	0.663	0.153	0	CTB2	RNF138
0	0.923944	0.873	0.262	0	CTB2	TUT4
0	0.923258	0.818	0.239	0	CTB2	PCYOX1
0	0.922877	0.524	0.115	0	CTB2	GPR37
0	0.92145	0.863	0.29	0	CTB2	TJP1
0	0.921204	0.895	0.272	0	CTB2	PBX1
0	0.920471	0.75	0.193	0	CTB2	ARID1B
0	0.916802	0.531	0.121	0	CTB2	FAM83B
0	0.916325	0.726	0.179	0	CTB2	DENND4C
0	0.915354	0.647	0.159	0	CTB2	NCKAP5L
0	0.915129	0.992	0.639	0	CTB2	CD55
0	0.91461	0.77	0.187	0	CTB2	RAPGEF2
0	0.913658	0.645	0.16	0	CTB2	KIDINS220
0	0.913617	0.631	0.135	0	CTB2	FZD5
0	0.912875	0.777	0.215	0	CTB2	PHIP
0	0.912694	0.721	0.158	0	CTB2	EXPH5
0	0.912333	0.955	0.395	0	CTB2	CCDC47
0	0.912004	0.587	0.14	0	CTB2	PTPRK
0	0.911942	0.64	0.176	0	CTB2	AL158206.1
0	0.911777	0.962	0.394	0	CTB2	DAG1
0	0.911713	0.952	0.32	0	CTB2	IQGAP1
0	0.911289	0.888	0.313	0	CTB2	KDSR
0	0.910857	0.933	0.355	0	CTB2	ASPH
0	0.910431	0.986	0.586	0	CTB2	ARL6IP1
0	0.909961	0.9	0.338	0	CTB2	HBP1
0	0.909916	0.713	0.193	0	CTB2	RNF19A
0	0.90885	0.855	0.28	0	CTB2	CCAR1
0	0.908707	0.566	0.141	0	CTB2	ZCCHC8
0	0.907463	0.717	0.187	0	CTB2	SPEN
0	0.907449	0.62	0.125	0	CTB2	PRAG1
0	0.907343	0.955	0.559	0	CTB2	MANF
0	0.906382	0.624	0.148	0	CTB2	HIST2H2BE
0	0.905335	0.978	0.657	0	CTB2	SELENOK
0	0.904996	0.757	0.225	0	CTB2	TRIM24
0	0.904966	0.812	0.247	0	CTB2	TRIP11
0	0.904396	0.867	0.345	0	CTB2	EIF4E
0	0.902766	0.688	0.176	0	CTB2	SLC1A3
0	0.901899	0.775	0.271	0	CTB2	GLA
0	0.901408	0.836	0.256	0	CTB2	RSF1
0	0.898781	0.945	0.38	0	CTB2	TPR
0	0.898243	0.895	0.438	0	CTB2	JUNB
0	0.89656	0.657	0.13	0	CTB2	SEMA3F
0	0.896244	0.643	0.153	0	CTB2	ZBTB11
0	0.896004	0.987	0.658	0	CTB2	SRSF2
0	0.89547	0.858	0.307	0	CTB2	MAP7D1
0	0.894825	0.93	0.334	0	CTB2	NET1
0	0.894727	0.702	0.186	0	CTB2	MOAP1
0	0.894459	0.642	0.156	0	CTB2	COBL
0	0.893916	0.741	0.201	0	CTB2	SMG1
0	0.893817	0.607	0.156	0	CTB2	FBXO33
0	0.893387	0.953	0.426	0	CTB2	LSR
0	0.893088	0.617	0.141	0	CTB2	EAF2
0	0.893051	0.727	0.206	0	CTB2	ZBTB7A
0	0.892262	0.826	0.258	0	CTB2	NBEAL1
0	0.889831	0.924	0.309	0	CTB2	FAM13A
0	0.888227	0.968	0.392	0	CTB2	LIMA1
0	0.888101	0.895	0.301	0	CTB2	NEDD9
0	0.887763	0.826	0.254	0	CTB2	FNBP4
0	0.886614	0.886	0.284	0	CTB2	TRIM33
0	0.886464	0.925	0.347	0	CTB2	BCLAF1
0	0.886227	0.523	0.125	0	CTB2	ARHGAP27
0	0.886208	0.655	0.163	0	CTB2	MTUS1
0	0.885909	0.848	0.256	0	CTB2	PKN2
0	0.885157	0.819	0.234	0	CTB2	ANKRD12
0	0.884713	0.759	0.233	0	CTB2	ERBB3
0	0.884274	0.963	0.384	0	CTB2	KTN1
0	0.88415	0.627	0.129	0	CTB2	GCNT4
0	0.883332	0.988	0.719	0	CTB2	CEBPD
0	0.879325	0.815	0.245	0	CTB2	BRWD1
0	0.879106	0.953	0.392	0	CTB2	ERRFI1
0	0.878296	0.805	0.229	0	CTB2	GLI3
0	0.877957	0.526	0.101	0	CTB2	P3H2
0	0.877935	0.572	0.161	0	CTB2	SNAI1
0	0.877606	0.999	0.932	0	CTB2	H3F3B
0	0.876722	0.686	0.183	0	CTB2	TBC1D9
0	0.87559	0.791	0.225	0	CTB2	ASXL1
0	0.875233	0.83	0.257	0	CTB2	MINDY2
0	0.874874	0.898	0.34	0	CTB2	PCOLCE2
0	0.874303	0.989	0.753	0	CTB2	ZFAS1
0	0.873444	0.743	0.164	0	CTB2	MYO7A
0	0.873164	0.985	0.537	0	CTB2	HNRNPU
0	0.872745	0.607	0.154	0	CTB2	KIAA1191
0	0.871459	0.921	0.348	0	CTB2	SLC25A36
0	0.870882	0.86	0.279	0	CTB2	CHD4
0	0.870211	0.946	0.464	0	CTB2	CEBPA
0	0.869526	0.922	0.363	0	CTB2	WEE1
0	0.868968	0.512	0.117	0	CTB2	CYLD
0	0.868575	0.825	0.247	0	CTB2	PRDM2
0	0.868541	0.914	0.336	0	CTB2	KPNA4
0	0.866398	0.967	0.51	0	CTB2	PNRC2
0	0.865986	0.803	0.229	0	CTB2	HELZ
0	0.865244	0.941	0.423	0	CTB2	DNAJB9
0	0.865016	0.754	0.197	0	CTB2	ARHGAP5
0	0.864704	0.793	0.261	0	CTB2	NEMF
0	0.864463	0.991	0.688	0	CTB2	SRSF5
0	0.864229	0.559	0.104	0	CTB2	STEAP3
0	0.864017	0.609	0.143	0	CTB2	SPTBN1
0	0.863288	0.54	0.124	0	CTB2	ACAD11
0	0.863259	0.807	0.286	0	CTB2	UAP1
0	0.86281	0.83	0.235	0	CTB2	NIPBL
0	0.862285	0.933	0.335	0	CTB2	PUM1
0	0.861882	0.913	0.405	0	CTB2	BUD23
0	0.861284	0.834	0.265	0	CTB2	USP25
0	0.860966	0.754	0.186	0	CTB2	MAP7D2
0	0.859934	0.521	0.126	0	CTB2	KHDC4
0	0.859261	0.979	0.493	0	CTB2	COLEC12
0	0.858781	0.708	0.247	0	CTB2	ATF5
0	0.857858	0.728	0.21	0	CTB2	TCERG1
0	0.857144	0.859	0.272	0	CTB2	RP2
0	0.854551	0.817	0.239	0	CTB2	NF1
0	0.854428	0.888	0.315	0	CTB2	FNBP1L
0	0.853086	0.991	0.698	0	CTB2	EIF5
0	0.852844	0.659	0.165	0	CTB2	GLCCI1
0	0.851593	0.541	0.119	0	CTB2	APTR
0	0.85105	0.908	0.281	0	CTB2	ITGB5
0	0.850902	0.959	0.436	0	CTB2	BBX
0	0.849601	0.933	0.329	0	CTB2	PLPP3
0	0.849287	0.769	0.267	0	CTB2	PRRG4
0	0.848761	0.529	0.126	0	CTB2	KDM3A
0	0.848677	0.674	0.167	0	CTB2	DUSP6
0	0.848481	0.865	0.295	0	CTB2	ATP1A1
0	0.847226	0.551	0.121	0	CTB2	BCL2L11
0	0.847032	0.634	0.196	0	CTB2	SLC25A33
0	0.846832	0.858	0.246	0	CTB2	ATP13A3
0	0.844833	0.749	0.193	0	CTB2	LPP
0	0.842722	0.849	0.259	0	CTB2	DIAPH2
0	0.842638	0.581	0.134	0	CTB2	ZMYM5
0	0.842517	0.974	0.595	0	CTB2	VWA1
0	0.841743	0.651	0.17	0	CTB2	AHR
0	0.840861	0.765	0.216	0	CTB2	SAFB2
0	0.840847	0.717	0.186	0	CTB2	PDZD2
0	0.840167	0.818	0.252	0	CTB2	ANO6
0	0.840052	0.877	0.318	0	CTB2	MARCH7
0	0.839624	0.671	0.145	0	CTB2	SLC19A3
0	0.839261	0.623	0.127	0	CTB2	ATG9B
0	0.838461	0.702	0.185	0	CTB2	EMC1
0	0.837724	0.967	0.402	0	CTB2	CSF3R
0	0.837449	0.913	0.34	0	CTB2	SCAF11
0	0.835706	0.888	0.288	0	CTB2	PPP1R12A
0	0.835688	0.991	0.718	0	CTB2	SQSTM1
0	0.835243	0.862	0.288	0	CTB2	PARD6B
0	0.833762	0.989	0.592	0	CTB2	ZFP36L1
0	0.833751	0.845	0.271	0	CTB2	DOCK9
0	0.83281	0.688	0.166	0	CTB2	BCL2
0	0.832337	0.79	0.196	0	CTB2	MACF1
0	0.832028	0.948	0.415	0	CTB2	PISD
0	0.831718	0.681	0.167	0	CTB2	TFE3
0	0.831447	0.854	0.279	0	CTB2	IARS2
0	0.830775	0.657	0.172	0	CTB2	INO80
0	0.828679	0.78	0.216	0	CTB2	ZFHX3
0	0.82847	0.955	0.469	0	CTB2	OAT
0	0.828404	0.989	0.688	0	CTB2	EIF4A2
0	0.828077	0.751	0.208	0	CTB2	C9orf72
0	0.827523	0.706	0.189	0	CTB2	MIA3
0	0.827138	0.883	0.334	0	CTB2	MAP3K13
0	0.826966	0.608	0.147	0	CTB2	VPS13C
0	0.826621	0.728	0.199	0	CTB2	GXYLT1
0	0.826492	0.763	0.229	0	CTB2	CDK12
0	0.824678	0.693	0.18	0	CTB2	SMURF2
0	0.824514	0.834	0.223	0	CTB2	SLC19A1
0	0.823146	0.725	0.179	0	CTB2	TMEM150C
0	0.823025	0.642	0.168	0	CTB2	PPM1D
0	0.821766	0.915	0.355	0	CTB2	STOM
0	0.820285	0.741	0.215	0	CTB2	RCL1
0	0.820166	0.636	0.15	0	CTB2	ISL1
0	0.820071	0.61	0.148	0	CTB2	NOCT
0	0.818508	0.949	0.41	0	CTB2	YWHAG
0	0.817854	0.56	0.131	0	CTB2	TYW1
0	0.817748	0.666	0.174	0	CTB2	SPG7
0	0.817729	0.989	0.595	0	CTB2	ATF4
0	0.817125	0.612	0.147	0	CTB2	AHCTF1
0	0.817028	0.596	0.159	0	CTB2	ARID4A
0	0.814347	0.838	0.282	0	CTB2	PRPF38B
0	0.814124	0.563	0.184	0	CTB2	TMEM107
0	0.813782	0.756	0.215	0	CTB2	FOXO3
0	0.812529	0.937	0.363	0	CTB2	SF1
0	0.812503	0.797	0.29	0	CTB2	SECISBP2
0	0.812302	0.985	0.647	0	CTB2	NASP
0	0.811936	0.768	0.225	0	CTB2	SEL1L
0	0.811791	0.815	0.266	0	CTB2	TMEM41B
0	0.811678	0.97	0.499	0	CTB2	EFNA1
0	0.811462	0.747	0.2	0	CTB2	KDM6B
0	0.81093	0.614	0.209	0	CTB2	GPC3
0	0.810662	0.775	0.226	0	CTB2	RB1CC1
0	0.809736	0.653	0.167	0	CTB2	ZFC3H1
0	0.809187	0.793	0.24	0	CTB2	ATXN2
0	0.807821	0.682	0.201	0	CTB2	FYB1
0	0.805823	0.572	0.138	0	CTB2	DPY19L1
0	0.805674	0.993	0.791	0	CTB2	TINAGL1
0	0.805595	0.534	0.127	0	CTB2	MEX3C
0	0.805072	0.838	0.283	0	CTB2	RAD50
0	0.805037	0.578	0.129	0	CTB2	TRIM8
0	0.804182	0.67	0.174	0	CTB2	CYP20A1
0	0.804041	0.693	0.182	0	CTB2	CLN8
0	0.803959	0.96	0.365	0	CTB2	SLC22A11
0	0.803818	0.85	0.267	0	CTB2	RERE
0	0.801925	0.594	0.108	0	CTB2	SLC45A4
0	0.799719	0.634	0.162	0	CTB2	FRYL
0	0.79878	0.975	0.49	0	CTB2	ACTN4
0	0.798183	0.87	0.263	0	CTB2	PPP1R15B
0	0.798107	0.799	0.233	0	CTB2	SLC39A10
0	0.797073	0.891	0.322	0	CTB2	DNAJC3
0	0.795567	0.694	0.191	0	CTB2	SOCS6
0	0.79554	0.975	0.482	0	CTB2	HNRNPH1
0	0.795479	0.715	0.188	0	CTB2	SETD2
0	0.792111	0.995	0.912	0	CTB2	UBB
0	0.791023	0.986	0.591	0	CTB2	YPEL5
0	0.791	0.652	0.191	0	CTB2	C12orf65
0	0.789581	0.888	0.361	0	CTB2	OSER1
0	0.789416	0.87	0.252	0	CTB2	ATP10D
0	0.787706	0.846	0.28	0	CTB2	MAST4
0	0.787568	0.859	0.256	0	CTB2	STS
0	0.78741	0.987	0.58	0	CTB2	CD46
0	0.787366	0.841	0.259	0	CTB2	HOOK3
0	0.786217	0.61	0.152	0	CTB2	SIN3A
0	0.7859	0.562	0.125	0	CTB2	FZD6
0	0.785484	0.743	0.215	0	CTB2	DCP1A
0	0.784701	0.59	0.129	0	CTB2	TMC5
0	0.783857	0.65	0.152	0	CTB2	PIK3IP1
0	0.782529	0.964	0.496	0	CTB2	LINC01578
0	0.782414	0.733	0.203	0	CTB2	TNRC6B
0	0.781289	0.767	0.189	0	CTB2	RASGEF1B
0	0.781108	0.502	0.122	0	CTB2	KLHL21
0	0.780264	0.7	0.211	0	CTB2	ADIPOR2
0	0.780086	0.728	0.172	0	CTB2	PRSS12
0	0.779659	0.889	0.325	0	CTB2	PRPF4B
0	0.779156	0.944	0.416	0	CTB2	TFAP2C
0	0.777482	0.774	0.199	0	CTB2	TFCP2L1
0	0.776634	0.74	0.2	0	CTB2	PHLPP1
0	0.774526	0.836	0.265	0	CTB2	NUP98
0	0.774018	0.73	0.176	0	CTB2	TAF4B
0	0.77343	0.596	0.162	0	CTB2	CREBZF
0	0.773332	0.552	0.128	0	CTB2	PIP5K1B
0	0.773303	0.796	0.233	0	CTB2	ASH1L
0	0.773281	0.913	0.343	0	CTB2	N4BP2L2
0	0.772108	0.959	0.446	0	CTB2	CAMK2G
0	0.770169	0.653	0.175	0	CTB2	KSR1
0	0.769578	0.835	0.247	0	CTB2	EP300
0	0.769329	0.678	0.19	0	CTB2	KIAA0319L
0	0.768669	0.79	0.237	0	CTB2	UFL1
0	0.768472	0.517	0.113	0	CTB2	TMEM168
0	0.767926	0.515	0.121	0	CTB2	KIAA1109
0	0.767405	0.894	0.324	0	CTB2	MKNK2
0	0.767065	0.911	0.321	0	CTB2	CREB3L2
0	0.76663	0.534	0.131	0	CTB2	DUSP16
0	0.766015	0.896	0.323	0	CTB2	SLC38A9
0	0.766005	0.732	0.207	0	CTB2	ARID1A
0	0.765627	0.521	0.109	0	CTB2	CPEB2
0	0.763039	0.923	0.374	0	CTB2	ADM
0	0.762116	0.527	0.148	0	CTB2	ARHGEF5
0	0.760566	0.733	0.233	0	CTB2	CCNG2
0	0.757115	0.914	0.377	0	CTB2	TRAF4
0	0.756797	0.877	0.258	0	CTB2	PIK3C2A
0	0.755635	0.721	0.196	0	CTB2	ICE1
0	0.755201	0.635	0.163	0	CTB2	ATP6V0A1
0	0.754396	0.973	0.467	0	CTB2	BRD4
0	0.753746	0.805	0.261	0	CTB2	PURA
0	0.753226	0.614	0.178	0	CTB2	DLX3
0	0.75169	0.988	0.817	0	CTB2	S100P
0	0.751532	0.93	0.388	0	CTB2	RIOK3
0	0.750972	0.949	0.429	0	CTB2	MSI2
0	0.750503	0.81	0.219	0	CTB2	ESRRG
0	0.750332	0.984	0.648	0	CTB2	SRSF7
0	0.750268	0.991	0.599	0	CTB2	DDX3X
0	0.749976	0.519	0.131	0	CTB2	KMT2A
0	0.747708	0.538	0.143	0	CTB2	ZNF609
0	0.746391	0.923	0.329	0	CTB2	KCNN4
0	0.745918	0.524	0.152	0	CTB2	SOWAHC
0	0.745816	0.999	0.932	0	CTB2	ANXA1
0	0.74514	0.869	0.347	0	CTB2	SERTAD3
0	0.744795	0.817	0.265	0	CTB2	DNAJB14
0	0.74442	0.775	0.227	0	CTB2	ANKRD17
0	0.743693	0.837	0.292	0	CTB2	ZNF326
0	0.743461	0.914	0.351	0	CTB2	PNPLA8
0	0.743438	0.579	0.137	0	CTB2	AHCYL2
0	0.743077	0.528	0.121	0	CTB2	FEM1C
0	0.741935	0.983	0.557	0	CTB2	TOR1AIP2
0	0.741861	0.811	0.241	0	CTB2	CHST11
0	0.740239	0.748	0.244	0	CTB2	FAM43A
0	0.740052	0.501	0.124	0	CTB2	DNAJC6
0	0.739616	0.649	0.181	0	CTB2	CEP350
0	0.738413	0.756	0.231	0	CTB2	HIC2
0	0.737037	0.711	0.201	0	CTB2	RPS6KA5
0	0.736403	0.977	0.458	0	CTB2	PRRC2C
0	0.735529	0.505	0.115	0	CTB2	TMEM41A
0	0.735412	0.75	0.283	0	CTB2	TBPL1
0	0.735249	0.734	0.213	0	CTB2	ZBTB44
0	0.734381	0.975	0.538	0	CTB2	DEGS1
0	0.733701	0.748	0.184	0	CTB2	ARHGAP23
0	0.733003	0.986	0.57	0	CTB2	UBE2H
0	0.732825	0.754	0.2	0	CTB2	SYT7
0	0.732346	0.703	0.187	0	CTB2	CRY1
0	0.732109	0.809	0.226	0	CTB2	DIAPH1
0	0.731643	0.575	0.147	0	CTB2	RBMXL1
0	0.731229	0.924	0.358	0	CTB2	CTNND1
0	0.730826	0.983	0.594	0	CTB2	SERPINF1
0	0.730033	0.837	0.284	0	CTB2	GCC2
0	0.729685	0.992	0.728	0	CTB2	HNRNPDL
0	0.727928	0.702	0.201	0	CTB2	MOGS
0	0.727805	0.959	0.481	0	CTB2	SIAH2
0	0.727582	0.523	0.123	0	CTB2	ZDHHC17
0	0.727361	0.748	0.211	0	CTB2	NANOS1
0	0.727357	0.728	0.226	0	CTB2	SNX13
0	0.725633	0.95	0.395	0	CTB2	MYOF
0	0.7245	0.918	0.444	0	CTB2	CFAP20
0	0.724193	0.679	0.175	0	CTB2	TPRN
0	0.723646	0.6	0.149	0	CTB2	BAZ2B
0	0.722589	0.609	0.166	0	CTB2	SETX
0	0.722001	0.614	0.158	0	CTB2	SLC7A2
0	0.720418	0.646	0.174	0	CTB2	CHD6
0	0.719916	0.846	0.275	0	CTB2	WNK1
0	0.719646	0.855	0.3	0	CTB2	SREK1
0	0.719318	0.661	0.192	0	CTB2	CAMSAP2
0	0.718474	0.64	0.179	0	CTB2	MFSD4B
0	0.718011	0.835	0.292	0	CTB2	ZFX
0	0.715929	0.894	0.354	0	CTB2	MPHOSPH8
0	0.714144	0.739	0.23	0	CTB2	OXR1
0	0.712669	0.624	0.158	0	CTB2	GALNT18
0	0.712653	0.932	0.428	0	CTB2	EHD1
0	0.711958	0.985	0.659	0	CTB2	DNAJB6
0	0.711626	0.788	0.245	0	CTB2	PNPLA2
0	0.711331	0.628	0.148	0	CTB2	RESF1
0	0.710583	0.625	0.157	0	CTB2	OPHN1
0	0.710217	0.786	0.219	0	CTB2	CREBRF
0	0.709666	0.509	0.119	0	CTB2	HECTD4
0	0.709233	0.534	0.133	0	CTB2	CLK4
0	0.708936	0.553	0.142	0	CTB2	CHKA
0	0.707126	0.525	0.11	0	CTB2	SMOC1
0	0.706507	0.902	0.326	0	CTB2	TBL1X
0	0.70619	0.95	0.397	0	CTB2	SLC38A1
0	0.706146	0.846	0.291	0	CTB2	TMEM87A
0	0.705945	0.872	0.384	0	CTB2	HILPDA
0	0.70518	0.954	0.464	0	CTB2	H2AFX
0	0.703372	0.641	0.15	0	CTB2	ATP2B4
0	0.703331	0.697	0.21	0	CTB2	GRHL1
0	0.703269	0.636	0.156	0	CTB2	PRLR
0	0.703129	0.529	0.136	0	CTB2	FJX1
0	0.702461	0.993	0.718	0	CTB2	NCL
0	0.702382	0.811	0.281	0	CTB2	FAM133B
0	0.701842	0.941	0.434	0	CTB2	TMEM8A
0	0.70114	0.744	0.243	0	CTB2	RAP2B
0	0.700976	0.566	0.142	0	CTB2	MMP19
0	0.700618	0.839	0.253	0	CTB2	EPHB4
0	0.699874	0.549	0.167	0	CTB2	BORCS6
0	0.699317	0.902	0.334	0	CTB2	DLG5
0	0.698641	0.601	0.159	0	CTB2	SHB
0	0.698167	0.696	0.178	0	CTB2	CLSTN1
0	0.698004	0.938	0.401	0	CTB2	SWAP70
0	0.69653	0.743	0.216	0	CTB2	RSBN1L
0	0.696451	0.972	0.602	0	CTB2	TCP1
0	0.696321	0.682	0.199	0	CTB2	AMOTL1
0	0.696053	0.988	0.763	0	CTB2	TUBB4B
0	0.695983	0.767	0.234	0	CTB2	PRPF8
0	0.695731	0.942	0.422	0	CTB2	EIF5B
0	0.695253	0.571	0.151	0	CTB2	LNPEP
0	0.694675	0.641	0.184	0	CTB2	ODR4
0	0.694416	0.666	0.187	0	CTB2	ENAH
0	0.694129	0.567	0.155	0	CTB2	B3GALNT2
0	0.693559	0.958	0.414	0	CTB2	BMP7
0	0.693532	0.919	0.366	0	CTB2	CROT
0	0.693398	0.652	0.186	0	CTB2	RNF139
0	0.693245	0.67	0.181	0	CTB2	CCPG1
0	0.693189	0.552	0.136	0	CTB2	DCBLD2
0	0.692753	0.572	0.159	0	CTB2	THAP9-AS1
0	0.692736	0.849	0.286	0	CTB2	IRF2BP2
0	0.692367	0.996	0.735	0	CTB2	EZR
0	0.689106	0.739	0.219	0	CTB2	INPPL1
0	0.688387	0.949	0.413	0	CTB2	RCOR1
0	0.688256	0.881	0.316	0	CTB2	NCSTN
0	0.688177	0.509	0.155	0	CTB2	CBR3-AS1
0	0.686878	0.953	0.441	0	CTB2	PRPF40A
0	0.686767	0.721	0.213	0	CTB2	CDK13
0	0.684385	0.726	0.248	0	CTB2	PLEKHF1
0	0.684271	0.711	0.205	0	CTB2	SERTAD2
0	0.683974	0.78	0.226	0	CTB2	MARCH6
0	0.683888	0.575	0.15	0	CTB2	LINC01128
0	0.683363	0.539	0.147	0	CTB2	FBXO34
0	0.682955	0.781	0.246	0	CTB2	LMBRD1
0	0.682771	0.819	0.278	0	CTB2	NFIL3
0	0.682489	0.826	0.28	0	CTB2	USP8
0	0.682477	0.979	0.499	0	CTB2	SRRM2
0	0.68237	0.855	0.318	0	CTB2	NCK2
0	0.682352	0.756	0.221	0	CTB2	PRNP
0	0.682139	0.542	0.141	0	CTB2	LRBA
0	0.681812	0.615	0.169	0	CTB2	CLEC1A
0	0.68153	0.758	0.219	0	CTB2	BIRC6
0	0.681275	0.512	0.147	0	CTB2	FMN1
0	0.681272	0.786	0.309	0	CTB2	PHAX
0	0.680871	0.897	0.361	0	CTB2	LPCAT3
0	0.680402	0.817	0.238	0	CTB2	MED13
0	0.680033	0.746	0.209	0	CTB2	FRMD6
0	0.67993	0.592	0.143	0	CTB2	IGDCC3
0	0.679655	0.763	0.234	0	CTB2	RBM5
0	0.679147	0.848	0.272	0	CTB2	TRIM29
0	0.679112	0.528	0.116	0	CTB2	PPM1K
0	0.678589	0.521	0.147	0	CTB2	CITED4
0	0.678468	0.943	0.455	0	CTB2	NDFIP2
0	0.678218	0.568	0.158	0	CTB2	HERPUD2
0	0.677948	0.957	0.525	0	CTB2	FDFT1
0	0.677875	0.634	0.188	0	CTB2	TGS1
0	0.677704	0.626	0.172	0	CTB2	RLF
0	0.677062	0.777	0.224	0	CTB2	WDR26
0	0.676828	0.952	0.543	0	CTB2	RPL22L1
0	0.676821	0.679	0.181	0	CTB2	B4GAT1
0	0.676624	0.967	0.438	0	CTB2	MME
0	0.676549	0.763	0.24	0	CTB2	AFDN
0	0.67636	0.693	0.203	0	CTB2	NAV2
0	0.676214	0.744	0.237	0	CTB2	PHF14
0	0.675622	0.735	0.216	0	CTB2	FASN
0	0.674806	0.819	0.256	0	CTB2	ANKHD1
0	0.674716	0.671	0.186	0	CTB2	RBM6
0	0.674177	0.998	0.818	0	CTB2	PEG10
0	0.672718	0.99	0.779	0	CTB2	ARF4
0	0.672296	0.541	0.146	0	CTB2	TAB3
0	0.672219	0.865	0.283	0	CTB2	USP9X
0	0.672107	0.926	0.415	0	CTB2	SERPINH1
0	0.671731	0.83	0.318	0	CTB2	SMARCA1
0	0.671656	0.536	0.135	0	CTB2	TNKS1BP1
0	0.671566	0.647	0.16	0	CTB2	SPTLC3
0	0.669238	0.838	0.281	0	CTB2	USP47
0	0.667868	0.591	0.172	0	CTB2	WHAMM
0	0.667606	0.663	0.186	0	CTB2	TM9SF4
0	0.666597	0.723	0.215	0	CTB2	ERC1
0	0.666548	0.98	0.654	0	CTB2	PNP
0	0.666532	0.736	0.193	0	CTB2	TET2
0	0.666374	0.952	0.365	0	CTB2	RBM47
0	0.666178	0.723	0.214	0	CTB2	TEX10
0	0.665911	0.787	0.254	0	CTB2	ROCK1
0	0.665612	0.775	0.24	0	CTB2	TULP4
0	0.665473	0.899	0.379	0	CTB2	MFAP1
0	0.665228	0.756	0.269	0	CTB2	STX12
0	0.664845	0.591	0.147	0	CTB2	LIFR
0	0.664312	0.726	0.231	0	CTB2	SAMD4B
0	0.6639	0.685	0.176	0	CTB2	ATP6V1B1
0	0.663858	0.782	0.238	0	CTB2	FOXP1
0	0.663666	0.578	0.158	0	CTB2	SYNRG
0	0.663112	0.794	0.282	0	CTB2	GTPBP4
0	0.663015	0.707	0.198	0	CTB2	PI4K2A
0	0.662997	0.792	0.247	0	CTB2	FAR1
0	0.662928	0.976	0.582	0	CTB2	MAGED1
0	0.662259	0.994	0.796	0	CTB2	PERP
0	0.662118	0.572	0.129	0	CTB2	DMD
0	0.661731	0.69	0.189	0	CTB2	SORBS1
0	0.661668	0.886	0.358	0	CTB2	COQ10B
0	0.661528	0.624	0.177	0	CTB2	HSPA13
0	0.661294	0.67	0.191	0	CTB2	PPM1B
0	0.660707	0.585	0.136	0	CTB2	SLC35D1
0	0.660601	0.708	0.23	0	CTB2	STX3
0	0.660353	0.652	0.197	0	CTB2	ZKSCAN1
0	0.659675	0.971	0.488	0	CTB2	TFAP2A
0	0.659316	0.732	0.232	0	CTB2	REST
0	0.65919	0.524	0.13	0	CTB2	HERC2
0	0.658709	0.588	0.142	0	CTB2	SLC7A6
0	0.658175	0.738	0.25	0	CTB2	SCIN
0	0.657926	0.534	0.129	0	CTB2	TMX4
0	0.657208	0.834	0.275	0	CTB2	AMOT
0	0.656675	0.996	0.905	0	CTB2	EIF4A1
0	0.655209	0.741	0.212	0	CTB2	AP1S3
0	0.654836	0.578	0.171	0	CTB2	TBCC
0	0.654717	0.864	0.318	0	CTB2	VGLL4
0	0.654294	0.744	0.218	0	CTB2	USP34
0	0.654012	0.876	0.304	0	CTB2	AGL
0	0.651978	0.963	0.562	0	CTB2	DANCR
0	0.651388	0.989	0.662	0	CTB2	LMO4
0	0.651353	0.636	0.176	0	CTB2	PRRC2A
0	0.651091	0.552	0.155	0	CTB2	TTC17
0	0.650543	0.667	0.151	0	CTB2	ST14
0	0.649851	0.833	0.261	0	CTB2	DSG2
0	0.649254	0.946	0.394	0	CTB2	EML4
0	0.649236	0.857	0.341	0	CTB2	NOP58
0	0.649207	0.905	0.43	0	CTB2	RAB9A
0	0.648805	0.67	0.211	0	CTB2	SLC17A5
0	0.648556	0.598	0.178	0	CTB2	SNHG15
0	0.647577	0.995	0.681	0	CTB2	PABPC1
0	0.647574	0.77	0.252	0	CTB2	FUT8
0	0.647219	0.805	0.292	0	CTB2	SRSF1
0	0.647055	0.79	0.238	0	CTB2	KDM2A
0	0.646267	0.674	0.199	0	CTB2	HSD17B12
0	0.646111	0.938	0.417	0	CTB2	HEXA
0	0.645577	0.732	0.253	0	CTB2	CTSF
0	0.645368	0.773	0.241	0	CTB2	HUWE1
0	0.645346	0.515	0.134	0	CTB2	SEMA4B
0	0.645315	0.659	0.168	0	CTB2	CPD
0	0.644909	0.517	0.139	0	CTB2	YLPM1
0	0.644855	0.588	0.17	0	CTB2	ARHGAP29
0	0.644622	0.89	0.345	0	CTB2	YES1
0	0.644565	0.84	0.345	0	CTB2	SEPHS2
0	0.644443	0.785	0.26	0	CTB2	PDPK1
0	0.643697	0.513	0.124	0	CTB2	XPR1
0	0.642993	0.583	0.151	0	CTB2	CDYL2
0	0.641989	0.631	0.177	0	CTB2	SREBF2
0	0.639843	0.866	0.273	0	CTB2	HECTD1
0	0.639732	0.695	0.204	0	CTB2	BAZ2A
0	0.639385	0.987	0.603	0	CTB2	TOP1
0	0.639254	0.72	0.227	0	CTB2	FBXL12
0	0.639046	0.613	0.187	0	CTB2	SCAPER
0	0.638919	0.501	0.123	0	CTB2	TP53BP2
0	0.638261	0.536	0.142	0	CTB2	RAB3GAP2
0	0.637318	0.93	0.459	0	CTB2	GALNT11
0	0.636794	0.883	0.363	0	CTB2	AOPEP
0	0.636659	0.787	0.249	0	CTB2	BCL9L
0	0.636588	0.576	0.153	0	CTB2	RSBN1
0	0.635165	0.734	0.236	0	CTB2	HOOK2
0	0.634865	0.69	0.211	0	CTB2	CCNK
0	0.634297	0.679	0.188	0	CTB2	ITPR2
0	0.63428	0.696	0.211	0	CTB2	KIAA0355
0	0.63404	0.513	0.117	0	CTB2	HS6ST2
0	0.633979	0.687	0.199	0	CTB2	PTDSS1
0	0.633764	0.65	0.181	0	CTB2	DHCR24
0	0.6337	0.55	0.145	0	CTB2	KIAA2026
0	0.633451	0.867	0.36	0	CTB2	NOP56
0	0.633383	0.678	0.208	0	CTB2	STARD4
0	0.631955	0.886	0.288	0	CTB2	SLC52A1
0	0.631723	0.639	0.19	0	CTB2	B3GNT2
0	0.631566	0.645	0.167	0	CTB2	KIAA1522
0	0.631367	0.735	0.226	0	CTB2	ABI1
0	0.631005	0.6	0.165	0	CTB2	ATXN7
0	0.630367	0.86	0.331	0	CTB2	SIGLEC6
0	0.630328	0.521	0.131	0	CTB2	RAPGEF6
0	0.629954	0.628	0.175	0	CTB2	INSR
0	0.629784	0.582	0.177	0	CTB2	FTX
0	0.629711	0.666	0.218	0	CTB2	DALRD3
0	0.629044	0.71	0.25	0	CTB2	NECTIN2
0	0.628791	0.64	0.186	0	CTB2	MDM4
0	0.628762	0.749	0.229	0	CTB2	ACSF2
0	0.628643	0.814	0.29	0	CTB2	DCAF6
0	0.628541	0.698	0.213	0	CTB2	EZH2
0	0.62833	0.924	0.409	0	CTB2	AKIRIN1
0	0.628284	0.5	0.124	0	CTB2	NR6A1
0	0.626982	0.725	0.211	0	CTB2	CHST12
0	0.626557	0.781	0.26	0	CTB2	ITPRID2
0	0.626021	0.734	0.228	0	CTB2	DEPP1
0	0.625925	0.98	0.591	0	CTB2	BTG3
0	0.625018	0.67	0.207	0	CTB2	ODF2L
0	0.624733	0.595	0.169	0	CTB2	EPC2
0	0.623183	0.932	0.438	0	CTB2	PABPC4
0	0.623143	0.711	0.214	0	CTB2	STRN3
0	0.622628	0.686	0.164	0	CTB2	ABCA1
0	0.620776	0.66	0.187	0	CTB2	SEMA7A
0	0.620253	0.909	0.388	0	CTB2	HACD3
0	0.620095	0.517	0.136	0	CTB2	UBR3
0	0.619771	0.534	0.13	0	CTB2	CMTR1
0	0.619154	0.974	0.538	0	CTB2	SRSF11
0	0.618654	0.643	0.183	0	CTB2	CSPP1
0	0.615756	0.876	0.317	0	CTB2	STT3B
0	0.614727	0.775	0.276	0	CTB2	SLAIN2
0	0.614574	0.6	0.161	0	CTB2	FBRS
0	0.614009	0.839	0.286	0	CTB2	MPP7
0	0.613031	0.562	0.167	0	CTB2	POU2F1
0	0.612108	0.964	0.563	0	CTB2	UBE2S
0	0.611609	0.891	0.346	0	CTB2	SLTM
0	0.610755	0.981	0.553	0	CTB2	SLC43A2
0	0.610702	0.593	0.167	0	CTB2	TRPM7
0	0.6106	0.522	0.145	0	CTB2	KBTBD2
0	0.610322	0.53	0.14	0	CTB2	TMEM30B
0	0.610104	0.504	0.138	0	CTB2	DMXL1
0	0.609973	0.677	0.209	0	CTB2	GRB7
0	0.609844	0.924	0.386	0	CTB2	DHX36
0	0.609394	0.939	0.514	0	CTB2	TNFRSF12A
0	0.608464	0.633	0.211	0	CTB2	TMEM265
0	0.608458	0.62	0.183	0	CTB2	RABGAP1
0	0.608347	0.916	0.359	0	CTB2	LIMK2
0	0.608229	0.658	0.195	0	CTB2	TRAM2
0	0.608079	0.653	0.201	0	CTB2	LTBP3
0	0.607608	0.607	0.169	0	CTB2	TNRC6A
0	0.606051	0.839	0.298	0	CTB2	NCOR1
0	0.605996	0.829	0.275	0	CTB2	INSIG1
0	0.60513	0.883	0.331	0	CTB2	NORAD
0	0.603407	0.875	0.328	0	CTB2	PRKDC
0	0.60243	0.719	0.215	0	CTB2	AGO2
0	0.602413	0.502	0.132	0	CTB2	SNAPC1
0	0.602368	0.591	0.149	0	CTB2	SLC16A12
0	0.602014	0.759	0.323	0	CTB2	SNHG7
0	0.601991	0.964	0.581	0	CTB2	CLDN7
0	0.601669	0.646	0.164	0	CTB2	MANBA
0	0.601623	0.532	0.146	0	CTB2	EDEM3
0	0.601511	0.967	0.518	0	CTB2	CSF2RA
0	0.601308	0.957	0.498	0	CTB2	NFE2L2
0	0.60066	0.678	0.189	0	CTB2	FBXW7
0	0.599981	0.549	0.137	0	CTB2	AASDH
0	0.599962	0.905	0.381	0	CTB2	SLC27A2
0	0.599132	0.977	0.607	0	CTB2	RHOBTB3
0	0.599057	0.691	0.211	0	CTB2	AP1G1
0	0.59804	0.707	0.225	0	CTB2	SLC9A3R1
0	0.597979	0.797	0.272	0	CTB2	GLB1
0	0.597495	0.923	0.423	0	CTB2	PDIA4
0	0.597228	0.559	0.163	0	CTB2	FAM126A
0	0.597225	0.643	0.179	0	CTB2	BCORL1
0	0.597096	0.537	0.164	0	CTB2	RIPK1
0	0.596836	0.506	0.129	0	CTB2	SOGA1
0	0.596099	0.541	0.142	0	CTB2	PHTF2
0	0.595951	0.904	0.372	0	CTB2	PAWR
0	0.59552	0.93	0.492	0	CTB2	PITHD1
0	0.595295	0.838	0.318	0	CTB2	GGNBP2
0	0.594321	0.545	0.132	0	CTB2	KRT80
0	0.59417	0.687	0.204	0	CTB2	STK17B
0	0.593179	0.988	0.729	0	CTB2	LRPAP1
0	0.593092	0.613	0.182	0	CTB2	RBM26
0	0.592408	0.581	0.17	0	CTB2	SYVN1
0	0.592321	0.686	0.198	0	CTB2	KCTD20
0	0.591584	0.724	0.267	0	CTB2	AKT1S1
0	0.591339	0.983	0.564	0	CTB2	DDB1
0	0.591039	0.811	0.269	0	CTB2	PCM1
0	0.590672	0.964	0.571	0	CTB2	MAGED2
0	0.590096	0.512	0.131	0	CTB2	WDFY2
0	0.589191	0.942	0.479	0	CTB2	FUCA1
0	0.588472	0.99	0.693	0	CTB2	GABARAPL1
0	0.58835	0.684	0.219	0	CTB2	FAF2
0	0.588302	0.849	0.324	0	CTB2	ALAS1
0	0.58797	0.904	0.396	0	CTB2	SYAP1
0	0.586973	0.523	0.124	0	CTB2	EPHX1
0	0.586409	0.805	0.269	0	CTB2	GNS
0	0.586405	0.853	0.297	0	CTB2	PHACTR2
0	0.585934	0.558	0.163	0	CTB2	TXLNG
0	0.585887	0.991	0.639	0	CTB2	CTNNB1
0	0.585523	0.579	0.173	0	CTB2	DDI2
0	0.584199	0.702	0.213	0	CTB2	NUP153
0	0.583736	0.775	0.263	0	CTB2	SPPL3
[truncated: 2,916 more rows]

## Sheet: SC subclusters
Table S5-3. Differentially expressed genes in SC subclusters
p_val	avg_log2FC	pct.1	pct.2	p_val_adj	cluster	gene
1.2193e-116	1.98948	0.967	0.536	3.75043e-112	SC1	GPC3
9.24724e-113	2.24662	0.93	0.33	2.84436e-108	SC1	PRLR
6.93235e-106	1.83963	0.982	0.653	2.13232e-101	SC1	FN1
1.66636e-105	1.80448	0.921	0.409	5.12557e-101	SC1	MATN2
2.6971e-104	1.94292	0.929	0.411	8.29601e-100	SC1	ENPP1
5.58773e-100	1.87885	0.957	0.585	1.71873e-95	SC1	FBN1
1.23671e-98	1.99084	0.92	0.362	3.80401e-94	SC1	BNC2
1.44802e-96	2.10653	0.981	0.547	4.45395e-92	SC1	MEG3
1.41062e-95	1.82716	0.862	0.29	4.33893e-91	SC1	CLMP
3.74957e-95	2.25937	0.907	0.381	1.15333e-90	SC1	SERPINE2
2.77846e-93	2.42853	0.799	0.261	8.54626e-89	SC1	KCNMA1
1.70096e-92	1.8991	0.922	0.426	5.23199e-88	SC1	TTC28
1.77396e-92	1.66851	0.923	0.487	5.45651e-88	SC1	COL5A1
1.62948e-91	1.31578	0.972	0.646	5.01213e-87	SC1	COL6A2
1.20078e-90	1.50202	0.962	0.566	3.69347e-86	SC1	CRISPLD2
5.84576e-89	1.64661	0.908	0.445	1.7981e-84	SC1	SPTBN1
4.65151e-88	1.29248	0.981	0.65	1.43076e-83	SC1	COL4A2
9.60614e-88	1.67452	0.974	0.598	2.95475e-83	SC1	PHACTR2
5.298e-85	2.15733	0.83	0.362	1.62961e-80	SC1	ZEB1
5.36887e-85	1.5293	0.961	0.521	1.65141e-80	SC1	PLAGL1
1.03523e-83	1.34366	0.975	0.665	3.18427e-79	SC1	COL6A1
1.54971e-83	2.12851	0.801	0.311	4.76676e-79	SC1	MCC
4.56886e-83	1.98165	0.842	0.312	1.40533e-78	SC1	ZFPM2
3.34964e-82	1.90246	0.885	0.496	1.03032e-77	SC1	SH3D19
7.59288e-81	2.0303	0.828	0.352	2.33549e-76	SC1	COL15A1
8.65956e-80	2.13678	0.803	0.288	2.66359e-75	SC1	LDLRAD4
1.46767e-79	1.55929	0.921	0.464	4.5144e-75	SC1	GLS
6.2823e-79	1.66406	0.93	0.527	1.93237e-74	SC1	EPS8
1.00299e-78	1.91292	0.837	0.345	3.0851e-74	SC1	MEIS2
1.75054e-78	1.3929	0.945	0.551	5.3845e-74	SC1	FBLN1
2.09759e-78	2.17525	0.768	0.241	6.45197e-74	SC1	PTPRT
3.96486e-78	1.8536	0.952	0.477	1.21955e-73	SC1	MEG8
9.02492e-78	1.58172	0.87	0.39	2.77598e-73	SC1	PPFIBP1
9.14225e-78	1.60908	0.932	0.564	2.81207e-73	SC1	FHL1
9.97438e-78	1.78264	0.856	0.39	3.06802e-73	SC1	PACS1
2.38092e-77	1.31692	0.977	0.663	7.32348e-73	SC1	COL4A1
3.50156e-77	1.49911	0.902	0.449	1.07704e-72	SC1	SBF2
3.81214e-77	2.45906	0.702	0.184	1.17258e-72	SC1	SVEP1
1.091e-76	1.8615	0.809	0.297	3.35581e-72	SC1	SLC22A3
1.49764e-76	1.36173	0.974	0.585	4.6066e-72	SC1	PALLD
2.2216e-76	1.34659	0.969	0.752	6.83341e-72	SC1	SPARC
2.38547e-76	1.55126	0.957	0.496	7.33746e-72	SC1	SOX5
2.61792e-76	2.37083	0.797	0.295	8.05245e-72	SC1	AF165147.1
1.05128e-75	2.30313	0.731	0.25	3.23362e-71	SC1	PDGFRA
1.3285e-75	1.41823	0.911	0.491	4.08634e-71	SC1	CTHRC1
2.64147e-75	1.59946	0.908	0.439	8.12491e-71	SC1	AC011287.1
2.39134e-74	1.47356	0.89	0.445	7.35552e-70	SC1	TGFBI
3.14926e-74	1.75024	0.988	0.739	9.6868e-70	SC1	COL1A1
7.36593e-74	1.31904	0.989	0.6	2.26569e-69	SC1	FNDC3B
1.32335e-73	1.4464	0.807	0.312	4.07048e-69	SC1	FBLN2
4.45843e-73	1.33271	0.774	0.271	1.37137e-68	SC1	CREB3L1
6.69153e-73	1.73244	0.82	0.297	2.05825e-68	SC1	IQGAP2
7.03922e-73	1.64017	0.866	0.458	2.16519e-68	SC1	F3
8.6194e-73	1.69093	0.983	0.741	2.65124e-68	SC1	COL3A1
3.33533e-72	1.32957	0.957	0.521	1.02591e-67	SC1	ASAP1
5.71569e-72	1.33878	0.966	0.551	1.75809e-67	SC1	CUX1
7.03599e-72	1.63523	0.816	0.311	2.1642e-67	SC1	GJA1
1.15828e-71	2.03908	0.707	0.248	3.56277e-67	SC1	SH3PXD2B
2.80685e-71	1.81233	0.885	0.432	8.6336e-67	SC1	SETBP1
4.24083e-71	1.61378	0.88	0.479	1.30444e-66	SC1	LMCD1
1.0124e-70	1.45386	0.839	0.375	3.11403e-66	SC1	ADAMTS2
3.39831e-70	1.99282	0.835	0.411	1.04529e-65	SC1	TGFBR1
3.41749e-70	1.92163	0.855	0.409	1.05118e-65	SC1	TGFBR3
4.11449e-70	1.61629	0.849	0.405	1.26558e-65	SC1	APBB2
6.13269e-70	1.46225	0.895	0.42	1.88635e-65	SC1	BACH1
1.63505e-69	1.768	0.744	0.248	5.02927e-65	SC1	MCTP2
7.26094e-69	2.37186	0.681	0.218	2.23339e-64	SC1	LINC01695
4.39917e-68	1.56148	0.877	0.428	1.35314e-63	SC1	ADARB1
9.18848e-68	1.40031	0.902	0.506	2.82629e-63	SC1	COL5A2
1.18455e-67	1.441	0.882	0.487	3.64356e-63	SC1	CCND2
1.21162e-67	1.8071	0.741	0.267	3.72681e-63	SC1	GAS7
3.8096e-67	1.59776	0.837	0.411	1.1718e-62	SC1	PLOD2
1.45662e-66	1.85222	0.665	0.191	4.48043e-62	SC1	GXYLT2
1.52493e-66	1.29344	0.923	0.508	4.69053e-62	SC1	NID1
1.57629e-66	1.79976	0.828	0.39	4.84851e-62	SC1	LAMA2
7.00426e-66	1.37731	0.843	0.434	2.15444e-61	SC1	HTRA1
1.64582e-65	1.53333	0.876	0.43	5.06237e-61	SC1	HGF
2.46945e-65	1.34187	0.915	0.5	7.5958e-61	SC1	RERE
3.08969e-65	1.4945	0.762	0.307	9.50356e-61	SC1	COL16A1
4.85059e-65	1.43979	0.879	0.42	1.49199e-60	SC1	PARD3B
1.11087e-64	1.58417	0.693	0.237	3.41691e-60	SC1	FAP
1.68327e-64	1.58853	0.785	0.354	5.17758e-60	SC1	CREB3L2
2.31585e-64	1.65008	0.914	0.525	7.12333e-60	SC1	IL6ST
5.3521e-64	1.45371	0.864	0.426	1.64625e-59	SC1	MYH10
7.33102e-64	1.3826	0.905	0.504	2.25495e-59	SC1	COL14A1
8.35076e-64	1.97008	0.663	0.212	2.56861e-59	SC1	CLIP4
2.19685e-63	1.69393	0.782	0.35	6.75729e-59	SC1	ANTXR2
2.21786e-63	1.44155	0.902	0.472	6.82191e-59	SC1	ENAH
4.27937e-63	1.57408	0.803	0.318	1.31629e-58	SC1	FMNL2
7.14454e-63	1.73266	0.968	0.731	2.19759e-58	SC1	COL1A2
8.79488e-63	1.39823	0.78	0.305	2.70522e-58	SC1	MMP2
4.7055e-62	1.58902	0.732	0.278	1.44737e-57	SC1	CCDC144A
1.2469e-61	1.46727	0.86	0.422	3.83533e-57	SC1	NAV2
1.34659e-61	1.38728	0.888	0.475	4.14197e-57	SC1	NCOA1
2.91261e-60	1.60709	0.672	0.208	8.95891e-56	SC1	DPP4
2.99745e-60	1.93732	0.762	0.326	9.21986e-56	SC1	KCNQ1OT1
3.45939e-60	1.78768	0.741	0.309	1.06407e-55	SC1	AC083870.1
4.73147e-60	1.25559	0.961	0.534	1.45535e-55	SC1	AKAP13
5.16876e-60	1.30074	0.863	0.432	1.58986e-55	SC1	TNS3
6.94859e-60	1.58592	0.718	0.267	2.13732e-55	SC1	STXBP6
8.86212e-60	1.60686	0.847	0.458	2.7259e-55	SC1	ADAMTS1
1.80122e-59	1.47394	0.855	0.419	5.54037e-55	SC1	PRKCA
2.12061e-59	1.25283	0.918	0.527	6.52279e-55	SC1	PALM2-AKAP2
5.39255e-59	1.87326	0.577	0.127	1.65869e-54	SC1	BMP6
8.39711e-59	1.4462	0.848	0.445	2.58287e-54	SC1	HIPK3
2.99866e-58	1.62968	0.751	0.341	9.22356e-54	SC1	SPON1
1.00019e-57	1.69751	0.734	0.331	3.07649e-53	SC1	ANGPTL1
2.06881e-57	1.50233	0.777	0.354	6.36345e-53	SC1	IGF2BP2
2.1252e-57	1.3512	0.925	0.519	6.5369e-53	SC1	EXT1
4.72987e-57	1.74125	0.774	0.364	1.45486e-52	SC1	SPIDR
4.9707e-57	1.8977	0.613	0.189	1.52894e-52	SC1	ITGA11
6.0551e-57	1.18443	0.845	0.46	1.86249e-52	SC1	RRBP1
6.87586e-57	1.65244	0.749	0.318	2.11495e-52	SC1	CRY1
9.11451e-57	1.10377	0.824	0.426	2.80353e-52	SC1	LRP1
1.8861e-56	2.32842	0.711	0.33	5.80144e-52	SC1	FBN2
3.34071e-56	1.05575	0.85	0.462	1.02757e-51	SC1	SERPINF1
7.24312e-56	1.61336	0.711	0.259	2.22791e-51	SC1	MBNL3
1.20288e-55	1.17006	0.855	0.445	3.69994e-51	SC1	TTC3
1.53718e-55	1.30224	0.787	0.345	4.7282e-51	SC1	NRP2
2.2455e-55	1.54275	0.732	0.32	6.90693e-51	SC1	SCMH1
5.28575e-55	1.31579	0.904	0.597	1.62584e-50	SC1	CCN1
6.61918e-55	1.26466	0.923	0.496	2.03599e-50	SC1	IGFBP3
6.69145e-55	1.24486	0.871	0.502	2.05822e-50	SC1	LIMA1
1.65688e-54	1.69196	0.639	0.189	5.0964e-50	SC1	SLC16A10
1.99784e-54	1.53142	0.813	0.436	6.14517e-50	SC1	LAMB1
2.5867e-54	1.44281	0.806	0.379	7.95642e-50	SC1	SAMD4A
3.07827e-54	1.0256	0.962	0.519	9.46846e-50	SC1	SORBS2
4.54785e-54	1.43668	0.818	0.405	1.39887e-49	SC1	RASAL2
9.31561e-54	1.32227	0.838	0.445	2.86539e-49	SC1	CDC42BPA
1.35783e-53	1.32276	0.803	0.409	4.17656e-49	SC1	TPST1
1.68661e-53	1.07207	0.885	0.451	5.18785e-49	SC1	MAN1A1
3.41317e-53	0.840551	0.981	0.511	1.04986e-48	SC1	PRKG1
3.79559e-53	1.50812	0.846	0.47	1.16749e-48	SC1	ZBTB16
4.85476e-53	2.11418	0.643	0.248	1.49327e-48	SC1	PID1
5.0104e-53	1.82581	0.552	0.144	1.54115e-48	SC1	DPYSL3
5.51086e-53	1.69635	0.682	0.273	1.69509e-48	SC1	FGL2
8.32082e-53	1.30705	0.863	0.464	2.5594e-48	SC1	NFIA
9.34237e-53	1.14467	0.758	0.339	2.87362e-48	SC1	MMP23B
1.00708e-52	1.5457	0.732	0.347	3.09768e-48	SC1	FRS2
1.62417e-52	1.11622	0.879	0.551	4.99579e-48	SC1	FSTL1
1.64585e-52	0.931606	0.948	0.491	5.06246e-48	SC1	RBMS3
2.65696e-52	1.26165	0.835	0.462	8.17254e-48	SC1	TCF4
1.08743e-51	1.48132	0.769	0.356	3.34483e-47	SC1	MLLT3
1.48739e-51	1.1052	0.94	0.528	4.57508e-47	SC1	MED13L
1.96224e-51	1.52634	0.726	0.305	6.03566e-47	SC1	SNX29
2.44562e-51	1.25156	0.666	0.254	7.52247e-47	SC1	FBLN5
7.13128e-51	0.982089	0.877	0.409	2.19351e-46	SC1	PEAK1
7.99039e-51	1.61212	0.811	0.445	2.45776e-46	SC1	THBS1
8.45506e-51	1.14142	0.8	0.396	2.60069e-46	SC1	FGFR1
1.06411e-50	1.3431	0.681	0.282	3.27309e-46	SC1	LOXL1
1.14434e-50	1.41309	0.712	0.295	3.51988e-46	SC1	DOCK5
1.18911e-50	0.990504	0.91	0.549	3.65759e-46	SC1	PMP22
1.20602e-50	1.20793	0.705	0.324	3.7096e-46	SC1	FSTL3
2.53716e-50	1.66796	0.615	0.242	7.80404e-46	SC1	STX2
2.7765e-50	1.50675	0.628	0.214	8.54025e-46	SC1	MSC-AS1
3.12836e-50	1.38983	0.782	0.379	9.62252e-46	SC1	PARD3
3.9138e-50	2.06292	0.572	0.17	1.20385e-45	SC1	LDB2
4.95071e-50	1.53682	0.667	0.259	1.52279e-45	SC1	DAPK1
7.05988e-50	1.1369	0.91	0.481	2.17155e-45	SC1	XIST
7.60926e-50	1.57849	0.68	0.265	2.34053e-45	SC1	PRKD1
9.29998e-50	1.13458	0.86	0.481	2.86058e-45	SC1	MYADM
1.00198e-49	1.60924	0.614	0.206	3.08198e-45	SC1	GRB10
1.6335e-49	1.099	0.856	0.485	5.02449e-45	SC1	GOLGA4
2.09476e-49	1.87909	0.644	0.273	6.44328e-45	SC1	DDAH1
2.21393e-49	1.31104	0.847	0.415	6.80982e-45	SC1	CDH11
3.22261e-49	1.41974	0.713	0.316	9.91244e-45	SC1	DLG1
3.60638e-49	1.12735	0.889	0.475	1.10929e-44	SC1	STAG1
3.79434e-49	1.1738	0.852	0.475	1.1671e-44	SC1	EVI5
6.15935e-49	1.46216	0.743	0.333	1.89455e-44	SC1	FBXL7
9.01696e-49	1.25563	0.795	0.371	2.77353e-44	SC1	ITPR2
1.06785e-48	1.18117	0.904	0.542	3.28461e-44	SC1	RBMS1
1.26979e-48	1.20415	0.846	0.438	3.90574e-44	SC1	EML4
3.56504e-48	1.59363	0.647	0.252	1.09657e-43	SC1	MME
4.73151e-48	1.23821	0.829	0.428	1.45537e-43	SC1	PDZRN3
2.86617e-47	1.27812	0.751	0.39	8.81606e-43	SC1	SEC24D
4.11247e-47	0.900107	0.996	0.873	1.26495e-42	SC1	CALD1
4.11363e-47	1.63363	0.602	0.21	1.26531e-42	SC1	C11orf80
4.81885e-47	1.57051	0.719	0.324	1.48223e-42	SC1	XYLT1
5.35762e-47	1.25654	0.782	0.394	1.64795e-42	SC1	FLNB
5.5283e-47	1.59875	0.583	0.208	1.70045e-42	SC1	MRC2
6.3631e-47	1.30711	0.783	0.396	1.95723e-42	SC1	HELZ
8.82611e-47	1.33977	0.773	0.388	2.71482e-42	SC1	JAZF1
8.83147e-47	1.04173	0.911	0.598	2.71647e-42	SC1	EGFL6
1.08487e-46	0.703959	0.963	0.744	3.33695e-42	SC1	DCN
1.28739e-46	1.33529	0.684	0.267	3.9599e-42	SC1	AGPAT4
3.8777e-46	1.30391	0.692	0.292	1.19274e-41	SC1	BAMBI
4.07474e-46	1.67946	0.615	0.216	1.25335e-41	SC1	ITGBL1
8.17961e-46	1.10651	0.758	0.381	2.51596e-41	SC1	SMC5
1.06059e-45	1.63471	0.59	0.22	3.26228e-41	SC1	ATP11A
1.28072e-45	1.81186	0.77	0.424	3.93936e-41	SC1	SERPINE1
6.09679e-45	1.12557	0.919	0.576	1.87531e-40	SC1	PDLIM5
7.68863e-45	1.622	0.607	0.205	2.36494e-40	SC1	HSD17B2
7.93023e-45	1.20957	0.795	0.462	2.43926e-40	SC1	APP
1.49179e-44	1.19511	0.731	0.367	4.58861e-40	SC1	TNKS
1.81814e-44	1.65578	0.533	0.15	5.59242e-40	SC1	RSPO2
1.98413e-44	1.9898	0.58	0.218	6.10298e-40	SC1	LPAR1
2.9086e-44	1.32337	0.571	0.223	8.94656e-40	SC1	SLC39A13
3.40587e-44	1.56895	0.742	0.362	1.04761e-39	SC1	MAGI1
3.58109e-44	1.24505	0.763	0.388	1.10151e-39	SC1	EHBP1
4.95917e-44	1.44057	0.795	0.436	1.52539e-39	SC1	PLPP3
5.26429e-44	1.53131	0.737	0.362	1.61924e-39	SC1	ADAM12
1.15952e-43	1.19447	0.782	0.386	3.56655e-39	SC1	FYN
1.20498e-43	0.992674	0.897	0.473	3.70639e-39	SC1	FTX
1.86909e-43	1.12502	0.733	0.384	5.74914e-39	SC1	ZNF106
2.34999e-43	1.20612	0.809	0.464	7.22834e-39	SC1	ZBTB20
3.23486e-43	1.17713	0.769	0.403	9.95011e-39	SC1	VGLL4
4.55838e-43	0.901329	0.908	0.504	1.40211e-38	SC1	LAMC1
5.8072e-43	1.09939	0.789	0.384	1.78624e-38	SC1	LINC02109
6.099e-43	1.2255	0.66	0.309	1.87599e-38	SC1	TXNDC5
6.53191e-43	1.27052	0.76	0.4	2.00915e-38	SC1	VGLL3
7.62757e-43	1.1025	0.774	0.392	2.34616e-38	SC1	DNAJC1
8.67383e-43	1.71055	0.612	0.241	2.66798e-38	SC1	ELMO1
1.7788e-42	1.73261	0.583	0.229	5.4714e-38	SC1	HEG1
1.80257e-42	0.977605	0.819	0.422	5.54453e-38	SC1	MAP4K3
2.07715e-42	1.23762	0.878	0.504	6.38911e-38	SC1	EBF1
3.10537e-42	1.03073	0.881	0.532	9.55182e-38	SC1	YAP1
5.03043e-42	1.1252	0.812	0.428	1.54731e-37	SC1	TRIO
7.11236e-42	2.18347	0.556	0.199	2.18769e-37	SC1	KIF26B
7.84163e-42	1.01556	0.895	0.509	2.41201e-37	SC1	MACF1
8.39378e-42	1.91006	0.61	0.271	2.58184e-37	SC1	WDPCP
1.05526e-41	1.56853	0.727	0.403	3.24587e-37	SC1	STK38L
1.57022e-41	0.934897	0.849	0.466	4.82984e-37	SC1	ERC1
1.59216e-41	0.971517	0.84	0.449	4.89732e-37	SC1	ARID1B
2.26841e-41	0.952725	0.764	0.415	6.9774e-37	SC1	CAPN2
4.48618e-41	1.00394	0.893	0.555	1.3799e-36	SC1	ARID5B
6.20861e-41	1.59465	0.571	0.21	1.90971e-36	SC1	MFHAS1
6.98104e-41	1.54566	0.596	0.244	2.1473e-36	SC1	GLI3
9.02354e-41	0.868051	0.734	0.326	2.77555e-36	SC1	CFD
1.04923e-40	0.924461	0.82	0.403	3.22731e-36	SC1	PDE3A
1.83523e-40	1.01375	0.847	0.472	5.64499e-36	SC1	DST
2.43383e-40	1.11443	0.83	0.468	7.48623e-36	SC1	IGF1R
2.8152e-40	1.21029	0.769	0.428	8.65926e-36	SC1	MEIS1
3.02671e-40	1.2122	0.682	0.343	9.30984e-36	SC1	LPGAT1
3.57703e-40	1.53846	0.601	0.235	1.10026e-35	SC1	PAPSS2
3.61761e-40	1.08489	0.697	0.328	1.11274e-35	SC1	SESTD1
3.81624e-40	1.55907	0.606	0.269	1.17384e-35	SC1	KCNE4
4.75716e-40	0.798294	0.918	0.572	1.46325e-35	SC1	AHNAK
6.49641e-40	1.1591	0.784	0.43	1.99823e-35	SC1	DAAM1
7.09455e-40	1.372	0.554	0.206	2.18221e-35	SC1	FMOD
7.14122e-40	1.13917	0.804	0.451	2.19657e-35	SC1	ITSN1
8.40945e-40	0.9861	0.943	0.729	2.58666e-35	SC1	CEBPD
1.08991e-39	0.958109	0.758	0.381	3.35246e-35	SC1	CASK
1.10837e-39	1.10468	0.704	0.348	3.40924e-35	SC1	SH3PXD2A
1.14166e-39	1.04155	0.651	0.277	3.51164e-35	SC1	TMEM176B
1.8508e-39	1.03747	0.79	0.451	5.69287e-35	SC1	ARHGAP5
2.35623e-39	1.31841	0.787	0.422	7.24754e-35	SC1	ARHGAP24
2.4396e-39	1.00783	0.606	0.225	7.50396e-35	SC1	LSP1
2.56267e-39	1.46873	0.673	0.337	7.88252e-35	SC1	EXOC6B
2.80746e-39	1.41566	0.681	0.326	8.63546e-35	SC1	MYOCD
4.03483e-39	1.24618	0.585	0.237	1.24107e-34	SC1	COL8A2
4.36145e-39	1.31624	0.554	0.223	1.34154e-34	SC1	LTBP4
5.04074e-39	1.02619	0.921	0.57	1.55048e-34	SC1	CRIM1
5.54523e-39	1.06013	0.767	0.398	1.70566e-34	SC1	ANTXR1
5.61849e-39	1.07066	0.824	0.46	1.72819e-34	SC1	MBNL2
8.60115e-39	1.37146	0.644	0.282	2.64563e-34	SC1	ACVR2A
9.64824e-39	1.22976	0.701	0.362	2.9677e-34	SC1	PKD2
2.98861e-38	0.699686	0.722	0.328	9.19266e-34	SC1	IL1R1
3.87423e-38	0.864957	0.723	0.348	1.19167e-33	SC1	ELN
3.93805e-38	2.12776	0.51	0.182	1.2113e-33	SC1	GPRC5A
4.86775e-38	0.961641	0.611	0.246	1.49727e-33	SC1	GPNMB
5.2863e-38	0.962847	0.819	0.464	1.62601e-33	SC1	MYOF
7.16841e-38	1.32573	0.773	0.46	2.20493e-33	SC1	PRKAG2
1.24828e-37	1.15162	0.656	0.318	3.83959e-33	SC1	ZMIZ1
1.47307e-37	0.649308	0.786	0.415	4.531e-33	SC1	NNMT
2.08658e-37	1.10829	0.784	0.411	6.41813e-33	SC1	SYNE2
2.25304e-37	1.00268	0.708	0.373	6.93014e-33	SC1	RYK
2.2934e-37	1.67311	0.535	0.208	7.05428e-33	SC1	RGPD1
2.58902e-37	1.87659	0.515	0.18	7.96356e-33	SC1	NFATC2
3.34653e-37	0.969547	0.776	0.424	1.02936e-32	SC1	USP34
4.99952e-37	1.87271	0.514	0.188	1.5378e-32	SC1	LMCD1-AS1
5.27583e-37	0.882329	0.722	0.375	1.62279e-32	SC1	UACA
5.42001e-37	1.24526	0.744	0.403	1.66714e-32	SC1	GBE1
6.42397e-37	1.03347	0.729	0.379	1.97595e-32	SC1	MYO9A
9.99407e-37	0.915503	0.789	0.419	3.07408e-32	SC1	SBSPON
1.0105e-36	1.09022	0.68	0.341	3.10821e-32	SC1	MON2
1.28263e-36	1.59656	0.511	0.189	3.94524e-32	SC1	AFDN
1.60945e-36	0.960118	0.686	0.36	4.95052e-32	SC1	PGM3
1.72281e-36	1.7152	0.591	0.275	5.29919e-32	SC1	PTPRG
1.72494e-36	1.03725	0.841	0.527	5.30574e-32	SC1	UGP2
2.52471e-36	1.70765	0.6	0.28	7.76577e-32	SC1	LTN1
3.09712e-36	1.15046	0.786	0.447	9.52643e-32	SC1	PIK3R1
3.55074e-36	0.761963	0.738	0.375	1.09217e-31	SC1	PITX2
4.45805e-36	0.991303	0.709	0.362	1.37125e-31	SC1	KANSL1
6.07936e-36	1.06051	0.817	0.5	1.86995e-31	SC1	PDLIM3
7.66951e-36	0.820524	0.799	0.47	2.35907e-31	SC1	CD9
8.68676e-36	1.25907	0.673	0.343	2.67196e-31	SC1	SMYD3
8.714e-36	1.31386	0.645	0.316	2.68034e-31	SC1	PRICKLE2
1.00667e-35	1.11466	0.579	0.244	3.09643e-31	SC1	GATA6
1.25505e-35	0.964819	0.707	0.356	3.8604e-31	SC1	MAP4K5
1.28874e-35	1.04916	0.609	0.288	3.96402e-31	SC1	TSPAN9
1.47458e-35	0.909785	0.886	0.562	4.53567e-31	SC1	ACTN1
1.95894e-35	1.21787	0.621	0.271	6.02549e-31	SC1	NR2F1-AS1
2.21857e-35	0.718356	0.894	0.536	6.82411e-31	SC1	MAP4
2.68475e-35	0.781331	0.81	0.485	8.25803e-31	SC1	SERPINH1
2.70323e-35	1.16015	0.633	0.294	8.31486e-31	SC1	UGDH
3.66857e-35	0.987923	0.679	0.343	1.12841e-30	SC1	LTBP2
4.84662e-35	1.01784	0.708	0.36	1.49077e-30	SC1	NCOR2
5.26622e-35	1.04778	0.56	0.237	1.61984e-30	SC1	FSCN1
7.64768e-35	0.567689	0.974	0.604	2.35235e-30	SC1	LPP
8.92424e-35	0.833042	0.831	0.464	2.74501e-30	SC1	ESYT2
9.26764e-35	1.42519	0.635	0.318	2.85063e-30	SC1	NAV1
9.69006e-35	0.783939	0.908	0.549	2.98057e-30	SC1	VCL
1.45299e-34	0.882079	0.801	0.417	4.46926e-30	SC1	SOX6
1.9208e-34	1.03594	0.656	0.331	5.90818e-30	SC1	CBR4
2.06203e-34	0.638542	0.918	0.648	6.34259e-30	SC1	CNN3
2.8742e-34	1.406	0.572	0.261	8.84076e-30	SC1	ROR2
3.93839e-34	0.954606	0.742	0.398	1.21141e-29	SC1	MYO1E
4.44279e-34	1.75556	0.523	0.208	1.36656e-29	SC1	SDK1
6.07183e-34	0.853182	0.766	0.434	1.86764e-29	SC1	SERINC1
7.80193e-34	0.760051	0.932	0.61	2.39979e-29	SC1	WSB1
8.14556e-34	1.17831	0.64	0.299	2.50549e-29	SC1	PTPRK
9.54772e-34	1.53854	0.613	0.305	2.93678e-29	SC1	OGN
9.57573e-34	1.41444	0.527	0.216	2.9454e-29	SC1	LINC02268
1.22577e-33	1.43958	0.527	0.216	3.77034e-29	SC1	RANBP17
1.47568e-33	0.952368	0.703	0.377	4.53906e-29	SC1	TNRC6A
1.74983e-33	0.907232	0.703	0.33	5.3823e-29	SC1	PTGDS
1.85369e-33	1.0138	0.71	0.379	5.70176e-29	SC1	RICTOR
1.88932e-33	0.743907	0.818	0.466	5.81136e-29	SC1	NCOR1
2.03518e-33	1.02674	0.71	0.367	6.26001e-29	SC1	ITCH
2.13549e-33	0.891765	0.739	0.402	6.56856e-29	SC1	AKAP9
2.96054e-33	1.17159	0.65	0.324	9.10633e-29	SC1	ZCCHC7
3.03959e-33	1.03218	0.611	0.295	9.34949e-29	SC1	PTK7
3.38868e-33	0.846948	0.749	0.415	1.04233e-28	SC1	AEBP1
3.98928e-33	0.863269	0.81	0.468	1.22706e-28	SC1	CHD9
4.5412e-33	1.04947	0.718	0.384	1.39683e-28	SC1	CREBBP
7.44474e-33	0.917508	0.729	0.417	2.28993e-28	SC1	GALNT1
7.56354e-33	1.27391	0.594	0.265	2.32647e-28	SC1	HECTD4
8.3591e-33	0.892947	0.715	0.415	2.57118e-28	SC1	OLFML3
9.72457e-33	0.970342	0.785	0.487	2.99118e-28	SC1	GNAI1
1.02231e-32	1.02372	0.943	0.727	3.14451e-28	SC1	FOS
1.2152e-32	1.0718	0.634	0.322	3.73784e-28	SC1	ZMYM4
1.31071e-32	0.993134	0.761	0.432	4.0316e-28	SC1	NFIB
1.71748e-32	1.0521	0.717	0.396	5.28279e-28	SC1	TBL1XR1
1.79528e-32	1.11183	0.656	0.33	5.52211e-28	SC1	GRK5
1.87696e-32	0.931025	0.729	0.405	5.77333e-28	SC1	SRPK2
2.35434e-32	0.921383	0.694	0.358	7.2417e-28	SC1	PAN3
3.32197e-32	0.822258	0.746	0.415	1.0218e-27	SC1	ZNF638
4.4468e-32	0.932242	0.724	0.409	1.36779e-27	SC1	NPEPPS
4.6876e-32	1.36494	0.51	0.201	1.44186e-27	SC1	SYDE2
5.78127e-32	0.850444	0.808	0.472	1.77826e-27	SC1	ASH1L
6.50269e-32	1.37391	0.594	0.299	2.00016e-27	SC1	PPP1R21
6.90578e-32	1.08671	0.666	0.347	2.12415e-27	SC1	BRWD1
8.36393e-32	1.13088	0.544	0.229	2.57266e-27	SC1	BMP1
1.11838e-31	0.912649	0.789	0.447	3.44002e-27	SC1	VPS13B
1.27775e-31	0.709759	0.757	0.419	3.93022e-27	SC1	FLT1
1.59741e-31	1.1913	0.623	0.312	4.91348e-27	SC1	SMURF1
1.74601e-31	1.15224	0.617	0.316	5.37057e-27	SC1	CYP20A1
1.81939e-31	1.24865	0.533	0.22	5.59626e-27	SC1	SH3RF1
1.97591e-31	1.20056	0.661	0.348	6.07771e-27	SC1	MBD5
2.19802e-31	1.12074	0.659	0.333	6.7609e-27	SC1	FAM172A
2.34248e-31	1.19131	0.594	0.288	7.20523e-27	SC1	LIFR
2.38779e-31	1.2492	0.728	0.415	7.3446e-27	SC1	ZFP36L2
2.38994e-31	0.992855	0.674	0.362	7.35122e-27	SC1	LATS2
2.4354e-31	1.0526	0.549	0.237	7.49105e-27	SC1	TMEM176A
2.59664e-31	1.94996	0.581	0.278	7.987e-27	SC1	SLIT2
2.89229e-31	0.938853	0.684	0.364	8.8964e-27	SC1	KIDINS220
3.00629e-31	1.0728	0.651	0.337	9.24704e-27	SC1	PTPN14
3.10961e-31	0.850653	0.821	0.508	9.56486e-27	SC1	TEAD1
3.90301e-31	0.77587	0.816	0.455	1.20053e-26	SC1	KMT2C
4.14875e-31	1.2413	0.58	0.275	1.27611e-26	SC1	CEP112
4.89017e-31	0.784732	0.815	0.479	1.50417e-26	SC1	WNK1
8.8878e-31	1.2239	0.62	0.322	2.7338e-26	SC1	PRELP
1.14638e-30	0.785987	0.703	0.407	3.52616e-26	SC1	DNAJC21
1.19005e-30	0.993873	0.622	0.305	3.66048e-26	SC1	AGO3
1.35738e-30	1.82505	0.501	0.212	4.17516e-26	SC1	CHSY3
1.38722e-30	1.28163	0.616	0.318	4.26696e-26	SC1	CTIF
1.96922e-30	1.17451	0.574	0.273	6.05713e-26	SC1	SPSB1
1.97129e-30	1.2834	0.53	0.239	6.06349e-26	SC1	MAP2K5
2.14838e-30	1.46761	0.564	0.269	6.6082e-26	SC1	MAGI2
2.16213e-30	0.954876	0.575	0.282	6.65049e-26	SC1	CYBRD1
2.33824e-30	0.658368	0.929	0.638	7.19219e-26	SC1	ACTN4
2.48071e-30	1.14761	0.639	0.318	7.63042e-26	SC1	CDKAL1
2.82976e-30	0.700819	0.738	0.436	8.70405e-26	SC1	TMEM263
2.93751e-30	0.65146	0.922	0.589	9.03548e-26	SC1	DDX17
2.98048e-30	0.975953	0.679	0.367	9.16767e-26	SC1	PTPRA
3.15734e-30	0.913712	0.822	0.498	9.71165e-26	SC1	SLC38A2
3.3954e-30	0.713991	0.831	0.477	1.04439e-25	SC1	FOXO3
3.61784e-30	0.905406	0.619	0.333	1.11281e-25	SC1	NFIX
3.93772e-30	0.870626	0.718	0.398	1.2112e-25	SC1	PEG3
4.32679e-30	1.1598	0.609	0.311	1.33088e-25	SC1	SESN1
4.45509e-30	0.708092	0.731	0.432	1.37034e-25	SC1	ATXN10
4.5826e-30	1.63762	0.613	0.335	1.40956e-25	SC1	RORA
5.411e-30	1.1288	0.69	0.373	1.66437e-25	SC1	ABI3BP
5.57621e-30	0.779829	0.726	0.39	1.71519e-25	SC1	ARHGAP21
5.99781e-30	0.762214	0.746	0.42	1.84487e-25	SC1	COPA
6.03857e-30	0.896603	0.639	0.322	1.8574e-25	SC1	ASXL1
6.28205e-30	1.36803	0.505	0.203	1.9323e-25	SC1	ENPP2
6.55875e-30	1.07912	0.627	0.324	2.01741e-25	SC1	NSMCE2
6.62586e-30	1.12499	0.639	0.331	2.03805e-25	SC1	PSME4
7.02694e-30	1.07972	0.782	0.464	2.16142e-25	SC1	MAML2
7.76259e-30	0.888596	0.797	0.439	2.3877e-25	SC1	TCF12
1.00777e-29	1.28723	0.573	0.277	3.09981e-25	SC1	BTBD9
1.02851e-29	1.15995	0.651	0.35	3.16358e-25	SC1	TBL1X
1.03571e-29	1.27182	0.666	0.369	3.18573e-25	SC1	RAI14
1.31252e-29	0.729064	0.831	0.475	4.03718e-25	SC1	NFAT5
1.33029e-29	0.996244	0.698	0.373	4.09184e-25	SC1	EXOC4
1.41583e-29	1.10115	0.69	0.392	4.35496e-25	SC1	SNTB2
1.71386e-29	1.16963	0.549	0.256	5.27165e-25	SC1	DIP2C
2.14778e-29	0.706493	0.917	0.631	6.60634e-25	SC1	ITGB1
2.15065e-29	0.708944	0.808	0.477	6.61518e-25	SC1	N4BP2L2
2.24995e-29	1.35152	0.662	0.348	6.92062e-25	SC1	FOXO1
2.66137e-29	0.731252	0.713	0.407	8.18611e-25	SC1	TRAM1
3.89669e-29	0.742269	0.82	0.494	1.19858e-24	SC1	FUS
4.606e-29	1.06228	0.621	0.32	1.41676e-24	SC1	MYO10
6.34738e-29	0.822027	0.625	0.324	1.95239e-24	SC1	TNPO1
6.51613e-29	0.86065	0.577	0.254	2.0043e-24	SC1	RALGPS2
6.76637e-29	0.843744	0.727	0.426	2.08127e-24	SC1	ASPH
6.95113e-29	0.879627	0.668	0.36	2.1381e-24	SC1	MPDZ
7.87819e-29	1.07102	0.555	0.265	2.42325e-24	SC1	PDZD8
8.38092e-29	0.851147	0.625	0.333	2.57789e-24	SC1	JAM3
9.6317e-29	0.974469	0.644	0.348	2.96261e-24	SC1	WWC2
1.08265e-28	0.88165	0.667	0.362	3.33014e-24	SC1	CLINT1
1.19268e-28	0.679457	0.792	0.456	3.66858e-24	SC1	LAMA4
1.21951e-28	1.01609	0.667	0.371	3.7511e-24	SC1	ITGAV
1.2367e-28	1.10052	0.608	0.312	3.80396e-24	SC1	OSMR
1.38281e-28	0.80861	0.741	0.407	4.25339e-24	SC1	CDK14
1.38824e-28	0.625157	0.674	0.377	4.27009e-24	SC1	PXDC1
1.401e-28	1.01354	0.542	0.252	4.30933e-24	SC1	SOCS1
1.55744e-28	0.744822	0.768	0.438	4.79052e-24	SC1	BIRC6
1.69807e-28	0.686446	0.7	0.392	5.2231e-24	SC1	HECTD1
1.87933e-28	0.614132	0.855	0.492	5.78062e-24	SC1	DLC1
2.22987e-28	0.618889	0.69	0.377	6.85887e-24	SC1	SAR1A
2.73569e-28	0.659444	0.804	0.489	8.41472e-24	SC1	UBXN4
3.06606e-28	0.895496	0.82	0.485	9.4309e-24	SC1	ITGA1
3.28887e-28	0.628771	0.846	0.583	1.01162e-23	SC1	HSPA2
3.36179e-28	1.31608	0.505	0.229	1.03405e-23	SC1	PLEKHH2
3.62786e-28	1.09263	0.659	0.367	1.11589e-23	SC1	AP2B1
3.69651e-28	0.685142	0.746	0.434	1.13701e-23	SC1	BMPR2
4.30125e-28	1.02888	0.606	0.286	1.32302e-23	SC1	CSGALNACT1
5.42786e-28	0.865842	0.695	0.379	1.66956e-23	SC1	SPPL3
5.66755e-28	0.968511	0.672	0.371	1.74328e-23	SC1	SORT1
6.06941e-28	1.27025	0.802	0.566	1.86689e-23	SC1	CCN2
6.13208e-28	0.774885	0.719	0.419	1.88617e-23	SC1	LMAN1
6.77649e-28	0.688102	0.779	0.481	2.08438e-23	SC1	PARVA
7.13118e-28	1.17096	0.645	0.35	2.19348e-23	SC1	CERS6
9.69774e-28	0.976131	0.683	0.362	2.98293e-23	SC1	NCOA2
1.668e-27	0.852091	0.612	0.316	5.1306e-23	SC1	SNAP23
1.86643e-27	0.752753	0.712	0.42	5.74095e-23	SC1	CPQ
1.93718e-27	0.699725	0.789	0.464	5.95857e-23	SC1	BPTF
2.01376e-27	1.07799	0.529	0.241	6.19414e-23	SC1	GAB1
2.04194e-27	0.684728	0.754	0.453	6.2808e-23	SC1	SENP6
2.12081e-27	1.09312	0.528	0.25	6.52339e-23	SC1	C20orf194
2.54257e-27	0.845554	0.711	0.407	7.8207e-23	SC1	CTNND1
2.57302e-27	0.68348	1	0.884	7.91435e-23	SC1	MALAT1
2.60285e-27	0.974624	0.541	0.267	8.00611e-23	SC1	LAMB2
2.8008e-27	0.971624	0.647	0.352	8.61499e-23	SC1	FTO
3.44947e-27	0.881918	0.687	0.386	1.06102e-22	SC1	WDFY3
3.70836e-27	1.18096	0.548	0.254	1.14066e-22	SC1	SRGAP1
3.71025e-27	0.892177	0.728	0.409	1.14124e-22	SC1	MEF2A
3.81128e-27	0.517116	0.66	0.35	1.17231e-22	SC1	ADGRA2
4.04011e-27	0.726191	0.692	0.392	1.2427e-22	SC1	TAOK1
4.25337e-27	0.881088	0.589	0.284	1.30829e-22	SC1	COG5
4.50246e-27	0.85027	0.715	0.426	1.38491e-22	SC1	USP47
4.60347e-27	1.24259	0.537	0.259	1.41598e-22	SC1	RIC1
4.98516e-27	0.512355	0.884	0.532	1.53339e-22	SC1	SYNPO2
5.765e-27	0.922024	0.654	0.367	1.77326e-22	SC1	XRN1
5.92936e-27	0.83888	0.609	0.333	1.82381e-22	SC1	ZMYND11
5.99093e-27	0.794288	0.666	0.356	1.84275e-22	SC1	ST5
7.31803e-27	1.12519	0.567	0.284	2.25095e-22	SC1	GBF1
7.50109e-27	1.13427	0.57	0.297	2.30726e-22	SC1	ARHGAP12
7.58736e-27	0.518725	0.847	0.536	2.3338e-22	SC1	SEC31A
7.87015e-27	0.546092	0.828	0.479	2.42078e-22	SC1	ARIH1
9.00326e-27	0.699181	0.902	0.576	2.76931e-22	SC1	MBNL1
9.18524e-27	0.733711	0.672	0.36	2.82529e-22	SC1	FER
9.67539e-27	0.898868	0.704	0.396	2.97605e-22	SC1	KDM6A
1.23699e-26	1.13022	0.624	0.343	3.80487e-22	SC1	SMURF2
1.28167e-26	0.87028	0.628	0.348	3.94228e-22	SC1	CNOT4
1.67141e-26	1.06762	0.594	0.307	5.14108e-22	SC1	SCAPER
1.8769e-26	1.25686	0.51	0.242	5.77317e-22	SC1	LPCAT2
2.06565e-26	0.854209	0.639	0.328	6.35374e-22	SC1	ZNF704
2.16981e-26	0.885118	0.68	0.392	6.67411e-22	SC1	RB1CC1
2.43501e-26	0.827638	0.638	0.356	7.48985e-22	SC1	SEC23A
2.953e-26	0.611828	0.997	0.814	9.08313e-22	SC1	MT-ND4
3.24909e-26	0.660171	0.796	0.491	9.99387e-22	SC1	SDC2
3.36061e-26	0.842322	0.677	0.396	1.03369e-21	SC1	KAT6B
3.52032e-26	0.675981	0.682	0.383	1.08282e-21	SC1	CTBP2
4.09735e-26	0.770183	0.704	0.4	1.2603e-21	SC1	CPED1
4.49338e-26	0.526694	0.829	0.542	1.38212e-21	SC1	HDLBP
4.85934e-26	0.941962	0.655	0.356	1.49469e-21	SC1	SYNM
5.04633e-26	0.624761	0.705	0.392	1.5522e-21	SC1	LIMS2
5.39307e-26	0.90459	0.666	0.371	1.65886e-21	SC1	NF1
5.4702e-26	0.997521	0.651	0.373	1.68258e-21	SC1	UBR5
5.55147e-26	0.84824	0.678	0.388	1.70758e-21	SC1	RBM6
5.73062e-26	0.794019	0.551	0.297	1.76268e-21	SC1	RSPRY1
7.75017e-26	1.13496	0.533	0.254	2.38387e-21	SC1	TSPAN18
7.93467e-26	0.729532	0.714	0.394	2.44062e-21	SC1	P4HA1
8.00179e-26	0.80652	0.667	0.373	2.46127e-21	SC1	TMOD3
8.06581e-26	0.782737	0.64	0.348	2.48096e-21	SC1	ABL1
1.03321e-25	0.611165	0.746	0.438	3.17807e-21	SC1	TM9SF3
1.06711e-25	1.28206	0.551	0.282	3.28234e-21	SC1	GSE1
1.07191e-25	0.882338	0.634	0.352	3.2971e-21	SC1	GPATCH8
1.21087e-25	0.878752	0.698	0.396	3.72451e-21	SC1	KDM2A
1.38945e-25	0.966209	0.522	0.248	4.27381e-21	SC1	P4HA2
1.60841e-25	0.500246	0.882	0.568	4.9473e-21	SC1	SRRM2
1.8942e-25	0.804599	0.624	0.324	5.82637e-21	SC1	SEC63
2.31183e-25	0.698744	0.653	0.377	7.11095e-21	SC1	USO1
2.68513e-25	0.684627	0.665	0.364	8.25921e-21	SC1	CLSTN1
3.03594e-25	0.796615	0.609	0.326	9.33826e-21	SC1	TMEM87A
3.03627e-25	1.19063	0.501	0.222	9.33925e-21	SC1	DMD
3.46899e-25	0.810732	0.634	0.354	1.06703e-20	SC1	NKTR
3.52399e-25	1.26305	0.507	0.25	1.08395e-20	SC1	WNT5B
3.84488e-25	0.636207	0.804	0.494	1.18265e-20	SC1	KTN1
5.59797e-25	0.90034	0.64	0.352	1.72188e-20	SC1	MARCH6
5.99916e-25	0.592111	0.74	0.436	1.84528e-20	SC1	NEK7
6.60942e-25	0.642869	0.819	0.487	2.03299e-20	SC1	AKAP12
6.63083e-25	0.890647	0.563	0.284	2.03958e-20	SC1	KMT5B
6.73073e-25	1.01414	0.549	0.275	2.07031e-20	SC1	MIR4435-2HG
7.66425e-25	0.585233	0.9	0.544	2.35745e-20	SC1	JMJD1C
8.71704e-25	0.720048	0.692	0.394	2.68128e-20	SC1	ANKRD17
8.91365e-25	0.872856	0.647	0.373	2.74175e-20	SC1	NBEAL1
9.79629e-25	0.824322	0.622	0.339	3.01324e-20	SC1	OSBPL9
1.07945e-24	0.733494	0.602	0.331	3.32028e-20	SC1	MIB1
1.14467e-24	0.8596	0.649	0.362	3.52088e-20	SC1	ASCC3
1.24377e-24	0.914716	0.518	0.254	3.8257e-20	SC1	LINC00632
1.59386e-24	0.635122	0.672	0.373	4.90257e-20	SC1	TSPAN4
1.70839e-24	0.930703	0.627	0.347	5.25484e-20	SC1	DYM
1.7687e-24	0.868728	0.603	0.33	5.44035e-20	SC1	AGFG1
1.77776e-24	1.04144	0.564	0.286	5.46822e-20	SC1	CLASP1
1.85707e-24	0.766178	0.773	0.475	5.71215e-20	SC1	NIPBL
2.2546e-24	1.23026	0.521	0.263	6.93493e-20	SC1	SUPT3H
2.36531e-24	0.776064	0.562	0.294	7.27546e-20	SC1	PPP4R1
2.52562e-24	0.714136	0.822	0.47	7.76856e-20	SC1	ZSWIM6
2.93999e-24	0.6636	0.872	0.54	9.04311e-20	SC1	ZFAND3
3.01025e-24	0.681014	0.864	0.527	9.25922e-20	SC1	ATXN1
3.38135e-24	1.16761	0.601	0.322	1.04007e-19	SC1	WWOX
3.66189e-24	0.924003	0.546	0.29	1.12636e-19	SC1	POLK
3.68641e-24	0.981361	0.573	0.318	1.1339e-19	SC1	LNPEP
4.00354e-24	0.532619	0.703	0.417	1.23145e-19	SC1	EMILIN1
4.15555e-24	0.807675	0.63	0.328	1.27821e-19	SC1	RUNX1T1
5.24186e-24	0.869329	0.592	0.318	1.61234e-19	SC1	NUTM2B-AS1
5.4798e-24	0.669936	0.682	0.39	1.68553e-19	SC1	EEA1
6.43526e-24	1.03831	0.541	0.267	1.97942e-19	SC1	LIN28B
8.90946e-24	0.601411	0.673	0.369	2.74046e-19	SC1	NOTCH2
8.93941e-24	0.880326	0.685	0.386	2.74967e-19	SC1	FOXN3
9.28459e-24	0.84147	0.577	0.299	2.85585e-19	SC1	ATP11B
1.06414e-23	0.560528	0.742	0.438	3.27318e-19	SC1	PITPNB
1.06629e-23	0.695696	0.544	0.267	3.2798e-19	SC1	NIN
1.07971e-23	0.720147	0.605	0.316	3.32109e-19	SC1	PTBP2
1.26429e-23	0.955463	0.59	0.331	3.88884e-19	SC1	GALNT2
1.29059e-23	0.871012	0.564	0.295	3.96972e-19	SC1	DENND4C
1.43174e-23	0.84925	0.685	0.403	4.40388e-19	SC1	CCNY
1.46033e-23	0.742512	0.705	0.402	4.49184e-19	SC1	AFF4
1.75526e-23	0.690167	0.683	0.394	5.39899e-19	SC1	FNIP1
1.77535e-23	0.891501	0.556	0.286	5.4608e-19	SC1	ANKIB1
1.921e-23	0.879117	0.69	0.394	5.90879e-19	SC1	FILIP1
2.19058e-23	0.64257	0.655	0.364	6.73801e-19	SC1	COPB1
2.2521e-23	0.879713	0.597	0.33	6.92723e-19	SC1	TTC17
2.54693e-23	0.577764	0.726	0.455	7.83411e-19	SC1	AHCYL1
2.8392e-23	0.77166	0.739	0.447	8.7331e-19	SC1	PPP6R3
2.84796e-23	0.817291	0.588	0.32	8.76005e-19	SC1	CAMSAP2
3.12846e-23	1.10607	0.535	0.278	9.62284e-19	SC1	ZNF609
3.15876e-23	1.19441	0.531	0.273	9.71604e-19	SC1	C1orf21
3.21128e-23	0.650303	0.66	0.386	9.87757e-19	SC1	KMT2A
3.49088e-23	0.658443	0.652	0.367	1.07376e-18	SC1	OGA
3.62928e-23	1.15848	0.503	0.252	1.11633e-18	SC1	FBXL20
3.63142e-23	1.05375	0.552	0.294	1.11699e-18	SC1	NBAS
3.91472e-23	1.04926	0.562	0.307	1.20413e-18	SC1	HSD17B6
4.45703e-23	0.722051	0.528	0.267	1.37094e-18	SC1	FKBP10
4.49919e-23	1.04117	0.504	0.235	1.38391e-18	SC1	CADM1
4.50132e-23	0.82515	0.589	0.303	1.38456e-18	SC1	HIF3A
4.8881e-23	0.785169	0.628	0.347	1.50353e-18	SC1	PSPC1
4.93352e-23	0.586321	0.855	0.545	1.5175e-18	SC1	CALU
5.65465e-23	0.733989	0.693	0.407	1.73931e-18	SC1	TBC1D5
5.83157e-23	0.595406	0.699	0.358	1.79373e-18	SC1	ENOX1
5.97004e-23	0.675868	0.601	0.337	1.83632e-18	SC1	WASHC4
5.97261e-23	0.697529	0.577	0.312	1.83712e-18	SC1	CDC42BPB
6.07455e-23	0.522852	0.671	0.388	1.86847e-18	SC1	PHF3
6.19879e-23	0.992027	0.504	0.246	1.90669e-18	SC1	ADCY9
6.36054e-23	0.758076	0.668	0.388	1.95644e-18	SC1	OSBPL10
6.3877e-23	0.751981	0.687	0.409	1.96479e-18	SC1	ATXN2
6.63241e-23	1.09644	0.506	0.248	2.04006e-18	SC1	DANT2
8.5507e-23	1.63299	0.538	0.292	2.63011e-18	SC1	TFRC
8.71355e-23	0.547001	0.704	0.424	2.6802e-18	SC1	NCKAP1
8.85238e-23	1.27783	0.525	0.273	2.7229e-18	SC1	CELF2
9.52003e-23	0.89447	0.643	0.384	2.92827e-18	SC1	SPTAN1
9.98744e-23	0.610118	0.658	0.383	3.07204e-18	SC1	U2SURP
1.0612e-22	0.876713	0.6	0.337	3.26414e-18	SC1	SOS2
1.07415e-22	0.942799	0.602	0.341	3.30398e-18	SC1	VPS13C
1.21036e-22	1.04703	0.518	0.271	3.72296e-18	SC1	RIPK1
1.25561e-22	0.693742	0.667	0.36	3.86214e-18	SC1	MED13
1.42121e-22	0.792382	0.575	0.311	4.37149e-18	SC1	KIRREL1
1.72898e-22	0.630534	0.751	0.456	5.31816e-18	SC1	ATRX
1.73302e-22	0.625466	0.593	0.33	5.33061e-18	SC1	KDM5B
2.0714e-22	0.579392	0.77	0.485	6.37141e-18	SC1	FARP1
2.10743e-22	0.780695	0.652	0.373	6.48225e-18	SC1	TNRC18
2.40067e-22	0.570171	0.723	0.438	7.38424e-18	SC1	PNISR
2.73561e-22	0.948445	0.508	0.252	8.41446e-18	SC1	ZDHHC17
2.84363e-22	0.994573	0.533	0.286	8.74671e-18	SC1	MAP4K3-DT
2.86188e-22	0.840336	0.57	0.314	8.80286e-18	SC1	MINDY2
2.89796e-22	0.97657	0.593	0.339	8.91384e-18	SC1	PHF21A
3.23137e-22	0.686698	0.629	0.367	9.93936e-18	SC1	CASC4
3.27109e-22	0.778004	0.537	0.282	1.00616e-17	SC1	TMCO3
3.85797e-22	0.885249	0.552	0.297	1.18667e-17	SC1	TMEM43
3.90984e-22	0.74354	0.701	0.432	1.20263e-17	SC1	SETD5
4.28131e-22	0.631015	0.786	0.479	1.31689e-17	SC1	WAC
4.86725e-22	0.715494	0.591	0.318	1.49712e-17	SC1	RAB3GAP1
4.92917e-22	1.19168	0.519	0.258	1.51616e-17	SC1	IQCJ-SCHIP1
5.55702e-22	0.669297	0.648	0.381	1.70928e-17	SC1	MLLT10
5.90501e-22	0.723638	0.663	0.4	1.81632e-17	SC1	CUL3
6.02505e-22	0.855891	0.549	0.295	1.85324e-17	SC1	TGFBR2
6.19487e-22	0.55266	0.78	0.513	1.90548e-17	SC1	CFL2
6.27604e-22	1.0857	0.504	0.267	1.93045e-17	SC1	PER1
6.6863e-22	0.542525	0.754	0.432	2.05664e-17	SC1	STK3
6.72026e-22	0.819477	0.564	0.305	2.06708e-17	SC1	AGAP1
6.82245e-22	1.09615	0.55	0.307	2.09852e-17	SC1	SCAF8
6.8406e-22	0.713243	0.589	0.331	2.1041e-17	SC1	LPIN2
7.2728e-22	0.648432	0.731	0.417	2.23704e-17	SC1	ELL2
7.32792e-22	0.659088	0.734	0.428	2.254e-17	SC1	CHD2
7.33073e-22	1.07172	0.507	0.256	2.25486e-17	SC1	TSPAN5
7.54337e-22	0.569222	0.701	0.396	2.32027e-17	SC1	ADAMTS9-AS2
8.58162e-22	0.611731	0.644	0.352	2.63962e-17	SC1	MFGE8
8.97299e-22	0.706714	0.672	0.398	2.76e-17	SC1	TRIP12
9.74945e-22	0.697621	0.51	0.258	2.99883e-17	SC1	CYTH3
9.90325e-22	0.713377	0.516	0.275	3.04614e-17	SC1	VTN
1.05815e-21	0.817917	0.625	0.354	3.25475e-17	SC1	FAF1
1.22143e-21	0.779493	0.635	0.362	3.75698e-17	SC1	EIF4G3
1.24001e-21	0.743107	0.8	0.508	3.81416e-17	SC1	CLIC4
1.2954e-21	0.520434	0.829	0.479	3.98452e-17	SC1	SLC8A1
1.37841e-21	0.62369	0.795	0.491	4.23984e-17	SC1	MTDH
1.39672e-21	0.530925	0.629	0.36	4.29616e-17	SC1	CHIC2
1.55888e-21	0.864712	0.553	0.303	4.79497e-17	SC1	ZNF451
1.77356e-21	1.30289	0.548	0.301	5.4553e-17	SC1	INTS6
1.8288e-21	0.682549	0.706	0.434	5.62521e-17	SC1	PTPN12
1.89552e-21	0.617059	0.742	0.462	5.83044e-17	SC1	NPTN
1.96912e-21	0.647235	0.636	0.379	6.05681e-17	SC1	SCFD1
2.21552e-21	0.658028	0.593	0.345	6.81472e-17	SC1	CKAP4
2.55623e-21	0.864941	0.501	0.244	7.86272e-17	SC1	VPS54
2.73512e-21	0.845177	0.589	0.335	8.41297e-17	SC1	NSD1
2.83955e-21	1.0376	0.543	0.297	8.73418e-17	SC1	ECPAS
3.7936e-21	0.698105	0.544	0.301	1.16687e-16	SC1	MDM4
4.29185e-21	0.792304	0.54	0.299	1.32013e-16	SC1	GTF2F2
4.31697e-21	0.747307	0.533	0.267	1.32786e-16	SC1	RPS6KC1
4.72498e-21	0.566413	0.538	0.284	1.45336e-16	SC1	JDP2
5.3805e-21	0.622676	0.662	0.396	1.65499e-16	SC1	ZNF292
5.85009e-21	0.743234	0.586	0.324	1.79943e-16	SC1	CRTC3
5.85139e-21	0.703466	0.658	0.394	1.79983e-16	SC1	TUT4
6.05089e-21	0.655162	0.701	0.438	1.86119e-16	SC1	GLG1
6.16521e-21	0.651466	0.732	0.436	1.89636e-16	SC1	SORBS1
7.00925e-21	0.857488	0.557	0.307	2.15597e-16	SC1	FBXL17
7.65165e-21	0.680333	0.698	0.402	2.35357e-16	SC1	SKIL
8.89833e-21	0.912382	0.587	0.345	2.73704e-16	SC1	CBLB
1.06999e-20	0.828925	0.561	0.316	3.2912e-16	SC1	CHD6
1.18705e-20	0.733551	0.629	0.36	3.65125e-16	SC1	TMEM131
1.27779e-20	0.590889	0.65	0.386	3.93036e-16	SC1	TAF15
1.34595e-20	0.638385	0.633	0.373	4.14001e-16	SC1	KPNB1
1.41913e-20	0.661243	0.624	0.366	4.36509e-16	SC1	ARFGEF1
1.64571e-20	0.78747	0.509	0.258	5.06204e-16	SC1	MALT1
1.75373e-20	0.956399	0.507	0.267	5.39431e-16	SC1	KIAA0355
1.85593e-20	0.670304	0.562	0.303	5.70864e-16	SC1	PIK3C2A
2.08616e-20	0.626488	0.608	0.354	6.41682e-16	SC1	PNN
2.09113e-20	0.510186	0.82	0.513	6.43209e-16	SC1	SON
2.3248e-20	0.814936	0.513	0.273	7.15084e-16	SC1	SLC35F5
2.34774e-20	0.569781	0.698	0.43	7.22143e-16	SC1	MKLN1
3.05059e-20	0.75411	0.59	0.347	9.3833e-16	SC1	AP3B1
3.14419e-20	0.750151	0.609	0.352	9.67123e-16	SC1	RSU1
3.26203e-20	1.07861	0.506	0.278	1.00337e-15	SC1	CEP85L
3.31149e-20	0.770782	0.509	0.271	1.01858e-15	SC1	SLC39A6
4.02683e-20	0.638912	0.663	0.396	1.23861e-15	SC1	THOC2
4.42911e-20	1.10677	0.608	0.369	1.36235e-15	SC1	ERRFI1
4.55107e-20	0.67929	0.603	0.354	1.39986e-15	SC1	RNF19A
4.57871e-20	0.567821	0.662	0.403	1.40836e-15	SC1	UBE3A
4.86445e-20	0.803811	0.524	0.29	1.49626e-15	SC1	APPL2
5.55167e-20	0.569738	0.767	0.496	1.70764e-15	SC1	LASP1
5.58563e-20	0.587149	0.636	0.388	1.71808e-15	SC1	R3HDM2
6.54966e-20	0.642373	0.685	0.415	2.01461e-15	SC1	MARK3
6.57275e-20	0.618248	0.673	0.407	2.02171e-15	SC1	SETD2
6.91162e-20	0.777289	0.571	0.33	2.12595e-15	SC1	EHMT1
7.00758e-20	0.718464	0.645	0.383	2.15546e-15	SC1	ACAP2
7.01661e-20	0.612049	0.739	0.468	2.15824e-15	SC1	STAT3
8.75245e-20	0.531785	0.758	0.462	2.69217e-15	SC1	SCAF11
9.60327e-20	0.540815	0.961	0.642	2.95387e-15	SC1	MT-ND5
1.00817e-19	1.12221	0.526	0.284	3.10103e-15	SC1	UBR4
1.18769e-19	0.893923	0.558	0.312	3.65322e-15	SC1	STXBP5
1.28755e-19	0.543368	0.692	0.415	3.96037e-15	SC1	PUM2
1.32466e-19	0.89593	0.535	0.295	4.07451e-15	SC1	FRYL
1.3619e-19	0.812006	0.601	0.35	4.18906e-15	SC1	PBX3
1.36325e-19	0.920306	0.523	0.282	4.19321e-15	SC1	SMOC2
1.40372e-19	0.695652	0.632	0.386	4.3177e-15	SC1	BOD1L1
1.49431e-19	0.548853	0.8	0.527	4.59634e-15	SC1	ATF3
1.56578e-19	0.526654	0.601	0.335	4.81619e-15	SC1	STARD13
1.61421e-19	0.715023	0.528	0.278	4.96513e-15	SC1	SMAD3
1.75868e-19	0.604298	0.751	0.462	5.40952e-15	SC1	NEXN
1.917e-19	0.737627	0.574	0.324	5.89649e-15	SC1	ADAM10
2.15103e-19	0.598079	0.522	0.277	6.61636e-15	SC1	PDXDC1
2.29712e-19	0.575838	0.639	0.364	7.0657e-15	SC1	PHLDB2
2.45514e-19	0.551299	0.674	0.407	7.55176e-15	SC1	ARHGEF12
2.85732e-19	0.898115	0.511	0.275	8.78885e-15	SC1	MAP2K4
2.92029e-19	0.616996	0.582	0.337	8.98251e-15	SC1	MBTPS1
3.51156e-19	0.543041	0.61	0.356	1.08012e-14	SC1	SMARCC1
3.73153e-19	0.584201	0.689	0.42	1.14778e-14	SC1	RBM25
4.26155e-19	0.85298	0.717	0.479	1.31081e-14	SC1	EGR1
4.62666e-19	0.571101	0.591	0.343	1.42311e-14	SC1	PDCD6IP
4.83619e-19	0.748926	0.514	0.273	1.48756e-14	SC1	CBFA2T2
4.85449e-19	0.844958	0.504	0.278	1.49319e-14	SC1	RUFY3
4.95294e-19	0.568256	0.655	0.364	1.52348e-14	SC1	RALGAPA1
4.97846e-19	0.555111	0.579	0.343	1.53133e-14	SC1	ARCN1
5.15816e-19	0.802183	0.563	0.314	1.5866e-14	SC1	NCOA3
5.87183e-19	0.63486	0.607	0.356	1.80611e-14	SC1	BDP1
6.02976e-19	0.531191	0.684	0.436	1.85469e-14	SC1	LUC7L3
6.28752e-19	1.0782	0.501	0.273	1.93398e-14	SC1	MFSD4B
6.32194e-19	0.84387	0.507	0.273	1.94456e-14	SC1	FCHO2
6.95168e-19	0.680894	0.677	0.417	2.13827e-14	SC1	PCM1
7.03503e-19	0.747401	0.509	0.28	2.1639e-14	SC1	TLK2
7.1335e-19	0.666771	0.653	0.383	2.19419e-14	SC1	MACROD2
7.29748e-19	0.858438	0.536	0.303	2.24463e-14	SC1	TMCC1
7.52948e-19	0.744205	0.595	0.341	2.31599e-14	SC1	UBR2
7.89437e-19	0.69163	0.535	0.297	2.42823e-14	SC1	SMARCA1
8.17383e-19	0.761546	0.62	0.373	2.51419e-14	SC1	PCNX1
8.33114e-19	0.552171	0.628	0.369	2.56257e-14	SC1	FNBP4
1.04191e-18	0.636077	0.516	0.29	3.2048e-14	SC1	RNMT
1.32842e-18	0.813062	0.556	0.32	4.08609e-14	SC1	TRPM7
1.40587e-18	0.898359	0.683	0.434	4.32432e-14	SC1	SYTL2
1.56059e-18	0.65352	0.557	0.322	4.80023e-14	SC1	BCAP29
1.59319e-18	0.867294	0.525	0.292	4.9005e-14	SC1	JPH2
1.59545e-18	0.677099	0.614	0.381	4.90745e-14	SC1	ZNF148
2.22667e-18	0.744895	0.79	0.551	6.84901e-14	SC1	FOSB
2.23088e-18	0.646494	0.575	0.343	6.86196e-14	SC1	GGNBP2
2.38742e-18	0.643354	0.595	0.358	7.34348e-14	SC1	TRIP11
2.43964e-18	0.564556	0.603	0.364	7.5041e-14	SC1	GFPT1
2.46839e-18	0.604185	0.549	0.282	7.59252e-14	SC1	PRDM6
2.67141e-18	0.795121	0.708	0.46	8.21698e-14	SC1	CCNL1
2.91428e-18	0.543313	0.573	0.35	8.96404e-14	SC1	SLK
3.45991e-18	0.552592	0.689	0.422	1.06423e-13	SC1	RARRES2
3.46066e-18	1.11224	0.507	0.267	1.06446e-13	SC1	JAK2
3.54597e-18	0.536557	0.652	0.369	1.0907e-13	SC1	METRNL
4.74713e-18	0.615048	0.613	0.369	1.46017e-13	SC1	DIPK2A
5.22734e-18	0.64437	0.551	0.33	1.60788e-13	SC1	TBC1D23
6.1015e-18	0.620918	0.501	0.277	1.87676e-13	SC1	GOLGA3
6.64145e-18	0.781676	0.537	0.311	2.04284e-13	SC1	PHC3
7.43415e-18	0.672675	0.623	0.369	2.28667e-13	SC1	STRN3
7.97472e-18	0.858258	0.552	0.33	2.45294e-13	SC1	ACYP2
8.06155e-18	0.502904	0.56	0.333	2.47965e-13	SC1	USP22
8.45343e-18	0.702578	0.617	0.371	2.60019e-13	SC1	DOCK1
9.46826e-18	0.674344	0.681	0.413	2.91234e-13	SC1	UTRN
9.6092e-18	0.714549	0.522	0.284	2.9557e-13	SC1	FOXJ3
1.02794e-17	0.526118	0.509	0.278	3.16183e-13	SC1	TOP2B
1.29227e-17	0.759731	0.534	0.305	3.9749e-13	SC1	WIPF1
1.33397e-17	0.591841	0.524	0.295	4.10317e-13	SC1	CCNG2
1.43229e-17	0.572384	0.522	0.307	4.40559e-13	SC1	DDX42
1.82446e-17	0.695874	0.517	0.288	5.61187e-13	SC1	INO80
1.85067e-17	0.570383	0.86	0.606	5.69248e-13	SC1	MYH9
2.14175e-17	0.749284	0.577	0.337	6.58779e-13	SC1	FRMD3
2.14701e-17	0.678554	0.568	0.331	6.60397e-13	SC1	RAB6A
2.3433e-17	0.624263	0.674	0.436	7.20776e-13	SC1	COMMD1
2.36338e-17	0.744662	0.548	0.312	7.26953e-13	SC1	LRCH3
2.618e-17	0.531449	0.57	0.341	8.05272e-13	SC1	TMF1
2.63349e-17	0.611664	0.544	0.324	8.10034e-13	SC1	ABI2
2.64601e-17	0.636806	0.602	0.36	8.13888e-13	SC1	MYCBP2
2.80949e-17	0.790503	0.565	0.337	8.6417e-13	SC1	AHI1
3.15427e-17	0.724004	0.572	0.335	9.70222e-13	SC1	CDK13
3.46878e-17	0.607566	0.667	0.394	1.06696e-12	SC1	USP9X
3.74428e-17	0.701798	0.643	0.381	1.1517e-12	SC1	ARHGAP10
3.89507e-17	0.601008	0.521	0.286	1.19809e-12	SC1	RAP1GDS1
4.06398e-17	0.548904	0.529	0.305	1.25004e-12	SC1	AFF1
4.07106e-17	0.579266	0.6	0.356	1.25222e-12	SC1	ITFG1
4.08009e-17	0.586031	0.627	0.377	1.255e-12	SC1	PKN2
4.72983e-17	0.529939	0.584	0.347	1.45485e-12	SC1	NUCB2
4.89909e-17	0.600542	0.606	0.375	1.50691e-12	SC1	CDC73
5.30762e-17	0.533109	0.634	0.379	1.63257e-12	SC1	CSGALNACT2
6.24189e-17	0.502052	0.534	0.303	1.91994e-12	SC1	SGCB
7.07761e-17	0.686906	0.51	0.29	2.177e-12	SC1	DIXDC1
1.26628e-16	0.840914	0.569	0.341	3.89496e-12	SC1	UBE2E2
1.4237e-16	0.729806	0.55	0.331	4.37915e-12	SC1	TWSG1
1.44703e-16	0.599098	0.551	0.326	4.45093e-12	SC1	ANKRD10
1.74847e-16	0.5184	0.595	0.362	5.37813e-12	SC1	HERC4
1.98597e-16	0.650235	0.547	0.331	6.10863e-12	SC1	SMAD4
2.00382e-16	0.688064	0.529	0.303	6.16354e-12	SC1	STT3B
2.01277e-16	0.713424	0.904	0.739	6.19107e-12	SC1	JUN
2.03189e-16	0.502289	0.556	0.345	6.24988e-12	SC1	ZRANB2
2.13604e-16	0.50309	0.536	0.311	6.57024e-12	SC1	AMOTL2
2.23022e-16	0.830666	0.515	0.299	6.85993e-12	SC1	FBXW11
2.25096e-16	0.595671	0.544	0.314	6.92372e-12	SC1	NUP153
2.50278e-16	0.560096	0.585	0.343	7.69831e-12	SC1	SKI
2.56039e-16	0.59999	0.565	0.347	7.87552e-12	SC1	TRIM44
2.62618e-16	0.619821	0.547	0.322	8.07786e-12	SC1	TLK1
2.98853e-16	0.612823	0.556	0.33	9.19242e-12	SC1	CDC27
3.61367e-16	0.649486	0.534	0.326	1.11153e-11	SC1	ADNP
4.25018e-16	0.673484	0.533	0.33	1.30731e-11	SC1	FGFR1OP2
4.41805e-16	0.611875	0.508	0.295	1.35895e-11	SC1	MIA3
4.44657e-16	0.593397	0.541	0.316	1.36772e-11	SC1	KIAA0232
4.47003e-16	0.596055	0.61	0.384	1.37494e-11	SC1	JPX
4.71415e-16	0.620816	0.607	0.366	1.45002e-11	SC1	TSC22D2
4.85707e-16	0.61271	0.648	0.413	1.49399e-11	SC1	HUWE1
5.04544e-16	0.513284	0.587	0.362	1.55193e-11	SC1	SIL1
6.40429e-16	0.612479	0.615	0.398	1.96989e-11	SC1	PRRC2B
6.47666e-16	0.533911	0.662	0.398	1.99216e-11	SC1	EPB41L2
6.76489e-16	0.500209	0.531	0.307	2.08081e-11	SC1	SMAD5
1.57539e-15	0.634457	0.543	0.331	4.84575e-11	SC1	MORC3
1.695e-15	0.527299	0.538	0.309	5.21364e-11	SC1	TENT5A
1.79162e-15	0.896645	0.511	0.301	5.51084e-11	SC1	PDS5B
1.87316e-15	0.569955	0.518	0.309	5.76165e-11	SC1	ARID4A
1.93151e-15	0.655888	0.507	0.29	5.94114e-11	SC1	PSEN1
2.04176e-15	0.566064	0.536	0.322	6.28026e-11	SC1	SPEN
2.08814e-15	0.542428	0.619	0.383	6.4229e-11	SC1	ZNF644
2.10832e-15	0.577497	0.533	0.305	6.48497e-11	SC1	ELOVL5
2.15683e-15	0.623349	0.6	0.369	6.63418e-11	SC1	RLF
2.30681e-15	0.509463	0.58	0.348	7.09552e-11	SC1	SGMS1
2.5276e-15	0.734845	0.549	0.333	7.77464e-11	SC1	UBR3
3.17402e-15	0.560445	0.707	0.466	9.76298e-11	SC1	PTEN
3.95891e-15	0.766511	0.683	0.472	1.21772e-10	SC1	KLF2
4.8027e-15	0.500553	0.75	0.496	1.47726e-10	SC1	LRRFIP1
5.61536e-15	0.634222	0.562	0.352	1.72723e-10	SC1	STAT5B
5.98303e-15	0.54233	0.677	0.424	1.84032e-10	SC1	TMEM165
6.04817e-15	0.546165	0.554	0.345	1.86036e-10	SC1	NRDC
6.16712e-15	0.616907	0.558	0.345	1.89695e-10	SC1	SYNE1
8.0722e-15	0.77695	0.509	0.307	2.48293e-10	SC1	RIF1
8.19359e-15	0.568682	0.604	0.375	2.52027e-10	SC1	BABAM2
8.38e-15	0.516359	0.588	0.373	2.5776e-10	SC1	ZNF207
9.81748e-15	0.615119	0.568	0.352	3.01976e-10	SC1	ZMYM2
9.99407e-15	0.504385	0.519	0.312	3.07408e-10	SC1	TM9SF2
1.07761e-14	0.598681	0.558	0.343	3.31463e-10	SC1	POGZ
1.2003e-14	0.698583	0.823	0.593	3.69201e-10	SC1	GADD45B
1.21097e-14	0.563082	0.8	0.589	3.72482e-10	SC1	MGP
1.30524e-14	0.594263	0.66	0.434	4.01479e-10	SC1	NUFIP2
1.31129e-14	0.663945	0.528	0.328	4.03339e-10	SC1	RNF216
1.59007e-14	0.744125	0.504	0.297	4.8909e-10	SC1	MAPK8
1.91056e-14	0.622403	0.519	0.314	5.87668e-10	SC1	TTC37
2.54879e-14	0.525263	0.585	0.366	7.83984e-10	SC1	GSK3B
2.76715e-14	0.548904	0.557	0.348	8.51147e-10	SC1	CUL1
2.78601e-14	0.543952	0.537	0.318	8.5695e-10	SC1	BMPR1A
2.84e-14	0.633248	0.558	0.347	8.73555e-10	SC1	AAK1
2.93827e-14	0.612676	0.554	0.337	9.03781e-10	SC1	ARID2
3.16589e-14	0.63618	0.558	0.333	9.73796e-10	SC1	HERC1
3.45143e-14	0.50201	0.669	0.424	1.06162e-09	SC1	CORO1C
4.41416e-14	0.608138	0.513	0.318	1.35775e-09	SC1	GIGYF2
4.53573e-14	0.677409	0.69	0.464	1.39514e-09	SC1	FOXP1
5.56302e-14	0.631704	0.507	0.314	1.71113e-09	SC1	TASOR2
7.65671e-14	0.555243	0.576	0.367	2.35513e-09	SC1	FAM133B
8.30188e-14	0.63169	0.54	0.328	2.55357e-09	SC1	TENT2
1.14296e-13	0.550139	0.613	0.402	3.51564e-09	SC1	SOD3
1.4906e-13	0.774669	0.563	0.356	4.58493e-09	SC1	AFF3
1.80229e-13	0.505669	0.575	0.352	5.54366e-09	SC1	KIAA1109
2.04187e-13	0.506161	0.535	0.337	6.2806e-09	SC1	SRPX
2.73132e-13	0.505219	0.621	0.398	8.40128e-09	SC1	COP1
3.61663e-13	0.50606	0.522	0.324	1.11244e-08	SC1	NEMF
6.19194e-13	0.512442	0.531	0.331	1.90458e-08	SC1	WAPL
1.15394e-12	0.626902	0.533	0.345	3.54941e-08	SC1	PDS5A
1.34932e-12	0.501233	0.501	0.301	4.15036e-08	SC1	USP48
1.52692e-12	0.54869	0.573	0.375	4.69665e-08	SC1	CEP350
2.0085e-12	0.544768	0.534	0.324	6.17794e-08	SC1	CHSY1
2.32036e-12	0.528546	0.592	0.377	7.13721e-08	SC1	KIF13A
4.00136e-12	0.608571	0.542	0.352	1.23078e-07	SC1	VPS13D
1.93557e-11	0.980958	0.556	0.366	5.95362e-07	SC1	VCAN
3.08628e-11	0.519968	0.6	0.409	9.49308e-07	SC1	MRTFA
9.71673e-10	1.0097	0.563	0.405	2.98877e-05	SC1	SOCS3
2.22731e-09	0.550783	0.688	0.502	6.85098e-05	SC1	SNHG5
5.23519e-09	0.609845	0.507	0.343	0.000161029	SC1	MTHFD1L
1.19881e-06	0.624179	0.813	0.665	0.0368742	SC1	JUNB
1.95015e-101	1.84142	0.981	0.93	5.99845e-97	SC2	RPS14
1.45623e-99	1.78917	0.973	0.928	4.47923e-95	SC2	RPL3
2.318e-93	1.70467	0.989	0.958	7.12995e-89	SC2	RPLP1
1.39076e-91	2.11246	0.966	0.929	4.27784e-87	SC2	RPS12
2.06409e-91	1.97309	0.981	0.941	6.34892e-87	SC2	RPS18
4.44224e-91	1.93583	0.958	0.918	1.36639e-86	SC2	RPL32
9.21458e-91	1.83093	0.977	0.932	2.83431e-86	SC2	RPL41
1.09739e-90	1.84901	0.955	0.914	3.37545e-86	SC2	RPS3
1.49434e-90	2.00407	0.97	0.927	4.59645e-86	SC2	RPS2
4.61077e-89	1.72648	0.973	0.918	1.41823e-84	SC2	RPL7A
5.87687e-88	1.75047	0.977	0.938	1.80767e-83	SC2	RPL13
7.55177e-86	1.92972	0.962	0.921	2.32285e-81	SC2	RPS23
2.11897e-85	2.03256	0.928	0.891	6.51773e-81	SC2	RPS19
3.24519e-83	1.67385	0.966	0.904	9.98188e-79	SC2	RPL30
5.50612e-82	1.59206	0.966	0.925	1.69363e-77	SC2	RPL18
1.14322e-80	1.66038	0.962	0.921	3.51643e-76	SC2	RPL19
2.0704e-80	1.55403	0.962	0.93	6.36835e-76	SC2	RPS3A
7.28423e-80	2.04124	0.92	0.894	2.24056e-75	SC2	RPL34
5.72983e-78	1.61068	0.943	0.922	1.76244e-73	SC2	RPLP2
9.05315e-78	1.47591	0.973	0.933	2.78466e-73	SC2	RPL11
1.14521e-77	1.78926	0.966	0.907	3.52256e-73	SC2	RPS27A
5.39442e-77	1.92771	0.932	0.9	1.65927e-72	SC2	RPL26
1.10025e-76	1.55348	0.955	0.919	3.38426e-72	SC2	RPL15
1.38887e-75	1.59674	0.939	0.911	4.27201e-71	SC2	RPS9
1.39388e-75	1.70458	0.932	0.918	4.28744e-71	SC2	RPS15
2.55791e-75	1.74297	0.958	0.923	7.86788e-71	SC2	RPS6
6.27379e-75	1.62908	0.97	0.926	1.92975e-70	SC2	RPS7
6.84324e-75	2.00073	0.902	0.853	2.10491e-70	SC2	RPLP0
4.29706e-74	1.84675	0.913	0.893	1.32173e-69	SC2	RPL29
1.09643e-73	1.88814	0.943	0.919	3.37252e-69	SC2	RPS27
1.28932e-73	1.54148	0.943	0.932	3.96583e-69	SC2	RPL28
2.55839e-73	1.68711	0.943	0.922	7.86935e-69	SC2	RPL12
3.68159e-73	1.10429	1	0.985	1.13242e-68	SC2	EEF1A1
9.30914e-73	1.77462	0.928	0.896	2.8634e-68	SC2	RPL21
9.76787e-73	1.7836	0.92	0.899	3.0045e-68	SC2	RPL23A
6.85659e-72	1.47853	0.981	0.948	2.10902e-67	SC2	RPS4X
1.04445e-71	1.58624	0.951	0.932	3.21262e-67	SC2	RPL39
1.63471e-71	1.57135	0.928	0.911	5.0282e-67	SC2	RPS15A
1.14152e-70	1.34876	0.992	0.964	3.51119e-66	SC2	RPL10
1.14954e-70	2.38326	0.89	0.871	3.53587e-66	SC2	RPL37A
3.14713e-70	1.53206	0.951	0.934	9.68025e-66	SC2	RPS16
6.37775e-70	2.27938	0.886	0.89	1.96173e-65	SC2	RPL37
1.8075e-69	1.66596	0.932	0.891	5.55969e-65	SC2	RPL6
1.86937e-68	1.96878	0.89	0.844	5.74999e-64	SC2	RPS5
3.11461e-68	1.70227	0.913	0.894	9.58022e-64	SC2	RACK1
4.38345e-68	1.68074	0.936	0.916	1.34831e-63	SC2	RPS28
4.90545e-68	2.00527	0.905	0.865	1.50887e-63	SC2	RPL10A
8.85072e-68	1.15333	1	0.986	2.72239e-63	SC2	TPT1
2.57813e-67	1.93348	0.883	0.849	7.93008e-63	SC2	RPL27
4.89392e-67	2.52701	0.837	0.754	1.50532e-62	SC2	RPS10
1.51278e-66	1.72902	0.913	0.892	4.65315e-62	SC2	RPL17
5.03816e-65	1.53665	0.936	0.907	1.54969e-60	SC2	RPL18A
9.25669e-65	1.51462	0.928	0.924	2.84727e-60	SC2	RPL8
7.96019e-64	1.44086	0.958	0.92	2.44848e-59	SC2	RPL14
3.07632e-63	1.62471	0.92	0.937	9.46244e-59	SC2	RPS24
8.12179e-63	1.46874	0.936	0.913	2.49818e-58	SC2	RPS13
9.07206e-62	1.69928	0.89	0.866	2.79048e-57	SC2	SERF2
1.25623e-61	1.78229	0.886	0.868	3.86404e-57	SC2	RPL22
1.57214e-61	1.69652	0.943	0.915	4.83576e-57	SC2	RPL13A
1.72319e-56	1.72343	0.883	0.877	5.30037e-52	SC2	RPL35A
2.45401e-56	1.33334	0.932	0.915	7.54829e-52	SC2	NACA
2.03036e-54	1.87764	0.845	0.866	6.24517e-50	SC2	RPL35
2.25602e-53	1.68809	0.913	0.908	6.9393e-49	SC2	RPL27A
3.23491e-53	1.38627	0.917	0.908	9.95026e-49	SC2	RPS25
3.32678e-53	2.1347	0.814	0.785	1.02329e-48	SC2	RPSA
3.90047e-53	1.26498	0.92	0.907	1.19974e-48	SC2	RPL24
4.72911e-53	1.32306	0.947	0.92	1.45463e-48	SC2	RPL5
7.12529e-53	1.65985	0.841	0.866	2.19167e-48	SC2	UBA52
3.58034e-50	1.27379	0.924	0.932	1.10128e-45	SC2	RPL9
4.8439e-49	1.47784	0.86	0.892	1.48993e-44	SC2	FAU
1.0821e-47	1.92935	0.826	0.862	3.32842e-43	SC2	RPL36
3.26841e-47	1.78796	0.807	0.825	1.00533e-42	SC2	EEF1G
5.2954e-47	1.29977	0.92	0.917	1.62881e-42	SC2	H3F3A
1.69267e-46	0.673066	0.992	0.984	5.20648e-42	SC2	FTH1
4.22901e-46	1.51839	0.947	0.934	1.3008e-41	SC2	RPS8
1.05229e-45	2.69648	0.788	0.79	3.23673e-41	SC2	RPS29
5.71671e-44	1.37149	0.856	0.88	1.7584e-39	SC2	RPL7
7.16793e-43	1.65116	0.807	0.828	2.20478e-38	SC2	GAPDH
1.0132e-40	2.45448	0.769	0.739	3.11651e-36	SC2	RPL36A
1.24435e-40	1.84194	0.777	0.792	3.82749e-36	SC2	GSTP1
2.60582e-39	1.27886	0.898	0.907	8.01525e-35	SC2	TMSB10
8.4532e-38	1.33595	0.875	0.915	2.60012e-33	SC2	RPS11
9.59704e-36	1.28344	0.924	0.946	2.95195e-31	SC2	PTMA
1.35079e-34	1.26625	0.811	0.858	4.15489e-30	SC2	OAZ1
2.50115e-33	1.56163	0.799	0.871	7.69329e-29	SC2	S100A11
9.1246e-33	1.37748	0.864	0.897	2.80663e-28	SC2	RPL23
1.93946e-29	2.25634	0.716	0.782	5.9656e-25	SC2	RPL38
1.159e-28	0.903995	1	0.994	3.56496e-24	SC2	FTL
3.35137e-28	2.40669	0.716	0.776	1.03085e-23	SC2	RPS21
6.73285e-27	1.61411	0.731	0.762	2.07096e-22	SC2	NME2
1.09118e-26	1.43852	0.883	0.859	3.35637e-22	SC2	LGALS1
2.13115e-26	1.21894	0.784	0.87	6.55522e-22	SC2	GNAS
6.87763e-26	1.4093	0.75	0.823	2.11549e-21	SC2	PFDN5
8.79088e-26	1.18478	0.784	0.866	2.70399e-21	SC2	BTF3
1.2873e-24	1.48462	0.75	0.849	3.95959e-20	SC2	PFN1
2.29214e-24	1.19166	0.799	0.874	7.0504e-20	SC2	RPS20
4.03374e-23	2.60039	0.523	0.324	1.24074e-18	SC2	MT2A
6.01245e-23	1.5352	0.723	0.791	1.84937e-18	SC2	SNHG29
7.47257e-23	1.75084	0.678	0.735	2.29849e-18	SC2	ATP5MG
4.19833e-22	3.78626	0.553	0.422	1.29137e-17	SC2	PAGE4
3.5973e-21	1.22701	0.758	0.87	1.10649e-16	SC2	PPIA
4.72333e-21	1.0451	0.917	0.938	1.45285e-16	SC2	MYL6
5.45664e-21	1.38486	0.742	0.834	1.67841e-16	SC2	CFL1
1.96112e-20	0.682788	0.909	0.94	6.03222e-16	SC2	EIF1
3.33455e-20	2.26343	0.61	0.555	1.02567e-15	SC2	COX6C
2.54811e-19	2.42717	0.621	0.617	7.83773e-15	SC2	KRT18
7.30133e-19	1.87708	0.659	0.687	2.24582e-14	SC2	ATP5F1E
2.05206e-18	1.68378	0.674	0.778	6.31193e-14	SC2	RPL31
5.201e-18	1.31159	0.723	0.829	1.59978e-13	SC2	YBX1
1.01852e-17	3.3678	0.515	0.398	3.13288e-13	SC2	PHLDA2
2.85841e-17	1.42712	0.678	0.825	8.79218e-13	SC2	HNRNPA1
3.72287e-17	1.8591	0.625	0.705	1.14512e-12	SC2	PRDX1
4.34864e-17	0.986701	0.811	0.893	1.3376e-12	SC2	UBB
1.58765e-16	1.20161	0.697	0.792	4.88345e-12	SC2	RPL36AL
2.47545e-16	1.34723	0.67	0.794	7.61425e-12	SC2	CHCHD2
2.60269e-16	1.79911	0.629	0.714	8.00562e-12	SC2	COX7C
3.56282e-16	0.574886	0.905	0.944	1.09589e-11	SC2	H3F3B
9.70855e-16	1.36537	0.678	0.756	2.98625e-11	SC2	EEF1B2
7.37883e-15	1.09453	0.777	0.88	2.26965e-10	SC2	MYL12A
1.25602e-14	2.08089	0.587	0.581	3.86339e-10	SC2	TMA7
2.06382e-14	1.20626	0.697	0.828	6.34809e-10	SC2	RPS17
2.2738e-14	1.98469	0.617	0.622	6.99397e-10	SC2	PPP1R14A
4.42621e-14	1.40779	0.67	0.788	1.36146e-09	SC2	SUMO2
9.82513e-14	1.59254	0.636	0.739	3.02211e-09	SC2	SLC25A6
1.13831e-13	1.10877	0.708	0.836	3.50134e-09	SC2	MYL12B
1.19167e-13	1.20989	0.697	0.836	3.66546e-09	SC2	SRP14
2.97669e-13	1.19548	0.712	0.805	9.156e-09	SC2	DYNLL1
4.16979e-13	1.38628	0.659	0.772	1.28259e-08	SC2	TOMM7
7.55849e-13	1.25318	0.67	0.798	2.32492e-08	SC2	RPL4
7.70093e-13	0.571581	0.201	0.519	2.36873e-08	SC2	RBM17
1.05898e-12	1.26841	0.712	0.837	3.2573e-08	SC2	CALM1
2.04766e-12	1.36199	0.667	0.794	6.2984e-08	SC2	EEF1D
2.07163e-12	0.601691	0.22	0.539	6.37212e-08	SC2	TERF2IP
2.14434e-12	0.891251	0.716	0.88	6.59578e-08	SC2	NPM1
4.74127e-12	1.55486	0.606	0.724	1.45837e-07	SC2	COX4I1
4.76858e-12	1.96621	0.564	0.593	1.46677e-07	SC2	RPS26
5.4951e-12	1.15209	0.663	0.819	1.69024e-07	SC2	SKP1
2.30869e-11	1.80783	0.572	0.603	7.10131e-07	SC2	UBL5
3.1881e-11	0.500039	0.22	0.538	9.80627e-07	SC2	STRAP
3.28644e-11	1.16902	0.667	0.825	1.01088e-06	SC2	EIF4A1
3.48959e-11	1.66488	0.576	0.65	1.07336e-06	SC2	ATP5PF
6.26466e-11	0.574804	0.258	0.6	1.92695e-06	SC2	ANXA6
7.85135e-11	1.01204	0.917	0.969	2.415e-06	SC2	TMSB4X
8.26052e-11	0.705307	0.231	0.57	2.54085e-06	SC2	SLC35F1
1.05668e-10	0.530597	0.265	0.603	3.25024e-06	SC2	EIF4EBP1
2.35969e-10	1.75161	0.568	0.641	7.25817e-06	SC2	UQCRH
2.45363e-10	0.941251	0.78	0.889	7.54711e-06	SC2	IFITM3
3.17399e-10	0.65016	0.227	0.529	9.76287e-06	SC2	H2AFV
6.6168e-10	1.33013	0.633	0.771	2.03526e-05	SC2	ATP5MC2
1.07787e-09	1.42087	0.591	0.704	3.31542e-05	SC2	HINT1
1.18345e-09	0.734162	0.811	0.918	3.64016e-05	SC2	CALM2
1.22588e-09	1.67404	0.633	0.762	3.7707e-05	SC2	PTMS
1.38321e-09	0.619627	0.246	0.539	4.25461e-05	SC2	TMEM35B
2.37458e-09	1.46086	0.617	0.752	7.30396e-05	SC2	EDF1
2.55383e-09	1.67783	0.572	0.697	7.85533e-05	SC2	MGST3
4.0241e-09	0.673275	0.242	0.528	0.000123777	SC2	IAH1
4.25917e-09	0.522951	0.303	0.637	0.000131008	SC2	BZW1
5.9046e-09	0.531713	0.261	0.572	0.00018162	SC2	GNB2
7.28009e-09	0.558473	0.223	0.501	0.000223928	SC2	SNRPB2
1.10024e-08	2.26129	0.492	0.507	0.000338422	SC2	SLC25A5
1.8776e-08	0.664786	0.295	0.616	0.000577532	SC2	PCNP
2.13824e-08	1.84884	0.534	0.586	0.000657702	SC2	ELOB
3.34061e-08	0.675698	0.284	0.59	0.00102754	SC2	ESD
3.52734e-08	1.79687	0.545	0.652	0.00108498	SC2	SOD1
3.95021e-08	1.44001	0.595	0.754	0.00121505	SC2	MIF
3.9666e-08	0.536114	0.242	0.509	0.00122009	SC2	SUCLG1
4.10085e-08	0.533979	0.322	0.666	0.00126138	SC2	EMP3
4.66754e-08	0.695373	0.269	0.569	0.00143569	SC2	XRCC6
8.75388e-08	1.65992	0.572	0.678	0.00269261	SC2	CLIC1
8.93066e-08	0.504604	0.261	0.543	0.00274698	SC2	ATRAID
1.31297e-07	1.9127	0.576	0.674	0.00403857	SC2	TUBA1B
1.36128e-07	1.76591	0.508	0.549	0.00418717	SC2	COX6B1
2.16419e-07	0.509028	0.261	0.552	0.00665684	SC2	CCT3
2.33377e-07	0.518304	0.269	0.543	0.00717846	SC2	RAB11A
4.15612e-07	0.532782	0.295	0.589	0.0127838	SC2	NME4
4.31125e-07	0.544328	0.258	0.524	0.013261	SC2	SNX2
5.17653e-07	0.535189	0.273	0.546	0.0159225	SC2	NASP
5.74671e-07	0.828343	0.254	0.514	0.0176763	SC2	CAMK2N1
7.21891e-07	2.04155	0.485	0.524	0.0222046	SC2	KRT8
7.95426e-07	1.9519	0.489	0.552	0.0244665	SC2	ATP5MC3
8.58158e-07	0.527252	0.258	0.52	0.0263961	SC2	SMIM26
9.95242e-07	0.60716	0.261	0.514	0.0306126	SC2	STMP1
1.17983e-06	0.73321	0.284	0.562	0.0362903	SC2	EIF2S3
1.62517e-06	1.50384	0.598	0.718	0.0499885	SC2	H2AFJ
1.34569e-215	4.75285	0.771	0.003	4.13921e-211	SC3	CHRDL1
2.67219e-201	3.09447	0.771	0.004	8.2194e-197	SC3	WT1
1.1245e-194	3.56752	0.686	0.002	3.45884e-190	SC3	TUBA3E
1.26874e-187	5.45417	0.857	0.01	3.90251e-183	SC3	RORB
3.09715e-175	2.47499	0.686	0.004	9.52654e-171	SC3	AL162497.1
5.72358e-170	2.47067	0.629	0.003	1.76052e-165	SC3	LINC01358
4.56337e-168	3.73363	0.6	0.002	1.40365e-163	SC3	RAMP3
1.981e-167	1.81567	0.6	0.002	6.09336e-163	SC3	KCNK4
2.87026e-166	2.23819	0.571	0.001	8.82862e-162	SC3	TCEAL7
3.18867e-166	1.60588	0.571	0.001	9.80802e-162	SC3	FOXL2
2.56872e-163	2.95445	0.629	0.003	7.90113e-159	SC3	CNR1
1.58285e-152	2.01637	0.686	0.007	4.86869e-148	SC3	BHMT2
1.03878e-149	2.11293	0.543	0.002	3.19519e-145	SC3	AC090409.1
1.47283e-149	2.28999	0.543	0.002	4.53027e-145	SC3	AOX1
9.32327e-147	4.14303	0.629	0.006	2.86774e-142	SC3	NDP
2.9247e-143	2.96262	0.543	0.003	8.99608e-139	SC3	INHA
1.1404e-137	2.2928	0.6	0.006	3.50777e-133	SC3	NPR1
1.44262e-136	2.26595	0.629	0.007	4.43736e-132	SC3	AC073611.1
2.30387e-134	1.64114	0.571	0.005	7.08647e-130	SC3	PPP1R14B-AS1
8.21032e-133	4.1326	0.771	0.016	2.52541e-128	SC3	AC027288.3
3.09022e-132	2.56472	0.629	0.008	9.5052e-128	SC3	CYP7B1
1.34099e-129	3.90527	0.771	0.017	4.12474e-125	SC3	UCHL1
4.34017e-129	1.97014	0.571	0.006	1.33499e-124	SC3	KCNK15
1.07156e-128	1.44226	0.571	0.006	3.296e-124	SC3	CRYGN
1.25806e-128	2.39838	0.657	0.01	3.86967e-124	SC3	APLP1
1.48798e-128	1.65497	0.571	0.006	4.57687e-124	SC3	HEPH
1.02018e-127	2.02551	0.514	0.003	3.13798e-123	SC3	WT1-AS
2.45252e-124	3.26698	0.686	0.012	7.5437e-120	SC3	SPAG4
6.58697e-123	4.62899	0.8	0.021	2.02609e-118	SC3	WNT5A
4.7956e-122	1.78095	0.514	0.004	1.47508e-117	SC3	LINP1
4.70122e-121	2.25886	0.543	0.006	1.44605e-116	SC3	NKAIN1
1.95627e-119	3.47317	0.8	0.021	6.0173e-115	SC3	GREB1
5.93667e-117	1.6566	0.514	0.005	1.82606e-112	SC3	C20orf141
5.00847e-115	3.74619	0.686	0.015	1.54056e-110	SC3	RXFP1
5.36622e-114	2.40709	0.6	0.01	1.6506e-109	SC3	HOXD11
1.34813e-112	3.45772	0.571	0.008	4.14671e-108	SC3	TMEM59L
8.47432e-112	1.65627	0.543	0.007	2.60662e-107	SC3	CATSPERZ
1.04109e-111	1.37011	0.571	0.008	3.2023e-107	SC3	ANKRD35
7.80232e-108	3.05425	0.657	0.015	2.39991e-103	SC3	GNG4
9.48832e-108	1.33446	0.514	0.006	2.91851e-103	SC3	POPDC3
2.39516e-103	1.94586	0.6	0.012	7.36727e-99	SC3	SNCAIP
4.30239e-103	4.8736	0.857	0.035	1.32337e-98	SC3	SPOCK1
9.10139e-102	2.73966	0.771	0.026	2.7995e-97	SC3	EPDR1
5.37771e-101	4.84061	0.629	0.015	1.65413e-96	SC3	PRL
5.19472e-99	1.78859	0.629	0.015	1.59784e-94	SC3	FAM155A
1.49968e-98	1.33661	0.571	0.011	4.61287e-94	SC3	SHC3
5.37471e-97	1.84562	0.686	0.019	1.65321e-92	SC3	LONRF2
8.65271e-97	2.58629	0.571	0.012	2.66149e-92	SC3	HTR2B
1.05246e-96	2.88665	0.771	0.028	3.23726e-92	SC3	IL15
1.60916e-96	1.47172	0.514	0.008	4.94962e-92	SC3	TNFRSF8
1.81549e-96	1.44294	0.629	0.015	5.58426e-92	SC3	CYP11A1
1.99679e-96	2.00115	0.571	0.012	6.14193e-92	SC3	METTL27
4.36304e-94	1.59463	0.543	0.01	1.34203e-89	SC3	ABLIM2
2.26924e-93	3.64711	0.743	0.027	6.97994e-89	SC3	C3
2.37607e-93	1.63612	0.514	0.009	7.30856e-89	SC3	TLE6
2.70409e-89	3.05302	0.543	0.012	8.3175e-85	SC3	PRR15
4.61616e-87	1.94523	0.6	0.017	1.41989e-82	SC3	COL7A1
4.92941e-87	1.57672	0.514	0.01	1.51624e-82	SC3	OLFM1
7.85249e-87	1.34856	0.514	0.01	2.41535e-82	SC3	CSDC2
1.97529e-86	4.97032	0.857	0.047	6.0758e-82	SC3	ADRA2C
5.41209e-86	4.39044	0.714	0.028	1.66471e-81	SC3	WNT4
7.41258e-86	2.99628	0.714	0.027	2.28004e-81	SC3	CFH
1.68364e-85	4.8086	0.857	0.047	5.17872e-81	SC3	MGST1
4.32746e-85	2.47085	0.714	0.027	1.33108e-80	SC3	SPHK1
7.43804e-85	1.56165	0.514	0.011	2.28787e-80	SC3	ABLIM3
8.60567e-85	3.22334	0.686	0.025	2.64702e-80	SC3	WNT6
2.39723e-84	2.31206	0.743	0.03	7.37362e-80	SC3	PLAT
1.14473e-82	4.39944	0.8	0.038	3.52108e-78	SC3	IGFBP1
3.87457e-82	1.97263	0.571	0.016	1.19178e-77	SC3	ADCY1
3.4345e-80	1.80396	0.6	0.019	1.05642e-75	SC3	LRRN4CL
4.09731e-78	2.80027	0.743	0.035	1.26029e-73	SC3	NT5E
2.44805e-77	2.22768	0.6	0.02	7.52997e-73	SC3	PCAT6
1.84901e-76	1.0849	0.543	0.015	5.68736e-72	SC3	LINC01197
9.98411e-76	1.33036	0.6	0.02	3.07101e-71	SC3	HOXD10
1.29982e-75	2.56663	0.743	0.036	3.99813e-71	SC3	RAI2
5.99837e-75	3.49648	0.629	0.025	1.84504e-70	SC3	CHI3L2
1.00658e-74	1.693	0.657	0.026	3.09613e-70	SC3	NRXN2
2.99243e-73	1.65608	0.543	0.017	9.2044e-69	SC3	CCDC170
1.26808e-72	3.38579	0.714	0.035	3.9005e-68	SC3	PRUNE2
1.8517e-72	2.4042	0.6	0.022	5.69563e-68	SC3	ATOH8
8.72232e-67	2.18538	0.829	0.053	2.6829e-62	SC3	PDE8B
9.53342e-67	2.13316	0.629	0.028	2.93238e-62	SC3	NR1D1
2.13915e-64	3.32761	0.714	0.042	6.5798e-60	SC3	SCARA5
3.95281e-63	2.36209	0.629	0.031	1.21585e-58	SC3	S100A3
4.03814e-63	3.38218	0.543	0.021	1.24209e-58	SC3	SERPINA3
8.90539e-63	1.80557	0.686	0.037	2.73921e-58	SC3	DUSP23
1.59031e-61	3.82634	0.714	0.044	4.89162e-57	SC3	ALDH1A1
9.82099e-61	3.05838	0.8	0.06	3.02084e-56	SC3	CHST7
1.25578e-60	1.24546	0.514	0.019	3.86265e-56	SC3	PRR34-AS1
1.05457e-59	2.16028	0.771	0.052	3.24376e-55	SC3	EFHD1
1.30031e-59	1.60406	0.571	0.026	3.99964e-55	SC3	MLPH
1.59615e-58	0.832321	0.657	0.035	4.90959e-54	SC3	PAPPA2
7.19273e-58	2.20014	0.771	0.053	2.21241e-53	SC3	CHRD
9.144e-58	0.903218	0.657	0.036	2.8126e-53	SC3	SMIM27
9.64444e-58	1.63077	0.6	0.031	2.96653e-53	SC3	FKBP1B
1.2605e-57	1.75653	0.657	0.037	3.87716e-53	SC3	OAS1
6.9742e-57	1.11133	0.571	0.027	2.14519e-52	SC3	IFI44
1.06317e-55	3.81546	0.829	0.076	3.2702e-51	SC3	F2R
1.93218e-55	1.54847	0.657	0.039	5.94318e-51	SC3	RTL10
2.45647e-55	2.04063	0.714	0.05	7.55586e-51	SC3	HSD3B7
7.00595e-55	1.64714	0.743	0.053	2.15496e-50	SC3	WDR54
6.40496e-54	1.4461	0.629	0.036	1.9701e-49	SC3	CDK5
1.08773e-53	3.48349	0.771	0.064	3.34574e-49	SC3	PALMD
1.41999e-53	1.91057	0.686	0.045	4.36773e-49	SC3	PDE10A
3.05666e-53	2.62809	0.771	0.062	9.40199e-49	SC3	SNX10
1.14294e-52	3.14608	0.8	0.074	3.51556e-48	SC3	APOO
1.24313e-52	1.01127	0.514	0.024	3.82376e-48	SC3	CORO2B
5.09787e-52	5.10815	0.886	0.103	1.56805e-47	SC3	IGFBP6
1.9604e-51	3.23453	0.686	0.053	6.03e-47	SC3	PRDM1
2.15792e-51	2.17512	0.771	0.062	6.63755e-47	SC3	SGSH
4.47023e-51	1.37469	0.686	0.046	1.375e-46	SC3	FKBP2
5.66101e-51	3.94651	0.8	0.077	1.74127e-46	SC3	APCDD1
1.0196e-50	2.52416	0.686	0.052	3.13617e-46	SC3	OTULINL
1.36595e-50	1.63941	0.629	0.04	4.20154e-46	SC3	P3H2
2.39694e-50	2.00769	0.543	0.029	7.37276e-46	SC3	PGR
2.57933e-50	4.32737	0.857	0.092	7.93377e-46	SC3	SPARCL1
6.73421e-50	1.07351	0.514	0.026	2.07138e-45	SC3	SLC49A3
1.65792e-49	1.79787	0.543	0.03	5.09958e-45	SC3	MLLT11
1.92475e-49	1.01221	0.629	0.04	5.92035e-45	SC3	AOC1
1.94808e-49	2.47471	0.743	0.062	5.9921e-45	SC3	ALDH1A2
1.96318e-49	1.05142	0.714	0.053	6.03853e-45	SC3	PNPLA4
5.57921e-49	2.08443	0.771	0.067	1.71611e-44	SC3	TP53I3
2.07382e-48	1.56941	0.771	0.065	6.37885e-44	SC3	MX1
4.56018e-48	2.15983	0.657	0.048	1.40266e-43	SC3	SMOX
8.76983e-48	1.97905	0.743	0.062	2.69751e-43	SC3	SRD5A3
9.92118e-48	1.8153	0.771	0.068	3.05166e-43	SC3	TP53TG1
1.09048e-47	1.28254	0.629	0.042	3.35422e-43	SC3	CYB561
1.37686e-47	2.77284	0.6	0.041	4.2351e-43	SC3	ITGB8
1.91985e-47	2.91904	0.8	0.082	5.90525e-43	SC3	PAM
3.24076e-47	1.31909	0.629	0.043	9.96826e-43	SC3	TMEM265
4.34447e-47	4.6678	0.743	0.071	1.33632e-42	SC3	HSD11B1
1.23562e-46	1.25827	0.571	0.035	3.80065e-42	SC3	SCN1B
2.29395e-46	2.51402	0.771	0.073	7.05595e-42	SC3	CTSH
2.87746e-46	4.06715	0.829	0.099	8.85078e-42	SC3	RASGRP2
5.90187e-46	1.9714	0.514	0.03	1.81536e-41	SC3	CPT1C
2.09722e-45	2.01223	0.743	0.067	6.45084e-41	SC3	MELTF
2.40193e-45	1.51842	0.514	0.029	7.3881e-41	SC3	AC093849.2
3.29726e-45	1.46631	0.629	0.045	1.01421e-40	SC3	ZNF385A
5.48544e-45	1.54709	0.771	0.07	1.68727e-40	SC3	ZDHHC24
8.58849e-45	1.91667	0.6	0.042	2.64173e-40	SC3	LAYN
1.24305e-44	2.25377	0.686	0.058	3.8235e-40	SC3	WDR86-AS1
1.70932e-44	1.57201	0.771	0.071	5.25768e-40	SC3	GIHCG
2.10976e-44	1.3954	0.6	0.042	6.48941e-40	SC3	H2AFY2
3.41233e-44	2.09642	0.657	0.053	1.0496e-39	SC3	SCARB1
1.00376e-43	1.31474	0.514	0.031	3.08745e-39	SC3	SYT11
3.73852e-43	1.28448	0.514	0.031	1.14993e-38	SC3	HERC6
5.07204e-43	1.0562	0.629	0.047	1.56011e-38	SC3	AMPD3
1.01686e-42	3.40835	0.857	0.113	3.12776e-38	SC3	TSKU
4.29378e-42	1.17936	0.6	0.044	1.32072e-37	SC3	DLGAP1-AS1
5.34866e-42	2.04243	0.829	0.094	1.64519e-37	SC3	MAP3K5
1.35807e-41	1.38563	0.571	0.041	4.17728e-37	SC3	OSGIN2
2.93183e-41	1.46681	0.686	0.06	9.018e-37	SC3	G6PC3
9.0058e-41	2.00934	0.771	0.084	2.77009e-36	SC3	C20orf27
5.0827e-40	2.07215	0.714	0.069	1.56339e-35	SC3	TM4SF1
6.26831e-40	2.94008	0.829	0.106	1.92807e-35	SC3	CAB39L
8.38841e-40	1.76952	0.629	0.053	2.58019e-35	SC3	DMKN
1.52103e-39	1.83781	0.686	0.066	4.67854e-35	SC3	IFI27L1
2.43058e-39	1.12215	0.571	0.042	7.47621e-35	SC3	AIFM2
2.91843e-39	5.76006	0.857	0.141	8.9768e-35	SC3	IGFBP2
7.83852e-39	4.13229	0.629	0.06	2.41105e-34	SC3	CRLF1
1.00216e-38	1.25702	0.743	0.074	3.08256e-34	SC3	OXLD1
1.49906e-38	2.47923	0.943	0.144	4.61095e-34	SC3	GRAMD2B
3.13863e-38	4.15846	0.914	0.159	9.65411e-34	SC3	IFI27
3.40842e-38	2.61249	0.629	0.061	1.0484e-33	SC3	ENO2
4.27752e-38	1.51792	0.771	0.083	1.31572e-33	SC3	KALRN
4.47119e-38	2.05376	0.514	0.037	1.37529e-33	SC3	ICAM2
8.09272e-38	3.17169	0.543	0.044	2.48924e-33	SC3	STC1
1.72561e-37	2.03349	0.8	0.096	5.30781e-33	SC3	PIP5K1C
2.91114e-37	1.20605	0.543	0.041	8.95438e-33	SC3	TLR4
3.26868e-37	2.4502	0.714	0.08	1.00541e-32	SC3	SLC7A8
3.82334e-37	2.53698	0.8	0.103	1.17602e-32	SC3	INAFM1
1.86473e-36	1.23871	0.543	0.042	5.73572e-32	SC3	RNF150
1.86797e-36	3.21661	0.714	0.085	5.74569e-32	SC3	TREM1
1.99493e-36	1.50743	0.6	0.052	6.1362e-32	SC3	PROCR
2.47671e-36	1.30336	0.571	0.046	7.61811e-32	SC3	ACAP1
2.49899e-36	2.57414	0.743	0.092	7.68666e-32	SC3	SEC11C
7.93955e-36	1.20171	0.6	0.053	2.44213e-31	SC3	IFIT1
8.68786e-36	1.82366	0.8	0.1	2.6723e-31	SC3	MFSD12
8.82844e-36	5.8284	0.543	0.047	2.71554e-31	SC3	RBP4
1.17303e-35	1.72545	0.743	0.083	3.60812e-31	SC3	ASS1
1.40304e-35	1.07584	0.743	0.08	4.31562e-31	SC3	POP5
1.4822e-35	1.41374	0.714	0.076	4.55909e-31	SC3	TUBA4A
2.04538e-35	1.36848	0.686	0.069	6.29137e-31	SC3	CD320
3.26251e-35	2.25725	0.886	0.131	1.00352e-30	SC3	EMILIN2
4.3206e-35	3.67072	0.857	0.131	1.32897e-30	SC3	PAPPA
7.97461e-35	1.56692	0.743	0.083	2.45291e-30	SC3	TMEM132C
1.03037e-34	2.26979	0.771	0.107	3.16931e-30	SC3	UBE2L6
1.07222e-34	1.13188	0.714	0.076	3.29803e-30	SC3	EMC9
1.26036e-34	2.50565	0.743	0.093	3.87673e-30	SC3	ST3GAL5
1.3732e-34	1.17227	0.629	0.06	4.22382e-30	SC3	TUBB3
1.46505e-34	2.14608	0.743	0.09	4.50634e-30	SC3	SLC2A8
2.45824e-34	0.602049	0.514	0.04	7.56131e-30	SC3	MYL5
5.3146e-34	1.31339	0.686	0.074	1.63472e-29	SC3	KCNK3
6.01208e-34	2.98978	0.829	0.123	1.84926e-29	SC3	PEMT
6.24516e-34	1.69936	0.771	0.096	1.92095e-29	SC3	AVPI1
8.64181e-34	1.21305	0.743	0.085	2.65813e-29	SC3	AC010642.2
1.02692e-33	1.83815	0.771	0.102	3.15871e-29	SC3	IFI35
3.45165e-33	2.8098	0.771	0.108	1.06169e-28	SC3	QPCT
3.80778e-33	2.03832	0.543	0.049	1.17124e-28	SC3	FOSL1
5.63849e-33	1.6447	0.714	0.083	1.73434e-28	SC3	SSC5D
7.1468e-33	2.80005	0.8	0.117	2.19828e-28	SC3	GGT5
9.9417e-33	1.48468	0.771	0.094	3.05797e-28	SC3	EMX2
1.05924e-32	1.06219	0.714	0.08	3.25812e-28	SC3	CCDC167
1.29734e-32	0.88658	0.743	0.086	3.99049e-28	SC3	RABIF
1.64884e-32	1.89995	0.714	0.087	5.07166e-28	SC3	AHNAK2
2.92061e-32	1.34361	0.514	0.043	8.98351e-28	SC3	RNLS
3.14317e-32	1.04841	0.629	0.063	9.66808e-28	SC3	TMEM99
3.56384e-32	2.89416	0.886	0.173	1.0962e-27	SC3	MAOB
8.04003e-32	4.67469	0.857	0.173	2.47303e-27	SC3	DKK1
8.19482e-32	1.40237	0.857	0.126	2.52064e-27	SC3	NUDT22
1.56675e-31	1.07455	0.571	0.054	4.81916e-27	SC3	AC244090.1
1.87312e-31	2.11014	0.771	0.112	5.76153e-27	SC3	SLC6A8
2.67592e-31	1.05787	0.714	0.085	8.23085e-27	SC3	MORN2
2.72972e-31	1.81117	0.686	0.083	8.39636e-27	SC3	ARHGEF19
2.83211e-31	0.760238	0.6	0.06	8.71129e-27	SC3	NOTUM
3.75997e-31	1.73108	0.771	0.108	1.15653e-26	SC3	SCPEP1
4.00375e-31	1.03506	0.686	0.078	1.23151e-26	SC3	CYB561D2
5.43287e-31	1.37048	0.771	0.101	1.6711e-26	SC3	SLC35F6
1.73263e-30	1.42117	0.629	0.067	5.3294e-26	SC3	F8A1
1.85042e-30	1.08947	0.857	0.122	5.69171e-26	SC3	ZNF593
1.94427e-30	0.978465	0.6	0.061	5.98037e-26	SC3	SEPTIN1
2.18355e-30	0.5727	0.514	0.045	6.71639e-26	SC3	LSR
2.61225e-30	3.39143	0.714	0.105	8.03502e-26	SC3	HILPDA
3.41621e-30	2.14958	0.6	0.067	1.05079e-25	SC3	GPRC5B
4.34234e-30	1.86191	0.657	0.079	1.33566e-25	SC3	SLC31A2
5.50127e-30	0.989736	0.829	0.119	1.69213e-25	SC3	MYL6B
5.55774e-30	2.01252	0.6	0.069	1.70951e-25	SC3	SEZ6L2
6.1197e-30	1.63025	0.514	0.047	1.88236e-25	SC3	CDA
6.2671e-30	3.80471	0.886	0.193	1.9277e-25	SC3	CD248
7.15121e-30	2.92705	0.657	0.087	2.19964e-25	SC3	CTSK
7.69325e-30	3.09458	0.829	0.146	2.36637e-25	SC3	SLC2A1
7.93078e-30	1.47134	0.743	0.097	2.43943e-25	SC3	EAF1
2.23476e-29	1.26668	0.743	0.1	6.87391e-25	SC3	GPR137
2.39041e-29	1.03129	0.514	0.047	7.35267e-25	SC3	ABCB6
2.81011e-29	1.09345	0.571	0.058	8.64362e-25	SC3	B9D1
3.38573e-29	2.72985	0.857	0.17	1.04142e-24	SC3	NBL1
3.79853e-29	1.24977	0.686	0.085	1.16839e-24	SC3	PLSCR3
4.75657e-29	1.50314	0.8	0.122	1.46307e-24	SC3	ABHD14B
5.08798e-29	2.04451	0.6	0.071	1.56501e-24	SC3	CCDC151
5.09641e-29	1.59513	0.571	0.062	1.56761e-24	SC3	RCBTB1
5.26027e-29	1.65044	0.829	0.128	1.61801e-24	SC3	DNASE2
7.0042e-29	2.32898	0.8	0.123	2.15442e-24	SC3	KRT19
1.14083e-28	1.69331	0.686	0.092	3.50907e-24	SC3	PODNL1
1.3345e-28	0.795221	0.629	0.071	4.1048e-24	SC3	MRPL23
1.5691e-28	1.27992	0.771	0.11	4.82641e-24	SC3	TCTN1
1.89751e-28	3.07824	0.743	0.119	5.83654e-24	SC3	DEPP1
2.26079e-28	1.60002	0.686	0.091	6.95396e-24	SC3	C1QTNF6
2.85348e-28	1.02248	0.743	0.098	8.77703e-24	SC3	PRAF2
2.99047e-28	1.61517	0.629	0.074	9.19838e-24	SC3	IFITM1
3.28768e-28	2.0051	0.657	0.089	1.01126e-23	SC3	AK4
3.89749e-28	1.58236	0.686	0.091	1.19883e-23	SC3	ZC3H12A
4.30051e-28	1.12232	0.714	0.094	1.32279e-23	SC3	BORCS8
5.78253e-28	0.589029	0.514	0.049	1.77865e-23	SC3	TBXA2R
8.21137e-28	0.579058	0.514	0.049	2.52574e-23	SC3	LDLRAD3
1.12297e-27	2.40956	0.886	0.191	3.45415e-23	SC3	TMEM256
1.7936e-27	1.97281	0.771	0.117	5.51693e-23	SC3	DAXX
1.94969e-27	1.94935	0.714	0.105	5.99705e-23	SC3	SMPD1
2.12104e-27	2.44424	0.829	0.172	6.52412e-23	SC3	CD82
3.04295e-27	1.31988	0.657	0.085	9.35981e-23	SC3	ZNF226
3.19092e-27	1.85583	0.771	0.132	9.81496e-23	SC3	DNPH1
3.44869e-27	1.33984	0.8	0.121	1.06078e-22	SC3	UQCC3
3.48026e-27	1.2093	0.686	0.09	1.07049e-22	SC3	PIGK
3.6052e-27	2.99685	0.543	0.062	1.10892e-22	SC3	IL1R2
3.84089e-27	0.900716	0.543	0.057	1.18142e-22	SC3	GMPPB
4.03726e-27	1.1253	0.543	0.057	1.24182e-22	SC3	MAPRE3
4.09012e-27	1.23546	0.686	0.094	1.25808e-22	SC3	ZSCAN16-AS1
4.5219e-27	2.53103	0.8	0.15	1.39089e-22	SC3	ING1
5.05197e-27	0.569717	0.686	0.085	1.55394e-22	SC3	TBCC
6.00267e-27	0.764575	0.543	0.056	1.84636e-22	SC3	ZDHHC1
9.56465e-27	0.844895	0.714	0.096	2.94199e-22	SC3	GSTZ1
1.02688e-26	1.04688	0.543	0.057	3.15857e-22	SC3	NABP2
1.16895e-26	1.61724	0.714	0.106	3.59559e-22	SC3	PERP
1.18407e-26	0.772128	0.571	0.062	3.64207e-22	SC3	GSKIP
1.24383e-26	0.913513	0.686	0.089	3.8259e-22	SC3	PYGL
1.30124e-26	1.19554	0.543	0.06	4.00247e-22	SC3	HSD17B14
1.30898e-26	1.25313	0.6	0.071	4.02628e-22	SC3	ADIRF
1.56062e-26	0.898165	0.514	0.051	4.8003e-22	SC3	THAP8
2.06146e-26	1.13481	0.743	0.107	6.34084e-22	SC3	TCTA
2.10938e-26	0.837188	0.629	0.076	6.48823e-22	SC3	LHPP
3.77613e-26	0.873625	0.657	0.083	1.1615e-21	SC3	DPAGT1
4.43153e-26	1.68865	0.543	0.062	1.36309e-21	SC3	GPBAR1
4.93412e-26	3.79919	0.914	0.29	1.51769e-21	SC3	GLRX
5.5758e-26	2.20851	0.829	0.178	1.71506e-21	SC3	IFI27L2
5.98708e-26	2.88578	0.914	0.235	1.84157e-21	SC3	ISG15
6.87375e-26	0.712796	0.6	0.071	2.1143e-21	SC3	FADD
7.44563e-26	1.12873	0.829	0.139	2.2902e-21	SC3	CHCHD5
7.84786e-26	1.47093	0.543	0.062	2.41392e-21	SC3	LGALS9
8.45322e-26	2.3715	0.543	0.067	2.60013e-21	SC3	TMEM37
9.34646e-26	0.787676	0.629	0.079	2.87488e-21	SC3	KRT23
1.03888e-25	1.10065	0.514	0.055	3.19549e-21	SC3	UBASH3B
1.27263e-25	1.53291	0.8	0.137	3.91447e-21	SC3	TAP1
2.01914e-25	1.12722	0.629	0.08	6.21067e-21	SC3	GBA
2.3718e-25	2.04208	0.857	0.184	7.29541e-21	SC3	HIGD1A
3.09679e-25	0.561577	0.571	0.064	9.52543e-21	SC3	SDHAF3
3.22197e-25	0.808759	0.6	0.072	9.91045e-21	SC3	SLC48A1
3.32613e-25	0.762067	0.743	0.106	1.02308e-20	SC3	STK16
3.85305e-25	2.63266	0.857	0.212	1.18516e-20	SC3	METRN
3.97645e-25	3.85766	0.943	0.285	1.22312e-20	SC3	RBP1
4.27317e-25	1.82025	0.571	0.073	1.31438e-20	SC3	MIR210HG
5.24693e-25	5.58232	0.914	0.332	1.6139e-20	SC3	IGFBP4
6.06272e-25	1.63093	0.657	0.093	1.86483e-20	SC3	TMEM132A
6.34758e-25	1.62093	0.771	0.128	1.95245e-20	SC3	PHYHIP
6.46437e-25	0.954849	0.629	0.083	1.98838e-20	SC3	ALDOA
6.95291e-25	0.832319	0.8	0.126	2.13865e-20	SC3	COA6
7.15865e-25	0.9922	0.657	0.089	2.20193e-20	SC3	GNB5
8.21689e-25	1.53242	0.857	0.166	2.52743e-20	SC3	NDUFA3
1.15576e-24	0.713958	0.543	0.061	3.555e-20	SC3	PPP2R5B
1.19835e-24	1.98874	0.543	0.067	3.68601e-20	SC3	GCLC
1.40189e-24	0.778115	0.657	0.087	4.31206e-20	SC3	TRPT1
2.27081e-24	1.08245	0.629	0.084	6.98478e-20	SC3	CCNQ
2.3663e-24	0.900089	0.657	0.087	7.27849e-20	SC3	DGAT1
2.92563e-24	0.796194	0.6	0.077	8.99893e-20	SC3	ZNF576
3.44201e-24	0.939967	0.571	0.07	1.05873e-19	SC3	KIF22
3.47332e-24	1.80193	0.857	0.181	1.06836e-19	SC3	IMP3
4.94972e-24	4.91256	0.857	0.256	1.52248e-19	SC3	RGCC
5.07973e-24	2.1249	0.8	0.151	1.56247e-19	SC3	OSR2
6.73828e-24	0.664841	0.629	0.084	2.07263e-19	SC3	G6PD
7.55394e-24	2.06125	0.714	0.125	2.32352e-19	SC3	ARMT1
7.5622e-24	0.626102	0.514	0.057	2.32606e-19	SC3	PC
7.91682e-24	1.15729	0.743	0.114	2.43514e-19	SC3	DYRK4
9.36306e-24	2.63992	0.829	0.198	2.87998e-19	SC3	CD68
1.07973e-23	1.91271	0.886	0.202	3.32115e-19	SC3	STAT1
1.29431e-23	1.02021	0.657	0.095	3.98117e-19	SC3	UNG
2.22372e-23	1.97947	0.829	0.175	6.83995e-19	SC3	TBX3
2.35187e-23	0.707677	0.514	0.06	7.23412e-19	SC3	C11orf1
3.14067e-23	1.16863	0.8	0.137	9.66038e-19	SC3	ELOVL1
3.15058e-23	0.749023	0.771	0.124	9.69086e-19	SC3	TIMM10
3.34144e-23	1.09277	0.714	0.11	1.02779e-18	SC3	CHCHD7
3.53802e-23	1.53432	0.743	0.123	1.08826e-18	SC3	MRPS18A
3.83291e-23	1.67698	0.686	0.105	1.17897e-18	SC3	RAB4B
5.64034e-23	0.634138	0.571	0.071	1.73491e-18	SC3	WDR25
6.64212e-23	1.75707	0.571	0.079	2.04305e-18	SC3	MAMDC2
6.85813e-23	1.0934	0.571	0.076	2.10949e-18	SC3	C3orf14
8.07816e-23	2.25618	0.714	0.129	2.48476e-18	SC3	MEDAG
8.18555e-23	0.551608	0.514	0.06	2.51779e-18	SC3	GMNN
1.07106e-22	0.879931	0.714	0.114	3.29447e-18	SC3	TMEM107
1.14997e-22	1.34814	0.571	0.076	3.53721e-18	SC3	MDM1
1.17507e-22	2.65488	0.771	0.157	3.6144e-18	SC3	CLEC2B
1.17777e-22	1.08467	0.771	0.135	3.62271e-18	SC3	FLYWCH2
1.20022e-22	1.62266	0.771	0.149	3.69174e-18	SC3	SMIM3
1.25671e-22	1.51521	0.857	0.167	3.86551e-18	SC3	KIAA1191
1.43163e-22	1.10296	0.629	0.088	4.40355e-18	SC3	PTRH1
1.51534e-22	1.7683	0.6	0.089	4.66104e-18	SC3	AL133453.1
1.62409e-22	0.937168	0.629	0.089	4.99552e-18	SC3	PRADC1
1.93335e-22	1.35212	0.829	0.157	5.94678e-18	SC3	ACOT13
2.05746e-22	1.92772	0.8	0.164	6.32855e-18	SC3	OBSL1
2.17976e-22	1.7602	0.914	0.243	6.70473e-18	SC3	NDUFC1
2.3918e-22	0.809684	0.743	0.117	7.35692e-18	SC3	IFRD2
2.55305e-22	1.69813	0.686	0.117	7.85293e-18	SC3	NUDT16
2.71979e-22	0.874937	0.714	0.112	8.3658e-18	SC3	MED11
2.75991e-22	1.58273	0.543	0.071	8.48919e-18	SC3	IL32
2.80563e-22	2.35341	0.914	0.302	8.62983e-18	SC3	CCDC85B
2.88447e-22	0.672287	0.543	0.067	8.87233e-18	SC3	TACO1
3.71651e-22	1.30344	0.6	0.086	1.14316e-17	SC3	THSD7A
3.98691e-22	0.734741	0.543	0.068	1.22633e-17	SC3	TMEM234
4.0036e-22	2.52209	0.829	0.228	1.23147e-17	SC3	SULF2
4.64039e-22	1.05174	0.829	0.164	1.42734e-17	SC3	LSM10
5.12158e-22	0.747819	0.543	0.069	1.57535e-17	SC3	NAV3
5.38928e-22	0.874114	0.514	0.063	1.65769e-17	SC3	ZBED3
5.41443e-22	2.43955	0.886	0.244	1.66542e-17	SC3	CHST2
7.2838e-22	0.901065	0.514	0.063	2.24043e-17	SC3	ENDOG
7.32751e-22	1.79789	0.657	0.107	2.25387e-17	SC3	PILRA
7.56163e-22	1.39725	0.829	0.17	2.32588e-17	SC3	HSBP1L1
8.19262e-22	0.900152	0.657	0.099	2.51997e-17	SC3	IL13RA1
8.55909e-22	1.12837	0.771	0.145	2.63269e-17	SC3	CISD1
1.17487e-21	0.840694	0.743	0.125	3.61379e-17	SC3	MBOAT7
1.31151e-21	1.49126	0.8	0.172	4.03406e-17	SC3	MRPL36
1.58899e-21	0.924589	0.743	0.125	4.88757e-17	SC3	MDP1
1.59564e-21	1.82209	0.857	0.208	4.90803e-17	SC3	MIEN1
1.8179e-21	0.548651	0.686	0.103	5.59169e-17	SC3	KEAP1
2.40476e-21	1.62927	0.8	0.175	7.3968e-17	SC3	PRCP
2.79643e-21	0.928087	0.714	0.116	8.60152e-17	SC3	UTP3
2.93155e-21	1.06381	0.8	0.158	9.01715e-17	SC3	NME1
3.13883e-21	0.875999	0.6	0.086	9.65472e-17	SC3	SLC30A1
3.26286e-21	0.84097	0.771	0.135	1.00362e-16	SC3	SNAPC5
3.4534e-21	0.742536	0.543	0.07	1.06223e-16	SC3	GAS1RR
3.62738e-21	1.01664	0.8	0.142	1.11575e-16	SC3	TIMM10B
3.74255e-21	0.701275	0.571	0.078	1.15117e-16	SC3	DPCD
3.84192e-21	3.96037	0.886	0.336	1.18174e-16	SC3	LY6E
3.96205e-21	0.78905	0.6	0.085	1.21869e-16	SC3	SHISA4
4.07429e-21	1.00049	0.6	0.091	1.25321e-16	SC3	IFIT3
4.24567e-21	0.850865	0.543	0.072	1.30593e-16	SC3	CLCF1
4.34315e-21	0.739353	0.829	0.15	1.33591e-16	SC3	GGPS1
4.36426e-21	0.594144	0.6	0.084	1.3424e-16	SC3	COQ5
5.40549e-21	0.63586	0.686	0.11	1.66268e-16	SC3	TMTC1
6.3332e-21	0.715975	0.771	0.13	1.94803e-16	SC3	WSB2
6.38862e-21	1.60927	0.886	0.227	1.96507e-16	SC3	TMEM205
6.40618e-21	1.16165	0.657	0.107	1.97048e-16	SC3	ARSG
7.36332e-21	0.920756	0.514	0.066	2.26488e-16	SC3	ATL1
7.50824e-21	3.63152	0.857	0.273	2.30946e-16	SC3	ADM
8.4386e-21	1.894	0.771	0.157	2.59563e-16	SC3	ECM1
1.10919e-20	0.733251	0.571	0.079	3.41175e-16	SC3	BX284668.5
1.18051e-20	1.89285	0.886	0.211	3.63114e-16	SC3	DNPEP
1.4286e-20	2.59493	0.571	0.095	4.39424e-16	SC3	RASD1
1.56782e-20	0.537984	0.686	0.108	4.82245e-16	SC3	MCOLN1
1.6261e-20	1.01152	0.514	0.067	5.00173e-16	SC3	MT1X
1.94067e-20	1.10037	0.657	0.103	5.96931e-16	SC3	TVP23B
1.9674e-20	1.22613	0.743	0.137	6.05152e-16	SC3	POP4
1.98984e-20	0.973655	0.714	0.121	6.12054e-16	SC3	QDPR
2.0323e-20	0.739924	0.8	0.144	6.25115e-16	SC3	EMX2OS
2.03906e-20	0.942903	0.543	0.074	6.27195e-16	SC3	POLR3H
2.14601e-20	1.05111	0.6	0.092	6.60092e-16	SC3	AMZ2
2.39882e-20	0.918046	0.686	0.113	7.37853e-16	SC3	ANKRD37
2.52161e-20	1.47472	0.829	0.205	7.75621e-16	SC3	NDUFAF8
2.53242e-20	1.24118	0.629	0.102	7.78947e-16	SC3	ZDHHC9
2.71751e-20	0.813694	0.571	0.082	8.35878e-16	SC3	AGA
2.98467e-20	1.30914	0.743	0.138	9.18053e-16	SC3	SDF2L1
3.14062e-20	1.3486	0.8	0.164	9.66025e-16	SC3	IRF9
3.21244e-20	0.529841	0.6	0.087	9.88113e-16	SC3	NIPAL2
3.59327e-20	1.61092	0.857	0.18	1.10525e-15	SC3	CYB5R1
3.75908e-20	1.62696	0.743	0.144	1.15626e-15	SC3	SAMD9
4.01492e-20	2.18916	0.8	0.189	1.23495e-15	SC3	SEMA3B
4.07075e-20	0.808918	0.743	0.131	1.25212e-15	SC3	TRNP1
5.11762e-20	1.11643	0.8	0.153	1.57413e-15	SC3	SRPRB
5.16586e-20	1.62794	0.771	0.168	1.58897e-15	SC3	A1BG
5.21225e-20	1.29165	0.771	0.148	1.60323e-15	SC3	EVA1C
5.82684e-20	1.03079	0.8	0.161	1.79228e-15	SC3	METTL23
5.9634e-20	0.503792	0.657	0.103	1.83428e-15	SC3	APBB1IP
7.15178e-20	0.50088	0.543	0.074	2.19982e-15	SC3	ZNF688
7.76827e-20	0.824894	0.6	0.089	2.38944e-15	SC3	ARSA
7.76971e-20	1.45997	0.857	0.201	2.38988e-15	SC3	PSENEN
8.23693e-20	0.909514	0.629	0.098	2.5336e-15	SC3	NLGN2
8.82207e-20	2.52578	0.829	0.243	2.71358e-15	SC3	FAM89A
8.93735e-20	0.928455	0.571	0.085	2.74904e-15	SC3	SREBF1
1.03282e-19	0.890576	0.714	0.126	3.17684e-15	SC3	TUSC2
1.08499e-19	0.787681	0.686	0.115	3.33732e-15	SC3	TP53RK
1.32682e-19	0.746153	0.714	0.128	4.08116e-15	SC3	IFT22
1.37088e-19	0.551774	0.743	0.13	4.21668e-15	SC3	POP7
1.38442e-19	0.623436	0.514	0.071	4.25835e-15	SC3	GON7
1.40996e-19	0.936927	0.657	0.112	4.3369e-15	SC3	AK1
1.41445e-19	0.934645	0.6	0.09	4.3507e-15	SC3	GALNT15
1.49327e-19	3.58728	0.914	0.446	4.59314e-15	SC3	CD59
1.66289e-19	0.870198	0.657	0.11	5.11488e-15	SC3	STRA6
1.70692e-19	0.946517	0.571	0.085	5.25031e-15	SC3	ITPKC
1.99273e-19	1.19808	0.686	0.122	6.12943e-15	SC3	RFK
2.14916e-19	0.834638	0.629	0.1	6.6106e-15	SC3	SLC39A3
2.15406e-19	1.20661	0.829	0.181	6.62569e-15	SC3	DPM3
2.22704e-19	1.24217	0.657	0.116	6.85015e-15	SC3	SLFN5
2.31622e-19	1.6436	0.829	0.205	7.12446e-15	SC3	RNF187
2.46602e-19	2.01029	0.829	0.23	7.58524e-15	SC3	AGTRAP
2.76291e-19	1.79713	0.571	0.096	8.49844e-15	SC3	AP000331.1
2.8802e-19	0.785307	0.829	0.169	8.85921e-15	SC3	NIT2
3.19676e-19	0.929352	0.6	0.092	9.83292e-15	SC3	CSTF2T
3.23457e-19	0.580868	0.514	0.07	9.9492e-15	SC3	DDX60
3.48842e-19	3.73162	0.886	0.388	1.073e-14	SC3	IFI6
3.77631e-19	0.919264	0.829	0.164	1.16156e-14	SC3	SLC35B1
3.83157e-19	2.43202	0.971	0.628	1.17855e-14	SC3	LGALS3
3.94185e-19	2.13855	0.857	0.232	1.21247e-14	SC3	PDLIM4
4.23354e-19	1.02667	0.829	0.171	1.30219e-14	SC3	C12orf10
4.64314e-19	1.22512	0.686	0.124	1.42818e-14	SC3	TST
4.67948e-19	0.59456	0.571	0.083	1.43936e-14	SC3	FERMT3
4.72289e-19	1.08113	0.743	0.146	1.45271e-14	SC3	ORMDL2
5.11542e-19	2.14057	0.829	0.237	1.57345e-14	SC3	LEPROTL1
5.39171e-19	1.92165	1	0.565	1.65843e-14	SC3	CTSB
5.45282e-19	1.06817	0.629	0.105	1.67723e-14	SC3	MAPK7
6.09662e-19	2.12229	0.857	0.259	1.87526e-14	SC3	MMP24OS
6.20242e-19	0.739	0.629	0.103	1.9078e-14	SC3	C2orf74
6.45215e-19	0.912178	0.6	0.094	1.98462e-14	SC3	IGSF8
7.16713e-19	0.954642	0.8	0.16	2.20454e-14	SC3	MRPL50
7.20814e-19	2.7023	0.914	0.435	2.21715e-14	SC3	HSPB6
7.96113e-19	1.92386	0.914	0.307	2.44876e-14	SC3	PRG2
7.96318e-19	1.93597	0.971	0.447	2.44939e-14	SC3	C19orf53
8.46873e-19	1.49071	0.886	0.246	2.6049e-14	SC3	CREG1
1.02704e-18	2.5876	0.943	0.531	3.15907e-14	SC3	SSR4
1.03747e-18	3.89581	0.571	0.117	3.19117e-14	SC3	CA12
1.04933e-18	0.783464	0.686	0.119	3.22762e-14	SC3	SLC35A2
1.08236e-18	1.15638	0.914	0.234	3.32924e-14	SC3	ROMO1
1.1386e-18	2.5022	0.857	0.306	3.50223e-14	SC3	IRS2
1.15475e-18	1.33797	0.8	0.193	3.55189e-14	SC3	UQCC2
1.19674e-18	0.96406	0.743	0.146	3.68104e-14	SC3	BOLA3
1.2158e-18	1.03225	0.8	0.17	3.73967e-14	SC3	NDUFS3
1.27597e-18	2.21699	0.771	0.188	3.92476e-14	SC3	P4HA3
1.27928e-18	2.40109	1	0.708	3.93492e-14	SC3	CST3
1.28706e-18	1.29789	0.686	0.13	3.95886e-14	SC3	F10
1.30817e-18	0.828489	0.8	0.159	4.02379e-14	SC3	ABHD14A
1.31553e-18	1.70795	0.886	0.28	4.04644e-14	SC3	TXNDC17
1.33485e-18	1.64288	0.857	0.241	4.10587e-14	SC3	PIGT
1.44617e-18	0.545678	0.543	0.079	4.44828e-14	SC3	STN1
1.45613e-18	0.859147	0.8	0.169	4.4789e-14	SC3	DPM2
1.48547e-18	1.24312	0.771	0.16	4.56916e-14	SC3	GRPEL1
1.50768e-18	0.557154	0.686	0.122	4.63749e-14	SC3	MCRIP2
1.51929e-18	1.02304	0.829	0.165	4.67317e-14	SC3	AKIP1
1.53807e-18	1.8413	1	0.888	4.73096e-14	SC3	S100A6
1.56961e-18	0.868971	0.686	0.123	4.82796e-14	SC3	HPCAL1
1.59239e-18	0.911014	0.6	0.094	4.89803e-14	SC3	ELK1
1.65141e-18	2.18308	0.8	0.216	5.07958e-14	SC3	CPXM1
1.67884e-18	2.32647	0.629	0.132	5.16396e-14	SC3	SLC25A4
1.70682e-18	2.24326	0.743	0.184	5.25e-14	SC3	ZNF503
1.71785e-18	0.582581	0.543	0.08	5.28392e-14	SC3	RASSF8-AS1
1.73935e-18	0.981081	0.714	0.137	5.35008e-14	SC3	MRAS
2.42591e-18	0.870659	0.771	0.157	7.46184e-14	SC3	LLPH
2.66664e-18	1.32468	0.857	0.222	8.20231e-14	SC3	MRPL17
2.8525e-18	1.19785	0.771	0.166	8.77402e-14	SC3	SLC66A3
3.0107e-18	0.77169	0.686	0.121	9.26061e-14	SC3	JMJD8
3.2436e-18	0.68751	0.714	0.132	9.97699e-14	SC3	NTPCR
3.37791e-18	0.572343	0.714	0.142	1.03901e-13	SC3	HLA-DPB1
3.42713e-18	1.26601	0.743	0.141	1.05415e-13	SC3	AIMP2
3.45866e-18	1.03525	0.743	0.155	1.06385e-13	SC3	BSCL2
3.8432e-18	1.28634	0.829	0.202	1.18213e-13	SC3	DDA1
3.95978e-18	0.957317	0.6	0.097	1.21799e-13	SC3	FDX2
4.36277e-18	1.17818	0.514	0.076	1.34194e-13	SC3	SLC35A4
4.37137e-18	0.949623	0.571	0.089	1.34459e-13	SC3	STARD10
4.51008e-18	1.04953	0.8	0.171	1.38726e-13	SC3	DNAJC4
4.59913e-18	2.25314	0.971	0.563	1.41465e-13	SC3	PPDPF
4.76002e-18	0.810983	0.686	0.127	1.46414e-13	SC3	CMC4
4.78268e-18	0.583723	0.6	0.097	1.4711e-13	SC3	RANGAP1
4.97186e-18	1.67439	0.857	0.234	1.52929e-13	SC3	S100A16
5.42237e-18	1.21253	0.743	0.156	1.66787e-13	SC3	ITGAE
5.60833e-18	1.34662	0.657	0.117	1.72507e-13	SC3	EEF1AKMT1
5.81608e-18	1.56444	0.743	0.178	1.78897e-13	SC3	C4orf48
6.10932e-18	1.89942	0.914	0.309	1.87916e-13	SC3	COX7A1
7.10667e-18	1.07433	0.714	0.137	2.18594e-13	SC3	MIR193BHG
7.19207e-18	0.789456	0.543	0.084	2.21221e-13	SC3	SOWAHC
7.41449e-18	1.06834	0.571	0.09	2.28062e-13	SC3	TP53I11
7.71598e-18	1.07322	0.686	0.129	2.37336e-13	SC3	CHEK2
7.97017e-18	0.5893	0.714	0.132	2.45154e-13	SC3	CINP
8.15487e-18	2.06356	0.829	0.245	2.50836e-13	SC3	PCYOX1
8.34041e-18	0.923503	0.543	0.086	2.56543e-13	SC3	HDDC3
9.13015e-18	1.04259	0.829	0.183	2.80834e-13	SC3	ETHE1
9.31868e-18	0.956016	0.629	0.11	2.86633e-13	SC3	MPPE1
9.80761e-18	1.50301	0.829	0.205	3.01672e-13	SC3	LRRC8A
1.04864e-17	0.804012	0.771	0.163	3.2255e-13	SC3	SNAPIN
1.06251e-17	2.3785	0.943	0.654	3.26818e-13	SC3	ATP6V0E1
1.08105e-17	0.87427	0.714	0.137	3.3252e-13	SC3	SAYSD1
1.09399e-17	0.5798	0.6	0.101	3.36501e-13	SC3	CYB5D2
1.10964e-17	0.507835	0.686	0.123	3.41313e-13	SC3	ASNSD1
1.18211e-17	1.5778	0.829	0.232	3.63605e-13	SC3	MRPL40
1.18262e-17	1.06784	0.743	0.156	3.63763e-13	SC3	SS18L2
1.28918e-17	1.08598	0.629	0.111	3.9654e-13	SC3	PARP9
1.34244e-17	0.603447	0.657	0.114	4.1292e-13	SC3	POMGNT1
1.36757e-17	2.68537	0.886	0.353	4.2065e-13	SC3	ISLR
1.39799e-17	0.722606	0.743	0.15	4.30008e-13	SC3	SLC25A39
1.49674e-17	1.2176	0.771	0.175	4.60383e-13	SC3	PPP1R11
1.57084e-17	1.26141	0.886	0.253	4.83176e-13	SC3	SNRPN
1.57775e-17	0.602909	0.8	0.166	4.85301e-13	SC3	RPA3
1.71029e-17	0.86344	0.714	0.134	5.26069e-13	SC3	PPIL3
1.8605e-17	1.48169	0.886	0.263	5.72271e-13	SC3	JOSD2
2.0449e-17	2.19391	0.914	0.397	6.28992e-13	SC3	POLR2L
2.18268e-17	0.598975	0.6	0.098	6.7137e-13	SC3	TRAF3IP2
2.23892e-17	0.856054	0.543	0.086	6.8867e-13	SC3	CAMTA2
2.32002e-17	1.04696	0.629	0.11	7.13615e-13	SC3	AKT1S1
2.81782e-17	0.938235	0.686	0.131	8.66734e-13	SC3	ZPR1
2.85689e-17	1.20475	0.686	0.141	8.78751e-13	SC3	FAM229B
2.93985e-17	2.89134	0.914	0.448	9.04268e-13	SC3	GAS1
2.99617e-17	1.34268	0.714	0.152	9.21592e-13	SC3	AC093673.1
3.00144e-17	1.68449	0.886	0.317	9.23212e-13	SC3	RAB5IF
3.00872e-17	3.31208	0.857	0.39	9.25453e-13	SC3	TMEM45A
3.12977e-17	0.945396	0.857	0.192	9.62687e-13	SC3	AK6
3.15677e-17	1.72323	0.686	0.158	9.7099e-13	SC3	LOXL3
3.32148e-17	0.664085	0.8	0.17	1.02165e-12	SC3	TXNDC9
3.53094e-17	1.46605	0.8	0.189	1.08608e-12	SC3	SAP30
3.63677e-17	1.49099	0.8	0.191	1.11863e-12	SC3	MTLN
3.82e-17	0.685562	0.571	0.094	1.17499e-12	SC3	GAMT
3.94772e-17	0.710646	0.771	0.158	1.21428e-12	SC3	UROS
4.37382e-17	0.671932	0.629	0.11	1.34534e-12	SC3	PLBD2
4.82358e-17	1.75356	0.886	0.305	1.48369e-12	SC3	NECTIN2
5.08454e-17	1.58113	0.914	0.317	1.56395e-12	SC3	COX16
5.13475e-17	1.38928	0.914	0.264	1.5794e-12	SC3	EMC3
5.17581e-17	2.08446	0.943	0.454	1.59203e-12	SC3	S100A13
5.18924e-17	0.836282	0.657	0.126	1.59616e-12	SC3	ANAPC15
5.33737e-17	0.866579	0.771	0.164	1.64172e-12	SC3	CNP
5.51278e-17	0.751979	0.743	0.158	1.69567e-12	SC3	PDZD11
5.64411e-17	0.697447	0.571	0.094	1.73607e-12	SC3	GGH
5.83738e-17	0.601574	0.657	0.117	1.79552e-12	SC3	MR1
5.92979e-17	2.782	0.914	0.467	1.82395e-12	SC3	SERPING1
5.96712e-17	3.94524	0.914	0.515	1.83543e-12	SC3	LRPAP1
6.02827e-17	1.12624	0.743	0.152	1.85424e-12	SC3	C8orf33
6.12256e-17	2.1807	1	0.985	1.88324e-12	SC3	FTH1
6.57856e-17	2.94432	0.914	0.479	2.0235e-12	SC3	CITED2
6.63648e-17	0.938175	0.686	0.135	2.04131e-12	SC3	BCKDK
7.24998e-17	0.788615	0.686	0.133	2.23002e-12	SC3	LRIF1
7.59431e-17	1.19326	0.771	0.181	2.33593e-12	SC3	CCDC115
8.22788e-17	0.716321	0.514	0.078	2.53081e-12	SC3	PTPRU
8.36011e-17	1.23719	0.657	0.135	2.57149e-12	SC3	PLAAT3
8.56044e-17	0.515545	0.543	0.085	2.63311e-12	SC3	POFUT1
9.63159e-17	1.97874	0.971	0.573	2.96258e-12	SC3	RPS27L
9.8581e-17	0.577569	0.714	0.138	3.03225e-12	SC3	TINF2
9.96392e-17	1.22565	0.8	0.203	3.0648e-12	SC3	TM2D2
1.07283e-16	0.861686	0.714	0.148	3.29993e-12	SC3	MED31
1.07525e-16	1.13966	0.829	0.215	3.30737e-12	SC3	MRPS16
1.0917e-16	0.849557	0.6	0.107	3.35797e-12	SC3	OCEL1
1.20158e-16	2.01399	1	0.671	3.69595e-12	SC3	MXRA7
1.21739e-16	1.20354	0.743	0.17	3.74458e-12	SC3	FAM174C
1.36156e-16	1.78279	0.886	0.266	4.18803e-12	SC3	APOD
1.45472e-16	1.50659	0.829	0.214	4.47458e-12	SC3	PFN2
1.55351e-16	1.41068	0.857	0.248	4.77844e-12	SC3	CMC1
1.56409e-16	2.13617	0.914	0.463	4.81098e-12	SC3	PDLIM2
1.68179e-16	1.71793	0.886	0.336	5.17301e-12	SC3	ERGIC1
1.80548e-16	0.75132	0.771	0.16	5.55349e-12	SC3	CISD3
2.00993e-16	2.0156	0.914	0.322	6.18234e-12	SC3	CHPF
2.10383e-16	0.898338	0.743	0.166	6.47119e-12	SC3	MRPS33
2.22115e-16	0.98522	0.743	0.17	6.83204e-12	SC3	CETN2
2.51729e-16	1.19436	0.771	0.173	7.74295e-12	SC3	LNPK
2.55975e-16	0.926796	0.657	0.127	7.87354e-12	SC3	PSMD10
2.56899e-16	0.664678	0.571	0.099	7.90196e-12	SC3	GPSM1
2.64224e-16	1.48082	0.943	0.386	8.12726e-12	SC3	KRT10
2.6678e-16	0.555899	0.8	0.166	8.20589e-12	SC3	MED19
2.78931e-16	0.826815	0.543	0.09	8.57964e-12	SC3	ZNF880
2.88716e-16	1.09145	0.8	0.19	8.88061e-12	SC3	GPAA1
3.45515e-16	0.762494	0.714	0.143	1.06277e-11	SC3	TFE3
3.49081e-16	1.14705	0.686	0.138	1.07374e-11	SC3	MRPL2
3.55143e-16	1.1981	0.571	0.103	1.09238e-11	SC3	HLA-F
3.81477e-16	1.37117	0.829	0.236	1.17338e-11	SC3	PRDX2
3.89656e-16	1.32447	0.914	0.276	1.19854e-11	SC3	REX1BD
3.92831e-16	1.24284	0.8	0.196	1.20831e-11	SC3	CLN5
4.19917e-16	2.54064	0.943	0.582	1.29162e-11	SC3	SEC61G
4.28359e-16	1.24424	0.886	0.218	1.31759e-11	SC3	TSPAN31
4.36403e-16	0.903673	0.8	0.185	1.34233e-11	SC3	HSD17B12
4.45315e-16	1.48748	0.914	0.357	1.36974e-11	SC3	STUB1
4.49995e-16	2.30857	0.971	0.791	1.38414e-11	SC3	CD81
4.50082e-16	2.19379	0.886	0.363	1.38441e-11	SC3	C1S
4.84136e-16	3.03501	0.857	0.44	1.48915e-11	SC3	VKORC1
4.85122e-16	1.90599	0.914	0.489	1.49219e-11	SC3	CLTB
4.86121e-16	2.2911	1	0.86	1.49526e-11	SC3	LGALS1
4.88197e-16	1.06049	0.829	0.207	1.50165e-11	SC3	HEXB
5.11929e-16	2.2362	0.943	0.537	1.57464e-11	SC3	SH3BGRL3
5.13201e-16	1.97986	0.857	0.284	1.57855e-11	SC3	FXYD5
5.1489e-16	0.941818	0.8	0.189	1.58375e-11	SC3	GNPTG
5.18606e-16	0.776809	0.743	0.164	1.59518e-11	SC3	MRPL24
5.23656e-16	1.90262	0.8	0.245	1.61071e-11	SC3	DNAJB9
5.48979e-16	3.34504	1	0.854	1.6886e-11	SC3	TIMP3
6.01729e-16	1.12567	0.771	0.187	1.85086e-11	SC3	PTPMT1
6.12625e-16	2.07488	1	0.957	1.88437e-11	SC3	B2M
6.78981e-16	2.94073	0.971	0.82	2.08848e-11	SC3	GAPDH
7.39631e-16	1.04049	0.629	0.122	2.27503e-11	SC3	SOX4
7.4428e-16	0.679347	0.771	0.169	2.28933e-11	SC3	NAXE
7.97262e-16	0.730218	0.771	0.171	2.4523e-11	SC3	THYN1
8.52791e-16	1.55564	0.914	0.357	2.6231e-11	SC3	TMCO1
8.79237e-16	1.58397	0.829	0.296	2.70445e-11	SC3	TAF10
9.32923e-16	1.12661	0.686	0.147	2.86958e-11	SC3	ZNF516
9.35946e-16	1.10199	0.571	0.105	2.87888e-11	SC3	PSMG3
9.37058e-16	0.815662	0.714	0.155	2.8823e-11	SC3	ETFRF1
9.55646e-16	1.12391	0.686	0.149	2.93947e-11	SC3	EPHX1
9.59782e-16	1.99218	0.914	0.383	2.95219e-11	SC3	PKM
9.96018e-16	1.07742	0.743	0.171	3.06365e-11	SC3	P4HTM
1.01088e-15	0.647295	0.571	0.102	3.10936e-11	SC3	FAM104B
1.03278e-15	0.889942	0.8	0.189	3.17672e-11	SC3	DTD1
1.12254e-15	0.851064	0.829	0.209	3.45282e-11	SC3	TIMM8B
1.13864e-15	2.0421	0.857	0.362	3.50235e-11	SC3	PGAM1
1.16425e-15	0.613143	0.743	0.16	3.58111e-11	SC3	MRPS18B
1.20114e-15	1.70975	0.857	0.355	3.6946e-11	SC3	BCAP31
1.22267e-15	2.91763	0.943	0.721	3.76082e-11	SC3	MIF
1.23992e-15	2.89394	1	0.795	3.81388e-11	SC3	LUM
1.2561e-15	0.817907	0.6	0.112	3.86362e-11	SC3	RHBDD2
1.30187e-15	1.11243	0.743	0.175	4.00441e-11	SC3	WDR45
1.39456e-15	2.60866	0.943	0.656	4.28953e-11	SC3	C11orf96
1.43514e-15	2.31161	0.971	0.655	4.41435e-11	SC3	TXN
1.43975e-15	0.957083	0.714	0.15	4.42852e-11	SC3	B4GAT1
1.50953e-15	0.659775	0.543	0.093	4.64317e-11	SC3	C16orf91
1.5398e-15	1.77614	0.829	0.218	4.73626e-11	SC3	TWISTNB
1.5928e-15	1.37002	0.8	0.21	4.89929e-11	SC3	EGLN2
1.60285e-15	1.43272	0.829	0.257	4.9302e-11	SC3	GRINA
1.70342e-15	1.13025	0.857	0.218	5.23956e-11	SC3	MARCH2
1.72774e-15	1.30578	0.943	0.343	5.31435e-11	SC3	TMEM219
1.88469e-15	1.97806	0.971	0.727	5.79711e-11	SC3	TIMP1
1.95115e-15	1.07314	0.829	0.2	6.00155e-11	SC3	ENG
2.04504e-15	1.07399	0.857	0.239	6.29032e-11	SC3	RPL26L1
2.16561e-15	0.855971	0.686	0.146	6.6612e-11	SC3	SMIM30
2.19936e-15	2.17632	0.943	0.605	6.765e-11	SC3	CD151
2.23699e-15	1.92229	0.886	0.424	6.88076e-11	SC3	PRDX4
2.28241e-15	1.47335	0.857	0.291	7.02048e-11	SC3	NDUFB3
2.41834e-15	0.932761	0.771	0.171	7.43857e-11	SC3	TNIP2
2.4385e-15	0.931388	0.714	0.158	7.50058e-11	SC3	CCDC25
2.5279e-15	0.927051	0.743	0.171	7.77557e-11	SC3	NOL3
2.57257e-15	0.876487	0.571	0.101	7.91297e-11	SC3	ATF5
2.68983e-15	1.73088	0.943	0.478	8.27365e-11	SC3	UQCR11
2.84171e-15	0.599182	0.543	0.093	8.74082e-11	SC3	BCKDHA
3.03345e-15	1.06837	0.771	0.185	9.33059e-11	SC3	SWI5
3.0535e-15	0.817391	0.714	0.159	9.39226e-11	SC3	ZNF330
3.18928e-15	1.11046	0.829	0.209	9.80989e-11	SC3	DENND10
3.26745e-15	1.30839	0.857	0.252	1.00503e-10	SC3	DERL1
3.50533e-15	1.79584	0.743	0.198	1.0782e-10	SC3	RGS2
3.53147e-15	0.942483	0.8	0.189	1.08625e-10	SC3	OXA1L
3.79377e-15	2.21812	0.829	0.318	1.16693e-10	SC3	MRPL33
3.96253e-15	0.602863	0.6	0.111	1.21883e-10	SC3	CDIP1
4.06917e-15	1.43493	0.829	0.295	1.25164e-10	SC3	MRPL34
4.52332e-15	0.886407	0.686	0.146	1.39133e-10	SC3	STXBP1
4.60354e-15	0.821147	0.686	0.154	1.416e-10	SC3	CHCHD10
4.8578e-15	1.8559	0.886	0.508	1.49421e-10	SC3	SSR3
5.04224e-15	0.948469	0.829	0.226	1.55094e-10	SC3	ANAPC13
5.10291e-15	2.47803	0.943	0.616	1.56961e-10	SC3	TPI1
5.10499e-15	0.832833	0.771	0.18	1.57024e-10	SC3	TOR1A
5.25839e-15	0.795952	0.743	0.164	1.61743e-10	SC3	KRCC1
5.3464e-15	1.2238	0.771	0.18	1.6445e-10	SC3	TRMT44
5.52821e-15	0.516002	0.629	0.121	1.70042e-10	SC3	RTL8B
5.65727e-15	1.48271	0.971	0.657	1.74012e-10	SC3	SEC61B
5.83961e-15	1.88301	0.771	0.23	1.79621e-10	SC3	PLOD1
6.37876e-15	0.73365	0.629	0.128	1.96204e-10	SC3	LDLR
6.60673e-15	0.969006	0.629	0.132	2.03217e-10	SC3	AHCY
6.72654e-15	3.47216	0.829	0.377	2.06902e-10	SC3	BNIP3
6.89074e-15	0.674813	0.657	0.133	2.11952e-10	SC3	TRAPPC2B
6.99167e-15	0.575933	0.771	0.177	2.15057e-10	SC3	PDPN
7.5987e-15	2.40179	0.886	0.462	2.33729e-10	SC3	PDLIM1
8.11868e-15	0.765114	0.771	0.175	2.49722e-10	SC3	NTAN1
8.6822e-15	0.951925	0.8	0.202	2.67056e-10	SC3	BDH2
9.01066e-15	0.884265	0.8	0.206	2.77159e-10	SC3	NHP2
9.34839e-15	1.68698	0.943	0.562	2.87547e-10	SC3	MYDGF
9.50595e-15	1.29242	0.8	0.238	2.92394e-10	SC3	COMMD3
9.57584e-15	1.28693	0.943	0.354	2.94543e-10	SC3	NDUFAF3
1.03133e-14	2.50317	0.8	0.283	3.17227e-10	SC3	ERO1A
1.03291e-14	1.28565	0.943	0.389	3.17712e-10	SC3	ATOX1
1.07164e-14	0.585217	0.571	0.104	3.29626e-10	SC3	ILVBL
1.09211e-14	1.84399	0.886	0.395	3.35922e-10	SC3	UQCRQ
1.14375e-14	0.97146	0.857	0.229	3.51807e-10	SC3	PSMD14
1.15993e-14	1.51835	1	0.903	3.56782e-10	SC3	TMSB10
1.1696e-14	1.48192	0.886	0.32	3.59756e-10	SC3	PRR13
1.22435e-14	1.25682	0.829	0.235	3.76598e-10	SC3	GTF3A
1.26036e-14	1.15574	0.886	0.293	3.87675e-10	SC3	COX14
1.32045e-14	2.58863	0.943	0.687	4.06158e-10	SC3	SAT1
1.33335e-14	2.064	0.6	0.137	4.10126e-10	SC3	CES1
1.36623e-14	2.20968	0.914	0.636	4.20239e-10	SC3	S100A4
1.37106e-14	0.881494	0.829	0.216	4.21724e-10	SC3	MEA1
1.39379e-14	1.02232	0.857	0.238	4.28717e-10	SC3	NDUFA7
1.4487e-14	0.529822	0.514	0.087	4.45607e-10	SC3	UBL7
1.52341e-14	0.862882	0.829	0.247	4.68585e-10	SC3	FIBP
1.54032e-14	0.703694	0.6	0.114	4.73789e-10	SC3	VPS16
1.6202e-14	0.995032	0.743	0.177	4.98356e-10	SC3	CCDC69
1.72319e-14	1.68627	0.886	0.433	5.30036e-10	SC3	DDT
1.7444e-14	1.7998	0.657	0.163	5.36559e-10	SC3	EFEMP1
1.74797e-14	1.46027	0.8	0.212	5.37657e-10	SC3	ORAI3
1.81808e-14	0.537238	0.543	0.097	5.59225e-10	SC3	TMEM185B
1.8251e-14	1.27441	0.857	0.287	5.61384e-10	SC3	PIGP
1.87964e-14	1.60836	0.971	0.677	5.78157e-10	SC3	HINT1
1.92188e-14	1.11611	0.829	0.223	5.9115e-10	SC3	JAM2
1.92768e-14	0.927204	0.8	0.203	5.92936e-10	SC3	PNPLA2
1.93413e-14	0.724919	0.686	0.146	5.94918e-10	SC3	ALG3
2.04196e-14	0.617968	0.629	0.127	6.28086e-10	SC3	HEIH
2.07833e-14	0.619927	0.543	0.098	6.39273e-10	SC3	GALNS
2.1554e-14	1.16312	1	0.807	6.62981e-10	SC3	SRP14
2.19246e-14	0.890916	0.686	0.16	6.74377e-10	SC3	DCXR
2.34507e-14	1.63785	0.886	0.311	7.21321e-10	SC3	COL18A1
2.38308e-14	1.161	0.886	0.34	7.33012e-10	SC3	TOMM5
2.46438e-14	0.636305	0.657	0.138	7.5802e-10	SC3	MRPL58
2.48762e-14	0.975844	0.686	0.163	7.65166e-10	SC3	CISD2
2.56503e-14	1.89419	0.914	0.616	7.88977e-10	SC3	OST4
2.70209e-14	0.68579	0.743	0.169	8.31136e-10	SC3	CD2BP2
2.81113e-14	1.4817	0.829	0.293	8.64674e-10	SC3	RNASEH2C
2.95254e-14	1.81242	0.914	0.578	9.08172e-10	SC3	TLE5
3.09658e-14	0.983492	0.6	0.118	9.52478e-10	SC3	CGRRF1
3.17226e-14	1.34383	0.943	0.515	9.75754e-10	SC3	SNRPG
3.23515e-14	1.57508	0.943	0.489	9.95098e-10	SC3	CUTA
3.41006e-14	1.25438	0.943	0.413	1.0489e-09	SC3	NDUFB4
3.61237e-14	0.658847	0.857	0.221	1.11113e-09	SC3	TAF9
3.93412e-14	0.623486	0.629	0.13	1.21009e-09	SC3	EDEM2
4.35822e-14	1.63525	0.571	0.12	1.34055e-09	SC3	OMD
4.39334e-14	0.82089	0.857	0.226	1.35135e-09	SC3	FAM3A
4.5465e-14	1.0204	0.657	0.136	1.39846e-09	SC3	B4GALT3
4.74235e-14	1.04932	0.829	0.227	1.4587e-09	SC3	TPP1
4.76486e-14	1.07675	0.8	0.194	1.46562e-09	SC3	AC100810.1
4.88863e-14	1.25883	0.914	0.373	1.50369e-09	SC3	ATP5MF
4.94601e-14	0.855987	0.886	0.281	1.52134e-09	SC3	POLR2F
5.07334e-14	1.11782	0.829	0.233	1.56051e-09	SC3	UBE2Q1
5.08826e-14	1.75462	0.886	0.459	1.5651e-09	SC3	FKBP1A
5.20422e-14	1.79811	1	0.882	1.60076e-09	SC3	DCN
5.56044e-14	0.694286	0.886	0.243	1.71034e-09	SC3	C14orf119
5.57766e-14	0.798309	0.714	0.164	1.71563e-09	SC3	PGD
5.60925e-14	0.651149	0.686	0.148	1.72535e-09	SC3	TMEM127
5.65173e-14	1.54689	0.971	0.555	1.73842e-09	SC3	GUK1
5.6899e-14	0.940282	0.886	0.286	1.75016e-09	SC3	CYBA
5.6973e-14	1.74079	0.914	0.569	1.75243e-09	SC3	ELOB
5.71145e-14	1.55858	0.886	0.339	1.75678e-09	SC3	TNFAIP2
5.72372e-14	1.35679	0.943	0.526	1.76056e-09	SC3	BRK1
5.96771e-14	0.911376	0.886	0.289	1.83561e-09	SC3	NDUFB1
5.97513e-14	1.59511	0.886	0.487	1.83789e-09	SC3	MICOS10
6.02255e-14	2.12578	0.857	0.298	1.85248e-09	SC3	SH3BP5
6.18537e-14	1.40434	0.857	0.359	1.90256e-09	SC3	COPS9
6.22431e-14	1.33947	0.8	0.251	1.91453e-09	SC3	TMED3
6.28069e-14	1.26438	0.971	0.555	1.93188e-09	SC3	COX7A2
6.43179e-14	0.84426	0.714	0.166	1.97835e-09	SC3	DUSP3
6.90778e-14	0.847226	0.914	0.25	2.12476e-09	SC3	MRPL47
7.105e-14	1.17888	0.829	0.259	2.18543e-09	SC3	C9orf16
7.37315e-14	1.0526	0.657	0.152	2.26791e-09	SC3	XAF1
7.734e-14	3.07682	0.971	0.715	2.3789e-09	SC3	TGM2
7.91831e-14	1.01304	0.857	0.241	2.43559e-09	SC3	TSPYL1
8.26846e-14	0.947303	0.686	0.164	2.5433e-09	SC3	CCDC127
8.75157e-14	1.40214	1	0.736	2.6919e-09	SC3	SELENOM
9.0215e-14	0.668558	0.543	0.104	2.77492e-09	SC3	MAPK3
9.1001e-14	0.770218	0.714	0.16	2.7991e-09	SC3	THUMPD3
9.1467e-14	1.79482	0.914	0.578	2.81343e-09	SC3	MZT2B
9.22266e-14	1.18022	0.714	0.187	2.8368e-09	SC3	FAM207A
9.62418e-14	1.92558	0.829	0.332	2.9603e-09	SC3	SPTSSA
1.03177e-13	1.55155	0.886	0.346	3.17363e-09	SC3	MRPL41
1.11561e-13	0.641285	0.6	0.123	3.43151e-09	SC3	PSMB10
1.14232e-13	0.553256	0.629	0.131	3.51365e-09	SC3	COQ4
1.16546e-13	1.16906	0.886	0.288	3.58485e-09	SC3	VWA1
1.1713e-13	1.46983	0.971	0.589	3.60279e-09	SC3	UBL5
1.18638e-13	1.16205	0.857	0.264	3.64919e-09	SC3	NDUFS2
1.20402e-13	1.1367	0.8	0.208	3.70346e-09	SC3	TMX1
1.21776e-13	0.847573	0.571	0.115	3.74572e-09	SC3	SOCS5
1.26869e-13	0.810304	0.829	0.231	3.90237e-09	SC3	RPP21
1.27395e-13	0.777374	0.743	0.177	3.91853e-09	SC3	TMEM150A
1.28834e-13	2.05612	0.914	0.62	3.9628e-09	SC3	SARAF
1.30458e-13	1.33251	0.829	0.244	4.01276e-09	SC3	UBE2D1
1.33818e-13	1.42632	0.886	0.342	4.11612e-09	SC3	HEBP2
1.34246e-13	0.72788	0.6	0.122	4.12927e-09	SC3	MEPCE
1.42245e-13	1.40887	0.657	0.169	4.37532e-09	SC3	HIST1H2AC
1.42468e-13	0.590517	0.714	0.16	4.38218e-09	SC3	ZNRD2
1.43861e-13	0.958074	0.6	0.128	4.42502e-09	SC3	TMEM54
1.45559e-13	0.804777	0.6	0.126	4.47725e-09	SC3	NAA60
1.49087e-13	0.715465	0.8	0.2	4.58576e-09	SC3	CREB3
1.49108e-13	1.26039	0.771	0.216	4.5864e-09	SC3	AK2
1.49616e-13	1.24004	0.743	0.183	4.60204e-09	SC3	EBAG9
1.53796e-13	1.54742	0.886	0.456	4.7306e-09	SC3	NDUFB2
1.54638e-13	0.636989	0.629	0.135	4.75651e-09	SC3	TLE2
1.55242e-13	0.524887	0.743	0.172	4.77508e-09	SC3	TOMM40
1.55609e-13	0.756598	0.743	0.181	4.78638e-09	SC3	ZNF32
1.58187e-13	1.00295	0.857	0.248	4.86569e-09	SC3	TMEM9B
1.6312e-13	0.556987	0.571	0.11	5.01739e-09	SC3	PSME3
1.63679e-13	1.49489	0.743	0.2	5.03462e-09	SC3	PBXIP1
1.68051e-13	0.915654	0.6	0.128	5.16909e-09	SC3	MAP1A
1.77347e-13	0.510799	0.657	0.147	5.45501e-09	SC3	MRPS12
1.96377e-13	0.971342	0.743	0.196	6.04037e-09	SC3	PSME2
1.96546e-13	1.33149	1	0.784	6.04555e-09	SC3	DYNLL1
2.06581e-13	1.0364	0.943	0.398	6.35422e-09	SC3	GTF2A2
2.11328e-13	1.25542	0.886	0.34	6.50025e-09	SC3	RRAGA
2.12347e-13	1.59503	0.943	0.869	6.53158e-09	SC3	SERF2
2.14291e-13	0.723405	0.743	0.187	6.59137e-09	SC3	PTGR1
2.17472e-13	1.70546	0.886	0.408	6.68923e-09	SC3	PPA1
2.27426e-13	0.903853	0.8	0.216	6.9954e-09	SC3	EMC10
2.32002e-13	1.06755	0.8	0.227	7.13616e-09	SC3	TIMM17A
2.38745e-13	1.1797	1	0.872	7.34356e-09	SC3	CD63
2.39375e-13	2.08948	0.971	0.659	7.36293e-09	SC3	CRYAB
2.42841e-13	3.093	0.914	0.538	7.46954e-09	SC3	NPC2
2.44129e-13	0.628159	0.629	0.137	7.50915e-09	SC3	SLC25A1
2.45808e-13	0.661591	0.686	0.154	7.5608e-09	SC3	ADPRHL2
2.62128e-13	0.601855	0.571	0.116	8.06281e-09	SC3	NID2
2.64483e-13	0.917475	0.771	0.205	8.13524e-09	SC3	NCSTN
2.69798e-13	0.743974	0.686	0.151	8.29873e-09	SC3	APOL6
2.85304e-13	0.977954	0.829	0.243	8.77565e-09	SC3	CDK2AP2
2.91659e-13	0.528791	0.657	0.146	8.97113e-09	SC3	RAMAC
2.9525e-13	1.29814	0.829	0.277	9.0816e-09	SC3	POLE4
2.99236e-13	0.518352	0.543	0.106	9.20419e-09	SC3	PIK3IP1
2.99422e-13	0.83616	0.771	0.207	9.20991e-09	SC3	NUDT5
3.02316e-13	0.715288	0.714	0.175	9.29895e-09	SC3	DANCR
3.29076e-13	0.640056	0.543	0.107	1.01221e-08	SC3	ZFPM1
3.30298e-13	1.46463	0.886	0.356	1.01596e-08	SC3	ITGB5
3.39548e-13	0.595304	0.8	0.201	1.04442e-08	SC3	MRPL42
3.39627e-13	1.21683	0.857	0.363	1.04466e-08	SC3	RNF181
3.55553e-13	0.584026	0.571	0.114	1.09365e-08	SC3	MPDU1
3.5849e-13	0.863646	0.771	0.211	1.10268e-08	SC3	MRPS18C
3.61566e-13	0.679231	0.771	0.191	1.11214e-08	SC3	B3GAT3
3.86827e-13	1.00618	0.857	0.304	1.18984e-08	SC3	MRPL57
3.99428e-13	0.884958	0.829	0.208	1.2286e-08	SC3	PRKAG1
4.37346e-13	1.03684	0.886	0.309	1.34523e-08	SC3	TMEM208
4.3835e-13	0.958294	0.714	0.18	1.34832e-08	SC3	BBIP1
4.44839e-13	1.17097	0.971	0.581	1.36828e-08	SC3	NEDD8
4.60383e-13	1.25536	0.886	0.357	1.41609e-08	SC3	DYNLT3
4.7677e-13	1.08418	0.886	0.29	1.4665e-08	SC3	AUP1
4.80888e-13	0.62402	0.829	0.215	1.47916e-08	SC3	NR1H2
4.93098e-13	0.57743	0.657	0.142	1.51672e-08	SC3	CNPPD1
4.9813e-13	0.622938	0.657	0.146	1.5322e-08	SC3	GLRX2
5.04634e-13	1.01236	0.714	0.173	1.5522e-08	SC3	TOLLIP
5.07213e-13	1.32724	0.971	0.603	1.56014e-08	SC3	TMEM258
5.12548e-13	0.508544	0.571	0.114	1.57655e-08	SC3	METTL6
5.19042e-13	1.21691	0.943	0.514	1.59652e-08	SC3	COX8A
5.36582e-13	1.06348	0.543	0.117	1.65047e-08	SC3	FUNDC1
5.37258e-13	1.32333	0.914	0.543	1.65255e-08	SC3	PSMD8
5.8748e-13	1.28727	0.857	0.309	1.80703e-08	SC3	NAA38
6.09776e-13	0.703251	0.714	0.174	1.87561e-08	SC3	GET3
6.12498e-13	1.35596	0.971	0.675	1.88398e-08	SC3	ATP5F1E
6.14023e-13	0.833839	0.857	0.245	1.88867e-08	SC3	PSMD6
6.8437e-13	2.78963	0.914	0.546	2.10505e-08	SC3	PGK1
6.89074e-13	0.876225	0.829	0.23	2.11952e-08	SC3	HMG20B
6.92668e-13	0.578653	0.771	0.198	2.13058e-08	SC3	OTUD6B-AS1
6.94023e-13	0.591849	0.629	0.146	2.13475e-08	SC3	HINT2
6.96149e-13	0.730696	0.857	0.242	2.14128e-08	SC3	SURF1
7.21804e-13	0.706465	0.657	0.147	2.2202e-08	SC3	RIPK2
7.3835e-13	0.621448	0.886	0.241	2.27109e-08	SC3	CCDC124
7.48801e-13	0.731906	0.857	0.253	2.30324e-08	SC3	NAA10
7.53342e-13	1.60719	0.886	0.44	2.3172e-08	SC3	LMAN2
7.68387e-13	0.764069	0.571	0.119	2.36348e-08	SC3	ALG14
8.05297e-13	1.71947	0.857	0.465	2.47701e-08	SC3	EMC7
8.26389e-13	0.655601	0.686	0.162	2.54189e-08	SC3	USP38
8.34271e-13	0.701965	0.686	0.169	2.56613e-08	SC3	TMEM126A
8.34407e-13	1.15169	0.829	0.295	2.56655e-08	SC3	SCOC
8.37362e-13	1.23067	0.857	0.323	2.57564e-08	SC3	LSM1
8.44483e-13	1.46781	0.8	0.25	2.59754e-08	SC3	SUMF2
8.52701e-13	1.64337	0.8	0.284	2.62282e-08	SC3	FAM162A
8.57643e-13	1.1267	0.886	0.32	2.63802e-08	SC3	MRPL54
8.60137e-13	1.35301	0.943	0.481	2.64569e-08	SC3	ATP6V0B
8.77961e-13	1.11694	0.829	0.245	2.70052e-08	SC3	PPCS
8.85998e-13	0.562119	0.6	0.128	2.72524e-08	SC3	TMEM60
8.87969e-13	1.29743	0.886	0.336	2.7313e-08	SC3	SRP19
9.14155e-13	1.96368	0.886	0.536	2.81185e-08	SC3	PDIA6
9.54506e-13	0.566739	0.514	0.098	2.93596e-08	SC3	DHX33
9.6188e-13	0.600472	0.514	0.102	2.95865e-08	SC3	KREMEN1
9.64607e-13	1.33936	0.771	0.237	2.96703e-08	SC3	OAF
9.74521e-13	0.540015	0.857	0.232	2.99753e-08	SC3	ZNF580
9.75115e-13	1.05514	0.886	0.266	2.99936e-08	SC3	CFAP36
9.78124e-13	1.15578	0.943	0.376	3.00861e-08	SC3	BLVRB
9.95776e-13	1.31549	0.914	0.415	3.06291e-08	SC3	TRAPPC5
1.00382e-12	0.50679	0.743	0.176	3.08764e-08	SC3	COA5
1.02737e-12	0.542012	0.8	0.201	3.1601e-08	SC3	TMX2
1.03947e-12	0.801911	0.543	0.112	3.19732e-08	SC3	ISOC1
1.04198e-12	0.52694	0.629	0.135	3.20503e-08	SC3	SAMM50
1.04796e-12	1.15918	0.543	0.117	3.22343e-08	SC3	RBKS
1.05138e-12	0.964631	0.8	0.252	3.23393e-08	SC3	POLR2I
1.0911e-12	1.55041	0.971	0.66	3.35611e-08	SC3	RNASEK
1.10007e-12	0.985079	0.743	0.191	3.3837e-08	SC3	NCOA7
1.14408e-12	0.723939	0.629	0.134	3.51907e-08	SC3	THNSL2
1.18662e-12	1.26721	0.771	0.211	3.64992e-08	SC3	HSPA13
1.21029e-12	1.32678	0.771	0.262	3.72272e-08	SC3	LAMTOR2
1.23717e-12	0.725444	0.771	0.205	3.8054e-08	SC3	ZBTB8OS
1.30412e-12	0.757502	0.714	0.18	4.01135e-08	SC3	CARD19
1.30647e-12	1.37638	0.914	0.583	4.01857e-08	SC3	PEBP1
1.31225e-12	2.15043	0.943	0.604	4.03635e-08	SC3	ENO1
1.3367e-12	1.5272	0.914	0.583	4.11157e-08	SC3	TMED10
1.34235e-12	1.30847	0.829	0.269	4.12892e-08	SC3	EXT2
1.35981e-12	0.731633	0.8	0.211	4.18263e-08	SC3	CBR1
1.36353e-12	0.665291	0.8	0.214	4.1941e-08	SC3	ANTKMT
1.41854e-12	0.757176	0.714	0.179	4.3633e-08	SC3	ERVK3-1
1.47376e-12	1.17934	0.943	0.454	4.53315e-08	SC3	PDCD5
1.49877e-12	0.558143	0.629	0.136	4.61006e-08	SC3	SCO2
1.51877e-12	1.06519	0.829	0.268	4.67157e-08	SC3	MCUR1
1.61855e-12	0.715578	0.886	0.257	4.97849e-08	SC3	FAM200B
1.69765e-12	0.609682	0.714	0.174	5.2218e-08	SC3	MRPL38
1.76205e-12	0.805646	0.6	0.135	5.4199e-08	SC3	TPST2
1.77998e-12	0.815173	0.857	0.249	5.47503e-08	SC3	BUD23
1.79895e-12	1.12985	0.771	0.209	5.53338e-08	SC3	PISD
1.82803e-12	1.10836	0.829	0.289	5.62285e-08	SC3	PON2
1.83332e-12	0.820241	0.714	0.178	5.63912e-08	SC3	TSSC4
1.84547e-12	1.17488	0.886	0.304	5.67647e-08	SC3	CTSA
1.84897e-12	1.26644	0.914	0.341	5.68724e-08	SC3	TMEM179B
1.89552e-12	1.01402	0.886	0.274	5.83045e-08	SC3	DERL2
1.92177e-12	1.73705	0.971	0.868	5.91118e-08	SC3	UBC
1.93917e-12	0.801745	0.743	0.212	5.96471e-08	SC3	MRPL52
1.97011e-12	0.582813	0.857	0.244	6.05986e-08	SC3	POLR2H
2.00204e-12	0.50815	0.686	0.17	6.15806e-08	SC3	AP1S1
2.04533e-12	0.579642	0.829	0.225	6.29123e-08	SC3	PINK1
2.07808e-12	2.2619	0.857	0.426	6.39196e-08	SC3	C1R
2.07875e-12	0.828951	0.571	0.119	6.39402e-08	SC3	BCL3
2.12408e-12	1.8758	0.714	0.203	6.53347e-08	SC3	IL1RL1
2.17993e-12	1.45894	0.914	0.386	6.70524e-08	SC3	RAB31
2.19281e-12	0.548572	0.743	0.181	6.74487e-08	SC3	FAM174A
2.22531e-12	0.635147	0.657	0.156	6.84483e-08	SC3	PRELID3B
2.24762e-12	0.630796	0.8	0.219	6.91345e-08	SC3	TCEA2
2.33937e-12	1.04588	0.914	0.32	7.19566e-08	SC3	COA4
2.34164e-12	1.07191	0.886	0.282	7.20266e-08	SC3	DNAJC19
2.39359e-12	1.20128	0.829	0.267	7.36245e-08	SC3	TXNDC12
2.43235e-12	0.619168	0.543	0.11	7.48165e-08	SC3	TMEM251
2.46823e-12	0.916147	0.686	0.173	7.59203e-08	SC3	GRAMD1A
2.49073e-12	1.05325	0.857	0.355	7.66124e-08	SC3	APRT
2.53962e-12	0.676673	0.771	0.212	7.81162e-08	SC3	NUDT2
2.58481e-12	1.70846	0.886	0.393	7.95062e-08	SC3	INSR
2.66225e-12	0.634015	0.829	0.211	8.18882e-08	SC3	RNF5
2.66624e-12	1.22694	0.886	0.331	8.20108e-08	SC3	WASHC3
2.72917e-12	1.0162	1	0.813	8.39467e-08	SC3	CFL1
2.80188e-12	1.83855	0.914	0.753	8.61829e-08	SC3	HLA-A
2.83272e-12	0.541576	0.743	0.188	8.71317e-08	SC3	VPS25
2.83283e-12	0.790646	0.771	0.205	8.7135e-08	SC3	SNX5
2.90123e-12	0.78045	0.771	0.187	8.92388e-08	SC3	PQBP1
2.98085e-12	1.24808	0.971	0.596	9.16879e-08	SC3	EMP3
2.9874e-12	1.35421	0.886	0.427	9.18895e-08	SC3	PPP1R14B
3.13261e-12	1.21265	0.657	0.177	9.6356e-08	SC3	INSIG2
3.19347e-12	0.852244	0.857	0.291	9.82281e-08	SC3	COA3
3.22623e-12	0.545621	0.829	0.23	9.92355e-08	SC3	TUSC3
3.25925e-12	0.972346	0.886	0.356	1.00251e-07	SC3	BAD
3.30984e-12	0.933667	0.8	0.205	1.01808e-07	SC3	URM1
3.49624e-12	2.57634	0.914	0.416	1.07541e-07	SC3	VEGFA
3.49955e-12	1.02395	0.886	0.333	1.07643e-07	SC3	MICOS13
3.61988e-12	0.853715	0.886	0.25	1.11344e-07	SC3	NAGK
3.62879e-12	0.647278	0.6	0.136	1.11618e-07	SC3	ZNF622
3.63065e-12	1.14822	0.943	0.489	1.11675e-07	SC3	ELOC
3.6704e-12	0.794791	0.743	0.199	1.12898e-07	SC3	FAM210B
3.67285e-12	1.47286	0.971	0.692	1.12973e-07	SC3	P4HB
3.76115e-12	0.700865	0.629	0.144	1.15689e-07	SC3	SHFL
[truncated: 1,598 more rows]

## Sheet: Immune subclusters
Table S5-4. Differentially expressed genes in Immune subclusters
p_val	avg_log2FC	pct.1	pct.2	p_val_adj	cluster	gene
0	5.52481	0.974	0.05	0	HBC	LYVE1
0	5.45746	0.991	0.127	0	HBC	F13A1
0	5.15179	0.97	0.132	0	HBC	PLTP
0	5.08309	0.961	0.082	0	HBC	MRC1
0	5.02741	0.993	0.141	0	HBC	SELENOP
0	4.81156	0.987	0.141	0	HBC	RNASE1
0	4.63421	0.985	0.189	0	HBC	DAB2
0	4.63147	0.963	0.097	0	HBC	FOLR2
0	4.45931	0.917	0.121	0	HBC	PMP22
0	4.29599	0.594	0.071	0	HBC	STARD13
0	4.25661	0.763	0.067	0	HBC	FAM20A
0	4.19733	0.98	0.219	0	HBC	LGMN
0	4.14817	0.898	0.071	0	HBC	COLEC12
0	4.13118	0.913	0.118	0	HBC	STAB1
0	4.04394	0.922	0.149	0	HBC	CSF1R
0	4.04086	0.652	0.083	0	HBC	PDK4
0	4.03584	0.608	0.09	0	HBC	CCL2
0	4.03519	0.56	0.053	0	HBC	CABLES1
0	3.99999	0.759	0.04	0	HBC	ENPP2
0	3.99578	0.793	0.031	0	HBC	EGFL7
0	3.99189	0.988	0.181	0	HBC	C1QA
0	3.97996	0.948	0.138	0	HBC	MS4A4A
0	3.84849	0.875	0.135	0	HBC	MAF
0	3.84808	0.728	0.031	0	HBC	LILRB5
0	3.81783	0.889	0.105	0	HBC	VSIG4
0	3.79294	0.74	0.042	0	HBC	HPGDS
0	3.78744	0.704	0.028	0	HBC	IGF1
0	3.78431	0.608	0.021	0	HBC	CD209
0	3.7839	0.806	0.099	0	HBC	ITSN1
0	3.78302	0.852	0.118	0	HBC	ATP1B1
0	3.74636	0.928	0.167	0	HBC	CD163
0	3.74621	0.548	0.264	0	HBC	MT2A
0	3.7063	0.558	0.037	0	HBC	SCIN
0	3.67024	0.815	0.095	0	HBC	NRP1
0	3.66375	0.514	0.026	0	HBC	ALPK3
0	3.64982	0.862	0.103	0	HBC	SLCO2B1
0	3.62669	0.579	0.076	0	HBC	SPRED1
0	3.62399	0.816	0.086	0	HBC	C2
0	3.61528	0.956	0.429	0	HBC	SPP1
0	3.60136	0.78	0.072	0	HBC	GAS6
0	3.59264	0.658	0.026	0	HBC	SCN9A
0	3.58534	0.728	0.053	0	HBC	FSCN1
0	3.57284	0.538	0.024	0	HBC	CD163L1
0	3.571	0.986	0.181	0	HBC	C1QB
0	3.5257	0.59	0.048	0	HBC	TMIGD3
0	3.52431	0.752	0.175	0	HBC	SLC9A9
0	3.50331	0.577	0.055	0	HBC	RGL1
0	3.50099	0.73	0.078	0	HBC	GPR34
0	3.48182	0.985	0.156	0	HBC	C1QC
0	3.4094	0.747	0.099	0	HBC	GASK1B
0	3.40626	0.773	0.155	0	HBC	ANKH
0	3.36764	0.823	0.129	0	HBC	NRP2
0	3.35213	0.665	0.054	0	HBC	FARP1
0	3.32147	0.78	0.091	0	HBC	SIGLEC1
0	3.2987	0.857	0.159	0	HBC	TTYH3
0	3.25546	0.612	0.043	0	HBC	GATM
0	3.23763	0.634	0.047	0	HBC	OLFML2B
0	3.21707	0.902	0.182	0	HBC	KCTD12
0	3.19075	0.685	0.069	0	HBC	ITGB5
0	3.17582	0.504	0.097	0	HBC	SAMD4A
0	3.17408	0.681	0.111	0	HBC	MITF
0	3.16968	0.522	0.047	0	HBC	FGF13
0	3.13499	0.722	0.154	0	HBC	SLC16A10
0	3.09966	0.703	0.056	0	HBC	CD28
0	3.08642	0.964	0.28	0	HBC	CD14
0	3.08509	0.599	0.042	0	HBC	IGFBP4
0	3.06615	0.825	0.139	0	HBC	A2M
0	3.0648	0.777	0.148	0	HBC	SPATS2L
0	3.04828	0.975	0.386	0	HBC	CTSC
0	3.04161	0.592	0.081	0	HBC	MFHAS1
0	3.03014	0.881	0.178	0	HBC	TMEM176B
0	3.01611	0.543	0.064	0	HBC	PDGFC
0	2.99866	0.714	0.147	0	HBC	GPR137B
0	2.96638	0.815	0.199	0	HBC	MEF2C
0	2.96187	0.882	0.184	0	HBC	CD36
0	2.95466	0.757	0.138	0	HBC	CD84
0	2.94524	0.58	0.114	0	HBC	SRGAP1
0	2.93541	0.705	0.087	0	HBC	FGFR1
0	2.92247	0.622	0.1	0	HBC	RHOU
0	2.90281	0.744	0.118	0	HBC	SNX8
0	2.89678	0.752	0.119	0	HBC	FUCA1
0	2.84225	0.696	0.151	0	HBC	BAG3
0	2.83786	0.686	0.197	0	HBC	PEAK1
0	2.77082	0.766	0.25	0	HBC	FABP5
0	2.76214	0.527	0.036	0	HBC	NBL1
0	2.73804	0.874	0.306	0	HBC	HMOX1
0	2.73079	0.94	0.248	0	HBC	MS4A7
0	2.71011	0.854	0.177	0	HBC	PLD3
0	2.70443	0.621	0.078	0	HBC	ANKRD9
0	2.70125	0.944	0.369	0	HBC	CTSL
0	2.68648	0.506	0.053	0	HBC	CD276
0	2.67775	0.979	0.394	0	HBC	FCGRT
0	2.66599	0.639	0.137	0	HBC	RAPH1
0	2.66336	0.789	0.192	0	HBC	LAIR1
0	2.65978	0.899	0.418	0	HBC	RBPJ
0	2.64456	0.752	0.162	0	HBC	CD4
0	2.64269	0.629	0.095	0	HBC	PLXND1
0	2.61836	0.688	0.125	0	HBC	ENG
0	2.61581	0.795	0.183	0	HBC	TGFBI
0	2.61239	0.548	0.07	0	HBC	PLA2G15
0	2.60733	0.672	0.128	0	HBC	LPAR6
0	2.59277	0.774	0.129	0	HBC	EPS8
0	2.58971	0.505	0.056	0	HBC	EPHX1
0	2.55873	0.562	0.074	0	HBC	PXDC1
0	2.53916	0.585	0.084	0	HBC	SERPING1
0	2.50815	0.604	0.095	0	HBC	TSPAN4
0	2.50651	0.625	0.104	0	HBC	TM2D2
0	2.50282	0.755	0.174	0	HBC	ABL2
0	2.50041	0.782	0.239	0	HBC	ATP2A2
0	2.49734	0.731	0.16	0	HBC	TNS3
0	2.49632	0.717	0.135	0	HBC	AP2A2
0	2.49575	0.515	0.084	0	HBC	CTTNBP2NL
0	2.48357	0.971	0.349	0	HBC	CTSB
0	2.46283	0.659	0.139	0	HBC	WWP1
0	2.45891	0.937	0.314	0	HBC	CTSZ
0	2.43853	0.686	0.126	0	HBC	TMEM176A
0	2.42471	0.838	0.286	0	HBC	PRNP
0	2.41991	0.535	0.118	0	HBC	CD109
0	2.39147	0.847	0.214	0	HBC	ADAM9
0	2.34672	0.576	0.137	0	HBC	FMN1
0	2.34289	0.526	0.143	0	HBC	MYO1E
0	2.34045	0.846	0.246	0	HBC	SH2B3
0	2.33183	0.696	0.151	0	HBC	BCAT1
0	2.33129	0.549	0.073	0	HBC	WDR91
0	2.32878	0.637	0.128	0	HBC	ADAP2
0	2.32485	0.761	0.344	0	HBC	CCL4L2
0	2.3231	0.601	0.112	0	HBC	IDH1
0	2.3187	0.636	0.136	0	HBC	TLNRD1
0	2.30376	0.534	0.113	0	HBC	TUBB2A
0	2.28566	0.654	0.118	0	HBC	ARHGAP5
0	2.27713	0.878	0.249	0	HBC	MFSD1
0	2.26691	0.699	0.155	0	HBC	FCGR1A
0	2.26169	0.829	0.244	0	HBC	LAP3
0	2.25937	0.508	0.107	0	HBC	TBC1D9
0	2.2501	0.75	0.198	0	HBC	NEU1
0	2.23974	0.725	0.172	0	HBC	CYFIP1
0	2.23447	0.838	0.262	0	HBC	FNIP2
0	2.23293	0.807	0.208	0	HBC	ARHGAP18
0	2.22647	0.731	0.17	0	HBC	FMNL2
0	2.20823	0.895	0.274	0	HBC	MAFB
0	2.19135	0.835	0.345	0	HBC	DYNC1H1
0	2.17796	0.788	0.173	0	HBC	MPEG1
0	2.17639	0.851	0.228	0	HBC	MTSS1
0	2.16437	0.577	0.118	0	HBC	SH3TC1
0	2.16402	0.894	0.288	0	HBC	CREG1
0	2.15846	0.638	0.16	0	HBC	PEPD
0	2.14708	0.546	0.103	0	HBC	FEM1B
0	2.1426	0.739	0.24	0	HBC	P4HA1
0	2.13974	0.855	0.314	0	HBC	MAN1A1
0	2.13063	0.861	0.275	0	HBC	BLVRB
0	2.12845	0.831	0.216	0	HBC	CD59
0	2.12719	0.559	0.113	0	HBC	SLC12A7
0	2.11609	0.785	0.248	0	HBC	MAT2A
0	2.10481	0.83	0.317	0	HBC	ITPR2
0	2.10319	0.643	0.161	0	HBC	HNMT
0	2.08982	0.902	0.467	0	HBC	ATP1B3
0	2.08511	0.821	0.268	0	HBC	HSPB1
0	2.0841	0.714	0.223	0	HBC	PLEKHO1
0	2.0753	0.523	0.094	0	HBC	RIPOR1
0	2.0688	0.569	0.131	0	HBC	SLC11A2
0	2.06855	0.695	0.165	0	HBC	AP1B1
0	2.05945	0.746	0.232	0	HBC	OTUD1
0	2.0571	0.631	0.151	0	HBC	RASSF4
0	2.05442	0.911	0.277	0	HBC	CD68
0	2.05388	0.88	0.264	0	HBC	MS4A6A
0	2.05217	0.636	0.127	0	HBC	COLGALT1
0	2.04232	0.773	0.214	0	HBC	HEXA
0	2.03904	0.834	0.21	0	HBC	EPB41L3
0	2.0248	0.631	0.166	0	HBC	DDAH2
0	1.99725	0.746	0.191	0	HBC	ATP6V0A1
0	1.99577	0.699	0.199	0	HBC	DNAJA4
0	1.9886	0.622	0.228	0	HBC	TFRC
0	1.97825	0.722	0.211	0	HBC	ZFHX3
0	1.95049	0.83	0.321	0	HBC	LMNA
0	1.94413	0.576	0.152	0	HBC	THBD
0	1.94102	0.589	0.15	0	HBC	ARHGAP21
0	1.93404	0.827	0.248	0	HBC	CPVL
0	1.93027	0.613	0.165	0	HBC	CNDP2
0	1.92946	0.587	0.132	0	HBC	SLC17A5
0	1.92834	0.684	0.164	0	HBC	MSR1
0	1.91511	0.666	0.182	0	HBC	CD86
0	1.91497	0.564	0.137	0	HBC	TCF4
0	1.90739	0.622	0.146	0	HBC	PTMS
0	1.90733	0.669	0.178	0	HBC	MAN2B1
0	1.90564	0.514	0.128	0	HBC	RASGRP3
0	1.89682	0.821	0.272	0	HBC	TPP1
0	1.89577	0.955	0.379	0	HBC	NPC2
0	1.8918	0.801	0.338	0	HBC	PTPN1
0	1.88901	0.579	0.133	0	HBC	NFIC
0	1.8723	0.924	0.44	0	HBC	HSPH1
0	1.87191	0.569	0.138	0	HBC	CCDC50
0	1.87015	0.823	0.433	0	HBC	CCL4
0	1.86606	0.81	0.298	0	HBC	GYPC
0	1.85321	0.592	0.148	0	HBC	SEPTIN11
0	1.83947	0.55	0.133	0	HBC	LARP4
0	1.8293	0.506	0.125	0	HBC	MOB1B
0	1.82364	0.97	0.641	0	HBC	HSPA1A
0	1.81018	0.619	0.169	0	HBC	LRP1
0	1.80643	0.767	0.228	0	HBC	RAB20
0	1.80388	0.561	0.169	0	HBC	ITPKB
0	1.80293	0.768	0.269	0	HBC	RAP2B
0	1.80172	0.631	0.233	0	HBC	FOXK2
0	1.7997	0.832	0.305	0	HBC	SNX2
0	1.79727	0.8	0.324	0	HBC	NR4A1
0	1.78977	0.724	0.256	0	HBC	CBLB
0	1.77836	0.872	0.319	0	HBC	MGAT1
0	1.77452	0.575	0.142	0	HBC	UNC93B1
0	1.77176	0.753	0.275	0	HBC	RHOB
0	1.76377	0.855	0.351	0	HBC	RASGEF1B
0	1.75456	0.562	0.156	0	HBC	NFATC1
0	1.75448	0.954	0.43	0	HBC	FCGR2A
0	1.74893	0.92	0.439	0	HBC	TUBA1B
0	1.74872	0.925	0.504	0	HBC	HSPD1
0	1.74132	0.756	0.392	0	HBC	CCL3
0	1.74025	0.96	0.367	0	HBC	CST3
0	1.73337	0.595	0.273	0	HBC	GPR183
0	1.73188	0.52	0.177	0	HBC	USP37
0	1.73181	0.544	0.14	0	HBC	PI4K2A
0	1.73051	0.707	0.236	0	HBC	NANS
0	1.71903	0.741	0.179	0	HBC	MCOLN1
0	1.70506	0.855	0.388	0	HBC	CPEB4
0	1.69771	0.577	0.162	0	HBC	CLN8
0	1.69587	0.621	0.274	0	HBC	FCHSD2
0	1.69288	0.568	0.183	0	HBC	RDX
0	1.68225	0.645	0.177	0	HBC	SCARB2
0	1.68173	0.599	0.162	0	HBC	AGAP3
0	1.67691	0.55	0.144	0	HBC	BIN1
0	1.66326	0.779	0.302	0	HBC	SMS
0	1.66192	0.908	0.431	0	HBC	CD83
0	1.65877	0.522	0.156	0	HBC	DNAJB4
0	1.65655	0.609	0.153	0	HBC	AKR1B1
0	1.65339	0.868	0.366	0	HBC	SNX9
0	1.64638	0.636	0.17	0	HBC	PDE4DIP
0	1.63543	0.834	0.332	0	HBC	PIK3R1
0	1.63432	0.579	0.155	0	HBC	EPAS1
0	1.6335	0.784	0.257	0	HBC	KLF4
0	1.63018	0.707	0.284	0	HBC	EIF4E
0	1.62909	0.904	0.456	0	HBC	HSP90B1
0	1.62864	0.681	0.21	0	HBC	BMP2K
0	1.62797	0.818	0.288	0	HBC	ABCA1
0	1.62523	0.687	0.179	0	HBC	ARID3A
0	1.6222	0.537	0.159	0	HBC	PPARG
0	1.60476	0.547	0.181	0	HBC	HBEGF
0	1.60455	0.564	0.176	0	HBC	VPS53
0	1.6043	0.978	0.805	0	HBC	MT-ND2
0	1.60052	0.658	0.227	0	HBC	CITED2
0	1.59907	0.515	0.222	0	HBC	LRMDA
0	1.59343	0.577	0.203	0	HBC	WDR45B
0	1.5901	0.676	0.213	0	HBC	DOK2
0	1.58974	0.552	0.177	0	HBC	SESN1
0	1.5856	0.671	0.203	0	HBC	MYO5A
0	1.58535	0.58	0.173	0	HBC	FKBP4
0	1.58519	0.693	0.168	0	HBC	MKNK1
0	1.5775	0.715	0.257	0	HBC	HAVCR2
0	1.57368	0.762	0.303	0	HBC	NRIP1
0	1.57078	0.759	0.295	0	HBC	ATF6
0	1.57008	0.763	0.287	0	HBC	TUBA1C
0	1.56301	0.726	0.247	0	HBC	EHD4
0	1.5487	0.58	0.212	0	HBC	PPARD
0	1.54576	0.853	0.353	0	HBC	CLTC
0	1.54079	0.8	0.297	0	HBC	MPP1
0	1.53403	0.748	0.251	0	HBC	CHSY1
0	1.53403	0.5	0.131	0	HBC	HOMER3
0	1.53323	0.618	0.182	0	HBC	CALU
0	1.52852	0.789	0.324	0	HBC	ARL4C
0	1.51907	0.621	0.191	0	HBC	RHBDF2
0	1.51814	0.565	0.14	0	HBC	KCNQ1
0	1.51782	0.769	0.359	0	HBC	KIF1B
0	1.51667	0.86	0.457	0	HBC	RANBP2
0	1.51656	0.584	0.175	0	HBC	PPP2CB
0	1.51121	0.789	0.427	0	HBC	RUNX1
0	1.51055	0.647	0.215	0	HBC	DPP7
0	1.50718	0.916	0.351	0	HBC	CYBB
0	1.49579	0.89	0.374	0	HBC	LAMP1
0	1.49554	0.839	0.395	0	HBC	HSPA1B
0	1.49278	0.523	0.118	0	HBC	SLC40A1
0	1.49073	0.615	0.199	0	HBC	MRPL14
0	1.48861	0.693	0.221	0	HBC	RRBP1
0	1.48287	0.527	0.14	0	HBC	GNPDA1
0	1.47372	0.588	0.162	0	HBC	GAA
0	1.47297	0.815	0.451	0	HBC	NR4A2
0	1.47088	0.616	0.19	0	HBC	NUCB1
0	1.46989	0.9	0.518	0	HBC	B4GALT1
0	1.46715	0.857	0.431	0	HBC	CDV3
0	1.46284	0.983	0.831	0	HBC	MT-ND3
0	1.44587	0.981	0.835	0	HBC	MT-ND1
0	1.44143	0.634	0.2	0	HBC	SCAMP2
0	1.43923	0.537	0.159	0	HBC	LHFPL2
0	1.43729	0.784	0.29	0	HBC	PEBP1
0	1.43241	0.565	0.147	0	HBC	DNMBP
0	1.43176	0.543	0.166	0	HBC	TMEM70
0	1.41549	0.953	0.601	0	HBC	MT-ND5
0	1.41091	0.731	0.172	0	HBC	CR1
0	1.39925	0.834	0.355	0	HBC	CD99
0	1.3954	0.877	0.487	0	HBC	HSPA5
0	1.38992	0.864	0.428	0	HBC	RBMS1
0	1.3869	0.682	0.228	0	HBC	STX7
0	1.38647	0.592	0.222	0	HBC	HERC4
0	1.38501	0.886	0.361	0	HBC	CD81
0	1.3786	0.883	0.383	0	HBC	TIMP2
0	1.3759	0.731	0.287	0	HBC	CDKN1A
0	1.37231	0.856	0.37	0	HBC	CANX
0	1.37059	0.712	0.274	0	HBC	IL6ST
0	1.36666	0.747	0.293	0	HBC	TRAM1
0	1.3649	0.906	0.446	0	HBC	CLTA
0	1.36476	0.781	0.315	0	HBC	BST2
0	1.36449	0.563	0.188	0	HBC	EIF4G1
0	1.35434	0.856	0.431	0	HBC	XIST
0	1.34759	0.671	0.256	0	HBC	G3BP1
0	1.34472	0.829	0.371	0	HBC	USP36
0	1.34237	0.5	0.163	0	HBC	SNX5
0	1.33742	0.836	0.392	0	HBC	SNX6
0	1.33662	0.639	0.216	0	HBC	SERPINB6
0	1.33153	0.61	0.267	0	HBC	ZNF638
0	1.3274	0.516	0.169	0	HBC	FEZ2
0	1.32597	0.516	0.17	0	HBC	CRTAP
0	1.32504	0.866	0.433	0	HBC	RBM47
0	1.32404	0.591	0.206	0	HBC	TMBIM1
0	1.3239	0.64	0.321	0	HBC	INSIG1
0	1.3231	0.679	0.239	0	HBC	STX4
0	1.31759	0.664	0.22	0	HBC	ATP6AP1
0	1.30182	0.587	0.181	0	HBC	GNA15
0	1.29972	0.762	0.289	0	HBC	CEP170
0	1.29709	0.68	0.224	0	HBC	CCDC88A
0	1.29682	0.612	0.203	0	HBC	OTULINL
0	1.29672	0.713	0.221	0	HBC	SIRPA
0	1.29563	0.727	0.271	0	HBC	M6PR
0	1.29356	0.539	0.179	0	HBC	DRAM2
0	1.27207	0.758	0.291	0	HBC	ATP6V1B2
0	1.26362	0.646	0.267	0	HBC	FCGR3A
0	1.26344	0.652	0.254	0	HBC	ARID5B
0	1.25676	0.536	0.189	0	HBC	LGALS9
0	1.25648	0.621	0.254	0	HBC	GLUD1
0	1.25202	0.759	0.364	0	HBC	ZNF331
0	1.25076	0.762	0.322	0	HBC	DDX24
0	1.25029	0.881	0.435	0	HBC	METRNL
0	1.2496	0.833	0.386	0	HBC	TACC1
0	1.24909	0.674	0.245	0	HBC	SNAP23
0	1.24579	0.699	0.267	0	HBC	RPN2
0	1.23682	0.773	0.321	0	HBC	NCOA4
0	1.23461	0.793	0.296	0	HBC	CXCL16
0	1.22587	0.879	0.409	0	HBC	ETS2
0	1.22425	0.587	0.227	0	HBC	GNA12
0	1.21746	0.859	0.408	0	HBC	CALR
0	1.19918	0.664	0.246	0	HBC	FRMD4B
0	1.19753	0.787	0.274	0	HBC	NPL
0	1.19653	0.715	0.249	0	HBC	CTNNA1
0	1.19632	0.528	0.18	0	HBC	APH1A
0	1.19174	0.586	0.217	0	HBC	EEA1
0	1.19162	0.963	0.525	0	HBC	PSAP
0	1.18888	0.545	0.149	0	HBC	SIPA1L2
0	1.18514	0.791	0.424	0	HBC	HERPUD1
0	1.18228	0.827	0.439	0	HBC	ARRDC3
0	1.18143	0.914	0.515	0	HBC	HSPE1
0	1.17468	0.502	0.156	0	HBC	GNB4
0	1.17291	0.645	0.273	0	HBC	AP2M1
0	1.17232	0.88	0.359	0	HBC	GRN
0	1.16985	0.803	0.363	0	HBC	LAPTM4A
0	1.16338	0.538	0.195	0	HBC	PPTC7
0	1.15991	0.76	0.352	0	HBC	ADAM10
0	1.15805	0.521	0.178	0	HBC	TMED7
0	1.15437	0.538	0.195	0	HBC	SYNGR2
0	1.15228	0.672	0.217	0	HBC	ATP6V1C1
0	1.14997	0.727	0.305	0	HBC	RNH1
0	1.14616	0.579	0.205	0	HBC	AKR1A1
0	1.14593	0.606	0.226	0	HBC	PSMD12
0	1.14107	0.659	0.257	0	HBC	GALNT1
0	1.1358	1	0.997	0	HBC	FTL
0	1.12959	0.631	0.261	0	HBC	SGMS1
0	1.12881	0.812	0.372	0	HBC	ATP6AP2
0	1.1283	0.929	0.657	0	HBC	HIF1A
0	1.11374	0.589	0.251	0	HBC	ZFAND2A
0	1.10922	0.532	0.178	0	HBC	TMEM259
0	1.1077	0.968	0.669	0	HBC	HSP90AB1
0	1.10028	0.723	0.298	0	HBC	RNF145
0	1.0883	0.927	0.467	0	HBC	ANXA5
0	1.08539	0.75	0.373	0	HBC	MT-ND4L
0	1.08405	0.714	0.304	0	HBC	RB1
0	1.08348	0.572	0.214	0	HBC	TMEM14C
0	1.07451	0.59	0.225	0	HBC	SOAT1
0	1.07056	0.644	0.214	0	HBC	ARHGAP4
0	1.06146	0.819	0.4	0	HBC	SH3BGRL
0	1.05824	0.56	0.211	0	HBC	DNAJB11
0	1.05455	0.789	0.284	0	HBC	C3AR1
0	1.05337	0.665	0.238	0	HBC	HEXB
0	1.05261	0.961	0.604	0	HBC	CD63
0	1.05148	0.692	0.248	0	HBC	EMILIN2
0	1.04532	0.664	0.26	0	HBC	OGFRL1
0	1.04471	0.868	0.467	0	HBC	GNA13
0	1.0345	0.617	0.246	0	HBC	YWHAG
0	1.02909	0.773	0.338	0	HBC	SGK1
0	1.02668	0.735	0.409	0	HBC	RGCC
0	1.02372	0.613	0.186	0	HBC	CCR1
0	1.02293	0.818	0.402	0	HBC	PLIN2
0	1.02044	0.694	0.294	0	HBC	PDIA6
0	1.01878	0.726	0.344	0	HBC	GOLGA4
0	1.01555	0.834	0.406	0	HBC	PRDX1
0	1.01369	0.995	0.908	0	HBC	MT-ATP6
0	1.01359	0.824	0.39	0	HBC	ARL6IP1
0	1.01197	0.985	0.849	0	HBC	MT-ND4
0	1.01137	0.676	0.314	0	HBC	ATF3
0	1.00847	0.985	0.843	0	HBC	MT-CYB
0	1.00734	0.647	0.267	0	HBC	HDLBP
0	1.00081	0.923	0.578	0	HBC	HSPA8
0	0.99892	0.674	0.27	0	HBC	PTTG1IP
0	0.996513	0.51	0.138	0	HBC	TPM1
0	0.995223	0.503	0.193	0	HBC	DENND4C
0	0.994725	0.9	0.492	0	HBC	SNX3
0	0.993969	0.754	0.36	0	HBC	KTN1
0	0.992533	0.518	0.205	0	HBC	POU2F2
0	0.991124	0.724	0.303	0	HBC	RGS10
0	0.986398	0.823	0.407	0	HBC	HSPA9
0	0.979265	0.551	0.2	0	HBC	ZCCHC2
0	0.978853	0.767	0.366	0	HBC	ST13
0	0.978143	0.565	0.245	0	HBC	ZBTB7A
0	0.977814	0.614	0.247	0	HBC	MAGT1
0	0.976814	0.556	0.221	0	HBC	TMED9
0	0.973722	0.682	0.318	0	HBC	ATP1A1
0	0.973181	0.608	0.254	0	HBC	SELENOS
0	0.965676	0.801	0.38	0	HBC	RAB5C
0	0.964557	0.703	0.298	0	HBC	STIP1
0	0.961197	0.566	0.241	0	HBC	EFR3A
0	0.958507	0.729	0.271	0	HBC	CFD
0	0.954575	0.984	0.813	0	HBC	HSP90AA1
0	0.952953	0.814	0.372	0	HBC	ARL8B
0	0.944445	0.745	0.36	0	HBC	XBP1
0	0.939574	0.78	0.288	0	HBC	CD93
0	0.935948	0.536	0.223	0	HBC	EIF5B
0	0.929302	0.525	0.212	0	HBC	PRDX3
0	0.927268	0.595	0.228	0	HBC	GRINA
0	0.927015	0.96	0.996	0	HBC	MALAT1
0	0.924791	0.601	0.254	0	HBC	PRCP
0	0.915328	0.65	0.282	0	HBC	IL10RA
0	0.913007	0.508	0.21	0	HBC	WIPI2
0	0.912934	0.571	0.207	0	HBC	SPART
0	0.912358	0.684	0.287	0	HBC	VEGFA
0	0.909521	0.829	0.451	0	HBC	AFF4
0	0.906676	0.827	0.435	0	HBC	SH3BP5
0	0.901377	0.634	0.275	0	HBC	NUCKS1
0	0.900087	0.683	0.281	0	HBC	EPS15
0	0.897078	0.525	0.191	0	HBC	SDCCAG8
0	0.895507	0.929	0.477	0	HBC	CTSD
0	0.895323	0.732	0.38	0	HBC	YTHDF3
0	0.892315	0.594	0.223	0	HBC	SLC66A2
0	0.892264	0.527	0.207	0	HBC	LEPROT
0	0.891433	0.525	0.209	0	HBC	CMTM7
0	0.886827	0.597	0.246	0	HBC	ATP6V1H
0	0.885085	0.507	0.204	0	HBC	LARP1
0	0.883228	0.644	0.265	0	HBC	OS9
0	0.88307	0.624	0.275	0	HBC	SBDS
0	0.879074	0.826	0.447	0	HBC	GPX4
0	0.878246	0.887	0.462	0	HBC	CD74
0	0.875119	0.72	0.337	0	HBC	AMD1
0	0.874026	0.503	0.202	0	HBC	PSMD1
0	0.868676	0.664	0.229	0	HBC	PLEKHO2
0	0.86766	0.713	0.23	0	HBC	STOM
0	0.867659	0.757	0.346	0	HBC	PLEKHB2
0	0.866408	0.587	0.242	0	HBC	DRAM1
0	0.85861	0.866	0.506	0	HBC	SFPQ
0	0.854124	0.664	0.275	0	HBC	ATP6V1D
0	0.85392	0.627	0.283	0	HBC	SYNCRIP
0	0.853118	0.778	0.44	0	HBC	HCST
0	0.851885	0.556	0.179	0	HBC	CYTH4
0	0.851372	0.746	0.38	0	HBC	NUFIP2
0	0.84874	0.559	0.233	0	HBC	TENT4B
0	0.845331	0.596	0.23	0	HBC	CCDC47
0	0.844858	0.625	0.28	0	HBC	ETNK1
0	0.84088	0.756	0.334	0	HBC	CEMIP2
0	0.834925	0.806	0.381	0	HBC	ITGB1
0	0.834844	0.654	0.281	0	HBC	NORAD
0	0.832897	0.89	0.504	0	HBC	NINJ1
0	0.830767	0.71	0.296	0	HBC	MANBA
0	0.827815	0.518	0.199	0	HBC	ABCG1
0	0.825083	0.576	0.23	0	HBC	ARL8A
0	0.822563	0.563	0.216	0	HBC	CAT
0	0.818107	0.677	0.297	0	HBC	RHOQ
0	0.812853	0.914	0.599	0	HBC	CREM
0	0.812791	0.544	0.225	0	HBC	STX12
0	0.809258	0.868	0.575	0	HBC	CFLAR
0	0.803136	0.672	0.292	0	HBC	HSPA4
0	0.801361	0.516	0.191	0	HBC	DAPK1
0	0.799819	0.896	0.605	0	HBC	WSB1
0	0.795855	0.541	0.214	0	HBC	NAGK
0	0.792169	0.944	0.66	0	HBC	EIF4A1
0	0.791377	0.593	0.241	0	HBC	DCTN4
0	0.790947	0.623	0.255	0	HBC	COMT
0	0.790534	0.552	0.23	0	HBC	PTBP1
0	0.789749	0.704	0.339	0	HBC	CHORDC1
0	0.785923	0.597	0.241	0	HBC	RPN1
0	0.783947	0.621	0.276	0	HBC	NAA50
0	0.783595	0.751	0.358	0	HBC	PRKAR1A
0	0.774781	0.804	0.33	0	HBC	LY96
0	0.773987	0.691	0.33	0	HBC	TCP1
0	0.768111	0.737	0.361	0	HBC	ARFGAP3
0	0.766331	0.733	0.351	0	HBC	TGOLN2
0	0.761105	0.928	0.65	0	HBC	RTN4
0	0.755266	0.614	0.267	0	HBC	AHSA1
0	0.732998	0.897	0.533	0	HBC	CEBPD
0	0.732915	0.618	0.258	0	HBC	PLEKHM2
0	0.731729	0.742	0.316	0	HBC	CD302
0	0.731477	0.822	0.474	0	HBC	CSTB
0	0.726621	0.572	0.243	0	HBC	NCOR2
0	0.720573	0.677	0.312	0	HBC	B3GNT5
0	0.718543	0.993	0.9	0	HBC	MT-CO3
0	0.70896	0.825	0.447	0	HBC	CD164
0	0.705817	0.566	0.214	0	HBC	GGA1
0	0.703185	0.99	0.843	0	HBC	MT-CO1
0	0.700634	0.849	0.456	0	HBC	CTNNB1
0	0.700288	0.703	0.306	0	HBC	TUBB
0	0.700103	0.742	0.362	0	HBC	ACSL3
0	0.689733	0.742	0.268	0	HBC	NCF4
0	0.688883	0.845	0.429	0	HBC	RAB31
0	0.688416	0.917	0.648	0	HBC	SQSTM1
0	0.687863	0.646	0.252	0	HBC	ASPH
0	0.681437	0.937	0.575	0	HBC	YBX1
0	0.68101	0.893	0.57	0	HBC	TNFRSF1B
0	0.674234	0.74	0.311	0	HBC	TLR2
0	0.667826	0.589	0.251	0	HBC	NQO2
0	0.666967	0.988	0.874	0	HBC	ITM2B
0	0.666228	0.565	0.203	0	HBC	RRAGC
0	0.660506	0.94	0.575	0	HBC	APLP2
0	0.652733	0.624	0.272	0	HBC	ZMIZ1
0	0.648313	0.512	0.197	0	HBC	EHBP1L1
0	0.646607	0.781	0.413	0	HBC	SLC3A2
0	0.608705	0.526	0.214	0	HBC	AC016831.5
0	0.604399	0.631	0.286	0	HBC	GLA
0	0.600703	0.609	0.25	0	HBC	NPTN
0	0.546326	0.719	0.271	0	HBC	PYGL
0	0.53897	0.682	0.318	0	HBC	FERMT3
0	0.529343	0.647	0.268	0	HBC	ITGAM
0	0.525281	0.792	0.375	0	HBC	ICAM1
1.18318e-307	1.12663	0.812	0.493	3.63934e-303	HBC	NR4A3
2.3659e-307	0.672663	0.62	0.283	7.27727e-303	HBC	XPO1
9.30355e-307	0.636458	0.613	0.277	2.86168e-302	HBC	RAB14
1.92775e-306	0.783266	0.583	0.257	5.92958e-302	HBC	NCKAP1L
3.21657e-306	0.735108	0.517	0.212	9.89386e-302	HBC	ACER3
5.3754e-305	0.633197	0.636	0.296	1.65342e-300	HBC	NFKBID
6.73928e-305	0.739114	0.916	0.628	2.07294e-300	HBC	TMBIM6
5.73727e-303	0.715461	0.761	0.399	1.76473e-298	HBC	EIF3A
3.39454e-302	0.995817	0.549	0.239	1.04413e-297	HBC	SERINC5
5.18861e-302	0.850366	0.5	0.206	1.59597e-297	HBC	PCNX4
3.9163e-301	1.35614	0.506	0.22	1.20462e-296	HBC	MGAT5
1.39563e-300	0.862265	0.601	0.26	4.29282e-296	HBC	ABR
1.64714e-299	0.699333	0.937	0.653	5.06644e-295	HBC	GNAS
7.08953e-299	0.650586	0.7	0.342	2.18067e-294	HBC	C6orf62
9.09284e-299	0.737732	0.539	0.233	2.79687e-294	HBC	GCLM
5.20754e-298	0.913968	0.798	0.451	1.60179e-293	HBC	TRA2B
1.10268e-297	0.715724	0.622	0.286	3.39175e-293	HBC	ST3GAL1
5.63012e-297	0.984855	0.548	0.241	1.73177e-292	HBC	ANKRD10
1.89074e-296	0.678163	0.61	0.28	5.81572e-292	HBC	DSTN
1.13566e-294	0.613481	0.667	0.32	3.49316e-290	HBC	VPS26A
1.80681e-293	0.846521	0.587	0.261	5.55755e-289	HBC	PABPC4
1.97974e-293	0.867913	0.555	0.233	6.08948e-289	HBC	CHCHD10
1.56609e-292	0.648668	0.798	0.421	4.81715e-288	HBC	YWHAE
2.30495e-291	0.577569	0.775	0.419	7.0898e-287	HBC	SERINC1
1.85756e-289	0.738709	0.557	0.246	5.71367e-285	HBC	RABEP1
9.42253e-286	0.680538	0.618	0.289	2.89827e-281	HBC	MTCH1
2.31609e-284	0.772091	0.518	0.224	7.12406e-280	HBC	WBP11
3.61441e-284	0.61122	0.631	0.302	1.11176e-279	HBC	EIF4H
7.54201e-284	0.741367	0.599	0.278	2.31985e-279	HBC	NUDC
1.75548e-283	0.722245	0.71	0.366	5.39968e-279	HBC	ARF6
2.98659e-283	0.900654	0.545	0.245	9.18645e-279	HBC	IL1RN
6.51643e-283	0.690124	0.551	0.247	2.00439e-278	HBC	ARPP19
2.19882e-282	1.46806	0.587	0.295	6.76335e-278	HBC	TCF12
3.19806e-282	0.626126	0.879	0.529	9.8369e-278	HBC	CAPZB
6.69113e-282	0.83343	0.577	0.271	2.05812e-277	HBC	ARL4A
8.05024e-282	0.709421	0.609	0.28	2.47617e-277	HBC	IRAK2
3.30149e-280	0.839092	0.535	0.237	1.01551e-275	HBC	TMEM131
7.36176e-278	0.70197	0.879	0.519	2.2644e-273	HBC	PTGES3
4.02973e-277	0.630466	0.724	0.38	1.2395e-272	HBC	DEK
1.60958e-276	0.603752	0.667	0.328	4.9509e-272	HBC	VCP
2.14315e-274	0.650949	0.633	0.305	6.5921e-270	HBC	SKI
2.23956e-274	0.526432	0.691	0.345	6.88865e-270	HBC	CACYBP
2.51187e-274	0.863106	0.591	0.277	7.72625e-270	HBC	AFF1
3.87452e-274	0.622794	0.693	0.343	1.19176e-269	HBC	GLIPR1
8.92587e-274	0.732449	0.57	0.261	2.74551e-269	HBC	UFM1
3.44639e-273	0.528147	0.676	0.336	1.06007e-268	HBC	MAPK1IP1L
9.8996e-273	0.999041	0.735	0.402	3.04502e-268	HBC	BNIP3L
3.95306e-272	0.727005	0.79	0.449	1.21592e-267	HBC	EIF4A3
1.62105e-271	0.65948	0.523	0.229	4.98618e-267	HBC	RNF114
2.8564e-271	0.684105	0.904	0.626	8.78599e-267	HBC	HNRNPU
6.3684e-271	0.539646	0.7	0.34	1.95886e-266	HBC	PDXK
2.12527e-270	0.655126	0.626	0.297	6.53712e-266	HBC	TGIF1
4.37694e-267	0.821339	0.536	0.242	1.3463e-262	HBC	RAD23A
1.08347e-266	0.666267	0.639	0.316	3.33265e-262	HBC	SELENOF
1.37173e-264	0.631998	0.765	0.409	4.21931e-260	HBC	RHEB
4.34396e-264	0.574836	0.642	0.311	1.33616e-259	HBC	HIPK3
6.9931e-261	0.58564	0.505	0.223	2.15101e-256	HBC	MAP7D1
5.76661e-260	0.634857	0.631	0.307	1.77375e-255	HBC	SEPTIN2
6.06414e-260	0.702491	0.546	0.249	1.86527e-255	HBC	BAX
5.6019e-259	0.703233	0.518	0.23	1.72309e-254	HBC	PSMD11
1.70699e-258	0.529814	0.515	0.227	5.25054e-254	HBC	SUPT5H
1.83544e-258	0.757563	0.522	0.234	5.64562e-254	HBC	MT-ATP8
5.54657e-255	0.693691	0.568	0.266	1.70607e-250	HBC	GRASP
4.71075e-250	0.570017	0.605	0.286	1.44898e-245	HBC	ATOX1
1.07113e-249	0.553369	0.647	0.322	3.29468e-245	HBC	AAK1
5.11135e-248	0.712973	0.62	0.3	1.5722e-243	HBC	VDAC1
2.69346e-247	0.650609	0.735	0.374	8.28482e-243	HBC	VAMP8
5.95205e-247	0.70769	0.732	0.431	1.83079e-242	HBC	TUBB4B
5.33565e-246	1.11539	0.506	0.238	1.64119e-241	HBC	SNX29
1.34467e-245	0.80897	0.905	0.62	4.13607e-241	HBC	DNAJB6
6.19672e-245	0.605408	0.827	0.51	1.90605e-240	HBC	FUS
2.54067e-244	0.618412	0.677	0.351	7.81486e-240	HBC	ELOC
3.21787e-243	0.656409	0.593	0.292	9.89785e-239	HBC	FKBP5
4.61875e-241	0.734902	0.582	0.282	1.42068e-236	HBC	CCT6A
1.14485e-240	0.649738	0.667	0.338	3.52145e-236	HBC	ZNF706
3.86432e-240	0.810525	0.611	0.31	1.18863e-235	HBC	UCP2
1.21428e-239	0.60033	0.675	0.349	3.735e-235	HBC	MACF1
2.6971e-237	0.551067	0.617	0.299	8.29601e-233	HBC	PPP3R1
2.20134e-236	0.940818	0.787	0.481	6.77111e-232	HBC	GADD45B
3.54673e-234	0.662146	0.799	0.438	1.09094e-229	HBC	PDIA3
1.41347e-231	0.509728	0.656	0.336	4.34769e-227	HBC	EIF4G3
1.9965e-231	0.557369	0.757	0.404	6.14102e-227	HBC	ATP6V1F
1.02339e-230	0.570096	0.555	0.265	3.14786e-226	HBC	WDFY3
1.1617e-230	0.6503	0.662	0.344	3.57328e-226	HBC	SELENOH
1.23672e-230	0.537991	0.666	0.346	3.80402e-226	HBC	DNAJC8
3.40016e-228	0.57994	0.638	0.326	1.04586e-223	HBC	MRPL18
1.14885e-227	0.649709	0.568	0.274	3.53375e-223	HBC	TRPS1
1.62179e-224	0.575151	0.609	0.299	4.98845e-220	HBC	TMED10
2.95496e-224	0.574391	0.692	0.363	9.08916e-220	HBC	PRPF40A
3.76378e-224	0.652757	0.658	0.367	1.1577e-219	HBC	TXNRD1
5.91286e-223	0.62238	0.577	0.283	1.81874e-218	HBC	MALT1
8.54223e-223	0.854606	0.739	0.431	2.62751e-218	HBC	ID2
3.31145e-222	0.50043	0.753	0.418	1.01857e-217	HBC	HNRNPM
8.36602e-222	0.613384	0.535	0.252	2.5733e-217	HBC	CCT2
3.12377e-221	0.58805	0.966	0.864	9.60841e-217	HBC	UBC
7.36787e-220	0.521164	0.618	0.317	2.26628e-215	HBC	HOOK3
1.4815e-219	0.769376	0.558	0.282	4.55696e-215	HBC	DDX18
8.81294e-219	0.551824	0.826	0.487	2.71077e-214	HBC	ZFAND5
4.84896e-218	0.503967	0.534	0.257	1.49149e-213	HBC	PER1
7.55517e-218	0.593725	0.575	0.282	2.32389e-213	HBC	SARNP
1.4909e-216	0.519048	0.566	0.277	4.58585e-212	HBC	ANXA7
6.69459e-215	0.577603	0.534	0.257	2.05919e-210	HBC	DHX9
1.81394e-212	0.572158	0.642	0.319	5.5795e-208	HBC	SSR3
2.08564e-211	0.684616	0.572	0.287	6.41521e-207	HBC	ZMYM2
7.77255e-209	0.518239	0.512	0.24	2.39076e-204	HBC	PPP1R14B
1.67143e-208	0.626352	0.513	0.243	5.14114e-204	HBC	SCP2
4.34007e-206	0.56421	0.648	0.343	1.33496e-201	HBC	CALM3
6.34753e-206	0.549065	0.647	0.348	1.95244e-201	HBC	KLF3
1.47557e-204	0.568045	0.663	0.352	4.53872e-200	HBC	PELI1
8.88537e-203	0.601327	0.787	0.484	2.73305e-198	HBC	DNAJB1
3.58461e-202	0.649778	0.603	0.311	1.10259e-197	HBC	ZBTB1
3.63593e-202	0.650493	0.829	0.537	1.11838e-197	HBC	ANKRD12
6.6012e-199	0.515439	0.854	0.532	2.03046e-194	HBC	ITGB2
2.72187e-197	0.59891	0.524	0.259	8.37221e-193	HBC	PITPNB
1.48853e-193	0.500464	0.525	0.261	4.57858e-189	HBC	ILF3
3.96839e-192	0.594947	0.596	0.312	1.22064e-187	HBC	VPS13C
4.58473e-191	0.898338	0.5	0.249	1.41022e-186	HBC	ALG13
6.35926e-191	0.653282	0.568	0.296	1.95605e-186	HBC	DIAPH2
2.19987e-189	0.640942	0.562	0.285	6.76658e-185	HBC	USP12
3.12319e-185	0.639432	0.603	0.32	9.60663e-181	HBC	SOCS3
2.56308e-183	0.679955	0.628	0.343	7.88377e-179	HBC	UBAC2
2.01921e-182	0.544902	0.55	0.292	6.21088e-178	HBC	HMGA1
2.16668e-178	1.48877	0.596	0.361	6.6645e-174	HBC	CCL3L1
6.5948e-175	0.526341	0.541	0.277	2.02849e-170	HBC	EIF3D
1.48086e-170	0.530515	0.899	0.595	4.55499e-166	HBC	CALM2
6.33777e-165	0.624042	0.725	0.439	1.94943e-160	HBC	DBI
6.11116e-164	0.576606	0.512	0.268	1.87973e-159	HBC	PBRM1
2.37198e-163	0.603519	0.568	0.304	7.29596e-159	HBC	SAMHD1
1.55334e-160	0.666604	0.579	0.324	4.7779e-156	HBC	HELZ
3.61788e-145	0.698562	0.818	0.559	1.11282e-140	HBC	JUN
2.83262e-140	0.531398	0.784	0.47	8.71285e-136	HBC	TAOK3
1.15598e-138	0.569624	0.751	0.481	3.55569e-134	HBC	CCNH
1.69254e-137	0.542797	0.545	0.305	5.20608e-133	HBC	ZNF644
5.68506e-123	0.634294	0.595	0.358	1.74867e-118	HBC	MAML2
2.0314e-122	0.557964	0.724	0.482	6.24839e-118	HBC	MIDN
9.5999e-120	0.628491	0.911	0.793	2.95283e-115	HBC	KLF6
6.10595e-116	0.546731	0.88	0.628	1.87813e-111	HBC	RAB7A
1.68712e-109	0.616057	0.597	0.372	5.18942e-105	HBC	IER5
1.29536e-102	0.562595	0.79	0.516	3.9844e-98	HBC	FOSB
0	6.50943	0.903	0.222	0	Decidual Macrophage	APOE
0	6.24557	0.874	0.08	0	Decidual Macrophage	APOC1
0	4.72285	0.879	0.097	0	Decidual Macrophage	GPNMB
0	4.29227	0.761	0.018	0	Decidual Macrophage	TREM2
0	4.14627	0.674	0.042	0	Decidual Macrophage	NUPR1
0	3.94131	0.92	0.131	0	Decidual Macrophage	HLA-DQA1
0	3.70074	0.961	0.23	0	Decidual Macrophage	HLA-DPB1
0	3.69331	0.685	0.027	0	Decidual Macrophage	CADM1
0	3.67448	0.692	0.069	0	Decidual Macrophage	GCHFR
0	3.66872	0.678	0.046	0	Decidual Macrophage	SDS
0	3.59446	0.733	0.065	0	Decidual Macrophage	ACP5
0	3.56966	0.962	0.252	0	Decidual Macrophage	HLA-DPA1
0	3.55394	0.835	0.112	0	Decidual Macrophage	CD9
0	3.54878	0.863	0.153	0	Decidual Macrophage	HLA-DRB5
0	3.49467	0.977	0.315	0	Decidual Macrophage	HLA-DRB1
0	3.48078	0.521	0.011	0	Decidual Macrophage	HAMP
0	3.35822	0.766	0.048	0	Decidual Macrophage	FPR3
0	3.29617	0.935	0.21	0	Decidual Macrophage	HLA-DQB1
0	3.17921	0.671	0.113	0	Decidual Macrophage	MIR155HG
0	3.16614	0.917	0.21	0	Decidual Macrophage	HLA-DMA
0	3.13022	0.818	0.127	0	Decidual Macrophage	ALCAM
0	3.07686	0.747	0.068	0	Decidual Macrophage	IL18
0	3.0709	0.984	0.372	0	Decidual Macrophage	HLA-DRA
0	3.0685	0.645	0.033	0	Decidual Macrophage	DST
0	3.03848	0.77	0.12	0	Decidual Macrophage	CPM
0	3.03373	0.603	0.032	0	Decidual Macrophage	C3
0	2.97843	0.561	0.04	0	Decidual Macrophage	TPRG1
0	2.94701	0.84	0.173	0	Decidual Macrophage	RGS1
0	2.78635	0.93	0.178	0	Decidual Macrophage	MSR1
0	2.74767	0.971	0.506	0	Decidual Macrophage	CTSD
0	2.69689	0.864	0.22	0	Decidual Macrophage	CAPG
0	2.69455	0.817	0.152	0	Decidual Macrophage	LIPA
0	2.69237	0.924	0.32	0	Decidual Macrophage	LGALS1
0	2.68206	0.982	0.484	0	Decidual Macrophage	CD74
0	2.6441	0.597	0.053	0	Decidual Macrophage	HTRA1
0	2.62078	0.722	0.099	0	Decidual Macrophage	SLC1A3
0	2.61494	0.695	0.092	0	Decidual Macrophage	MGLL
0	2.60571	0.778	0.193	0	Decidual Macrophage	CXCL3
0	2.59128	0.82	0.153	0	Decidual Macrophage	HLA-DMB
0	2.56739	0.886	0.196	0	Decidual Macrophage	FMNL2
0	2.55095	0.696	0.079	0	Decidual Macrophage	DNASE2
0	2.54763	0.672	0.093	0	Decidual Macrophage	NCEH1
0	2.47077	0.632	0.034	0	Decidual Macrophage	ST14
0	2.42984	0.528	0.038	0	Decidual Macrophage	CYP27A1
0	2.40068	0.622	0.105	0	Decidual Macrophage	PLA2G7
0	2.3795	0.947	0.393	0	Decidual Macrophage	CD81
0	2.36982	0.853	0.175	0	Decidual Macrophage	CTSH
0	2.36402	0.643	0.077	0	Decidual Macrophage	ALDH1A1
0	2.35676	0.542	0.025	0	Decidual Macrophage	ABCC3
0	2.35327	0.543	0.13	0	Decidual Macrophage	AL078604.4
0	2.35214	0.683	0.132	0	Decidual Macrophage	SEMA4A
0	2.35043	0.503	0.011	0	Decidual Macrophage	GAL3ST4
0	2.33435	0.756	0.191	0	Decidual Macrophage	DAPK1
0	2.33062	0.549	0.096	0	Decidual Macrophage	MMP19
0	2.32055	0.525	0.02	0	Decidual Macrophage	HLA-DOA
0	2.30753	0.591	0.065	0	Decidual Macrophage	RMDN3
0	2.28409	0.579	0.051	0	Decidual Macrophage	CIITA
0	2.27856	0.936	0.362	0	Decidual Macrophage	LGALS3
0	2.2637	0.544	0.062	0	Decidual Macrophage	RASAL2
0	2.24403	0.949	0.42	0	Decidual Macrophage	PLIN2
0	2.24355	0.682	0.114	0	Decidual Macrophage	FRMD4A
0	2.2186	0.537	0.079	0	Decidual Macrophage	KMO
0	2.2154	0.606	0.071	0	Decidual Macrophage	FBP1
0	2.19953	0.814	0.159	0	Decidual Macrophage	LHFPL2
0	2.18391	0.517	0.048	0	Decidual Macrophage	HS3ST1
0	2.16223	0.889	0.32	0	Decidual Macrophage	ATF3
0	2.15095	0.569	0.091	0	Decidual Macrophage	AC025580.2
0	2.14715	0.533	0.045	0	Decidual Macrophage	AXL
0	2.13325	0.924	0.402	0	Decidual Macrophage	CCL3
0	2.10553	0.981	0.554	0	Decidual Macrophage	PSAP
0	1.99352	0.759	0.211	0	Decidual Macrophage	ATP2C1
0	1.98037	0.956	0.421	0	Decidual Macrophage	NPC2
0	1.97954	0.771	0.226	0	Decidual Macrophage	RALA
0	1.97722	0.54	0.048	0	Decidual Macrophage	SDSL
0	1.97301	0.976	0.394	0	Decidual Macrophage	CTSB
0	1.96414	0.53	0.057	0	Decidual Macrophage	MRAS
0	1.96179	0.909	0.329	0	Decidual Macrophage	PLXDC2
0	1.95805	0.582	0.081	0	Decidual Macrophage	P2RX7
0	1.95307	0.941	0.391	0	Decidual Macrophage	GRN
0	1.93889	0.667	0.168	0	Decidual Macrophage	PRDM1
0	1.91756	0.642	0.093	0	Decidual Macrophage	LILRB4
0	1.91084	0.771	0.156	0	Decidual Macrophage	LY86
0	1.90814	0.943	0.32	0	Decidual Macrophage	CD68
0	1.90814	0.855	0.271	0	Decidual Macrophage	GPR183
0	1.90621	0.626	0.152	0	Decidual Macrophage	PAPSS2
0	1.90618	0.947	0.358	0	Decidual Macrophage	CTSZ
0	1.90289	0.916	0.272	0	Decidual Macrophage	FABP5
0	1.89935	0.732	0.13	0	Decidual Macrophage	ABHD12
0	1.8993	0.838	0.229	0	Decidual Macrophage	CHCHD10
0	1.88413	0.571	0.143	0	Decidual Macrophage	TEX14
0	1.87733	0.601	0.148	0	Decidual Macrophage	RASGRP3
0	1.86367	0.793	0.184	0	Decidual Macrophage	ADA2
0	1.85562	0.96	0.485	0	Decidual Macrophage	CSTB
0	1.85147	0.532	0.1	0	Decidual Macrophage	SNTB1
0	1.84602	0.902	0.307	0	Decidual Macrophage	OLR1
0	1.83063	0.793	0.223	0	Decidual Macrophage	CLIC4
0	1.82608	0.747	0.182	0	Decidual Macrophage	PHLDA1
0	1.82296	0.768	0.152	0	Decidual Macrophage	ADAP2
0	1.82239	0.506	0.094	0	Decidual Macrophage	SDC2
0	1.81677	0.724	0.196	0	Decidual Macrophage	PDE4DIP
0	1.80353	0.976	0.495	0	Decidual Macrophage	IFI30
0	1.80173	0.676	0.098	0	Decidual Macrophage	PCBD1
0	1.80093	0.613	0.078	0	Decidual Macrophage	CD72
0	1.79907	0.883	0.226	0	Decidual Macrophage	C1QC
0	1.79707	0.711	0.153	0	Decidual Macrophage	MYO1E
0	1.79235	0.781	0.164	0	Decidual Macrophage	ALDH2
0	1.79166	0.912	0.269	0	Decidual Macrophage	FCGR3A
0	1.79122	0.802	0.248	0	Decidual Macrophage	RIPK2
0	1.78411	0.841	0.243	0	Decidual Macrophage	CXCL2
0	1.7495	0.525	0.075	0	Decidual Macrophage	OPN3
0	1.72868	0.691	0.194	0	Decidual Macrophage	PDE8A
0	1.72774	0.874	0.351	0	Decidual Macrophage	CCL3L1
0	1.72676	1	0.997	0	Decidual Macrophage	FTL
0	1.72294	0.74	0.231	0	Decidual Macrophage	SESTD1
0	1.72239	0.831	0.242	0	Decidual Macrophage	CCDC88A
0	1.71834	0.808	0.215	0	Decidual Macrophage	LRMDA
0	1.71264	0.925	0.513	0	Decidual Macrophage	IER3
0	1.70652	0.837	0.228	0	Decidual Macrophage	PLD3
0	1.70615	0.781	0.171	0	Decidual Macrophage	CTSA
0	1.68362	0.744	0.149	0	Decidual Macrophage	TFEC
0	1.67784	0.867	0.251	0	Decidual Macrophage	C1QB
0	1.67588	0.801	0.196	0	Decidual Macrophage	SCARB2
0	1.65645	0.741	0.194	0	Decidual Macrophage	ITGAV
0	1.63782	0.674	0.153	0	Decidual Macrophage	ARHGAP10
0	1.63776	0.578	0.099	0	Decidual Macrophage	SERPINE1
0	1.63694	0.724	0.143	0	Decidual Macrophage	GM2A
0	1.63566	0.982	0.783	0	Decidual Macrophage	VIM
0	1.62332	0.603	0.163	0	Decidual Macrophage	DDHD1
0	1.62084	0.852	0.259	0	Decidual Macrophage	PABPC4
0	1.61017	0.569	0.075	0	Decidual Macrophage	DBNDD2
0	1.60853	0.599	0.094	0	Decidual Macrophage	TMEM51
0	1.60761	0.569	0.082	0	Decidual Macrophage	SLC38A6
0	1.60744	0.673	0.123	0	Decidual Macrophage	GOLIM4
0	1.60477	0.694	0.142	0	Decidual Macrophage	HSD17B4
0	1.599	0.767	0.185	0	Decidual Macrophage	SLC7A7
0	1.57869	0.913	0.356	0	Decidual Macrophage	SGK1
0	1.57826	0.772	0.186	0	Decidual Macrophage	LRP1
0	1.57785	0.963	0.63	0	Decidual Macrophage	CD63
0	1.57713	0.629	0.104	0	Decidual Macrophage	TNFSF13
0	1.57616	0.926	0.396	0	Decidual Macrophage	ANXA2
0	1.56283	0.688	0.198	0	Decidual Macrophage	SLC16A10
0	1.55733	0.628	0.097	0	Decidual Macrophage	TNFSF12
0	1.55441	0.749	0.181	0	Decidual Macrophage	SCPEP1
0	1.55439	0.544	0.09	0	Decidual Macrophage	GAS2L3
0	1.55287	0.776	0.223	0	Decidual Macrophage	ARL5A
0	1.54813	0.522	0.087	0	Decidual Macrophage	SLC25A19
0	1.54805	0.844	0.313	0	Decidual Macrophage	MANBA
0	1.54711	0.919	0.414	0	Decidual Macrophage	ATP6V1F
0	1.52458	0.644	0.123	0	Decidual Macrophage	RAB13
0	1.52398	0.549	0.096	0	Decidual Macrophage	AC026202.2
0	1.51532	0.759	0.177	0	Decidual Macrophage	GAA
0	1.51317	0.87	0.287	0	Decidual Macrophage	KLF4
0	1.50741	0.649	0.123	0	Decidual Macrophage	PEA15
0	1.50726	0.564	0.077	0	Decidual Macrophage	MCRIP2
0	1.50156	0.523	0.086	0	Decidual Macrophage	MERTK
0	1.5004	0.687	0.171	0	Decidual Macrophage	MAPKAP1
0	1.49424	0.711	0.143	0	Decidual Macrophage	VEGFB
0	1.49094	0.533	0.096	0	Decidual Macrophage	BNC2
0	1.48786	0.742	0.158	0	Decidual Macrophage	GNB4
0	1.4869	0.906	0.351	0	Decidual Macrophage	LMNA
0	1.4846	0.657	0.136	0	Decidual Macrophage	PBX3
0	1.47545	0.876	0.32	0	Decidual Macrophage	SSR3
0	1.47108	0.937	0.427	0	Decidual Macrophage	PRDX1
0	1.4688	0.756	0.171	0	Decidual Macrophage	DPYSL2
0	1.4662	0.56	0.085	0	Decidual Macrophage	SNX24
0	1.45152	0.563	0.145	0	Decidual Macrophage	CD109
0	1.44829	0.658	0.129	0	Decidual Macrophage	SMCO4
0	1.4427	0.957	0.461	0	Decidual Macrophage	CD83
0	1.44199	0.719	0.144	0	Decidual Macrophage	NENF
0	1.4395	0.605	0.079	0	Decidual Macrophage	OSBPL1A
0	1.43737	0.849	0.303	0	Decidual Macrophage	FNIP2
0	1.43439	0.642	0.15	0	Decidual Macrophage	SLC39A11
0	1.427	0.79	0.242	0	Decidual Macrophage	AHR
0	1.42296	0.609	0.121	0	Decidual Macrophage	LGALS3BP
0	1.41711	0.973	0.409	0	Decidual Macrophage	CST3
0	1.41395	0.921	0.3	0	Decidual Macrophage	MS4A7
0	1.41312	0.678	0.18	0	Decidual Macrophage	EDEM1
0	1.40648	0.648	0.143	0	Decidual Macrophage	TANC2
0	1.40565	0.729	0.213	0	Decidual Macrophage	TRIO
0	1.40443	0.506	0.074	0	Decidual Macrophage	FUOM
0	1.39916	0.773	0.213	0	Decidual Macrophage	AKR1A1
0	1.39657	0.913	0.442	0	Decidual Macrophage	DBI
0	1.3929	0.556	0.138	0	Decidual Macrophage	SLC8B1
0	1.39017	0.631	0.149	0	Decidual Macrophage	KLHL6
0	1.38821	0.709	0.178	0	Decidual Macrophage	RASSF4
0	1.38646	0.71	0.188	0	Decidual Macrophage	UBE2E2
0	1.38381	0.759	0.185	0	Decidual Macrophage	HNMT
0	1.3812	0.792	0.237	0	Decidual Macrophage	KDELR1
0	1.37765	0.741	0.201	0	Decidual Macrophage	TNS3
0	1.37207	0.598	0.137	0	Decidual Macrophage	TIAM1
0	1.37043	0.585	0.098	0	Decidual Macrophage	CEBPA
0	1.37022	0.594	0.131	0	Decidual Macrophage	TPRA1
0	1.36605	0.921	0.467	0	Decidual Macrophage	NME2
0	1.36459	0.65	0.12	0	Decidual Macrophage	MDFIC
0	1.36112	0.656	0.15	0	Decidual Macrophage	FCHO2
0	1.35339	0.638	0.152	0	Decidual Macrophage	FHIT
0	1.35309	0.517	0.08	0	Decidual Macrophage	SMIM30
0	1.35185	0.651	0.176	0	Decidual Macrophage	PPARG
0	1.34982	0.9	0.396	0	Decidual Macrophage	ARL8B
0	1.3431	0.868	0.32	0	Decidual Macrophage	RGS10
0	1.34136	0.558	0.169	0	Decidual Macrophage	NAF1
0	1.33937	0.799	0.192	0	Decidual Macrophage	A2M
0	1.33895	0.929	0.381	0	Decidual Macrophage	RASGEF1B
0	1.33879	0.793	0.182	0	Decidual Macrophage	NRP2
0	1.33784	0.51	0.102	0	Decidual Macrophage	TBC1D12
0	1.33235	0.526	0.094	0	Decidual Macrophage	NUBP1
0	1.32279	0.767	0.244	0	Decidual Macrophage	MYDGF
0	1.32115	0.762	0.196	0	Decidual Macrophage	USF2
0	1.317	0.871	0.285	0	Decidual Macrophage	CPVL
0	1.316	0.653	0.141	0	Decidual Macrophage	SHTN1
0	1.31413	0.934	0.485	0	Decidual Macrophage	LIMS1
0	1.31086	0.835	0.306	0	Decidual Macrophage	HSPB1
0	1.31079	0.885	0.314	0	Decidual Macrophage	MGST3
0	1.31062	0.743	0.217	0	Decidual Macrophage	ABL2
0	1.30998	0.553	0.163	0	Decidual Macrophage	PLEKHG2
0	1.3078	0.792	0.266	0	Decidual Macrophage	ABR
0	1.30769	0.586	0.11	0	Decidual Macrophage	ACAA2
0	1.30719	0.518	0.08	0	Decidual Macrophage	ITPRIPL2
0	1.30417	0.787	0.219	0	Decidual Macrophage	TMEM14C
0	1.29936	0.739	0.175	0	Decidual Macrophage	CISD2
0	1.29923	0.668	0.141	0	Decidual Macrophage	HOMER3
0	1.29906	0.522	0.118	0	Decidual Macrophage	AF117829.1
0	1.29878	0.903	0.421	0	Decidual Macrophage	HSPA1B
0	1.28116	0.857	0.365	0	Decidual Macrophage	CCL4L2
0	1.27933	0.593	0.1	0	Decidual Macrophage	TMEM251
0	1.27385	0.648	0.127	0	Decidual Macrophage	CIAO2A
0	1.26764	0.615	0.121	0	Decidual Macrophage	NEK6
0	1.26749	0.891	0.455	0	Decidual Macrophage	CCL4
0	1.26726	0.713	0.176	0	Decidual Macrophage	CRTAP
0	1.26634	0.654	0.158	0	Decidual Macrophage	IRF8
0	1.26395	0.866	0.321	0	Decidual Macrophage	ABCA1
0	1.25553	0.525	0.105	0	Decidual Macrophage	TOR3A
0	1.25453	0.715	0.188	0	Decidual Macrophage	DRAM2
0	1.25315	0.662	0.14	0	Decidual Macrophage	SLC43A3
0	1.25219	0.539	0.089	0	Decidual Macrophage	SCCPDH
0	1.24889	0.915	0.435	0	Decidual Macrophage	CALR
0	1.24752	0.651	0.227	0	Decidual Macrophage	ANKRD28
0	1.24497	0.842	0.265	0	Decidual Macrophage	YWHAH
0	1.24332	0.804	0.226	0	Decidual Macrophage	TGFBI
0	1.24233	0.597	0.137	0	Decidual Macrophage	PARVB
0	1.24156	0.542	0.103	0	Decidual Macrophage	SAP30
0	1.23649	0.633	0.163	0	Decidual Macrophage	FMN1
0	1.23557	0.539	0.082	0	Decidual Macrophage	DUSP23
0	1.23101	0.784	0.18	0	Decidual Macrophage	CD84
0	1.22529	0.628	0.124	0	Decidual Macrophage	ZNF385A
0	1.22399	0.825	0.311	0	Decidual Macrophage	PDIA6
0	1.2208	0.537	0.108	0	Decidual Macrophage	FAM20C
0	1.22013	0.694	0.178	0	Decidual Macrophage	TMEM70
0	1.21953	0.842	0.293	0	Decidual Macrophage	CFD
0	1.21165	0.546	0.116	0	Decidual Macrophage	CPNE8
0	1.20852	0.741	0.287	0	Decidual Macrophage	USP12
0	1.2083	0.546	0.156	0	Decidual Macrophage	TSC22D1
0	1.2082	0.617	0.127	0	Decidual Macrophage	FUCA2
0	1.20586	0.902	0.356	0	Decidual Macrophage	MGAT1
0	1.20574	0.639	0.196	0	Decidual Macrophage	BAG3
0	1.20496	0.747	0.235	0	Decidual Macrophage	LDLRAD4
0	1.20443	0.588	0.143	0	Decidual Macrophage	EREG
0	1.20415	0.835	0.255	0	Decidual Macrophage	KYNU
0	1.20147	0.822	0.253	0	Decidual Macrophage	HEXB
0	1.19798	0.863	0.39	0	Decidual Macrophage	CHMP1B
0	1.19729	0.517	0.129	0	Decidual Macrophage	TRAF1
0	1.19702	0.959	0.599	0	Decidual Macrophage	YBX1
0	1.19586	0.548	0.126	0	Decidual Macrophage	TUBB6
0	1.19535	0.724	0.171	0	Decidual Macrophage	PTMS
0	1.19236	0.838	0.249	0	Decidual Macrophage	HEXA
0	1.19227	0.748	0.199	0	Decidual Macrophage	SYNGR2
0	1.19226	0.61	0.144	0	Decidual Macrophage	RNASE6
0	1.19055	0.658	0.154	0	Decidual Macrophage	DUSP10
0	1.18869	0.685	0.152	0	Decidual Macrophage	MITF
0	1.18821	0.595	0.106	0	Decidual Macrophage	TM6SF1
0	1.18615	0.874	0.251	0	Decidual Macrophage	C1QA
0	1.1854	0.83	0.256	0	Decidual Macrophage	EPB41L3
0	1.17374	0.877	0.34	0	Decidual Macrophage	BST2
0	1.17365	0.926	0.46	0	Decidual Macrophage	S100A10
0	1.17331	0.503	0.098	0	Decidual Macrophage	SERPINF1
0	1.173	0.896	0.385	0	Decidual Macrophage	VAMP8
0	1.17104	0.773	0.219	0	Decidual Macrophage	LACTB
0	1.16833	0.676	0.148	0	Decidual Macrophage	MGST2
0	1.1567	0.772	0.234	0	Decidual Macrophage	DPP7
0	1.15389	0.866	0.354	0	Decidual Macrophage	RPS27L
0	1.1535	0.928	0.567	0	Decidual Macrophage	JUN
0	1.15174	0.873	0.327	0	Decidual Macrophage	SMS
0	1.14767	0.779	0.206	0	Decidual Macrophage	CD86
0	1.14676	0.923	0.523	0	Decidual Macrophage	FOSB
0	1.14588	0.595	0.163	0	Decidual Macrophage	PHACTR4
0	1.14497	0.748	0.246	0	Decidual Macrophage	BHLHE40
0	1.14219	0.735	0.235	0	Decidual Macrophage	SNX29
0	1.13894	0.741	0.185	0	Decidual Macrophage	GPR137B
0	1.13801	0.645	0.145	0	Decidual Macrophage	RNASEH2B
0	1.1354	0.585	0.109	0	Decidual Macrophage	VAT1
0	1.13367	0.69	0.183	0	Decidual Macrophage	P2RX4
0	1.13357	0.5	0.114	0	Decidual Macrophage	LONRF3
0	1.13229	0.827	0.262	0	Decidual Macrophage	COMT
0	1.13105	0.624	0.139	0	Decidual Macrophage	NTAN1
0	1.13069	0.681	0.179	0	Decidual Macrophage	AKR1B1
0	1.12883	0.715	0.188	0	Decidual Macrophage	SWAP70
0	1.12708	0.71	0.197	0	Decidual Macrophage	RDX
0	1.12381	0.854	0.383	0	Decidual Macrophage	ZNF331
0	1.12222	0.571	0.112	0	Decidual Macrophage	CREBL2
0	1.12014	0.926	0.465	0	Decidual Macrophage	GPX4
0	1.12002	0.73	0.196	0	Decidual Macrophage	LGALS9
0	1.11856	0.79	0.267	0	Decidual Macrophage	LRPAP1
0	1.11808	0.629	0.168	0	Decidual Macrophage	PDXDC1
0	1.11492	0.57	0.099	0	Decidual Macrophage	ST3GAL6
0	1.11422	0.88	0.295	0	Decidual Macrophage	MFSD1
0	1.1089	0.597	0.139	0	Decidual Macrophage	SUMF1
0	1.10347	0.735	0.233	0	Decidual Macrophage	LPXN
0	1.10261	0.693	0.172	0	Decidual Macrophage	SGK3
0	1.10243	0.593	0.146	0	Decidual Macrophage	EPB41L2
0	1.10117	0.534	0.094	0	Decidual Macrophage	COPRS
0	1.0982	0.507	0.117	0	Decidual Macrophage	DNPH1
0	1.09214	0.891	0.447	0	Decidual Macrophage	PPIB
0	1.08973	0.837	0.313	0	Decidual Macrophage	MS4A6A
0	1.08948	0.563	0.126	0	Decidual Macrophage	CD151
0	1.08758	0.763	0.208	0	Decidual Macrophage	CYFIP1
0	1.08385	0.727	0.2	0	Decidual Macrophage	AP1B1
0	1.0828	0.566	0.101	0	Decidual Macrophage	EIF4EBP1
0	1.07571	0.727	0.239	0	Decidual Macrophage	GNA12
0	1.07414	0.71	0.219	0	Decidual Macrophage	PPDPF
0	1.07167	0.517	0.102	0	Decidual Macrophage	IFI27L2
0	1.07155	0.604	0.141	0	Decidual Macrophage	MARCH1
0	1.06991	0.687	0.185	0	Decidual Macrophage	AGAP3
0	1.06959	0.511	0.098	0	Decidual Macrophage	SLC35F6
0	1.06595	0.524	0.093	0	Decidual Macrophage	SLC25A39
0	1.06463	0.639	0.144	0	Decidual Macrophage	TMEM35B
0	1.06395	0.841	0.348	0	Decidual Macrophage	AP2S1
0	1.05282	0.546	0.112	0	Decidual Macrophage	ZC3H12C
0	1.0527	0.76	0.254	0	Decidual Macrophage	OSTC
0	1.05054	0.881	0.399	0	Decidual Macrophage	DOCK4
0	1.04834	0.776	0.166	0	Decidual Macrophage	SLCO2B1
0	1.0482	0.779	0.233	0	Decidual Macrophage	TMEM219
0	1.04485	0.625	0.136	0	Decidual Macrophage	GLB1
0	1.0438	0.69	0.206	0	Decidual Macrophage	CALU
0	1.04373	0.887	0.455	0	Decidual Macrophage	SLC25A5
0	1.04053	0.751	0.244	0	Decidual Macrophage	ANKRD10
0	1.03967	0.818	0.247	0	Decidual Macrophage	PPT1
0	1.03702	0.838	0.249	0	Decidual Macrophage	ARHGAP18
0	1.03373	0.528	0.094	0	Decidual Macrophage	ACOT13
0	1.03253	0.562	0.126	0	Decidual Macrophage	CXXC5
0	1.03183	0.66	0.165	0	Decidual Macrophage	TMEM147
0	1.03087	0.524	0.104	0	Decidual Macrophage	AMPD3
0	1.03069	0.748	0.237	0	Decidual Macrophage	SOAT1
0	1.02977	0.736	0.27	0	Decidual Macrophage	OTUD1
0	1.02959	0.628	0.139	0	Decidual Macrophage	MRPL34
0	1.02428	0.727	0.213	0	Decidual Macrophage	NDUFB5
0	1.02213	0.886	0.439	0	Decidual Macrophage	ID2
0	1.0213	0.521	0.155	0	Decidual Macrophage	EZH2
0	1.01908	0.707	0.24	0	Decidual Macrophage	PTGER4
0	1.01658	0.827	0.326	0	Decidual Macrophage	RNH1
0	1.01595	0.635	0.166	0	Decidual Macrophage	CORO1B
0	1.01552	0.532	0.12	0	Decidual Macrophage	SPIRE1
0	1.01548	0.58	0.134	0	Decidual Macrophage	TSPAN4
0	1.0121	0.578	0.128	0	Decidual Macrophage	SNHG12
0	1.0111	0.823	0.323	0	Decidual Macrophage	TUBB
0	1.00875	0.662	0.182	0	Decidual Macrophage	MDH1
0	1.00283	0.771	0.271	0	Decidual Macrophage	GSN
0	1.00223	0.819	0.358	0	Decidual Macrophage	RAPGEF1
0	0.997463	0.794	0.305	0	Decidual Macrophage	EGR1
0	0.997201	0.689	0.176	0	Decidual Macrophage	VKORC1
0	0.996968	0.943	0.41	0	Decidual Macrophage	CTSL
0	0.996232	0.714	0.24	0	Decidual Macrophage	PPP1R14B
0	0.995565	0.821	0.295	0	Decidual Macrophage	M6PR
0	0.99091	0.516	0.122	0	Decidual Macrophage	RUFY3
0	0.986723	0.814	0.304	0	Decidual Macrophage	VDAC1
0	0.985823	0.624	0.138	0	Decidual Macrophage	GUSB
0	0.984171	0.909	0.504	0	Decidual Macrophage	ZFAND5
0	0.983317	0.555	0.116	0	Decidual Macrophage	HEBP1
0	0.981857	0.517	0.115	0	Decidual Macrophage	CTTNBP2NL
0	0.979402	0.501	0.137	0	Decidual Macrophage	TBC1D9
0	0.97456	0.758	0.266	0	Decidual Macrophage	SELENOW
0	0.9702	0.668	0.154	0	Decidual Macrophage	GNPDA1
0	0.967229	0.822	0.327	0	Decidual Macrophage	DMXL2
0	0.966948	0.576	0.177	0	Decidual Macrophage	TMEM176A
0	0.965034	0.637	0.16	0	Decidual Macrophage	CCDC107
0	0.963712	0.68	0.18	0	Decidual Macrophage	ANXA4
0	0.963555	0.913	0.491	0	Decidual Macrophage	GADD45B
0	0.960597	0.646	0.156	0	Decidual Macrophage	SLC25A24
0	0.958301	0.686	0.25	0	Decidual Macrophage	TFRC
0	0.957436	0.606	0.183	0	Decidual Macrophage	EPAS1
0	0.956012	0.583	0.171	0	Decidual Macrophage	CALHM6
0	0.949406	0.824	0.301	0	Decidual Macrophage	TMED10
0	0.946853	0.725	0.211	0	Decidual Macrophage	NUCB1
0	0.946281	0.729	0.27	0	Decidual Macrophage	GLUD1
0	0.945761	0.777	0.276	0	Decidual Macrophage	BCAP31
0	0.944907	0.613	0.155	0	Decidual Macrophage	CTNND1
0	0.943652	0.61	0.202	0	Decidual Macrophage	HBEGF
0	0.941566	0.649	0.159	0	Decidual Macrophage	NFIC
0	0.94034	0.641	0.16	0	Decidual Macrophage	CMTM3
0	0.9354	0.884	0.402	0	Decidual Macrophage	GSTO1
0	0.933345	0.61	0.156	0	Decidual Macrophage	RCC2
0	0.93116	0.634	0.185	0	Decidual Macrophage	ARHGAP24
0	0.929479	0.638	0.201	0	Decidual Macrophage	ETV3
0	0.928899	0.688	0.228	0	Decidual Macrophage	PPARD
0	0.926266	0.663	0.186	0	Decidual Macrophage	LMAN1
0	0.926172	0.815	0.233	0	Decidual Macrophage	LAIR1
0	0.924758	0.737	0.226	0	Decidual Macrophage	POLD4
0	0.923747	0.605	0.166	0	Decidual Macrophage	MFSD12
0	0.923018	0.754	0.236	0	Decidual Macrophage	SERPINB6
0	0.920034	0.841	0.355	0	Decidual Macrophage	NR4A1
0	0.918056	0.723	0.221	0	Decidual Macrophage	LAMTOR2
0	0.913909	0.93	0.458	0	Decidual Macrophage	RBM47
0	0.912111	0.658	0.183	0	Decidual Macrophage	APEX1
0	0.911863	0.653	0.194	0	Decidual Macrophage	BCAT1
0	0.911224	0.64	0.171	0	Decidual Macrophage	ESD
0	0.910873	0.584	0.147	0	Decidual Macrophage	C7orf50
0	0.910165	0.503	0.107	0	Decidual Macrophage	EIF2AK4
0	0.905778	0.501	0.119	0	Decidual Macrophage	SHLD2
0	0.902562	0.591	0.137	0	Decidual Macrophage	PLXND1
0	0.90016	0.826	0.315	0	Decidual Macrophage	TUBA1C
0	0.899024	0.766	0.236	0	Decidual Macrophage	BMP2K
0	0.895354	0.693	0.19	0	Decidual Macrophage	PEPD
0	0.895204	0.704	0.21	0	Decidual Macrophage	ERCC1
0	0.889445	0.563	0.117	0	Decidual Macrophage	PAPSS1
0	0.887455	0.536	0.116	0	Decidual Macrophage	DDRGK1
0	0.887327	0.688	0.208	0	Decidual Macrophage	ALKBH7
0	0.887236	0.51	0.108	0	Decidual Macrophage	IFITM10
0	0.887043	0.566	0.117	0	Decidual Macrophage	SIL1
0	0.885763	0.782	0.288	0	Decidual Macrophage	HADHA
0	0.885213	0.698	0.194	0	Decidual Macrophage	FCGR1A
0	0.883947	0.657	0.201	0	Decidual Macrophage	RFX2
0	0.8837	0.541	0.115	0	Decidual Macrophage	SLC31A1
0	0.88192	0.839	0.352	0	Decidual Macrophage	PDXK
0	0.881046	0.77	0.298	0	Decidual Macrophage	TCF12
0	0.878937	0.627	0.187	0	Decidual Macrophage	CLN8
0	0.877804	0.547	0.142	0	Decidual Macrophage	RIN2
0	0.877623	0.524	0.118	0	Decidual Macrophage	GLMP
0	0.876247	0.709	0.217	0	Decidual Macrophage	PRDX3
0	0.876122	0.681	0.2	0	Decidual Macrophage	PSMG2
0	0.87353	0.657	0.174	0	Decidual Macrophage	FUCA1
0	0.870809	0.554	0.17	0	Decidual Macrophage	NOCT
0	0.870522	0.541	0.116	0	Decidual Macrophage	APIP
0	0.870275	0.727	0.233	0	Decidual Macrophage	REX1BD
0	0.86546	0.857	0.318	0	Decidual Macrophage	BLVRB
0	0.864483	0.692	0.201	0	Decidual Macrophage	ATRAID
0	0.863573	0.891	0.333	0	Decidual Macrophage	CREG1
0	0.861203	0.725	0.208	0	Decidual Macrophage	MAN2B1
0	0.861165	0.721	0.229	0	Decidual Macrophage	TMED9
0	0.85843	0.733	0.207	0	Decidual Macrophage	CD4
0	0.855265	0.53	0.126	0	Decidual Macrophage	NECTIN2
0	0.85459	0.559	0.175	0	Decidual Macrophage	ARHGAP31
0	0.85395	0.845	0.384	0	Decidual Macrophage	ATP5MC3
0	0.853105	0.528	0.128	0	Decidual Macrophage	MYOF
0	0.852513	0.744	0.25	0	Decidual Macrophage	PRKAG2
0	0.849768	0.663	0.168	0	Decidual Macrophage	ENG
0	0.848592	0.592	0.13	0	Decidual Macrophage	MARCH2
0	0.848	0.827	0.355	0	Decidual Macrophage	NDUFB2
0	0.844071	0.691	0.203	0	Decidual Macrophage	CHD9
0	0.843192	0.696	0.21	0	Decidual Macrophage	ACADVL
0	0.84314	0.762	0.244	0	Decidual Macrophage	ZFHX3
0	0.840544	0.514	0.138	0	Decidual Macrophage	RAP1GDS1
0	0.839835	0.923	0.416	0	Decidual Macrophage	TIMP2
0	0.838898	0.595	0.16	0	Decidual Macrophage	SLC11A2
0	0.838885	0.647	0.166	0	Decidual Macrophage	UNC93B1
0	0.838647	0.612	0.162	0	Decidual Macrophage	NAA20
0	0.837331	0.571	0.152	0	Decidual Macrophage	GRK3
0	0.836599	0.539	0.144	0	Decidual Macrophage	IMMP2L
0	0.831116	0.573	0.164	0	Decidual Macrophage	DLEU1
0	0.828637	0.877	0.428	0	Decidual Macrophage	SEC11A
0	0.827942	0.808	0.303	0	Decidual Macrophage	TGIF1
0	0.825024	0.524	0.12	0	Decidual Macrophage	OAS1
0	0.823745	0.604	0.166	0	Decidual Macrophage	EEPD1
0	0.823562	0.68	0.212	0	Decidual Macrophage	TWF2
0	0.823364	0.62	0.17	0	Decidual Macrophage	MICOS13
0	0.823242	0.821	0.336	0	Decidual Macrophage	AHNAK
0	0.818751	0.558	0.137	0	Decidual Macrophage	DUSP3
0	0.818608	0.786	0.272	0	Decidual Macrophage	P4HA1
0	0.810632	0.573	0.16	0	Decidual Macrophage	MLEC
0	0.81019	0.611	0.178	0	Decidual Macrophage	STMN1
0	0.809753	0.789	0.322	0	Decidual Macrophage	SOCS3
0	0.809498	0.514	0.137	0	Decidual Macrophage	MIR181A1HG
0	0.808349	0.681	0.181	0	Decidual Macrophage	LTA4H
0	0.808312	0.67	0.192	0	Decidual Macrophage	CNDP2
0	0.807681	0.544	0.129	0	Decidual Macrophage	KDSR
0	0.805351	0.654	0.177	0	Decidual Macrophage	IAH1
0	0.802487	0.58	0.158	0	Decidual Macrophage	SEC11C
0	0.79704	0.807	0.316	0	Decidual Macrophage	KRTCAP2
0	0.796808	0.777	0.241	0	Decidual Macrophage	ATP6AP1
0	0.796306	0.883	0.424	0	Decidual Macrophage	H2AFY
0	0.794761	0.699	0.208	0	Decidual Macrophage	SUMO3
0	0.793554	0.507	0.144	0	Decidual Macrophage	ANO6
0	0.793511	0.735	0.243	0	Decidual Macrophage	TMEM176B
0	0.791865	0.781	0.307	0	Decidual Macrophage	RHOB
0	0.787339	0.941	0.44	0	Decidual Macrophage	FCGRT
0	0.785582	0.563	0.167	0	Decidual Macrophage	PI4K2A
0	0.784975	0.836	0.345	0	Decidual Macrophage	FXYD5
0	0.784654	0.868	0.409	0	Decidual Macrophage	SSR4
0	0.784113	0.817	0.281	0	Decidual Macrophage	C1orf162
0	0.783129	0.64	0.173	0	Decidual Macrophage	APPL1
0	0.78273	0.749	0.237	0	Decidual Macrophage	MGAT4A
0	0.782079	0.52	0.111	0	Decidual Macrophage	MRPL40
0	0.781137	0.72	0.238	0	Decidual Macrophage	HADHB
0	0.780532	0.784	0.302	0	Decidual Macrophage	SAMHD1
0	0.778649	0.588	0.161	0	Decidual Macrophage	C2
0	0.777143	0.606	0.196	0	Decidual Macrophage	MAP4K3
0	0.776319	0.576	0.153	0	Decidual Macrophage	BLVRA
0	0.775005	0.831	0.346	0	Decidual Macrophage	ZNF706
0	0.773735	0.893	0.345	0	Decidual Macrophage	HMOX1
0	0.769035	0.561	0.133	0	Decidual Macrophage	BCAP29
0	0.768564	0.531	0.116	0	Decidual Macrophage	FAM162A
0	0.766632	0.633	0.18	0	Decidual Macrophage	COX16
0	0.765645	0.797	0.291	0	Decidual Macrophage	ATOX1
0	0.761519	0.596	0.15	0	Decidual Macrophage	NIPSNAP2
0	0.760718	0.697	0.224	0	Decidual Macrophage	BANF1
0	0.7591	0.536	0.134	0	Decidual Macrophage	MTCH2
0	0.758235	0.599	0.152	0	Decidual Macrophage	GPRIN3
0	0.758024	0.539	0.117	0	Decidual Macrophage	COMMD3
0	0.750085	0.721	0.209	0	Decidual Macrophage	EPSTI1
0	0.749781	0.661	0.194	0	Decidual Macrophage	SDHD
0	0.749251	0.666	0.21	0	Decidual Macrophage	TUFM
0	0.749213	0.804	0.289	0	Decidual Macrophage	LAP3
0	0.747626	0.606	0.172	0	Decidual Macrophage	SLC4A7
0	0.746395	0.525	0.145	0	Decidual Macrophage	THAP2
0	0.742287	0.523	0.122	0	Decidual Macrophage	TEX264
0	0.742123	0.732	0.241	0	Decidual Macrophage	SCP2
0	0.735362	0.774	0.272	0	Decidual Macrophage	EMILIN2
0	0.734096	0.904	0.408	0	Decidual Macrophage	DSE
0	0.731581	0.563	0.139	0	Decidual Macrophage	KIAA0930
0	0.729187	0.597	0.16	0	Decidual Macrophage	IER3IP1
0	0.726693	0.641	0.19	0	Decidual Macrophage	NDUFS7
0	0.725026	0.743	0.259	0	Decidual Macrophage	KLF10
0	0.724601	0.55	0.145	0	Decidual Macrophage	SUMF2
0	0.72416	0.773	0.285	0	Decidual Macrophage	COX5A
0	0.72284	0.538	0.15	0	Decidual Macrophage	PDIA4
0	0.720762	0.774	0.271	0	Decidual Macrophage	CORO1C
0	0.719867	0.832	0.208	0	Decidual Macrophage	MS4A4A
0	0.714559	0.673	0.207	0	Decidual Macrophage	DNAJC15
0	0.71412	0.554	0.143	0	Decidual Macrophage	EPRS
0	0.71158	0.563	0.131	0	Decidual Macrophage	STX6
0	0.711493	0.5	0.116	0	Decidual Macrophage	SLC39A10
0	0.71125	0.926	0.279	0	Decidual Macrophage	LGMN
0	0.708892	0.6	0.167	0	Decidual Macrophage	COPZ1
0	0.707656	0.799	0.282	0	Decidual Macrophage	HAVCR2
0	0.706578	0.633	0.195	0	Decidual Macrophage	MAP4
0	0.704352	0.609	0.18	0	Decidual Macrophage	TNFRSF10B
0	0.704033	0.508	0.118	0	Decidual Macrophage	SMIM19
0	0.698597	0.508	0.122	0	Decidual Macrophage	OXA1L
0	0.697288	0.534	0.128	0	Decidual Macrophage	MPG
0	0.695284	0.903	0.424	0	Decidual Macrophage	RNF130
0	0.691336	0.532	0.136	0	Decidual Macrophage	RAB4A
0	0.688744	0.519	0.127	0	Decidual Macrophage	CREB3L2
0	0.688723	0.503	0.114	0	Decidual Macrophage	GATAD1
0	0.688335	0.597	0.163	0	Decidual Macrophage	NME3
0	0.688273	0.617	0.176	0	Decidual Macrophage	SMAD7
0	0.687081	0.533	0.117	0	Decidual Macrophage	SPRED1
0	0.686733	0.684	0.211	0	Decidual Macrophage	CMPK1
0	0.683458	0.833	0.272	0	Decidual Macrophage	C15orf48
0	0.682092	0.508	0.136	0	Decidual Macrophage	WWOX
0	0.682023	0.625	0.175	0	Decidual Macrophage	IDH2
0	0.680294	0.592	0.168	0	Decidual Macrophage	DHRS3
0	0.680074	0.565	0.143	0	Decidual Macrophage	TMX1
0	0.679291	0.55	0.137	0	Decidual Macrophage	CYB5A
0	0.67673	0.811	0.312	0	Decidual Macrophage	CDKN1A
0	0.675803	0.892	0.32	0	Decidual Macrophage	MAFB
0	0.673229	0.673	0.21	0	Decidual Macrophage	STAT1
0	0.671753	0.625	0.207	0	Decidual Macrophage	GTF3C6
0	0.671424	0.794	0.3	0	Decidual Macrophage	ATP5PD
0	0.669266	0.631	0.178	0	Decidual Macrophage	NBDY
0	0.667943	0.533	0.132	0	Decidual Macrophage	GRHPR
0	0.666896	0.589	0.173	0	Decidual Macrophage	PHB
0	0.664734	0.621	0.177	0	Decidual Macrophage	VMA21
0	0.663473	0.661	0.192	0	Decidual Macrophage	APH1A
0	0.662873	0.657	0.21	0	Decidual Macrophage	OLA1
0	0.656499	0.679	0.2	0	Decidual Macrophage	SDCCAG8
0	0.653858	0.532	0.108	0	Decidual Macrophage	SVBP
0	0.651353	0.565	0.154	0	Decidual Macrophage	RHOC
0	0.650272	0.705	0.257	0	Decidual Macrophage	ATP5F1A
0	0.649681	0.563	0.149	0	Decidual Macrophage	TMEM256
0	0.647314	0.526	0.153	0	Decidual Macrophage	SRGAP1
0	0.6472	0.808	0.243	0	Decidual Macrophage	KCTD12
0	0.646733	0.552	0.147	0	Decidual Macrophage	RTCB
0	0.646559	0.523	0.134	0	Decidual Macrophage	ITPA
0	0.645912	0.595	0.178	0	Decidual Macrophage	RAPH1
0	0.644185	0.671	0.227	0	Decidual Macrophage	ME2
0	0.643446	0.608	0.177	0	Decidual Macrophage	SNX5
0	0.64333	0.537	0.129	0	Decidual Macrophage	SMIM14
0	0.642848	0.527	0.144	0	Decidual Macrophage	CYC1
0	0.6427	0.505	0.125	0	Decidual Macrophage	RECQL
0	0.640789	0.697	0.229	0	Decidual Macrophage	CAMTA1
0	0.637897	0.746	0.274	0	Decidual Macrophage	KDELR2
0	0.637446	0.877	0.324	0	Decidual Macrophage	CXCL16
0	0.636968	0.614	0.165	0	Decidual Macrophage	LINC00963
0	0.63659	0.567	0.166	0	Decidual Macrophage	PRXL2C
0	0.632519	0.585	0.161	0	Decidual Macrophage	CLNS1A
0	0.630624	0.56	0.15	0	Decidual Macrophage	TUBGCP2
0	0.629435	0.611	0.187	0	Decidual Macrophage	AP2A2
0	0.628813	0.614	0.177	0	Decidual Macrophage	ETFB
0	0.628623	0.715	0.256	0	Decidual Macrophage	TTC3
0	0.626805	0.51	0.119	0	Decidual Macrophage	AKR7A2
0	0.625788	0.665	0.204	0	Decidual Macrophage	SPATS2L
0	0.625649	0.646	0.194	0	Decidual Macrophage	DDOST
0	0.625451	0.829	0.307	0	Decidual Macrophage	NPL
0	0.622775	0.575	0.165	0	Decidual Macrophage	ATP5MC1
0	0.622087	0.595	0.165	0	Decidual Macrophage	TCF4
0	0.620586	0.53	0.133	0	Decidual Macrophage	UBAC1
0	0.619532	0.863	0.363	0	Decidual Macrophage	YBX3
0	0.617639	0.539	0.139	0	Decidual Macrophage	MRPS16
0	0.617008	0.645	0.158	0	Decidual Macrophage	KCNAB2
0	0.616528	0.666	0.188	0	Decidual Macrophage	IL13RA1
0	0.614545	0.514	0.129	0	Decidual Macrophage	MGMT
0	0.614352	0.519	0.132	0	Decidual Macrophage	GNPTG
0	0.613003	0.603	0.196	0	Decidual Macrophage	CAMK2D
0	0.611749	0.524	0.122	0	Decidual Macrophage	POLR3GL
0	0.611568	0.764	0.252	0	Decidual Macrophage	SIRPA
0	0.611034	0.647	0.173	0	Decidual Macrophage	SLC31A2
0	0.610833	0.631	0.192	0	Decidual Macrophage	PHPT1
0	0.610194	0.576	0.162	0	Decidual Macrophage	USO1
0	0.608569	0.621	0.189	0	Decidual Macrophage	FAM50A
0	0.608129	0.602	0.152	0	Decidual Macrophage	ECHS1
0	0.607934	0.627	0.187	0	Decidual Macrophage	SDHB
0	0.606727	0.612	0.184	0	Decidual Macrophage	AUP1
0	0.606592	0.526	0.135	0	Decidual Macrophage	FAM3C
0	0.605889	0.675	0.229	0	Decidual Macrophage	TMED2
0	0.604823	0.64	0.182	0	Decidual Macrophage	FEZ2
0	0.604473	0.643	0.215	0	Decidual Macrophage	MDH2
0	0.60405	0.658	0.211	0	Decidual Macrophage	BTF3L4
0	0.603972	0.593	0.179	0	Decidual Macrophage	MESD
0	0.603316	0.698	0.234	0	Decidual Macrophage	MYO5A
0	0.599975	0.822	0.322	0	Decidual Macrophage	PEBP1
0	0.599944	0.508	0.126	0	Decidual Macrophage	SAMD4A
0	0.599933	0.541	0.153	0	Decidual Macrophage	IDH1
0	0.599797	0.773	0.237	0	Decidual Macrophage	CD163
0	0.599755	0.602	0.175	0	Decidual Macrophage	PSMB5
0	0.599718	0.631	0.187	0	Decidual Macrophage	VSIG4
0	0.597613	0.558	0.166	0	Decidual Macrophage	HK1
0	0.594429	0.593	0.168	0	Decidual Macrophage	COLGALT1
0	0.594024	0.562	0.124	0	Decidual Macrophage	PRDX4
0	0.593782	0.524	0.129	0	Decidual Macrophage	VPS41
0	0.59247	0.523	0.137	0	Decidual Macrophage	NDUFV3
0	0.591002	0.629	0.177	0	Decidual Macrophage	FKBP15
0	0.590489	0.651	0.181	0	Decidual Macrophage	SPG21
0	0.585954	0.695	0.214	0	Decidual Macrophage	LEPROT
0	0.582087	0.61	0.186	0	Decidual Macrophage	MRPL41
0	0.581142	0.534	0.15	0	Decidual Macrophage	DENND1B
0	0.580853	0.648	0.207	0	Decidual Macrophage	SAT2
0	0.579439	0.578	0.153	0	Decidual Macrophage	CERS2
0	0.578474	0.922	0.433	0	Decidual Macrophage	CTSC
0	0.576987	0.588	0.179	0	Decidual Macrophage	DYNC1I2
0	0.57641	0.626	0.197	0	Decidual Macrophage	RREB1
0	0.575067	0.518	0.129	0	Decidual Macrophage	MRPL43
0	0.57435	0.664	0.189	0	Decidual Macrophage	ATP1B1
0	0.57409	0.554	0.144	0	Decidual Macrophage	ZCRB1
0	0.573997	0.555	0.148	0	Decidual Macrophage	SLC39A1
0	0.568135	0.727	0.264	0	Decidual Macrophage	RER1
0	0.566821	0.581	0.17	0	Decidual Macrophage	NRP1
0	0.566459	0.633	0.198	0	Decidual Macrophage	NDUFS8
0	0.565638	0.745	0.221	0	Decidual Macrophage	TTYH3
0	0.563951	0.576	0.165	0	Decidual Macrophage	VTI1B
0	0.562677	0.571	0.161	0	Decidual Macrophage	IDH3G
0	0.561735	0.576	0.172	0	Decidual Macrophage	TIMM13
0	0.561087	0.581	0.176	0	Decidual Macrophage	CHCHD3
0	0.560902	0.692	0.225	0	Decidual Macrophage	SSR1
0	0.55972	0.634	0.206	0	Decidual Macrophage	AHCYL1
0	0.559447	0.554	0.142	0	Decidual Macrophage	GPR34
0	0.559372	0.574	0.156	0	Decidual Macrophage	UBE2L6
0	0.558968	0.503	0.122	0	Decidual Macrophage	WASHC3
0	0.557617	0.536	0.147	0	Decidual Macrophage	RNPEP
0	0.556454	0.687	0.235	0	Decidual Macrophage	MRPS21
0	0.555499	0.597	0.181	0	Decidual Macrophage	RSRC1
0	0.555041	0.544	0.126	0	Decidual Macrophage	HTATIP2
0	0.552562	0.537	0.161	0	Decidual Macrophage	RAD51B
0	0.552247	0.563	0.151	0	Decidual Macrophage	CYB5R3
0	0.550542	0.59	0.147	0	Decidual Macrophage	AGPAT2
0	0.548772	0.545	0.164	0	Decidual Macrophage	SSH1
0	0.548705	0.524	0.138	0	Decidual Macrophage	ADH5
0	0.548062	0.561	0.167	0	Decidual Macrophage	SLC17A5
0	0.547616	0.768	0.252	0	Decidual Macrophage	SNX10
0	0.546931	0.529	0.153	0	Decidual Macrophage	PSMC2
0	0.545204	0.522	0.142	0	Decidual Macrophage	MCFD2
0	0.543727	0.641	0.161	0	Decidual Macrophage	CDK14
0	0.540666	0.571	0.157	0	Decidual Macrophage	MRPS15
0	0.540162	0.627	0.199	0	Decidual Macrophage	MRPL57
0	0.537486	0.808	0.282	0	Decidual Macrophage	CLEC7A
0	0.537086	0.54	0.143	0	Decidual Macrophage	NUTF2
0	0.537026	0.526	0.14	0	Decidual Macrophage	FKBP3
0	0.535366	0.612	0.178	0	Decidual Macrophage	DARS
0	0.534778	0.586	0.178	0	Decidual Macrophage	SDHC
0	0.533368	0.521	0.137	0	Decidual Macrophage	FIBP
0	0.532239	0.639	0.202	0	Decidual Macrophage	EMC7
0	0.532166	0.549	0.162	0	Decidual Macrophage	CD2AP
0	0.531886	0.554	0.146	0	Decidual Macrophage	MTIF3
0	0.529672	0.844	0.309	0	Decidual Macrophage	TPP1
0	0.525079	0.642	0.195	0	Decidual Macrophage	ECH1
0	0.524415	0.564	0.167	0	Decidual Macrophage	BMPR2
0	0.516452	0.629	0.199	0	Decidual Macrophage	SDF4
0	0.513124	0.53	0.154	0	Decidual Macrophage	AGPS
0	0.513123	0.6	0.188	0	Decidual Macrophage	PHB2
0	0.512923	0.698	0.239	0	Decidual Macrophage	TMEM230
0	0.512497	0.583	0.162	0	Decidual Macrophage	NFKBIE
0	0.50917	0.536	0.141	0	Decidual Macrophage	GTF2H5
0	0.5059	0.519	0.13	0	Decidual Macrophage	STAT5A
0	0.503785	0.647	0.213	0	Decidual Macrophage	COMMD1
0	0.501333	0.76	0.268	0	Decidual Macrophage	RAB20
0	0.500468	0.5	0.133	0	Decidual Macrophage	DESI2
1.061e-307	0.61247	0.723	0.263	3.26352e-303	Decidual Macrophage	YWHAG
1.1947e-307	0.532636	0.752	0.28	3.67478e-303	Decidual Macrophage	ISCU
3.51525e-307	0.793964	0.618	0.212	1.08125e-302	Decidual Macrophage	ABCG1
3.62586e-307	0.503144	0.753	0.269	1.11528e-302	Decidual Macrophage	CD59
6.28279e-307	0.776712	0.881	0.403	1.93252e-302	Decidual Macrophage	CANX
2.60656e-306	0.692147	0.797	0.314	8.01753e-302	Decidual Macrophage	HIGD2A
8.156e-306	0.677214	0.534	0.165	2.50871e-301	Decidual Macrophage	SNAPC1
1.16083e-305	0.830148	0.61	0.205	3.5706e-301	Decidual Macrophage	DENND4C
3.19446e-305	0.585711	0.745	0.279	9.82584e-301	Decidual Macrophage	LMAN2
7.07749e-304	0.649234	0.796	0.322	2.17697e-299	Decidual Macrophage	ETV6
1.27017e-303	0.729092	0.584	0.19	3.9069e-299	Decidual Macrophage	KIF13B
1.65627e-303	0.778878	0.633	0.222	5.09453e-299	Decidual Macrophage	TP53BP2
1.83543e-303	0.71076	0.769	0.303	5.6456e-299	Decidual Macrophage	SSB
2.64224e-302	0.579398	0.884	0.396	8.12726e-298	Decidual Macrophage	LAMP2
2.87786e-302	0.576033	0.731	0.273	8.852e-298	Decidual Macrophage	PLEKHM2
3.93556e-301	0.694554	0.638	0.219	1.21054e-296	Decidual Macrophage	FDX1
7.75944e-301	0.734753	0.735	0.28	2.38673e-296	Decidual Macrophage	SND1
1.41459e-300	0.884227	0.896	0.47	4.35113e-296	Decidual Macrophage	NR4A2
1.98587e-300	0.614167	0.765	0.292	6.10834e-296	Decidual Macrophage	RPN2
2.47919e-298	0.969495	0.784	0.326	7.62573e-294	Decidual Macrophage	ATF6
2.79489e-298	0.60361	0.596	0.195	8.59679e-294	Decidual Macrophage	PSMD14
1.33435e-297	0.834189	0.905	0.481	4.10433e-293	Decidual Macrophage	DYNLL1
4.07026e-297	0.659134	0.848	0.375	1.25197e-292	Decidual Macrophage	IFI6
1.22371e-295	0.738541	0.871	0.398	3.76401e-291	Decidual Macrophage	ATP6AP2
2.06113e-295	0.651064	0.655	0.231	6.33982e-291	Decidual Macrophage	SPIDR
3.74886e-295	1.57011	0.904	0.472	1.15311e-290	Decidual Macrophage	SPP1
6.498e-295	0.743163	0.811	0.35	1.99872e-290	Decidual Macrophage	PKM
2.8253e-294	0.575334	0.703	0.255	8.69035e-290	Decidual Macrophage	BAX
2.69788e-293	0.640579	0.784	0.317	8.2984e-289	Decidual Macrophage	DAD1
2.06125e-292	1.19452	0.662	0.256	6.34019e-288	Decidual Macrophage	CD36
5.34822e-292	0.884768	0.805	0.386	1.64506e-287	Decidual Macrophage	DUSP2
1.33424e-291	0.52145	0.677	0.238	4.10398e-287	Decidual Macrophage	CAPNS1
3.90479e-289	0.57807	0.751	0.28	1.20108e-284	Decidual Macrophage	CTNNA1
4.36672e-289	0.806648	0.839	0.391	1.34316e-284	Decidual Macrophage	PPP1R15B
6.09282e-289	0.711384	0.892	0.423	1.87409e-284	Decidual Macrophage	SH3BGRL
5.04127e-288	0.51568	0.511	0.154	1.55064e-283	Decidual Macrophage	HIF1A-AS3
6.87285e-288	0.762338	0.76	0.338	2.11402e-283	Decidual Macrophage	IL1B
1.78632e-287	0.909402	0.825	0.369	5.49455e-283	Decidual Macrophage	PTPN1
5.92164e-285	0.543858	0.727	0.27	1.82144e-280	Decidual Macrophage	GSTK1
2.62823e-284	0.513291	0.756	0.296	8.08418e-280	Decidual Macrophage	HM13
6.56795e-284	0.51948	0.816	0.336	2.02024e-279	Decidual Macrophage	REEP5
1.508e-283	0.76846	0.895	0.43	4.63845e-279	Decidual Macrophage	TYMP
3.19183e-281	0.545257	0.509	0.154	9.81775e-277	Decidual Macrophage	ACO2
1.42066e-279	0.554737	0.745	0.294	4.36982e-275	Decidual Macrophage	FAM49A
3.12929e-278	0.78949	0.969	0.664	9.62538e-274	Decidual Macrophage	HSPA1A
5.17135e-278	0.677437	0.801	0.355	1.59065e-273	Decidual Macrophage	MAML2
5.20858e-278	0.815725	0.571	0.197	1.60211e-273	Decidual Macrophage	NPC1
1.04588e-276	0.680808	0.771	0.316	3.21703e-272	Decidual Macrophage	UCP2
1.9047e-276	0.840597	0.936	0.587	5.85866e-272	Decidual Macrophage	PPIA
2.20986e-276	0.676976	0.954	0.494	6.7973e-272	Decidual Macrophage	ATP1B3
2.94393e-276	0.525012	0.753	0.289	9.05525e-272	Decidual Macrophage	AP2M1
7.44359e-275	0.59011	0.753	0.294	2.28957e-270	Decidual Macrophage	CCT8
8.49704e-275	0.910472	0.964	0.756	2.6136e-270	Decidual Macrophage	NFKBIA
1.16104e-274	0.585307	0.822	0.358	3.57124e-270	Decidual Macrophage	P4HB
1.70702e-272	0.520962	0.727	0.268	5.25061e-268	Decidual Macrophage	NANS
1.8666e-272	0.694583	0.826	0.363	5.74149e-268	Decidual Macrophage	ADAM17
4.17507e-271	0.535836	0.752	0.289	1.28421e-266	Decidual Macrophage	NUCKS1
4.56631e-271	0.804808	0.81	0.357	1.40455e-266	Decidual Macrophage	YWHAQ
8.15564e-270	0.692243	0.881	0.416	2.50859e-265	Decidual Macrophage	ARL6IP1
2.46825e-269	0.564746	0.653	0.242	7.5921e-265	Decidual Macrophage	PDLIM5
2.4892e-268	0.649207	0.807	0.351	7.65654e-264	Decidual Macrophage	ERP29
7.20739e-268	0.536275	0.78	0.304	2.21692e-263	Decidual Macrophage	RAP2B
1.3775e-267	0.645924	0.843	0.377	4.23706e-263	Decidual Macrophage	SPCS2
6.65963e-267	0.663251	0.845	0.389	2.04843e-262	Decidual Macrophage	MICOS10
2.00521e-266	0.56796	0.556	0.185	6.16782e-262	Decidual Macrophage	ARHGAP21
3.05856e-265	0.519717	0.674	0.25	9.40781e-261	Decidual Macrophage	ABRACL
1.07445e-264	0.79035	0.88	0.464	3.30489e-260	Decidual Macrophage	NAP1L1
1.56179e-264	0.730433	0.853	0.388	4.80391e-260	Decidual Macrophage	CD99
1.01772e-262	0.903814	0.931	0.562	3.13039e-258	Decidual Macrophage	AKAP13
1.47803e-262	0.504444	0.757	0.307	4.54629e-258	Decidual Macrophage	VPS29
7.19144e-261	0.570462	0.806	0.353	2.21202e-256	Decidual Macrophage	MEF2A
5.75937e-260	0.582477	0.709	0.281	1.77152e-255	Decidual Macrophage	TRPS1
3.12469e-258	0.526477	0.778	0.323	9.61123e-254	Decidual Macrophage	ARL6IP4
1.53411e-256	1.11475	0.823	0.412	4.71877e-252	Decidual Macrophage	FN1
1.47738e-255	0.639391	0.849	0.425	4.54427e-251	Decidual Macrophage	ARL6IP5
2.24982e-255	1.41725	0.705	0.291	6.92022e-251	Decidual Macrophage	SARNP
1.99479e-254	0.534313	0.647	0.244	6.13578e-250	Decidual Macrophage	ARL15
3.47377e-254	0.958911	0.524	0.18	1.0685e-249	Decidual Macrophage	PMF1
1.3862e-253	0.549106	0.812	0.36	4.26382e-249	Decidual Macrophage	ATP5F1C
4.99836e-253	0.599503	0.761	0.324	1.53745e-248	Decidual Macrophage	TIPARP
2.40963e-252	0.747518	0.946	0.498	7.41177e-248	Decidual Macrophage	ANXA5
2.79518e-252	0.684706	0.873	0.424	8.59769e-248	Decidual Macrophage	RHEB
3.20806e-252	0.601413	0.816	0.357	9.86768e-248	Decidual Macrophage	VDAC2
3.81982e-252	0.78011	0.9	0.519	1.17494e-247	Decidual Macrophage	ATP5MC2
4.53509e-252	0.893787	0.892	0.482	1.39495e-247	Decidual Macrophage	TAOK3
3.14838e-249	0.788353	0.801	0.369	9.68411e-245	Decidual Macrophage	IER5
3.02658e-248	0.53914	0.784	0.322	9.30947e-244	Decidual Macrophage	TRAM1
2.30122e-247	0.558472	0.841	0.386	7.07832e-243	Decidual Macrophage	TOMM20
2.16441e-245	0.504535	0.51	0.167	6.65752e-241	Decidual Macrophage	LARP4
3.19582e-244	0.601865	0.861	0.403	9.83003e-240	Decidual Macrophage	SNX9
1.36162e-242	0.734525	0.887	0.455	4.18819e-238	Decidual Macrophage	PDIA3
3.44135e-242	0.614349	0.784	0.352	1.05852e-237	Decidual Macrophage	CALM3
2.14277e-241	0.712185	0.874	0.498	6.59094e-237	Decidual Macrophage	DNAJB1
2.2293e-241	0.511	0.786	0.345	6.8571e-237	Decidual Macrophage	UPP1
1.69979e-239	0.657531	0.872	0.448	5.22838e-235	Decidual Macrophage	NDUFA4
6.11266e-239	0.617051	0.936	0.56	1.88019e-234	Decidual Macrophage	NPM1
1.94056e-232	0.552491	0.718	0.29	5.96897e-228	Decidual Macrophage	CCT6A
2.53383e-230	0.617226	0.734	0.312	7.79382e-226	Decidual Macrophage	EIF4E
2.18113e-229	0.580815	0.867	0.406	6.70895e-225	Decidual Macrophage	ITGB1
8.27936e-228	0.500376	0.858	0.39	2.54665e-223	Decidual Macrophage	LAPTM4A
3.54842e-224	0.549302	0.841	0.38	1.09146e-219	Decidual Macrophage	KTN1
2.04939e-222	0.536765	0.623	0.243	6.30373e-218	Decidual Macrophage	FAM102B
2.45132e-222	0.581191	0.706	0.301	7.54001e-218	Decidual Macrophage	REV3L
1.85476e-221	0.712795	0.897	0.477	5.70505e-217	Decidual Macrophage	TUBA1B
1.33539e-219	0.667889	0.806	0.4	4.10751e-215	Decidual Macrophage	TSC22D2
1.07535e-217	0.849579	0.967	0.796	3.30768e-213	Decidual Macrophage	KLF6
1.45629e-208	0.508085	0.87	0.443	4.47941e-204	Decidual Macrophage	HERPUD1
6.48272e-208	0.592391	0.721	0.318	1.99402e-203	Decidual Macrophage	CCT5
2.70995e-204	0.850536	0.91	0.601	8.33552e-200	Decidual Macrophage	FNDC3B
3.3031e-203	0.543595	0.676	0.292	1.016e-198	Decidual Macrophage	AGPAT4
4.71848e-199	0.513852	0.688	0.31	1.45136e-194	Decidual Macrophage	EIF2AK3
4.9512e-199	0.588146	0.845	0.424	1.52294e-194	Decidual Macrophage	CYCS
9.27127e-199	0.542148	0.561	0.217	2.85175e-194	Decidual Macrophage	MANF
4.00554e-196	0.681998	0.865	0.469	1.23206e-191	Decidual Macrophage	ENO1
4.32078e-196	0.549214	0.904	0.489	1.32903e-191	Decidual Macrophage	HSP90B1
3.89456e-195	0.776027	0.632	0.271	1.19793e-190	Decidual Macrophage	ZFAND2A
7.81731e-191	0.598697	0.854	0.458	2.40453e-186	Decidual Macrophage	IQGAP2
4.79362e-189	0.512645	0.796	0.383	1.47447e-184	Decidual Macrophage	XBP1
5.20545e-188	0.641611	0.595	0.248	1.60114e-183	Decidual Macrophage	ACSL4
1.12633e-183	0.577248	0.963	0.672	3.46449e-179	Decidual Macrophage	GNAS
3.87359e-181	0.641245	0.835	0.464	1.19148e-176	Decidual Macrophage	DENND4A
9.46859e-179	0.68951	0.806	0.422	2.91244e-174	Decidual Macrophage	CHST11
2.34145e-178	0.571011	0.988	0.773	7.20207e-174	Decidual Macrophage	TMSB10
1.66642e-176	0.542189	0.771	0.374	5.12573e-172	Decidual Macrophage	TNFAIP8
1.70002e-176	0.532099	0.983	0.796	5.22908e-172	Decidual Macrophage	TYROBP
6.64391e-176	0.522148	0.906	0.479	2.0436e-171	Decidual Macrophage	CTNNB1
1.07171e-174	0.609727	0.737	0.356	3.29649e-170	Decidual Macrophage	RAPGEF2
1.69985e-166	0.53655	0.945	0.646	5.22856e-162	Decidual Macrophage	TMBIM6
3.12842e-164	0.85084	0.554	0.245	9.6227e-160	Decidual Macrophage	TWISTNB
1.76445e-160	0.531486	0.913	0.561	5.42726e-156	Decidual Macrophage	SUMO2
6.54037e-158	0.52827	0.849	0.468	2.01175e-153	Decidual Macrophage	EIF4A3
8.37582e-153	0.600863	0.879	0.515	2.57632e-148	Decidual Macrophage	WTAP
6.74478e-149	0.544477	0.792	0.427	2.07463e-144	Decidual Macrophage	RGCC
4.82861e-147	0.745997	0.936	0.664	1.48523e-142	Decidual Macrophage	NFKB1
5.01556e-136	0.518748	0.992	0.853	1.54274e-131	Decidual Macrophage	MT-CO1
1.83056e-134	0.515483	0.952	0.679	5.63063e-130	Decidual Macrophage	EIF4A1
2.76991e-133	0.601286	0.942	0.671	8.51995e-129	Decidual Macrophage	ZFP36
1.61901e-126	0.555795	0.939	0.637	4.97992e-122	Decidual Macrophage	DNAJB6
1.59141e-114	0.508254	0.944	0.766	4.89501e-110	Decidual Macrophage	FOS
0	5.86602	0.917	0.049	0	Monocyte	VCAN
0	4.43906	0.744	0.031	0	Monocyte	CD300E
0	4.20887	0.771	0.092	0	Monocyte	EREG
0	4.1603	0.583	0.027	0	Monocyte	LGALS2
0	3.9408	0.931	0.268	0	Monocyte	TIMP1
0	3.47753	0.926	0.212	0	Monocyte	KYNU
0	3.41251	0.771	0.17	0	Monocyte	NLRP3
0	2.99808	0.938	0.153	0	Monocyte	FCN1
0	2.78484	0.995	0.428	0	Monocyte	LYZ
0	2.73207	0.844	0.304	0	Monocyte	IL1B
0	2.66373	0.67	0.092	0	Monocyte	AC020656.1
0	2.6418	0.619	0.117	0	Monocyte	WARS
0	2.53347	0.593	0.112	0	Monocyte	PLCB1
0	2.53322	0.722	0.206	0	Monocyte	SMAD3
0	2.46189	0.966	0.43	0	Monocyte	S100A10
0	2.41242	0.558	0.089	0	Monocyte	MAP3K20
0	2.33617	0.647	0.151	0	Monocyte	CAPN2
0	2.33067	0.516	0.101	0	Monocyte	GPAT3
0	2.32913	0.744	0.224	0	Monocyte	PRKAG2
0	2.23235	0.749	0.137	0	Monocyte	ALDH2
0	2.19274	0.802	0.242	0	Monocyte	EMILIN2
0	2.13536	0.859	0.352	0	Monocyte	SERPINB9
0	2.12602	0.693	0.229	0	Monocyte	AHR
0	2.04522	0.686	0.214	0	Monocyte	SESTD1
0	2.0385	0.924	0.482	0	Monocyte	JARID2
0	2.0188	0.78	0.315	0	Monocyte	MAP2K1
0	1.98904	0.775	0.205	0	Monocyte	ANPEP
0	1.98834	0.84	0.286	0	Monocyte	OLR1
0	1.95851	0.816	0.192	0	Monocyte	CSTA
0	1.93303	0.98	0.635	0	Monocyte	ATP2B1
0	1.93044	0.654	0.239	0	Monocyte	NCOR2
0	1.92132	0.694	0.246	0	Monocyte	GCH1
0	1.91509	0.93	0.288	0	Monocyte	LGALS1
0	1.88309	0.689	0.28	0	Monocyte	FAM49A
0	1.85914	0.984	0.642	0	Monocyte	CD44
0	1.85728	0.851	0.309	0	Monocyte	PLXDC2
0	1.85651	0.933	0.462	0	Monocyte	ATP13A3
0	1.85348	0.918	0.486	0	Monocyte	SIPA1L1
0	1.82536	0.807	0.22	0	Monocyte	FGL2
0	1.80768	0.66	0.278	0	Monocyte	MALT1
0	1.78934	0.99	0.645	0	Monocyte	CTSS
0	1.78009	0.913	0.456	0	Monocyte	CTNNB1
0	1.77761	0.646	0.118	0	Monocyte	SULF2
0	1.77231	0.917	0.468	0	Monocyte	MAP3K8
0	1.71782	0.697	0.234	0	Monocyte	CXCL2
0	1.71167	0.65	0.258	0	Monocyte	STK24
0	1.66704	0.514	0.113	0	Monocyte	MYO1G
0	1.66183	0.679	0.264	0	Monocyte	TRPS1
0	1.66	0.863	0.421	0	Monocyte	MYO9B
0	1.65673	0.59	0.184	0	Monocyte	ADA2
0	1.65163	0.632	0.204	0	Monocyte	ITGA5
0	1.64456	0.965	0.53	0	Monocyte	ZEB2
0	1.64404	0.829	0.33	0	Monocyte	AP1S2
0	1.64112	0.984	0.469	0	Monocyte	IFI30
0	1.63178	0.532	0.186	0	Monocyte	PHLDA1
0	1.62375	0.588	0.183	0	Monocyte	SLC7A7
0	1.62082	0.836	0.314	0	Monocyte	UPP1
0	1.61201	0.52	0.197	0	Monocyte	ETV3
0	1.6119	0.93	0.463	0	Monocyte	LIMS1
0	1.59976	0.655	0.19	0	Monocyte	CD52
0	1.59368	0.881	0.378	0	Monocyte	GSTO1
0	1.59319	0.809	0.303	0	Monocyte	DMXL2
0	1.593	0.571	0.076	0	Monocyte	CFP
0	1.59018	0.77	0.342	0	Monocyte	RAPGEF1
0	1.57756	0.778	0.318	0	Monocyte	AHNAK
0	1.57207	0.55	0.19	0	Monocyte	HBEGF
0	1.56217	0.796	0.272	0	Monocyte	CFD
0	1.55687	0.651	0.271	0	Monocyte	OGDH
0	1.53315	0.938	0.516	0	Monocyte	GPCPD1
0	1.52659	0.774	0.332	0	Monocyte	CRIP1
0	1.52084	0.504	0.165	0	Monocyte	LY86
0	1.51753	0.896	0.373	0	Monocyte	ANXA2
0	1.51659	0.974	0.38	0	Monocyte	CST3
0	1.51503	0.921	0.402	0	Monocyte	TYMP
0	1.5118	0.584	0.23	0	Monocyte	LPXN
0	1.50688	0.813	0.367	0	Monocyte	CUX1
0	1.5027	0.519	0.191	0	Monocyte	UBE2E2
0	1.50002	0.874	0.369	0	Monocyte	SLC43A2
0	1.47814	0.753	0.286	0	Monocyte	VEGFA
0	1.47562	0.678	0.327	0	Monocyte	NRIP1
0	1.4735	0.631	0.175	0	Monocyte	CTSH
0	1.46705	0.813	0.391	0	Monocyte	DPYD
0	1.46015	0.636	0.245	0	Monocyte	RIPK2
0	1.44731	0.669	0.207	0	Monocyte	MPEG1
0	1.44635	0.807	0.333	0	Monocyte	IRAK3
0	1.44136	0.521	0.176	0	Monocyte	EAF1
0	1.44057	0.692	0.284	0	Monocyte	DIAPH2
0	1.44028	0.541	0.151	0	Monocyte	CDK14
0	1.43509	0.662	0.239	0	Monocyte	NOTCH2
0	1.42232	0.693	0.272	0	Monocyte	CSF2RA
0	1.4214	0.753	0.295	0	Monocyte	CDKN1A
0	1.42136	0.542	0.213	0	Monocyte	CD86
0	1.40699	0.991	0.635	0	Monocyte	S100A4
0	1.39919	0.801	0.452	0	Monocyte	RAB10
0	1.3989	0.532	0.216	0	Monocyte	TRIO
0	1.38521	0.761	0.262	0	Monocyte	C1orf162
0	1.37597	0.567	0.234	0	Monocyte	ACSL4
0	1.36561	0.996	0.771	0	Monocyte	VIM
0	1.36485	0.728	0.308	0	Monocyte	ETV6
0	1.36079	0.519	0.224	0	Monocyte	RNF144B
0	1.35289	0.61	0.26	0	Monocyte	EPB41L3
0	1.34675	0.633	0.243	0	Monocyte	DENND1A
0	1.34511	0.507	0.183	0	Monocyte	EXT1
0	1.34308	0.774	0.261	0	Monocyte	CLEC7A
0	1.33954	0.6	0.268	0	Monocyte	ABR
0	1.33914	0.824	0.301	0	Monocyte	MAFB
0	1.33539	0.82	0.395	0	Monocyte	PIK3R5
0	1.32784	0.729	0.308	0	Monocyte	SOCS3
0	1.3159	0.567	0.239	0	Monocyte	GNA12
0	1.31496	0.791	0.392	0	Monocyte	FNDC3A
0	1.29632	0.555	0.231	0	Monocyte	CLIC4
0	1.28961	0.589	0.232	0	Monocyte	LRRFIP2
0	1.28038	0.856	0.417	0	Monocyte	BACH1
0	1.27957	0.887	0.34	0	Monocyte	LGALS3
0	1.27617	0.75	0.351	0	Monocyte	ADAM17
0	1.26328	0.532	0.178	0	Monocyte	ARHGAP24
0	1.24636	0.503	0.207	0	Monocyte	SAT2
0	1.24484	0.793	0.394	0	Monocyte	ITGB1
0	1.2404	0.895	0.492	0	Monocyte	DENND5A
0	1.23808	0.709	0.319	0	Monocyte	INSIG1
0	1.23645	0.82	0.45	0	Monocyte	NFAT5
0	1.23273	0.506	0.179	0	Monocyte	RBKS
0	1.22712	0.651	0.282	0	Monocyte	IRAK2
0	1.2236	0.827	0.395	0	Monocyte	DSE
0	1.2233	0.624	0.268	0	Monocyte	CORO1C
0	1.22189	0.783	0.392	0	Monocyte	SNX9
0	1.2218	0.555	0.249	0	Monocyte	TCF7L2
0	1.21631	0.601	0.292	0	Monocyte	UBE2E1
0	1.21519	0.805	0.323	0	Monocyte	ATP2B1-AS1
0	1.20699	0.636	0.273	0	Monocyte	CTNNA1
0	1.2016	0.812	0.417	0	Monocyte	IFNGR2
0	1.1975	0.683	0.292	0	Monocyte	LINC01619
0	1.19309	0.71	0.368	0	Monocyte	B4GALT5
0	1.19029	0.611	0.223	0	Monocyte	CASP1
0	1.18281	0.891	0.462	0	Monocyte	NUMB
0	1.18048	0.923	0.583	0	Monocyte	FNDC3B
0	1.18021	0.55	0.237	0	Monocyte	PDE4A
0	1.17997	0.654	0.208	0	Monocyte	LRMDA
0	1.17737	0.876	0.472	0	Monocyte	TKT
0	1.16107	0.878	0.545	0	Monocyte	PDE4B
0	1.15945	0.546	0.166	0	Monocyte	HLA-DRB5
0	1.15695	0.946	0.347	0	Monocyte	HLA-DRA
0	1.14521	0.509	0.149	0	Monocyte	RBP7
0	1.1423	0.972	0.604	0	Monocyte	COTL1
0	1.13732	0.504	0.204	0	Monocyte	GNA15
0	1.13399	0.762	0.334	0	Monocyte	PKM
0	1.13029	0.984	0.767	0	Monocyte	SH3BGRL3
0	1.12942	0.942	0.476	0	Monocyte	ANXA5
0	1.12415	0.824	0.38	0	Monocyte	FLNA
0	1.1226	0.648	0.277	0	Monocyte	ZMIZ1
0	1.0928	0.594	0.248	0	Monocyte	CCDC88A
0	1.086	0.726	0.278	0	Monocyte	CPVL
0	1.08484	0.561	0.247	0	Monocyte	ZBTB43
0	1.07888	0.63	0.269	0	Monocyte	TMEM167A
0	1.07537	0.582	0.141	0	Monocyte	CLEC12A
0	1.0721	0.738	0.321	0	Monocyte	SLC8A1
0	1.06743	0.705	0.358	0	Monocyte	TRAF3
0	1.06679	0.808	0.384	0	Monocyte	ARL8B
0	1.06384	0.501	0.095	0	Monocyte	LILRA5
0	1.06212	0.927	0.564	0	Monocyte	ACSL1
0	1.04919	0.77	0.337	0	Monocyte	HCK
0	1.04257	0.91	0.367	0	Monocyte	SLC11A1
0	1.0424	0.926	0.572	0	Monocyte	EMP3
0	1.03863	0.574	0.267	0	Monocyte	CLIP1
0	1.03483	0.526	0.198	0	Monocyte	MARCKSL1
0	1.03458	0.718	0.206	0	Monocyte	HLA-DQB1
0	1.03286	0.846	0.54	0	Monocyte	ZFAND3
0	1.02698	0.881	0.659	0	Monocyte	NFKB1
0	1.02137	0.914	0.592	0	Monocyte	ARHGAP26
0	1.01722	0.873	0.57	0	Monocyte	MAP4K4
0	1.01428	0.734	0.357	0	Monocyte	YBX3
0	0.993262	0.654	0.311	0	Monocyte	HIGD2A
0	0.990293	0.528	0.196	0	Monocyte	JAZF1
0	0.990165	0.74	0.337	0	Monocyte	CD58
0	0.989889	0.864	0.428	0	Monocyte	ITGAX
0	0.988773	0.728	0.336	0	Monocyte	FXYD5
0	0.988236	0.851	0.448	0	Monocyte	STX11
0	0.983876	0.535	0.211	0	Monocyte	NDRG1
0	0.97625	0.83	0.488	0	Monocyte	STK10
0	0.976039	0.672	0.301	0	Monocyte	MAPK6
0	0.973275	0.505	0.185	0	Monocyte	LDLR
0	0.970691	0.835	0.438	0	Monocyte	TET2
0	0.967572	0.81	0.382	0	Monocyte	GAB2
0	0.948945	0.662	0.233	0	Monocyte	ECE1
0	0.944362	0.65	0.307	0	Monocyte	RIN3
0	0.943586	0.639	0.273	0	Monocyte	C15orf48
0	0.943345	0.668	0.297	0	Monocyte	GBP2
0	0.942569	0.553	0.201	0	Monocyte	CHST15
0	0.936305	0.582	0.183	0	Monocyte	LILRB2
0	0.930171	0.694	0.347	0	Monocyte	AGFG1
0	0.924322	0.76	0.276	0	Monocyte	FGR
0	0.923932	0.955	0.664	0	Monocyte	PFDN5
0	0.922084	0.99	0.762	0	Monocyte	TMSB10
0	0.918707	0.667	0.278	0	Monocyte	TNIP1
0	0.915722	0.513	0.195	0	Monocyte	SPATA13
0	0.914793	0.649	0.311	0	Monocyte	KCTD20
0	0.913293	0.866	0.299	0	Monocyte	HLA-DRB1
0	0.90893	0.809	0.412	0	Monocyte	H2AFY
0	0.906184	0.647	0.284	0	Monocyte	PECAM1
0	0.899579	0.668	0.3	0	Monocyte	ERGIC1
0	0.889521	0.767	0.297	0	Monocyte	MS4A6A
0	0.888785	0.753	0.248	0	Monocyte	HLA-DPA1
0	0.875206	0.948	0.644	0	Monocyte	SAMSN1
0	0.86967	0.695	0.281	0	Monocyte	SLCO3A1
0	0.86503	0.736	0.283	0	Monocyte	STXBP2
0	0.8617	0.691	0.3	0	Monocyte	IL6R
0	0.861043	0.695	0.27	0	Monocyte	TNFSF13B
0	0.854885	0.58	0.265	0	Monocyte	MBD2
0	0.854804	0.647	0.275	0	Monocyte	DDX60L
0	0.850487	0.777	0.39	0	Monocyte	DOCK4
0	0.846562	0.736	0.322	0	Monocyte	TLR2
0	0.841828	0.978	0.746	0	Monocyte	NACA
0	0.841028	0.994	0.759	0	Monocyte	S100A6
0	0.83878	0.862	0.417	0	Monocyte	GK
0	0.837002	0.639	0.277	0	Monocyte	RNF19B
0	0.834578	0.974	0.616	0	Monocyte	AIF1
0	0.833627	0.865	0.439	0	Monocyte	GSTP1
0	0.829824	0.832	0.429	0	Monocyte	RUNX1
0	0.828905	0.622	0.286	0	Monocyte	SYK
0	0.826213	0.606	0.244	0	Monocyte	PLBD1
0	0.810336	0.902	0.557	0	Monocyte	SERPINB1
0	0.795989	0.809	0.414	0	Monocyte	PLIN2
0	0.79251	0.875	0.503	0	Monocyte	ATP5MC2
0	0.791137	0.563	0.235	0	Monocyte	MAML3
0	0.791082	0.81	0.375	0	Monocyte	CD48
0	0.789071	0.723	0.321	0	Monocyte	DIAPH1
0	0.782473	0.704	0.351	0	Monocyte	PITPNA
0	0.781752	0.848	0.442	0	Monocyte	PLSCR1
0	0.768961	0.71	0.332	0	Monocyte	CD302
0	0.765799	0.893	0.365	0	Monocyte	SERPINA1
0	0.764312	0.671	0.335	0	Monocyte	METTL9
0	0.748967	0.954	0.582	0	Monocyte	APLP2
0	0.741798	0.574	0.231	0	Monocyte	PLP2
0	0.741183	0.769	0.377	0	Monocyte	RASGEF1B
0	0.739493	0.584	0.253	0	Monocyte	ACOT9
0	0.734389	0.788	0.408	0	Monocyte	BID
0	0.720877	0.614	0.27	0	Monocyte	CYB5R4
0	0.717916	0.677	0.236	0	Monocyte	HLA-DPB1
0	0.71775	0.663	0.323	0	Monocyte	CHMP4B
0	0.705721	0.665	0.309	0	Monocyte	ADAMTSL4-AS1
0	0.703443	0.984	0.74	0	Monocyte	RPS13
0	0.696775	0.778	0.356	0	Monocyte	FGD4
0	0.694919	0.964	0.535	0	Monocyte	PSAP
0	0.689678	0.927	0.601	0	Monocyte	BTF3
0	0.682799	0.972	0.744	0	Monocyte	NFKBIA
0	0.67791	0.988	0.786	0	Monocyte	TYROBP
0	0.675714	0.975	0.73	0	Monocyte	RPL26
0	0.670264	0.98	0.845	0	Monocyte	RPS9
0	0.666742	0.878	0.544	0	Monocyte	PNPLA8
0	0.661244	0.721	0.354	0	Monocyte	IQSEC1
0	0.650013	0.868	0.381	0	Monocyte	PPIF
0	0.62963	0.997	0.845	0	Monocyte	MT-CO1
0	0.627174	0.502	0.147	0	Monocyte	LINC00877
0	0.60526	0.845	0.493	0	Monocyte	OXSR1
0	0.60214	0.826	0.306	0	Monocyte	CD68
0	0.594361	0.63	0.222	0	Monocyte	JAML
0	0.573847	0.961	0.708	0	Monocyte	SERP1
0	0.568475	0.97	0.712	0	Monocyte	GABARAP
0	0.560643	0.921	0.468	0	Monocyte	CD74
0	0.555168	0.992	0.847	0	Monocyte	RPL28
0	0.541742	0.755	0.353	0	Monocyte	TOM1
0	0.532592	0.988	0.755	0	Monocyte	RPL11
0	0.530059	0.527	0.201	0	Monocyte	MYD88
0	0.522116	0.744	0.313	0	Monocyte	PILRA
0	0.510074	0.759	0.37	0	Monocyte	EHD1
0	0.50036	0.964	0.677	0	Monocyte	RPL29
1.15645e-307	0.545983	0.986	0.805	3.55712e-303	Monocyte	UBA52
3.9731e-306	0.609197	0.712	0.341	1.22208e-301	Monocyte	GLIPR2
1.13582e-304	1.12997	0.567	0.265	3.49367e-300	Monocyte	PSME2
2.09768e-303	0.78313	0.634	0.295	6.45224e-299	Monocyte	TNFAIP2
1.78499e-302	1.09465	0.538	0.236	5.49045e-298	Monocyte	GPR132
5.38789e-302	0.645153	0.88	0.528	1.65726e-297	Monocyte	CD37
4.06988e-300	0.554904	0.549	0.229	1.25185e-295	Monocyte	QSOX1
1.14526e-299	0.972884	0.837	0.516	3.52269e-295	Monocyte	FOSB
1.21825e-299	1.08163	0.503	0.215	3.74723e-295	Monocyte	POU2F2
1.5973e-297	0.595212	0.613	0.275	4.91315e-293	Monocyte	DUSP6
1.77916e-295	0.899275	0.662	0.326	5.47251e-291	Monocyte	RNH1
4.95163e-295	0.675233	0.732	0.382	1.52307e-290	Monocyte	PFKFB3
8.09991e-295	0.619054	0.696	0.314	2.49145e-290	Monocyte	CD93
6.3475e-293	0.512014	0.853	0.499	1.95243e-288	Monocyte	CSGALNACT2
3.57854e-291	1.16664	0.654	0.347	1.10072e-286	Monocyte	UBAC2
1.26612e-290	0.607951	0.72	0.371	3.89445e-286	Monocyte	TRAPPC5
3.06406e-290	1.44658	0.533	0.253	9.42475e-286	Monocyte	TTC19
2.6796e-288	0.805647	0.623	0.298	8.24218e-284	Monocyte	PNP
7.32145e-288	0.717488	0.551	0.237	2.252e-283	Monocyte	ZDHHC20
2.3544e-286	0.697771	0.664	0.329	7.24191e-282	Monocyte	SLC7A5
5.33616e-286	0.722231	0.911	0.576	1.64135e-281	Monocyte	TNFRSF1B
6.67357e-285	0.598958	0.952	0.638	2.05272e-280	Monocyte	ANXA1
4.47313e-284	0.670573	0.554	0.23	1.37589e-279	Monocyte	HLA-DMA
1.04327e-283	0.572358	0.877	0.541	3.209e-279	Monocyte	UBE2R2
1.7452e-283	0.718885	0.819	0.472	5.36805e-279	Monocyte	EIF3K
2.5706e-283	0.89829	0.573	0.26	7.90691e-279	Monocyte	KLF10
3.82607e-282	0.83194	0.794	0.47	1.17686e-277	Monocyte	SLC25A6
1.02731e-281	0.700713	0.72	0.384	3.1599e-277	Monocyte	PSEN1
6.053e-279	0.645376	0.73	0.394	1.86184e-274	Monocyte	AKIRIN2
2.29454e-277	1.10321	0.584	0.288	7.05778e-273	Monocyte	USP12
2.38735e-277	1.00882	0.789	0.477	7.34324e-273	Monocyte	TAOK3
6.8083e-276	0.659428	0.698	0.344	2.09416e-271	Monocyte	AP2S1
1.56726e-275	0.73696	0.565	0.257	4.82073e-271	Monocyte	PPT1
7.11184e-275	1.05449	0.715	0.389	2.18753e-270	Monocyte	CHMP1B
6.22101e-274	0.57904	0.686	0.317	1.91352e-269	Monocyte	BLVRB
2.06496e-273	0.543239	0.707	0.369	6.35161e-269	Monocyte	PRELID1
2.4314e-273	1.12124	0.59	0.3	7.47874e-269	Monocyte	ST3GAL1
4.84166e-273	1.15873	0.521	0.239	1.48925e-268	Monocyte	FAM102B
2.91985e-272	0.765767	0.774	0.411	8.98116e-268	Monocyte	ATP6V1F
9.10035e-271	0.66649	0.785	0.416	2.79918e-266	Monocyte	SH3BGRL
9.1499e-271	0.70369	0.767	0.433	2.81442e-266	Monocyte	EIF3H
7.04066e-269	0.687242	0.691	0.352	2.16564e-264	Monocyte	GLIPR1
1.27417e-268	0.725575	0.747	0.421	3.91922e-264	Monocyte	PIM3
3.10611e-267	0.638981	0.909	0.6	9.55408e-263	Monocyte	ARPC1B
1.04158e-265	0.600131	0.612	0.284	3.20381e-261	Monocyte	PTK2B
1.12396e-264	0.994489	0.708	0.397	3.45719e-260	Monocyte	RCOR1
1.2884e-264	0.535647	0.867	0.582	3.96298e-260	Monocyte	RABGEF1
1.00444e-261	0.631106	0.592	0.289	3.08954e-257	Monocyte	CNPY3
2.41453e-261	0.507859	0.972	0.713	7.42686e-257	Monocyte	CEBPB
2.84946e-260	0.878633	0.64	0.334	8.76465e-256	Monocyte	ATP1A1
4.18845e-259	0.558949	0.801	0.415	1.28832e-254	Monocyte	RNF130
3.67718e-258	0.860152	0.814	0.506	1.13106e-253	Monocyte	WTAP
1.01905e-254	0.740099	0.604	0.299	3.13451e-250	Monocyte	IL10RA
1.1042e-254	0.843072	0.514	0.241	3.3964e-250	Monocyte	CAPNS1
3.00333e-254	0.716994	0.882	0.601	9.23793e-250	Monocyte	SLC2A3
6.71645e-252	0.650369	0.729	0.409	2.06591e-247	Monocyte	DOCK2
1.67263e-251	0.800068	0.923	0.649	5.14485e-247	Monocyte	RAP1B
3.65977e-251	0.557937	0.892	0.562	1.12571e-246	Monocyte	VMP1
8.69675e-250	0.511582	0.632	0.315	2.67503e-245	Monocyte	NUP214
1.98162e-248	0.875387	0.621	0.295	6.09526e-244	Monocyte	KLF4
1.53447e-243	0.657233	0.718	0.357	4.71988e-239	Monocyte	MGAT1
1.77606e-243	0.743424	0.604	0.305	5.46299e-239	Monocyte	SAMHD1
2.3131e-243	0.798657	0.83	0.52	7.11488e-239	Monocyte	CYTH1
1.18356e-242	0.795057	0.505	0.232	3.64052e-238	Monocyte	LACTB
7.89973e-242	1.07177	0.682	0.381	2.42988e-237	Monocyte	ACSL3
9.75969e-241	1.00005	0.565	0.283	3.00198e-236	Monocyte	BTAF1
1.91529e-238	0.729399	0.671	0.356	5.89123e-234	Monocyte	NR4A1
2.26473e-238	0.557458	0.976	0.832	6.9661e-234	Monocyte	PNRC1
4.48429e-238	0.616924	0.876	0.566	1.37932e-233	Monocyte	MSN
2.46935e-237	0.576551	0.87	0.559	7.59547e-233	Monocyte	MED13L
6.29001e-237	0.825102	0.716	0.423	1.93474e-232	Monocyte	SP3
2.17527e-235	0.575735	0.732	0.415	6.69092e-231	Monocyte	CMIP
3.5242e-235	0.63337	0.628	0.318	1.08401e-230	Monocyte	ATG7
1.3575e-232	0.599736	0.566	0.275	4.17553e-228	Monocyte	ALOX5
1.39372e-232	0.665802	0.5	0.233	4.28696e-228	Monocyte	PURB
4.19176e-232	0.58594	0.832	0.501	1.28934e-227	Monocyte	IFITM3
7.81314e-232	0.776993	0.588	0.288	2.40324e-227	Monocyte	HAVCR2
1.24968e-229	0.674214	0.502	0.228	3.84389e-225	Monocyte	AC007384.1
1.86809e-228	0.832694	0.528	0.254	5.74607e-224	Monocyte	ZFHX3
4.28693e-228	0.943811	0.576	0.307	1.31862e-223	Monocyte	EIF2AK3
4.57987e-228	0.92256	0.614	0.329	1.40872e-223	Monocyte	PIK3AP1
1.37541e-227	0.632734	0.56	0.275	4.23062e-223	Monocyte	ANTXR2
6.6434e-227	0.596846	0.747	0.425	2.04344e-222	Monocyte	SEC11A
8.82896e-227	0.636121	0.946	0.721	2.7157e-222	Monocyte	LRRFIP1
1.16746e-226	0.644445	0.791	0.457	3.59098e-222	Monocyte	NAP1L1
2.12862e-223	0.553429	0.783	0.461	6.54742e-219	Monocyte	ENO1
2.50321e-223	0.512756	0.714	0.403	7.69963e-219	Monocyte	PSME1
3.93252e-220	0.697286	0.662	0.366	1.2096e-215	Monocyte	RASSF3
1.82919e-219	0.518456	0.648	0.342	5.62641e-215	Monocyte	HSBP1
2.9105e-219	0.523526	0.574	0.271	8.95241e-215	Monocyte	RAB20
8.24564e-219	1.17865	0.825	0.567	2.53628e-214	Monocyte	MBNL1
8.62886e-219	1.09134	0.539	0.285	2.65415e-214	Monocyte	SGMS1
1.3916e-218	0.638342	0.684	0.38	4.28042e-214	Monocyte	PSMA6
2.11054e-218	0.728348	0.607	0.317	6.4918e-214	Monocyte	RHOQ
4.27751e-218	0.61262	0.649	0.328	1.31572e-213	Monocyte	ATF3
6.43983e-217	0.550321	0.595	0.306	1.98083e-212	Monocyte	TBXAS1
8.39094e-217	0.636508	0.701	0.389	2.58097e-212	Monocyte	PPP1R15B
1.15117e-216	0.656713	0.503	0.24	3.54087e-212	Monocyte	TBK1
2.15249e-216	0.583017	0.948	0.661	6.62083e-212	Monocyte	HIF1A
9.61271e-216	0.594151	0.75	0.443	2.95677e-211	Monocyte	GABARAPL1
3.3504e-215	0.682991	0.529	0.266	1.03055e-210	Monocyte	SAMD4B
8.38279e-215	0.683957	0.563	0.273	2.57846e-210	Monocyte	OTUD1
4.35754e-213	0.572359	0.922	0.637	1.34034e-208	Monocyte	LYN
5.19335e-213	0.534491	0.514	0.252	1.59742e-208	Monocyte	PLK3
2.00205e-209	0.563259	0.517	0.249	6.1581e-205	Monocyte	GRINA
5.43158e-208	0.522153	0.916	0.623	1.6707e-203	Monocyte	COX4I1
5.82692e-206	0.891553	0.516	0.267	1.7923e-201	Monocyte	MCUB
3.17474e-204	0.523105	0.571	0.295	9.76517e-200	Monocyte	UBE2J1
4.69809e-204	0.688892	0.634	0.356	1.44509e-199	Monocyte	TMEM165
6.70795e-204	0.649857	0.637	0.351	2.0633e-199	Monocyte	ZFC3H1
9.27726e-202	0.619491	0.606	0.327	2.85359e-197	Monocyte	CCNY
8.38317e-200	0.590263	0.868	0.568	2.57858e-195	Monocyte	GRB2
1.14705e-197	0.818138	0.555	0.301	3.52822e-193	Monocyte	PDCD6IP
1.53538e-195	0.525267	0.742	0.435	4.72268e-191	Monocyte	EIF3E
2.62151e-195	0.562854	0.659	0.376	8.06349e-191	Monocyte	EIF2S3
3.98872e-192	0.590544	0.557	0.298	1.22689e-187	Monocyte	PGLS
1.20284e-191	0.682152	0.55	0.291	3.69981e-187	Monocyte	EIF3M
1.54989e-191	0.62942	0.635	0.354	4.76731e-187	Monocyte	ERP29
3.65491e-190	0.564027	0.742	0.429	1.12421e-185	Monocyte	RNF13
3.27671e-183	0.707632	0.59	0.324	1.00788e-178	Monocyte	DOCK10
1.40656e-180	0.598471	0.551	0.302	4.32644e-176	Monocyte	FAM120A
2.57391e-179	0.877187	0.525	0.29	7.9171e-175	Monocyte	EHD4
2.36681e-178	0.671486	0.551	0.299	7.28009e-174	Monocyte	HADHA
9.18357e-178	0.609254	0.565	0.304	2.82477e-173	Monocyte	GAS7
2.76563e-177	0.557781	0.613	0.333	8.50682e-173	Monocyte	ABCA1
4.93431e-173	0.549611	0.881	0.551	1.51774e-168	Monocyte	AKAP13
9.1865e-173	0.536799	0.906	0.589	2.82567e-168	Monocyte	YBX1
1.31148e-170	0.590186	0.607	0.348	4.03399e-166	Monocyte	MARK3
4.8587e-170	0.522543	0.612	0.345	1.49449e-165	Monocyte	AGO2
9.46066e-167	0.849558	0.503	0.281	2.91e-162	Monocyte	IPO7
1.06253e-166	0.529863	0.547	0.304	3.26823e-162	Monocyte	EIF3L
1.58396e-166	0.639395	0.643	0.383	4.87211e-162	Monocyte	CELF1
2.18376e-164	0.661279	0.584	0.325	6.71701e-160	Monocyte	MANBA
7.69663e-162	0.546701	0.571	0.314	2.36741e-157	Monocyte	TGIF1
2.9355e-160	0.525975	0.701	0.435	9.02931e-156	Monocyte	ELF2
2.47401e-159	0.50344	0.6	0.348	7.60981e-155	Monocyte	GDI2
6.90959e-157	0.588664	0.801	0.536	2.12532e-152	Monocyte	MAP3K2
3.56245e-156	0.612532	0.693	0.426	1.09577e-151	Monocyte	CYCS
7.03504e-154	0.589871	0.506	0.28	2.16391e-149	Monocyte	GSTK1
7.49768e-152	0.732044	0.63	0.387	2.30621e-147	Monocyte	ARFGAP3
1.81989e-149	0.517965	0.551	0.314	5.5978e-145	Monocyte	POLR1D
7.09528e-147	0.51107	0.562	0.324	2.18244e-142	Monocyte	UBE2V1
2.04694e-146	0.516482	0.552	0.32	6.29619e-142	Monocyte	NUP58
1.35764e-142	0.571035	0.534	0.31	4.17596e-138	Monocyte	DNAJC7
1.97082e-136	0.512541	0.566	0.332	6.06203e-132	Monocyte	RNF7
2.11881e-136	0.502507	0.548	0.316	6.51724e-132	Monocyte	AP3B1
1.10491e-130	0.821765	0.52	0.314	3.39859e-126	Monocyte	SEPTIN9
7.52859e-127	0.61221	0.544	0.32	2.31572e-122	Monocyte	EIF4E
4.85023e-120	0.656465	0.546	0.335	1.49188e-115	Monocyte	TIPARP
1.56239e-98	0.69594	0.574	0.384	4.80577e-94	Monocyte	TNFAIP8
1.53271e-92	0.603013	0.521	0.338	4.71447e-88	Monocyte	PPP4R3A
2.14831e-42	0.515659	0.545	0.407	6.608e-38	Monocyte	ZNF331
0	4.5941	0.542	0.061	0	Neutrophil	FCGR3B
0	4.42529	0.988	0.55	0	Neutrophil	S100A8
0	4.32406	0.636	0.267	0	Neutrophil	S100A12
0	3.9113	0.518	0.08	0	Neutrophil	ADGRG3
0	3.70808	0.506	0.147	0	Neutrophil	CDA
0	3.49532	0.88	0.794	0	Neutrophil	IFITM2
0	3.38318	0.604	0.21	0	Neutrophil	S100P
0	3.30437	0.992	0.753	0	Neutrophil	S100A9
0	3.28001	0.724	0.418	0	Neutrophil	GCA
0	3.17415	0.744	0.381	0	Neutrophil	CSF3R
0	3.05617	0.904	0.455	0	Neutrophil	BASP1
0	3.05333	0.789	0.489	0	Neutrophil	G0S2
0	2.91828	0.779	0.434	0	Neutrophil	MNDA
0	2.73209	0.593	0.473	0	Neutrophil	ANP32A
0	2.69167	0.63	0.475	0	Neutrophil	FPR1
0	2.6865	0.584	0.391	0	Neutrophil	LUCAT1
0	2.68212	0.766	0.548	0	Neutrophil	ALOX5AP
0	2.51984	0.676	0.379	0	Neutrophil	AQP9
0	2.51086	0.564	0.354	0	Neutrophil	TREM1
0	2.50967	0.79	0.71	0	Neutrophil	CXCL8
0	2.45808	0.672	0.458	0	Neutrophil	SLC25A37
0	2.45498	0.502	0.371	0	Neutrophil	NCF1
0	2.42439	0.636	0.462	0	Neutrophil	NCF2
0	2.42143	0.706	0.667	0	Neutrophil	IVNS1ABP
0	2.40885	0.905	0.825	0	Neutrophil	NAMPT
0	2.35247	0.663	0.533	0	Neutrophil	CYSTM1
0	2.35014	0.62	0.575	0	Neutrophil	RGS2
0	2.29158	0.726	0.543	0	Neutrophil	LST1
0	2.25089	0.609	0.645	0	Neutrophil	IFRD1
0	2.1763	0.806	0.617	0	Neutrophil	BCL2A1
0	2.10166	0.862	0.807	0	Neutrophil	LCP1
0	2.05716	0.554	0.476	0	Neutrophil	EVI2B
0	2.00098	0.735	0.747	0	Neutrophil	RNF149
0	1.94515	0.734	0.619	0	Neutrophil	MXD1
0	1.94122	0.512	0.389	0	Neutrophil	SERPINA1
0	1.93459	0.831	0.846	0	Neutrophil	LITAF
0	1.86196	0.742	0.677	0	Neutrophil	PLAUR
0	1.8577	0.688	0.7	0	Neutrophil	GMFG
0	1.85619	0.978	0.957	0	Neutrophil	SRGN
0	1.78055	0.958	0.921	0	Neutrophil	SAT1
0	1.75173	0.952	0.853	0	Neutrophil	S100A11
0	1.7011	0.892	0.729	0	Neutrophil	S100A6
0	1.70006	0.971	0.971	0	Neutrophil	H3F3A
0	1.68412	0.589	0.608	0	Neutrophil	PTPRE
0	1.65222	0.622	0.611	0	Neutrophil	TALDO1
0	1.63775	0.718	0.718	0	Neutrophil	PLEK
0	1.63607	0.653	0.752	0	Neutrophil	MAP1LC3B
0	1.56813	0.691	0.617	0	Neutrophil	MARCKS
0	1.52048	0.914	0.837	0	Neutrophil	SOD2
0	1.48705	0.685	0.793	0	Neutrophil	FAM49B
0	1.45859	0.863	0.928	0	Neutrophil	MYL6
0	1.40654	0.712	0.622	0	Neutrophil	C5AR1
0	1.33593	0.969	0.996	0	Neutrophil	FTH1
0	1.24982	0.969	0.987	0	Neutrophil	H3F3B
0	1.24082	0.773	0.751	0	Neutrophil	BRI3
0	1.21486	0.751	0.819	0	Neutrophil	CD55
0	1.13987	0.794	0.769	0	Neutrophil	FCER1G
0	1.10988	0.723	0.658	0	Neutrophil	S100A4
0	1.08588	0.94	0.926	0	Neutrophil	NEAT1
0	1.07874	0.99	0.98	0	Neutrophil	ACTB
0	0.931222	0.782	0.859	0	Neutrophil	SDCBP
0	0.907365	0.82	0.942	0	Neutrophil	ACTG1
0	0.828276	0.829	0.93	0	Neutrophil	ITM2B
1.2341e-292	1.92463	0.57	0.558	3.79597e-288	Neutrophil	TSPO
7.02525e-291	1.40188	0.658	0.661	2.1609e-286	Neutrophil	GLUL
4.73938e-281	0.931325	0.699	0.775	1.45779e-276	Neutrophil	GABARAP
3.02432e-252	1.22443	0.635	0.78	9.3025e-248	Neutrophil	ACTR3
1.56836e-238	0.927076	0.682	0.835	4.8241e-234	Neutrophil	RNASEK
6.15546e-230	1.40491	0.581	0.616	1.89336e-225	Neutrophil	SERPINB1
1.56677e-227	1.08695	0.632	0.678	4.81923e-223	Neutrophil	TXN
6.03187e-200	1.33139	0.6	0.619	1.85534e-195	Neutrophil	LCP2
6.40483e-200	0.594886	0.845	0.951	1.97006e-195	Neutrophil	OAZ1
4.31293e-197	0.819266	0.75	0.826	1.32661e-192	Neutrophil	LAPTM5
6.60068e-194	1.75433	0.539	0.613	2.0303e-189	Neutrophil	VASP
1.07344e-192	0.513342	0.247	0.566	3.30181e-188	Neutrophil	SP100
3.85441e-190	0.55023	0.214	0.506	1.18558e-185	Neutrophil	BNIP2
2.57758e-188	0.536248	0.835	0.799	7.92838e-184	Neutrophil	TYROBP
5.53704e-187	0.967762	0.773	0.84	1.70314e-182	Neutrophil	DUSP1
[truncated: 2,253 more rows]

## Sheet: EC subclusters
Table S5-5. Differentially expressed genes in EC subclusters
p_val	avg_log2FC	pct.1	pct.2	p_val_adj	cluster	gene
2.08163e-26	1.60234	1	0.994	6.40288e-22	EPC	TPT1
2.90211e-25	1.43827	0.976	0.968	8.9266e-21	EPC	RPL10
4.8759e-24	1.63502	0.976	0.929	1.49978e-19	EPC	RPS4X
8.46255e-23	1.54574	0.944	0.903	2.603e-18	EPC	RPL8
2.40377e-22	2.09651	0.911	0.923	7.39376e-18	EPC	GNG11
2.84265e-22	1.39328	0.968	0.89	8.7437e-18	EPC	RPS23
2.88662e-22	1.59071	0.911	0.91	8.87896e-18	EPC	RPL14
6.04144e-22	1.51665	0.984	0.942	1.85829e-17	EPC	RPS14
1.30448e-21	1.21416	0.992	0.981	4.01247e-17	EPC	EEF1A1
1.26411e-20	1.68707	0.952	0.916	3.88828e-16	EPC	RPS8
1.29397e-20	1.55441	0.935	0.877	3.98011e-16	EPC	RPL9
4.29938e-20	1.24204	0.96	0.916	1.32245e-15	EPC	RPS12
1.69339e-19	1.56028	0.935	0.942	5.20869e-15	EPC	RPL3
1.99827e-19	1.54278	0.887	0.852	6.14648e-15	EPC	RPL6
2.03554e-19	1.39652	0.96	0.923	6.26113e-15	EPC	RPL7A
2.04597e-19	1.40561	0.952	0.923	6.29319e-15	EPC	RPS7
2.36021e-19	1.40013	0.96	0.948	7.25977e-15	EPC	RPS2
3.21757e-19	1.47126	0.935	0.91	9.89693e-15	EPC	RPS6
6.42135e-19	1.3077	0.96	0.955	1.97514e-14	EPC	RPL13
1.95994e-18	1.44181	0.944	0.916	6.02858e-14	EPC	RPS3
3.03728e-18	1.29987	0.96	0.91	9.34236e-14	EPC	H19
3.86744e-18	1.29934	0.984	0.968	1.18959e-13	EPC	RPS18
4.01159e-18	1.43104	0.935	0.865	1.23392e-13	EPC	RPL18A
5.06862e-18	1.33543	0.952	0.897	1.55906e-13	EPC	RPL32
1.22784e-17	1.3156	0.903	0.877	3.7767e-13	EPC	RPL17
2.51394e-17	1.49895	0.863	0.903	7.73264e-13	EPC	NACA
3.42022e-17	1.27518	0.935	0.916	1.05202e-12	EPC	H3F3A
3.82835e-17	1.34375	0.895	0.884	1.17756e-12	EPC	RPLP2
5.72006e-17	1.43452	0.855	0.839	1.75943e-12	EPC	UBA52
1.19259e-16	1.24241	0.911	0.91	3.66827e-12	EPC	RPS15A
1.40267e-16	1.23009	0.919	0.916	4.31448e-12	EPC	RPL21
3.63518e-16	1.63477	0.847	0.871	1.11815e-11	EPC	PFN1
5.04599e-16	1.22825	0.952	0.897	1.5521e-11	EPC	RPL28
5.39728e-16	1.19722	0.927	0.935	1.66015e-11	EPC	MYL6
9.41521e-16	1.24238	0.952	0.916	2.89602e-11	EPC	RPL11
9.45467e-16	1.21074	0.944	0.942	2.90816e-11	EPC	RPS27A
1.00244e-15	1.76203	0.831	0.826	3.08342e-11	EPC	DYNLL1
1.01504e-15	1.2848	0.895	0.916	3.12217e-11	EPC	RPS25
1.14795e-15	1.77415	0.831	0.819	3.53099e-11	EPC	RPL7
1.52438e-15	1.28835	0.919	0.929	4.68885e-11	EPC	RPS24
2.69538e-15	1.32859	0.927	0.916	8.2907e-11	EPC	RPL18
2.95281e-15	1.18195	0.895	0.929	9.08254e-11	EPC	RPS16
3.05004e-15	1.20422	0.935	0.923	9.38163e-11	EPC	RPL15
3.83959e-15	1.5672	0.847	0.897	1.18102e-10	EPC	RPS11
4.67535e-15	1.21564	0.895	0.903	1.43809e-10	EPC	RPL27A
5.68719e-15	1.29994	0.903	0.897	1.74932e-10	EPC	RPL23A
6.05683e-15	1.07926	0.968	0.903	1.86302e-10	EPC	RPL34
7.69238e-15	1.44777	0.871	0.871	2.3661e-10	EPC	MYL12B
8.24514e-15	1.47683	0.887	0.871	2.53612e-10	EPC	RPL13A
1.05744e-14	1.77006	0.831	0.819	3.25259e-10	EPC	RPL23
1.20553e-14	1.47277	0.911	0.91	3.70808e-10	EPC	RPS3A
2.10141e-14	1.05818	0.952	0.923	6.46374e-10	EPC	RPL39
2.49958e-14	1.46371	0.847	0.819	7.68847e-10	EPC	RPS5
6.58766e-14	1.28257	0.863	0.903	2.0263e-09	EPC	RPL12
7.31952e-14	1.08314	0.919	0.897	2.25141e-09	EPC	RPL30
9.84079e-14	1.23552	0.895	0.884	3.02693e-09	EPC	RPL29
2.39961e-13	1.56265	0.895	0.916	7.38095e-09	EPC	CALM1
3.04563e-13	1.01668	1	0.961	9.36806e-09	EPC	RPLP1
5.63957e-13	0.930617	0.96	0.961	1.73467e-08	EPC	PTMA
8.31515e-13	0.97768	0.976	0.955	2.55766e-08	EPC	TMSB4X
1.26787e-12	1.1621	0.944	0.884	3.89983e-08	EPC	RPL26
1.47406e-12	0.939914	0.96	0.948	4.53405e-08	EPC	RPL41
1.5033e-12	1.35785	0.871	0.935	4.62401e-08	EPC	RPS13
2.39792e-12	1.50256	0.798	0.871	7.37575e-08	EPC	RPS20
2.53042e-12	1.01348	0.927	0.91	7.78331e-08	EPC	RPS15
4.07079e-12	1.00055	0.976	0.994	1.25213e-07	EPC	VIM
4.63e-12	1.2257	0.831	0.826	1.42414e-07	EPC	RPL27
4.92834e-12	0.991416	0.903	0.884	1.51591e-07	EPC	RPS19
4.96891e-12	1.15755	0.903	0.903	1.52839e-07	EPC	RPL19
1.14965e-11	1.28206	0.823	0.845	3.53621e-07	EPC	RPL10A
2.64016e-11	1.00344	0.968	0.955	8.12087e-07	EPC	TMSB10
3.49498e-11	1.5038	0.758	0.832	1.07502e-06	EPC	PPIA
4.20947e-11	1.04641	0.855	0.916	1.29479e-06	EPC	RPL24
4.42796e-11	0.936665	0.96	0.923	1.362e-06	EPC	RPS28
1.77998e-10	1.38821	0.782	0.826	5.47503e-06	EPC	RPSA
2.30862e-10	1.33344	0.806	0.897	7.10109e-06	EPC	RPL5
3.74419e-10	1.57958	0.75	0.8	1.15168e-05	EPC	RPS17
6.54669e-10	1.11405	0.903	0.903	2.0137e-05	EPC	ACTG1
1.03162e-09	1.30165	0.806	0.826	3.17315e-05	EPC	RPL35
1.27031e-09	1.37731	0.774	0.845	3.90734e-05	EPC	RPLP0
1.43405e-09	0.998714	0.871	0.858	4.41099e-05	EPC	RPS9
1.55103e-09	1.52345	0.734	0.658	4.77082e-05	EPC	IGF2
1.60931e-09	1.23274	0.782	0.871	4.95008e-05	EPC	RACK1
2.19368e-09	0.816731	0.903	0.897	6.74754e-05	EPC	RPL37
2.25836e-09	1.07211	0.863	0.845	6.94649e-05	EPC	RPL35A
2.30132e-09	1.04614	0.831	0.903	7.07862e-05	EPC	SERF2
2.66362e-09	1.30972	0.823	0.826	8.19304e-05	EPC	SRP14
6.31151e-09	0.964913	0.855	0.852	0.000194136	EPC	FAU
1.88251e-08	1.17305	0.758	0.787	0.000579042	EPC	EEF1G
2.54208e-08	0.785867	0.927	0.897	0.000781917	EPC	RPS27
2.88439e-08	1.19533	0.774	0.865	0.000887209	EPC	CFL1
4.1983e-08	1.54993	0.718	0.781	0.00129136	EPC	CALM2
4.27641e-08	1.46099	0.734	0.813	0.00131538	EPC	BTF3
5.38579e-08	2.1406	0.677	0.723	0.00165662	EPC	BEX3
6.84005e-08	1.23271	0.75	0.819	0.00210393	EPC	OAZ1
9.45652e-08	1.12033	0.75	0.839	0.00290873	EPC	YBX1
1.66691e-07	0.52836	0.153	0.548	0.00512724	EPC	ARF6
1.89536e-07	0.571379	0.952	0.981	0.00582995	EPC	FTH1
3.28549e-07	1.71047	0.669	0.761	0.0101059	EPC	SUMO2
4.2328e-07	0.819952	0.863	0.884	0.0130197	EPC	RPL36
5.32792e-07	1.56163	0.677	0.735	0.0163882	EPC	RPL31
6.65505e-07	0.728441	0.855	0.884	0.0204703	EPC	FKBP1A
7.55794e-07	0.625708	0.145	0.503	0.0232475	EPC	SUGT1
1.4182e-06	0.764746	0.863	0.877	0.0436224	EPC	RPL37A
1.56303e-06	0.504098	0.161	0.523	0.0480772	EPC	PSMD12
4.47645e-32	3.37622	0.743	0.057	1.37691e-27	Arterial EC	TMTC1
3.66066e-28	2.48637	0.571	0.014	1.12598e-23	Arterial EC	TSPAN2
6.62025e-28	3.83797	0.714	0.077	2.03632e-23	Arterial EC	ELN
9.43416e-27	3.06426	0.6	0.033	2.90185e-22	Arterial EC	INSR
2.89631e-26	3.71693	0.714	0.086	8.90877e-22	Arterial EC	MGP
5.02288e-26	3.27069	0.643	0.053	1.54499e-21	Arterial EC	FBLN2
6.28314e-26	2.40503	0.643	0.043	1.93263e-21	Arterial EC	PDE3A
6.67783e-26	1.77997	0.671	0.057	2.05403e-21	Arterial EC	GUCY1A1
1.3895e-25	3.71306	0.657	0.067	4.27397e-21	Arterial EC	SULF1
2.17115e-25	2.7584	0.943	0.273	6.67823e-21	Arterial EC	PRSS23
2.86772e-25	3.8964	0.829	0.167	8.82081e-21	Arterial EC	PLPP1
3.5724e-25	1.75277	0.714	0.091	1.09883e-20	Arterial EC	FURIN
2.85617e-24	1.87084	0.786	0.129	8.7853e-20	Arterial EC	ENTPD1
3.87847e-24	3.35245	0.671	0.077	1.19298e-19	Arterial EC	CD9
1.32779e-23	1.42872	0.643	0.067	4.08415e-19	Arterial EC	SYNPO
1.7985e-23	1.61438	0.829	0.158	5.53201e-19	Arterial EC	TIMP2
2.1057e-23	2.22436	0.871	0.215	6.47693e-19	Arterial EC	CLEC14A
3.27123e-23	1.74478	0.786	0.139	1.0062e-18	Arterial EC	CYB5R3
6.56103e-23	1.51393	0.9	0.215	2.01811e-18	Arterial EC	TMED10
7.66517e-23	3.10978	0.729	0.129	2.35773e-18	Arterial EC	TANC2
1.86231e-22	2.238	0.6	0.062	5.72827e-18	Arterial EC	WLS
2.2878e-22	3.26726	0.543	0.043	7.03706e-18	Arterial EC	THSD4
3.18954e-22	2.43919	0.643	0.077	9.81071e-18	Arterial EC	ATP8B1
6.2218e-22	1.51076	0.871	0.182	1.91376e-17	Arterial EC	CREBRF
7.42239e-22	1.94959	0.871	0.22	2.28305e-17	Arterial EC	ADGRL4
8.80157e-22	2.22379	0.514	0.033	2.70728e-17	Arterial EC	FBLIM1
1.10501e-21	2.13663	0.7	0.12	3.39891e-17	Arterial EC	SYT11
1.25887e-21	1.93932	0.914	0.254	3.87216e-17	Arterial EC	HEG1
1.97871e-21	2.01898	0.729	0.124	6.08632e-17	Arterial EC	ARID5B
2.581e-21	1.87862	0.786	0.144	7.9389e-17	Arterial EC	THSD7A
2.75161e-21	1.80417	0.7	0.11	8.46366e-17	Arterial EC	ITGA1
2.95517e-21	2.51392	0.557	0.048	9.08981e-17	Arterial EC	GJA5
3.1441e-21	1.98375	0.829	0.191	9.67094e-17	Arterial EC	DNAJC1
3.31653e-21	2.6896	0.643	0.096	1.02013e-16	Arterial EC	FGL2
3.31788e-21	2.41629	0.5	0.029	1.02055e-16	Arterial EC	BACE2
3.46587e-21	1.99037	0.6	0.067	1.06607e-16	Arterial EC	SELENOM
5.97022e-21	1.56888	0.871	0.211	1.83638e-16	Arterial EC	NPTN
7.15088e-21	1.45444	0.814	0.167	2.19954e-16	Arterial EC	CD47
8.34417e-21	2.26213	0.643	0.096	2.56658e-16	Arterial EC	KLF9
1.06638e-20	3.55323	0.629	0.091	3.28008e-16	Arterial EC	THBS1
1.40966e-20	1.72607	0.714	0.12	4.33598e-16	Arterial EC	CORO1C
1.66172e-20	2.27288	0.729	0.148	5.11129e-16	Arterial EC	TSPAN7
1.67382e-20	2.44796	0.714	0.144	5.1485e-16	Arterial EC	IGFBP3
1.68827e-20	1.16464	0.786	0.163	5.19294e-16	Arterial EC	CCPG1
2.29404e-20	1.32768	0.914	0.234	7.05623e-16	Arterial EC	ATP1A1
3.42513e-20	1.4965	0.671	0.11	1.05353e-15	Arterial EC	LRRC8A
5.07174e-20	1.27146	0.9	0.23	1.56002e-15	Arterial EC	LIMA1
5.2e-20	1.29856	0.557	0.057	1.59947e-15	Arterial EC	PTPA
5.53585e-20	0.788259	0.686	0.105	1.70277e-15	Arterial EC	ARL1
6.69589e-20	1.13278	0.8	0.158	2.05959e-15	Arterial EC	REEP3
7.5e-20	1.81646	0.5	0.038	2.30693e-15	Arterial EC	SYNJ2
9.57306e-20	1.04098	0.843	0.177	2.94458e-15	Arterial EC	ITFG1
1.00908e-19	1.91068	0.943	0.311	3.10382e-15	Arterial EC	DST
1.10127e-19	1.22291	0.543	0.053	3.38738e-15	Arterial EC	A4GALT
1.10967e-19	1.3232	0.786	0.163	3.41323e-15	Arterial EC	EXT2
1.13144e-19	2.86006	0.786	0.196	3.4802e-15	Arterial EC	CCN2
1.42415e-19	1.46729	0.643	0.1	4.38054e-15	Arterial EC	LGALS9
1.43975e-19	1.49701	0.7	0.139	4.42852e-15	Arterial EC	QSOX1
1.61547e-19	1.11239	0.686	0.11	4.96901e-15	Arterial EC	KDSR
1.70966e-19	1.93585	0.729	0.139	5.25875e-15	Arterial EC	CD55
1.83607e-19	2.46922	0.657	0.115	5.64757e-15	Arterial EC	SLCO2A1
1.99829e-19	1.50387	0.857	0.249	6.14654e-15	Arterial EC	CALU
2.1827e-19	1.33836	0.757	0.153	6.71378e-15	Arterial EC	DRAM1
2.24984e-19	2.04133	0.771	0.158	6.92029e-15	Arterial EC	GALNT18
2.73266e-19	1.25695	0.729	0.139	8.4054e-15	Arterial EC	STK17A
2.93871e-19	1.69448	0.857	0.225	9.03918e-15	Arterial EC	VMP1
3.10579e-19	2.58121	0.543	0.053	9.55311e-15	Arterial EC	PTGDS
3.2069e-19	1.87372	0.557	0.072	9.8641e-15	Arterial EC	SCPEP1
3.24851e-19	1.18557	0.843	0.206	9.99209e-15	Arterial EC	LAMP2
4.56828e-19	0.921443	0.7	0.129	1.40516e-14	Arterial EC	SAR1B
4.6416e-19	1.58944	0.843	0.22	1.42771e-14	Arterial EC	MYCBP2
5.33299e-19	1.09562	0.886	0.23	1.64038e-14	Arterial EC	CMTM6
5.63677e-19	1.23857	0.6	0.077	1.73381e-14	Arterial EC	GAS6
5.78735e-19	1.60312	0.714	0.148	1.78013e-14	Arterial EC	USP53
5.8453e-19	1.85137	0.6	0.086	1.79796e-14	Arterial EC	ATP11C
6.06989e-19	1.03688	0.557	0.062	1.86704e-14	Arterial EC	OSTM1
6.95056e-19	1.91742	0.786	0.206	2.13792e-14	Arterial EC	CTSZ
7.15712e-19	1.84097	0.586	0.081	2.20146e-14	Arterial EC	SMIM14
7.3892e-19	1.65859	0.529	0.053	2.27284e-14	Arterial EC	ASPH
7.49232e-19	1.08751	0.7	0.134	2.30456e-14	Arterial EC	IDS
7.80694e-19	1.40263	0.871	0.23	2.40134e-14	Arterial EC	GLG1
8.37417e-19	1.38803	0.643	0.105	2.57581e-14	Arterial EC	DPP7
9.48312e-19	0.978587	0.614	0.086	2.91691e-14	Arterial EC	C4orf48
9.545e-19	1.57461	0.7	0.144	2.93595e-14	Arterial EC	ERLEC1
1.04124e-18	1.5017	0.7	0.129	3.20274e-14	Arterial EC	MYO6
1.11362e-18	1.49922	0.9	0.254	3.42538e-14	Arterial EC	ITGA5
1.27665e-18	1.73144	0.571	0.072	3.92685e-14	Arterial EC	B3GNT2
1.6038e-18	0.89277	0.571	0.077	4.93313e-14	Arterial EC	IPO9
1.86938e-18	1.14099	0.543	0.062	5.75003e-14	Arterial EC	DYNLT3
1.8768e-18	1.24258	0.5	0.048	5.77286e-14	Arterial EC	GAS2L1
1.97401e-18	1.26381	0.843	0.23	6.07185e-14	Arterial EC	NUCB1
2.12616e-18	1.24429	0.557	0.072	6.53985e-14	Arterial EC	NACC2
2.19352e-18	0.811426	0.686	0.124	6.74705e-14	Arterial EC	SSR1
2.35731e-18	1.15299	0.757	0.163	7.25084e-14	Arterial EC	ERGIC1
2.57125e-18	1.44301	0.571	0.072	7.90892e-14	Arterial EC	DNASE1L1
2.59752e-18	1.35813	0.814	0.206	7.98972e-14	Arterial EC	ATP6AP1
3.08803e-18	2.13864	0.771	0.182	9.49848e-14	Arterial EC	EXT1
3.28473e-18	1.66718	0.657	0.12	1.01035e-13	Arterial EC	PKD2
3.50364e-18	1.23597	0.829	0.201	1.07769e-13	Arterial EC	ZBTB16
3.91337e-18	1.6798	0.614	0.1	1.20371e-13	Arterial EC	SLC39A7
4.09853e-18	1.25337	0.543	0.062	1.26067e-13	Arterial EC	DHRS3
4.6973e-18	0.95176	0.714	0.139	1.44484e-13	Arterial EC	MEF2D
4.82055e-18	1.39226	0.5	0.048	1.48275e-13	Arterial EC	C1GALT1C1
5.49125e-18	0.851465	0.571	0.072	1.68905e-13	Arterial EC	RAB32
5.8105e-18	2.36641	0.543	0.077	1.78725e-13	Arterial EC	SYNE1
5.94618e-18	0.680197	0.786	0.167	1.82898e-13	Arterial EC	BCAP29
5.95412e-18	1.78472	0.6	0.096	1.83143e-13	Arterial EC	FZD6
7.21344e-18	1.52223	0.6	0.091	2.21878e-13	Arterial EC	TCF7L1
8.84371e-18	2.39892	0.514	0.062	2.72024e-13	Arterial EC	PDE10A
9.11442e-18	1.46275	0.786	0.206	2.8035e-13	Arterial EC	TSPAN3
1.00815e-17	1.49048	0.743	0.167	3.10097e-13	Arterial EC	TMEM245
1.03812e-17	1.69276	0.743	0.177	3.19315e-13	Arterial EC	IL13RA1
1.06936e-17	1.45537	0.971	0.311	3.28925e-13	Arterial EC	PDIA3
1.09952e-17	1.17503	0.529	0.067	3.38202e-13	Arterial EC	GLCE
1.15926e-17	1.08447	0.671	0.115	3.56577e-13	Arterial EC	TNKS1BP1
1.32143e-17	1.37702	0.571	0.086	4.06457e-13	Arterial EC	SGCB
1.57781e-17	1.24124	0.8	0.177	4.85317e-13	Arterial EC	HIP1
1.81107e-17	0.656201	0.714	0.148	5.57067e-13	Arterial EC	CNIH1
1.8507e-17	0.888563	0.614	0.096	5.69257e-13	Arterial EC	RAP2A
1.88492e-17	1.1722	0.829	0.22	5.79784e-13	Arterial EC	SLC44A2
1.93302e-17	1.34047	0.914	0.258	5.94578e-13	Arterial EC	MSRB3
2.07226e-17	1.0428	0.786	0.182	6.37406e-13	Arterial EC	SURF4
2.10844e-17	1.04239	0.5	0.057	6.48536e-13	Arterial EC	PRXL2C
2.20681e-17	1.7759	0.829	0.244	6.78791e-13	Arterial EC	ADGRG6
2.46204e-17	1.80802	0.643	0.12	7.57298e-13	Arterial EC	MIR4435-2HG
2.50862e-17	1.27123	0.829	0.215	7.71626e-13	Arterial EC	CTSC
2.52456e-17	1.38549	0.743	0.167	7.7653e-13	Arterial EC	TMEM50B
2.64215e-17	1.43923	0.786	0.196	8.127e-13	Arterial EC	B4GALT5
2.68517e-17	1.26332	0.843	0.23	8.25931e-13	Arterial EC	TMEM50A
2.68833e-17	0.826414	0.8	0.191	8.26902e-13	Arterial EC	ADAM9
2.80011e-17	1.24413	0.829	0.234	8.61287e-13	Arterial EC	DAD1
2.91799e-17	2.03285	0.529	0.072	8.97546e-13	Arterial EC	HLA-F
3.00293e-17	0.973154	0.814	0.206	9.23672e-13	Arterial EC	ATP6AP2
3.03377e-17	2.61097	0.571	0.105	9.33158e-13	Arterial EC	SEMA3F
3.28941e-17	1.26748	0.514	0.062	1.01179e-12	Arterial EC	CALCOCO1
4.1519e-17	0.669746	0.714	0.139	1.27708e-12	Arterial EC	OCIAD2
4.26516e-17	1.30828	0.557	0.081	1.31192e-12	Arterial EC	ACSL4
4.35946e-17	1.09607	0.814	0.187	1.34093e-12	Arterial EC	RICTOR
4.37439e-17	1.25174	0.6	0.105	1.34552e-12	Arterial EC	SIGIRR
4.48738e-17	1.57388	0.529	0.072	1.38027e-12	Arterial EC	OAT
4.6575e-17	1.31995	0.557	0.077	1.4326e-12	Arterial EC	GNAI1
5.26704e-17	1.28146	0.7	0.158	1.62009e-12	Arterial EC	TMEM30A
5.2992e-17	1.36448	0.771	0.211	1.62998e-12	Arterial EC	RCN2
5.30031e-17	1.51846	0.657	0.129	1.63032e-12	Arterial EC	ITGB5
5.9018e-17	1.27642	0.629	0.11	1.81534e-12	Arterial EC	LPCAT2
6.33925e-17	2.26471	0.857	0.278	1.94989e-12	Arterial EC	CCN1
6.61729e-17	1.26492	0.8	0.215	2.03541e-12	Arterial EC	ITPRID2
6.89863e-17	1.24236	0.629	0.115	2.12195e-12	Arterial EC	TMX1
7.27317e-17	1.47521	0.629	0.12	2.23715e-12	Arterial EC	SELENON
8.25402e-17	1.65483	0.743	0.177	2.53885e-12	Arterial EC	PTPN14
8.46009e-17	1.17289	0.757	0.182	2.60224e-12	Arterial EC	NPEPPS
8.93741e-17	0.894347	0.686	0.144	2.74906e-12	Arterial EC	LRP10
1.01052e-16	1.43159	0.7	0.153	3.10827e-12	Arterial EC	KLHL24
1.02831e-16	1.46111	0.5	0.062	3.16297e-12	Arterial EC	YIPF5
1.03289e-16	1.38331	0.771	0.187	3.17707e-12	Arterial EC	CRY1
1.0371e-16	1.28364	0.6	0.11	3.19003e-12	Arterial EC	TRAM2
1.10233e-16	1.41961	0.886	0.258	3.39066e-12	Arterial EC	AFF4
1.13902e-16	0.978999	0.771	0.191	3.50351e-12	Arterial EC	SDF4
1.15812e-16	1.11912	0.7	0.172	3.56225e-12	Arterial EC	DAZAP2
1.16726e-16	1.20597	0.857	0.225	3.59036e-12	Arterial EC	COPA
1.21638e-16	1.33302	0.786	0.206	3.74148e-12	Arterial EC	SMAD2
1.26301e-16	1.67933	0.671	0.148	3.88489e-12	Arterial EC	NR4A1
1.30577e-16	1.3997	0.871	0.273	4.01641e-12	Arterial EC	HSPG2
1.35109e-16	0.876095	0.786	0.187	4.15581e-12	Arterial EC	KIF13B
1.35268e-16	0.561122	0.743	0.163	4.16071e-12	Arterial EC	PDLIM7
1.41589e-16	1.53532	0.671	0.134	4.35514e-12	Arterial EC	NTN4
1.76262e-16	1.59542	0.557	0.096	5.42163e-12	Arterial EC	ORAI1
1.95025e-16	1.06013	0.7	0.139	5.99879e-12	Arterial EC	HECTD4
2.05329e-16	1.57402	0.957	0.378	6.3157e-12	Arterial EC	HSP90B1
2.11135e-16	1.13457	0.643	0.12	6.4943e-12	Arterial EC	RC3H2
2.14129e-16	1.5801	0.843	0.254	6.58641e-12	Arterial EC	NCKAP1
2.16063e-16	1.30936	0.871	0.254	6.64589e-12	Arterial EC	CD151
2.19757e-16	1.41467	0.829	0.22	6.75952e-12	Arterial EC	FOSB
2.20643e-16	0.957632	0.586	0.096	6.78677e-12	Arterial EC	GDI1
2.36702e-16	1.23278	0.886	0.263	7.28071e-12	Arterial EC	BHLHE40
2.37325e-16	1.48951	0.614	0.115	7.29988e-12	Arterial EC	SIL1
2.54429e-16	1.03391	0.686	0.148	7.82597e-12	Arterial EC	DNAJB11
2.65675e-16	1.5046	0.757	0.201	8.1719e-12	Arterial EC	NUCB2
2.65789e-16	1.14082	0.743	0.172	8.1754e-12	Arterial EC	CNPY2
2.71911e-16	1.83945	0.543	0.086	8.36372e-12	Arterial EC	GOLM1
2.72366e-16	1.26025	0.657	0.134	8.37769e-12	Arterial EC	TM2D1
2.77682e-16	1.51158	0.957	0.349	8.54121e-12	Arterial EC	PDLIM5
3.03696e-16	1.39066	0.529	0.077	9.34138e-12	Arterial EC	PLLP
3.60803e-16	1.26261	0.771	0.191	1.10979e-11	Arterial EC	PIK3C2B
3.60803e-16	1.25336	0.743	0.201	1.10979e-11	Arterial EC	OS9
3.79458e-16	0.985774	0.743	0.182	1.16718e-11	Arterial EC	PDIA4
3.94063e-16	1.01487	0.929	0.263	1.2121e-11	Arterial EC	ROCK2
3.98766e-16	1.24434	0.843	0.239	1.22657e-11	Arterial EC	NDFIP1
4.15813e-16	1.14888	0.814	0.23	1.279e-11	Arterial EC	TGOLN2
4.32053e-16	2.14727	0.757	0.225	1.32895e-11	Arterial EC	ATP13A3
4.77413e-16	1.59743	0.843	0.249	1.46848e-11	Arterial EC	LTBP1
4.84008e-16	1.00061	0.757	0.172	1.48876e-11	Arterial EC	MESD
5.13627e-16	1.27411	0.829	0.22	1.57987e-11	Arterial EC	ITGAV
5.15926e-16	1.43162	0.643	0.144	1.58694e-11	Arterial EC	MBTPS1
5.54179e-16	0.897938	0.5	0.067	1.7046e-11	Arterial EC	AIG1
5.6917e-16	0.885578	0.786	0.196	1.75071e-11	Arterial EC	TMEM87A
5.87346e-16	1.42731	0.857	0.263	1.80662e-11	Arterial EC	WNK1
5.9816e-16	1.43952	0.629	0.124	1.83988e-11	Arterial EC	RHOQ
6.24179e-16	1.38459	0.9	0.316	1.91991e-11	Arterial EC	ICAM2
6.35747e-16	1.12232	0.671	0.153	1.9555e-11	Arterial EC	F11R
6.64617e-16	1.05353	0.871	0.268	2.0443e-11	Arterial EC	LAMP1
6.83906e-16	1.32396	0.771	0.22	2.10363e-11	Arterial EC	ATF6
6.88414e-16	1.17774	0.943	0.306	2.11749e-11	Arterial EC	PTTG1IP
6.94389e-16	1.45527	0.657	0.139	2.13587e-11	Arterial EC	CRIP1
7.27042e-16	0.559327	0.714	0.153	2.23631e-11	Arterial EC	DESI2
7.28646e-16	1.35937	0.586	0.105	2.24124e-11	Arterial EC	MID1
7.74144e-16	2.617	0.6	0.134	2.38119e-11	Arterial EC	HTRA1
7.85277e-16	1.24771	0.743	0.177	2.41543e-11	Arterial EC	SAMD4A
8.70186e-16	1.37659	0.614	0.115	2.67661e-11	Arterial EC	FAM171A1
8.85095e-16	0.80231	0.771	0.187	2.72246e-11	Arterial EC	OPTN
9.1683e-16	1.72555	0.643	0.144	2.82008e-11	Arterial EC	IFI44L
9.20247e-16	1.34214	0.614	0.115	2.83059e-11	Arterial EC	FUT11
9.90903e-16	1.18254	0.629	0.129	3.04792e-11	Arterial EC	ATL3
1.00893e-15	0.976186	0.8	0.22	3.10338e-11	Arterial EC	RNF13
1.04387e-15	1.32233	0.743	0.187	3.21085e-11	Arterial EC	DNAJC3
1.07044e-15	1.10203	0.829	0.215	3.29256e-11	Arterial EC	AGFG1
1.09868e-15	0.730554	0.771	0.187	3.37943e-11	Arterial EC	SREK1
1.10962e-15	1.51513	0.686	0.153	3.41308e-11	Arterial EC	PRKD3
1.18779e-15	1.2117	0.657	0.139	3.65353e-11	Arterial EC	CLCN3
1.24289e-15	1.20094	0.614	0.124	3.82301e-11	Arterial EC	GOLIM4
1.24855e-15	1.20031	0.729	0.182	3.84043e-11	Arterial EC	TMBIM1
1.27743e-15	0.937897	0.757	0.206	3.92924e-11	Arterial EC	RPN1
1.3091e-15	1.14365	0.514	0.077	4.02665e-11	Arterial EC	TMX3
1.34266e-15	1.01938	0.729	0.177	4.12988e-11	Arterial EC	TMED2
1.46864e-15	2.01555	0.9	0.354	4.5174e-11	Arterial EC	MECOM
1.49584e-15	1.14034	0.629	0.124	4.60105e-11	Arterial EC	NLRP1
1.54145e-15	1.43134	0.514	0.077	4.74133e-11	Arterial EC	SOCS2
1.55397e-15	0.938001	0.843	0.239	4.77986e-11	Arterial EC	PLEKHB2
1.60535e-15	1.24611	0.814	0.239	4.93788e-11	Arterial EC	RSF1
1.60858e-15	1.17257	0.7	0.163	4.94782e-11	Arterial EC	CCDC50
1.651e-15	0.919529	0.586	0.105	5.0783e-11	Arterial EC	STAT1
1.69374e-15	1.14507	0.771	0.191	5.20977e-11	Arterial EC	ARMCX3
1.71757e-15	1.2511	0.557	0.091	5.28306e-11	Arterial EC	TAF13
1.84801e-15	1.18748	0.614	0.12	5.68431e-11	Arterial EC	NUAK1
1.95251e-15	0.943156	0.614	0.12	6.00574e-11	Arterial EC	TMEM173
1.96449e-15	1.12928	0.629	0.124	6.04257e-11	Arterial EC	ERAP2
2.45783e-15	1.42442	0.786	0.215	7.56005e-11	Arterial EC	PLXNA2
2.5798e-15	0.992886	0.586	0.11	7.93519e-11	Arterial EC	SAMD9
2.90143e-15	0.723171	0.714	0.187	8.92451e-11	Arterial EC	TMEM248
2.97859e-15	1.58762	0.771	0.22	9.16184e-11	Arterial EC	GFOD1
3.06368e-15	1.63206	0.886	0.373	9.42356e-11	Arterial EC	IFI6
3.07292e-15	1.27696	0.514	0.077	9.45199e-11	Arterial EC	LACTB
3.10096e-15	0.673248	0.743	0.172	9.53825e-11	Arterial EC	PLEKHM2
3.11896e-15	0.687394	0.843	0.234	9.5936e-11	Arterial EC	UBE2J1
3.20448e-15	1.31917	0.843	0.282	9.85667e-11	Arterial EC	GRN
3.2734e-15	1.36101	0.557	0.096	1.00686e-10	Arterial EC	EMC3
3.29819e-15	1.01399	0.814	0.22	1.01449e-10	Arterial EC	TMEM184B
3.30023e-15	1.01147	0.671	0.158	1.01512e-10	Arterial EC	PLEC
3.51207e-15	1.09703	0.671	0.153	1.08028e-10	Arterial EC	DERL1
3.60693e-15	1.24665	0.586	0.11	1.10946e-10	Arterial EC	CD58
3.62113e-15	1.56395	0.8	0.234	1.11382e-10	Arterial EC	PPP3CA
3.64597e-15	1.08835	0.771	0.206	1.12146e-10	Arterial EC	LIMCH1
3.88492e-15	0.784541	0.586	0.11	1.19496e-10	Arterial EC	APMAP
4.51558e-15	0.731786	0.6	0.115	1.38895e-10	Arterial EC	TRIM38
4.52882e-15	1.27296	0.786	0.201	1.39302e-10	Arterial EC	TNFRSF10D
4.70425e-15	1.11163	0.8	0.244	1.44698e-10	Arterial EC	FLNA
[truncated: 1,906 more rows]

## Sheet: iTrophoblast subclusters
Table S5-6. Differentially expressed genes in iTrophoblast subclusters
[truncated: 2,044 more rows]
