# Supplementary material for: Cross‐Species Insights into Trophoblast Invasion During Placentation Governed by Immune‐Featured Trophoblast Cells
Source: Adv Sci (Weinh). 2024 Sep 5;11(42):2407221. doi: 10.1002/advs.202407221 (PMC11558115; doi:10.1002/advs.202407221)
Supplement: Supplementary file 7 — Supplemental Table 6 [file ADVS-11-2407221-s003.xlsx]

## Sheet: 5 major cell types
Table S6-1. Differentially expressed genes in 5 major cell types
p_val	avg_log2FC	pct.1	pct.2	p_val_adj	cluster	gene
0	3.79322	0.992	0.522	0	Trophoblast	KRT7
0	3.65678	0.993	0.735	0	Trophoblast	PHLDA2
0	3.60159	0.977	0.874	0	Trophoblast	PAGE4
0	3.54318	0.966	0.572	0	Trophoblast	KRT19
0	3.52499	0.983	0.378	0	Trophoblast	VGLL1
0	3.51518	0.847	0.315	0	Trophoblast	DUSP9
0	3.49924	0.996	0.424	0	Trophoblast	XAGE2
0	3.49523	0.872	0.254	0	Trophoblast	KRT23
0	3.495	0.996	0.54	0	Trophoblast	XAGE3
0	3.4835	0.937	0.111	0	Trophoblast	TFAP2A
0	3.40351	0.949	0.194	0	Trophoblast	GATA3
0	3.39155	0.897	0.324	0	Trophoblast	SMAGP
0	3.35841	0.688	0.176	0	Trophoblast	MFAP5
0	3.35499	0.89	0.48	0	Trophoblast	PEG10
0	3.34881	0.794	0.238	0	Trophoblast	SLC22A11
0	3.34752	0.992	0.366	0	Trophoblast	PERP
0	3.34622	0.925	0.314	0	Trophoblast	S100P
0	3.29315	0.754	0.111	0	Trophoblast	NFE2L3
0	3.28451	0.664	0.23	0	Trophoblast	CCNE1
0	3.27362	0.917	0.195	0	Trophoblast	ISM2
0	3.2408	0.951	0.387	0	Trophoblast	EFEMP1
0	3.15883	0.613	0.073	0	Trophoblast	SLC13A4
0	3.13801	0.938	0.345	0	Trophoblast	FXYD3
0	3.1257	0.821	0.204	0	Trophoblast	EFNA1
0	3.12197	0.818	0.238	0	Trophoblast	BCAM
0	3.11921	0.908	0.453	0	Trophoblast	SPINT1
0	3.1182	0.819	0.173	0	Trophoblast	PRSS8
0	3.10787	0.924	0.291	0	Trophoblast	CD24
0	3.10498	0.628	0.089	0	Trophoblast	SLC27A2
0	3.08666	0.936	0.269	0	Trophoblast	PKIB
0	3.07972	1	0.781	0	Trophoblast	KRT8
0	3.0646	0.898	0.18	0	Trophoblast	FOLR1
0	3.06414	0.903	0.177	0	Trophoblast	CLDN7
0	3.06409	0.983	0.923	0	Trophoblast	CGA
0	3.03093	0.728	0.14	0	Trophoblast	CYP11A1
0	3.02853	0.717	0.248	0	Trophoblast	INSL4
0	3.02301	0.83	0.102	0	Trophoblast	DLX5
0	3.01562	0.867	0.154	0	Trophoblast	ERVW-1
0	3.01483	0.984	0.376	0	Trophoblast	CLDN4
0	3.01148	0.672	0.097	0	Trophoblast	SLC52A1
0	3.00963	0.663	0.293	0	Trophoblast	PGF
0	2.99757	0.73	0.124	0	Trophoblast	FOXO4
0	2.99665	0.938	0.175	0	Trophoblast	DSP
0	2.98432	1	0.837	0	Trophoblast	KRT18
0	2.98285	0.574	0.079	0	Trophoblast	GSTA3
0	2.98076	0.681	0.138	0	Trophoblast	FAM3B
0	2.94897	0.752	0.161	0	Trophoblast	CDO1
0	2.9371	0.614	0.078	0	Trophoblast	ATP6V1B1
0	2.92357	0.797	0.295	0	Trophoblast	MLLT1
0	2.88684	0.87	0.248	0	Trophoblast	SERINC2
0	2.87213	0.812	0.16	0	Trophoblast	EGFR
0	2.8208	0.645	0.075	0	Trophoblast	FAM84A
0	2.81618	0.61	0.087	0	Trophoblast	GYLTL1B
0	2.80609	0.824	0.18	0	Trophoblast	MBNL3
0	2.79549	0.86	0.281	0	Trophoblast	CSF3R
0	2.77799	0.906	0.473	0	Trophoblast	ISYNA1
0	2.75738	0.511	0.067	0	Trophoblast	CCR7
0	2.73556	0.998	0.871	0	Trophoblast	IFI6
0	2.72053	0.721	0.129	0	Trophoblast	ADGRG1
0	2.71698	0.775	0.096	0	Trophoblast	PKP3
0	2.70444	0.595	0.08	0	Trophoblast	TMEM40
0	2.69357	0.701	0.168	0	Trophoblast	KCNN4
0	2.68608	0.964	0.42	0	Trophoblast	HMGB3
0	2.64738	0.699	0.094	0	Trophoblast	CTSV
0	2.62186	0.555	0.063	0	Trophoblast	SLC6A4
0	2.61418	0.574	0.054	0	Trophoblast	CKMT1B
0	2.60396	0.569	0.061	0	Trophoblast	CYP2J2
0	2.59153	0.762	0.103	0	Trophoblast	TDRP
0	2.5865	0.776	0.276	0	Trophoblast	PNP
0	2.5864	0.69	0.184	0	Trophoblast	AIM1
0	2.57713	0.739	0.079	0	Trophoblast	AP1M2
0	2.57635	0.955	0.542	0	Trophoblast	GCSH
0	2.55841	0.586	0.052	0	Trophoblast	WNT7A
0	2.55493	0.696	0.097	0	Trophoblast	ATP6V1C2
0	2.55448	0.652	0.124	0	Trophoblast	PRKCZ
0	2.54793	0.642	0.062	0	Trophoblast	GRAMD2
0	2.54626	0.692	0.079	0	Trophoblast	TENM3
0	2.52851	0.727	0.134	0	Trophoblast	GJA5
0	2.52848	0.867	0.172	0	Trophoblast	LSR
0	2.5261	0.987	0.482	0	Trophoblast	SLC2A1
0	2.52569	0.786	0.15	0	Trophoblast	ERVH48-1
0	2.52311	0.54	0.051	0	Trophoblast	L1TD1
0	2.52276	0.628	0.086	0	Trophoblast	GATA2
0	2.51211	0.707	0.224	0	Trophoblast	HSD17B1
0	2.51065	0.971	0.557	0	Trophoblast	CLIC3
0	2.47261	0.705	0.138	0	Trophoblast	ADIRF
0	2.46026	0.791	0.194	0	Trophoblast	SLC38A9
0	2.44426	0.872	0.333	0	Trophoblast	ALDH7A1
0	2.44368	0.646	0.102	0	Trophoblast	MSX2
0	2.43861	0.846	0.208	0	Trophoblast	TFDP2
0	2.43308	0.628	0.063	0	Trophoblast	TINCR
0	2.42136	0.728	0.096	0	Trophoblast	SLC38A1
0	2.41699	0.672	0.217	0	Trophoblast	SLC26A2
0	2.41448	0.548	0.079	0	Trophoblast	EFHD1
0	2.40819	0.616	0.076	0	Trophoblast	MARC1
0	2.40108	0.947	0.554	0	Trophoblast	TINAGL1
0	2.40045	0.991	0.724	0	Trophoblast	SPINT2
0	2.39864	0.858	0.341	0	Trophoblast	DNMT1
0	2.37887	0.724	0.103	0	Trophoblast	TPD52
0	2.37789	0.639	0.066	0	Trophoblast	TFAP2C
0	2.37573	0.611	0.109	0	Trophoblast	LYPD3
0	2.37477	0.749	0.23	0	Trophoblast	FBN2
0	2.37105	0.789	0.355	0	Trophoblast	SLC43A2
0	2.37037	0.626	0.061	0	Trophoblast	KLF5
0	2.36574	0.618	0.066	0	Trophoblast	IRF6
0	2.35908	0.755	0.189	0	Trophoblast	CDK7
0	2.35841	0.855	0.201	0	Trophoblast	STARD10
0	2.34535	0.607	0.063	0	Trophoblast	RAB25
0	2.34014	0.881	0.405	0	Trophoblast	BTG3
0	2.33924	0.571	0.105	0	Trophoblast	CROT
0	2.32854	0.571	0.048	0	Trophoblast	GLDC
0	2.32096	0.841	0.228	0	Trophoblast	VWA1
0	2.31851	0.621	0.061	0	Trophoblast	GRHL1
0	2.30317	0.621	0.141	0	Trophoblast	ASS1
0	2.29681	0.557	0.059	0	Trophoblast	ERVMER34-1
0	2.29011	0.741	0.146	0	Trophoblast	DSC2
0	2.28776	0.66	0.169	0	Trophoblast	SLC19A1
0	2.2755	0.898	0.349	0	Trophoblast	CLN3
0	2.26879	0.574	0.045	0	Trophoblast	MAGEA8
0	2.25034	0.633	0.092	0	Trophoblast	CDH1
0	2.23602	0.83	0.239	0	Trophoblast	ITIH5
0	2.23465	0.616	0.067	0	Trophoblast	C1orf115
0	2.2328	0.759	0.249	0	Trophoblast	MORC4
0	2.22863	0.969	0.429	0	Trophoblast	TUSC3
0	2.22165	0.673	0.235	0	Trophoblast	PISD
0	2.2161	0.587	0.124	0	Trophoblast	P2RY6
0	2.20826	0.587	0.079	0	Trophoblast	RASL11B
0	2.19708	0.614	0.074	0	Trophoblast	PPP1R13L
0	2.18618	0.727	0.375	0	Trophoblast	ADM
0	2.18414	0.507	0.086	0	Trophoblast	NLRP2
0	2.18384	0.829	0.25	0	Trophoblast	FAM89A
0	2.18297	0.557	0.053	0	Trophoblast	ERBB3
0	2.17467	0.882	0.312	0	Trophoblast	FHL2
0	2.1648	0.553	0.08	0	Trophoblast	ITGB4
0	2.16312	0.858	0.247	0	Trophoblast	PDE4DIP
0	2.16062	0.739	0.217	0	Trophoblast	SH3YL1
0	2.15095	0.887	0.434	0	Trophoblast	BZW2
0	2.13971	0.9	0.438	0	Trophoblast	GGH
0	2.13446	0.744	0.17	0	Trophoblast	SLC5A6
0	2.13066	0.737	0.183	0	Trophoblast	CAMK2G
0	2.11617	0.85	0.2	0	Trophoblast	PTN
0	2.10466	0.646	0.133	0	Trophoblast	VAV3
0	2.10326	0.581	0.124	0	Trophoblast	SEMA6A
0	2.10044	0.607	0.067	0	Trophoblast	RP11-10A14.5
0	2.09428	0.507	0.068	0	Trophoblast	ZFAT
0	2.09077	0.623	0.13	0	Trophoblast	BMP7
0	2.08547	0.881	0.3	0	Trophoblast	CSF2RA
0	2.08194	0.974	0.885	0	Trophoblast	LY6E
0	2.07937	0.709	0.231	0	Trophoblast	SIAH2
0	2.07649	0.7	0.2	0	Trophoblast	DFNA5
0	2.06634	0.566	0.051	0	Trophoblast	ESRP1
0	2.06411	0.567	0.083	0	Trophoblast	COBLL1
0	2.04847	0.732	0.259	0	Trophoblast	SIAH1
0	2.04027	0.655	0.23	0	Trophoblast	HSPB8
0	2.03086	0.878	0.297	0	Trophoblast	TSTD1
0	2.03079	0.749	0.199	0	Trophoblast	PPARG
0	2.02325	0.934	0.537	0	Trophoblast	HMGA1
0	2.00781	0.823	0.289	0	Trophoblast	RASA1
0	2.00634	0.558	0.069	0	Trophoblast	PAWR
0	1.99335	0.945	0.518	0	Trophoblast	TSC22D1
0	1.99103	0.641	0.177	0	Trophoblast	PTPRF
0	1.98839	0.668	0.161	0	Trophoblast	TOMM34
0	1.98801	0.706	0.201	0	Trophoblast	ST3GAL4
0	1.98621	0.626	0.129	0	Trophoblast	DLG5
0	1.98161	0.727	0.158	0	Trophoblast	TRAF4
0	1.97353	0.668	0.186	0	Trophoblast	OPN3
0	1.91308	0.965	0.577	0	Trophoblast	GPX3
0	1.90909	0.901	0.396	0	Trophoblast	CD55
0	1.90043	0.681	0.129	0	Trophoblast	DSG2
0	1.89648	0.843	0.317	0	Trophoblast	RPIA
0	1.89501	0.557	0.069	0	Trophoblast	LRRC1
0	1.8948	0.681	0.365	0	Trophoblast	ACSS1
0	1.88576	0.86	0.48	0	Trophoblast	GGCT
0	1.88357	0.645	0.174	0	Trophoblast	SH3GLB2
0	1.87921	0.576	0.082	0	Trophoblast	ELF3
0	1.87785	0.799	0.256	0	Trophoblast	SMYD2
0	1.87121	0.955	0.609	0	Trophoblast	CDKN1C
0	1.86977	0.51	0.099	0	Trophoblast	ALDH4A1
0	1.84563	0.593	0.14	0	Trophoblast	AGL
0	1.83456	0.898	0.504	0	Trophoblast	CCNDBP1
0	1.82693	0.998	0.916	0	Trophoblast	MGST3
0	1.82507	0.531	0.129	0	Trophoblast	PIR
0	1.82399	0.772	0.298	0	Trophoblast	LIMA1
0	1.82255	0.743	0.268	0	Trophoblast	NUDT4
0	1.81402	0.531	0.07	0	Trophoblast	ARHGEF35
0	1.80847	0.748	0.181	0	Trophoblast	JUP
0	1.8044	0.554	0.24	0	Trophoblast	CCNB1
0	1.80307	0.553	0.219	0	Trophoblast	RFK
0	1.80069	0.673	0.276	0	Trophoblast	PLA2G16
0	1.79781	0.589	0.137	0	Trophoblast	ITGA6
0	1.79719	0.752	0.278	0	Trophoblast	EXTL2
0	1.78034	0.975	0.701	0	Trophoblast	IDH2
0	1.77299	0.507	0.087	0	Trophoblast	TMEM54
0	1.77147	0.601	0.144	0	Trophoblast	LAMA5
0	1.76435	0.926	0.459	0	Trophoblast	DDB1
0	1.76424	0.956	0.538	0	Trophoblast	APP
0	1.762	0.776	0.259	0	Trophoblast	ADK
0	1.72827	0.985	0.826	0	Trophoblast	HMGN3
0	1.72355	0.768	0.221	0	Trophoblast	DAG1
0	1.72221	0.79	0.357	0	Trophoblast	SLC29A1
0	1.7209	0.735	0.286	0	Trophoblast	ECI1
0	1.70089	0.506	0.123	0	Trophoblast	KANK1
0	1.69887	0.925	0.573	0	Trophoblast	RBBP7
0	1.69686	0.796	0.286	0	Trophoblast	CTNNAL1
0	1.6936	0.658	0.214	0	Trophoblast	BACE2
0	1.69356	0.853	0.377	0	Trophoblast	EIF2AK1
0	1.68932	0.999	0.892	0	Trophoblast	ANXA1
0	1.68392	0.781	0.385	0	Trophoblast	TGM2
0	1.67786	0.714	0.235	0	Trophoblast	BIN2
0	1.6719	0.838	0.472	0	Trophoblast	FLT1
0	1.66981	0.802	0.323	0	Trophoblast	ATIC
0	1.66135	0.515	0.089	0	Trophoblast	DDR1
0	1.65619	0.807	0.289	0	Trophoblast	MDFI
0	1.6559	0.593	0.162	0	Trophoblast	SLC35B4
0	1.6506	0.677	0.205	0	Trophoblast	ESRRA
0	1.64883	0.722	0.25	0	Trophoblast	AVPI1
0	1.64615	0.933	0.43	0	Trophoblast	BEX4
0	1.64506	0.906	0.49	0	Trophoblast	HEBP2
0	1.63172	0.824	0.296	0	Trophoblast	YPEL3
0	1.61314	0.754	0.253	0	Trophoblast	DUSP14
0	1.61084	0.574	0.226	0	Trophoblast	SOX4
0	1.61	0.859	0.548	0	Trophoblast	PARP1
0	1.60855	0.745	0.436	0	Trophoblast	ECI2
0	1.60701	0.507	0.105	0	Trophoblast	DIRC2
0	1.60229	0.79	0.386	0	Trophoblast	CYB5R1
0	1.60021	0.75	0.285	0	Trophoblast	ANXA3
0	1.5935	0.66	0.183	0	Trophoblast	GPC1
0	1.58425	0.695	0.201	0	Trophoblast	MYCBP
0	1.58401	0.653	0.166	0	Trophoblast	FAM60A
0	1.57855	0.753	0.278	0	Trophoblast	HN1L
0	1.57416	0.694	0.23	0	Trophoblast	F11R
0	1.57042	0.698	0.204	0	Trophoblast	NET1
0	1.57033	0.702	0.295	0	Trophoblast	CLIP1
0	1.56954	0.501	0.134	0	Trophoblast	FAM110A
0	1.56887	0.851	0.403	0	Trophoblast	BRD4
0	1.56091	0.98	0.721	0	Trophoblast	TECR
0	1.5609	0.5	0.121	0	Trophoblast	PGAP2
0	1.56018	0.87	0.45	0	Trophoblast	CD46
0	1.55667	0.595	0.146	0	Trophoblast	AKTIP
0	1.55635	0.928	0.601	0	Trophoblast	DCXR
0	1.55545	0.967	0.887	0	Trophoblast	LDHB
0	1.55345	0.704	0.248	0	Trophoblast	TEX30
0	1.55047	0.605	0.148	0	Trophoblast	LIMK2
0	1.54833	0.832	0.54	0	Trophoblast	APMAP
0	1.54718	0.604	0.18	0	Trophoblast	RMI2
0	1.54655	0.767	0.279	0	Trophoblast	RTN2
0	1.54255	0.539	0.124	0	Trophoblast	ECHDC3
0	1.53993	0.717	0.254	0	Trophoblast	HILPDA
0	1.53779	0.987	0.746	0	Trophoblast	WBP5
0	1.53446	0.719	0.228	0	Trophoblast	WEE1
0	1.53325	0.649	0.214	0	Trophoblast	MCM7
0	1.53038	0.709	0.31	0	Trophoblast	ECHDC2
0	1.53016	0.948	0.758	0	Trophoblast	HSPD1
0	1.52478	0.537	0.115	0	Trophoblast	HOMER1
0	1.52472	0.757	0.29	0	Trophoblast	FAM120AOS
0	1.52334	0.693	0.251	0	Trophoblast	MCM5
0	1.5218	0.964	0.806	0	Trophoblast	AKR1B1
0	1.52073	0.84	0.468	0	Trophoblast	PDLIM1
0	1.5098	0.836	0.437	0	Trophoblast	GSTA4
0	1.49878	0.855	0.408	0	Trophoblast	CMAS
0	1.49628	0.656	0.257	0	Trophoblast	SECISBP2L
0	1.49139	0.967	0.66	0	Trophoblast	ACADVL
0	1.49028	0.792	0.52	0	Trophoblast	CYSTM1
0	1.48935	0.734	0.276	0	Trophoblast	FAM104A
0	1.48643	0.786	0.378	0	Trophoblast	TCAF1
0	1.47257	0.734	0.266	0	Trophoblast	C1orf21
0	1.46901	0.919	0.574	0	Trophoblast	SLC39A1
0	1.46887	0.816	0.406	0	Trophoblast	FDX1
0	1.46665	0.502	0.105	0	Trophoblast	STK26
0	1.46441	0.65	0.217	0	Trophoblast	ABHD11
0	1.45757	0.734	0.325	0	Trophoblast	LCMT1
0	1.456	0.575	0.154	0	Trophoblast	GSE1
0	1.45523	0.809	0.351	0	Trophoblast	SLC44A2
0	1.45001	0.544	0.132	0	Trophoblast	GATSL3
0	1.44775	0.989	0.822	0	Trophoblast	ECH1
0	1.44604	0.83	0.422	0	Trophoblast	COX20
0	1.44288	0.627	0.187	0	Trophoblast	HOOK2
0	1.43515	0.739	0.262	0	Trophoblast	HSBP1L1
0	1.43419	0.873	0.462	0	Trophoblast	CAPN1
0	1.42592	0.973	0.666	0	Trophoblast	UGP2
0	1.42434	0.614	0.18	0	Trophoblast	FAM127C
0	1.42337	0.846	0.405	0	Trophoblast	TSPAN13
0	1.42203	0.963	0.684	0	Trophoblast	PAPOLA
0	1.42141	0.673	0.199	0	Trophoblast	NR2F2
0	1.41994	0.83	0.344	0	Trophoblast	TNFAIP8
0	1.41475	0.618	0.259	0	Trophoblast	MAN1A2
0	1.40564	0.981	0.687	0	Trophoblast	SMS
0	1.40289	0.62	0.192	0	Trophoblast	PLK2
0	1.40113	0.69	0.323	0	Trophoblast	CTNNBL1
0	1.3948	0.976	0.766	0	Trophoblast	NGFRAP1
0	1.39471	0.64	0.213	0	Trophoblast	CCDC186
0	1.38927	0.537	0.142	0	Trophoblast	PPP1R35
0	1.38692	0.522	0.167	0	Trophoblast	ACSF2
0	1.38649	0.807	0.643	0	Trophoblast	MPC2
0	1.38556	0.648	0.264	0	Trophoblast	PGP
0	1.38511	0.626	0.219	0	Trophoblast	MSI2
0	1.37393	0.746	0.298	0	Trophoblast	NELFCD
0	1.37254	0.739	0.378	0	Trophoblast	OLR1
0	1.3686	0.59	0.241	0	Trophoblast	CSTA
0	1.36853	0.531	0.195	0	Trophoblast	UTRN
0	1.36814	0.914	0.522	0	Trophoblast	PTP4A1
0	1.35588	0.547	0.187	0	Trophoblast	CPT2
0	1.35234	0.926	0.819	0	Trophoblast	COMT
0	1.35133	0.543	0.171	0	Trophoblast	PCYT2
0	1.34824	0.791	0.358	0	Trophoblast	AZIN1
0	1.343	0.871	0.499	0	Trophoblast	SND1
0	1.3337	0.587	0.174	0	Trophoblast	PKP2
0	1.33362	0.886	0.528	0	Trophoblast	SPTSSA
0	1.32806	0.85	0.497	0	Trophoblast	BNIP3
0	1.32614	0.584	0.149	0	Trophoblast	TLE1
0	1.32522	0.744	0.286	0	Trophoblast	MYLIP
0	1.32514	0.617	0.187	0	Trophoblast	SH2D4A
0	1.32476	0.976	0.812	0	Trophoblast	PRELID1
0	1.32444	0.788	0.511	0	Trophoblast	GABARAPL1
0	1.31911	0.96	0.729	0	Trophoblast	PRDX2
0	1.31224	0.845	0.472	0	Trophoblast	FDFT1
0	1.30735	0.587	0.146	0	Trophoblast	TEAD3
0	1.30472	0.977	0.813	0	Trophoblast	EIF3L
0	1.30388	0.782	0.292	0	Trophoblast	SYNE2
0	1.30321	0.909	0.52	0	Trophoblast	C10orf54
0	1.30191	0.877	0.504	0	Trophoblast	LYPLA1
0	1.29964	0.511	0.157	0	Trophoblast	PHLDA3
0	1.2991	0.547	0.213	0	Trophoblast	TCF7L2
0	1.29758	0.706	0.27	0	Trophoblast	C1GALT1
0	1.28918	0.84	0.424	0	Trophoblast	HIBADH
0	1.28703	0.834	0.482	0	Trophoblast	PDCD4
0	1.28697	0.871	0.466	0	Trophoblast	HIST1H4C
0	1.28647	0.566	0.213	0	Trophoblast	CDCA4
0	1.28446	0.747	0.345	0	Trophoblast	TOR1AIP2
0	1.28319	0.731	0.336	0	Trophoblast	SLC25A1
0	1.28261	0.89	0.543	0	Trophoblast	NASP
0	1.28113	0.979	0.835	0	Trophoblast	GNAS
0	1.2781	0.579	0.189	0	Trophoblast	SLC16A1
0	1.27808	0.646	0.238	0	Trophoblast	CBWD1
0	1.27668	0.767	0.343	0	Trophoblast	SKP2
0	1.27443	0.65	0.272	0	Trophoblast	LPCAT3
0	1.27176	0.58	0.209	0	Trophoblast	FAM13A
0	1.27015	0.508	0.158	0	Trophoblast	EML2
0	1.26794	0.849	0.424	0	Trophoblast	BBX
0	1.2667	0.516	0.185	0	Trophoblast	ZFYVE19
0	1.26305	0.635	0.247	0	Trophoblast	MCM3
0	1.26256	0.667	0.321	0	Trophoblast	UBAC1
0	1.26254	0.979	0.692	0	Trophoblast	EZR
0	1.26206	0.542	0.185	0	Trophoblast	FRMD4A
0	1.25997	0.6	0.237	0	Trophoblast	SMARCA2
0	1.25205	0.654	0.319	0	Trophoblast	ASPSCR1
0	1.24697	0.634	0.309	0	Trophoblast	PHYH
0	1.24416	0.728	0.354	0	Trophoblast	ACBD6
0	1.24067	0.62	0.248	0	Trophoblast	FBN1
0	1.24031	0.982	0.837	0	Trophoblast	PEBP1
0	1.2339	0.736	0.304	0	Trophoblast	ADAMTSL4
0	1.22952	0.742	0.346	0	Trophoblast	PAICS
0	1.22817	0.659	0.256	0	Trophoblast	EPB41L3
0	1.22592	0.835	0.447	0	Trophoblast	PSMD11
0	1.22371	0.779	0.304	0	Trophoblast	PTGES
0	1.22289	0.977	0.8	0	Trophoblast	MORF4L2
0	1.22091	0.918	0.571	0	Trophoblast	RAD23B
0	1.21563	0.965	0.779	0	Trophoblast	LRPAP1
0	1.20029	0.704	0.277	0	Trophoblast	USP10
0	1.19613	0.803	0.406	0	Trophoblast	FKBP4
0	1.19594	0.552	0.183	0	Trophoblast	MRPL49
0	1.19467	0.592	0.26	0	Trophoblast	EIF1AY
0	1.19018	0.536	0.191	0	Trophoblast	NCOA3
0	1.18585	0.686	0.272	0	Trophoblast	DYNLL2
0	1.18202	0.587	0.187	0	Trophoblast	NR2F6
0	1.17823	0.997	0.947	0	Trophoblast	PRDX5
0	1.1756	0.771	0.352	0	Trophoblast	HEXIM1
0	1.1723	0.915	0.588	0	Trophoblast	ETFA
0	1.16818	0.635	0.259	0	Trophoblast	MRPL46
0	1.16806	0.918	0.622	0	Trophoblast	PSMC1
0	1.16766	0.627	0.229	0	Trophoblast	RAD1
0	1.16571	0.583	0.2	0	Trophoblast	DCAF6
0	1.16273	0.815	0.423	0	Trophoblast	POP7
0	1.16199	0.78	0.44	0	Trophoblast	HMG20B
0	1.15704	0.926	0.645	0	Trophoblast	PSMD7
0	1.15338	0.893	0.569	0	Trophoblast	ARID3A
0	1.15322	0.545	0.189	0	Trophoblast	FAM49A
0	1.14818	0.603	0.214	0	Trophoblast	FAM129B
0	1.14742	0.732	0.507	0	Trophoblast	MPP1
0	1.14702	0.589	0.205	0	Trophoblast	UBALD1
0	1.14611	0.816	0.54	0	Trophoblast	STRA13
0	1.1436	0.827	0.434	0	Trophoblast	DDA1
0	1.14204	0.836	0.496	0	Trophoblast	IL10RB
0	1.13601	0.532	0.175	0	Trophoblast	ATF7IP2
0	1.1351	0.641	0.27	0	Trophoblast	PGM1
0	1.13329	0.667	0.214	0	Trophoblast	CMTM8
0	1.1243	0.81	0.422	0	Trophoblast	PEF1
0	1.12382	0.682	0.238	0	Trophoblast	CDK2
0	1.12326	0.689	0.266	0	Trophoblast	PCOLCE2
0	1.12158	0.63	0.236	0	Trophoblast	PSPC1
0	1.12096	0.749	0.341	0	Trophoblast	GID8
0	1.11862	0.877	0.566	0	Trophoblast	IDH1
0	1.10845	0.584	0.205	0	Trophoblast	CNOT11
0	1.10816	0.99	0.897	0	Trophoblast	PRDX6
0	1.10306	0.569	0.234	0	Trophoblast	NCBP3
0	1.09789	0.847	0.362	0	Trophoblast	CHPF
0	1.09766	0.865	0.504	0	Trophoblast	TSG101
0	1.09398	0.77	0.482	0	Trophoblast	CKS1B
0	1.09357	0.577	0.231	0	Trophoblast	RAD51C
0	1.09349	0.768	0.28	0	Trophoblast	DSCR8
0	1.09223	0.675	0.283	0	Trophoblast	FLOT2
0	1.08997	0.501	0.163	0	Trophoblast	ST3GAL6
0	1.08718	1	0.999	0	Trophoblast	RPLP0
0	1.08664	0.727	0.339	0	Trophoblast	UBE2H
0	1.08536	0.748	0.336	0	Trophoblast	CCNC
0	1.08413	0.825	0.448	0	Trophoblast	GAA
0	1.08047	0.813	0.405	0	Trophoblast	ARL6IP6
0	1.08034	0.851	0.499	0	Trophoblast	ZDHHC12
0	1.07978	0.694	0.372	0	Trophoblast	CSRP1
0	1.0788	0.995	0.92	0	Trophoblast	PSMB1
0	1.07387	0.581	0.228	0	Trophoblast	UBE2Q2
0	1.07352	0.788	0.377	0	Trophoblast	MPZL1
0	1.07088	0.998	0.995	0	Trophoblast	RPSA
0	1.06809	0.941	0.705	0	Trophoblast	PSMA3
0	1.0673	0.742	0.363	0	Trophoblast	CCDC47
0	1.06394	0.881	0.617	0	Trophoblast	C1QBP
0	1.06379	0.712	0.334	0	Trophoblast	E2F4
0	1.06191	0.592	0.183	0	Trophoblast	OBSL1
0	1.06152	0.673	0.326	0	Trophoblast	CLIC4
0	1.06098	0.911	0.741	0	Trophoblast	ECHS1
0	1.06049	0.82	0.441	0	Trophoblast	NSFL1C
0	1.0588	0.696	0.304	0	Trophoblast	SMUG1
0	1.05852	0.75	0.349	0	Trophoblast	UBAC2
0	1.04977	0.837	0.53	0	Trophoblast	ORMDL1
0	1.04807	0.644	0.294	0	Trophoblast	DNAJC9
0	1.04715	0.757	0.361	0	Trophoblast	YIPF6
0	1.04332	0.958	0.794	0	Trophoblast	MRFAP1
0	1.04247	0.538	0.197	0	Trophoblast	MTAP
0	1.03627	0.565	0.217	0	Trophoblast	ASF1A
0	1.03308	0.896	0.639	0	Trophoblast	ADH5
0	1.03103	0.901	0.61	0	Trophoblast	SHISA5
0	1.02989	0.801	0.431	0	Trophoblast	AKAP9
0	1.02282	0.999	0.996	0	Trophoblast	GAPDH
0	1.02241	0.753	0.297	0	Trophoblast	NDFIP2
0	1.01984	0.7	0.336	0	Trophoblast	SWAP70
0	1.0183	0.977	0.807	0	Trophoblast	ERGIC3
0	1.01788	0.594	0.24	0	Trophoblast	SCO1
0	1.01313	0.853	0.48	0	Trophoblast	TAF1D
0	1.00703	0.56	0.216	0	Trophoblast	UBA5
0	1.00608	0.967	0.811	0	Trophoblast	SLC25A5
0	1.00453	0.665	0.28	0	Trophoblast	SMARCC1
0	1.0039	0.862	0.527	0	Trophoblast	ANXA7
0	1.00261	0.658	0.297	0	Trophoblast	NAE1
0	1.00142	0.794	0.461	0	Trophoblast	HACD3
0	1.00087	0.65	0.304	0	Trophoblast	ZSWIM7
0	0.999117	0.698	0.33	0	Trophoblast	TMEM189
0	0.998901	0.763	0.383	0	Trophoblast	WHSC1L1
0	0.998193	0.732	0.367	0	Trophoblast	TRIAP1
0	0.99622	0.624	0.264	0	Trophoblast	TLK1
0	0.993562	0.969	0.849	0	Trophoblast	HSPE1
0	0.993183	0.818	0.47	0	Trophoblast	MRPL15
0	0.992291	0.687	0.323	0	Trophoblast	PMPCA
0	0.992159	0.645	0.276	0	Trophoblast	ARFIP2
0	0.991043	0.611	0.241	0	Trophoblast	CUL1
0	0.98985	0.642	0.286	0	Trophoblast	FN3KRP
0	0.989361	0.954	0.753	0	Trophoblast	XRCC6
0	0.987327	0.658	0.308	0	Trophoblast	C19orf48
0	0.986653	0.972	0.808	0	Trophoblast	RPN2
0	0.985512	0.945	0.689	0	Trophoblast	MESDC2
0	0.985341	0.865	0.624	0	Trophoblast	FKBP3
0	0.984583	0.966	0.866	0	Trophoblast	SOD1
0	0.982574	0.543	0.198	0	Trophoblast	FBXO22
0	0.981925	0.981	0.778	0	Trophoblast	BCAP31
0	0.975747	0.753	0.378	0	Trophoblast	BRIX1
0	0.975676	0.859	0.549	0	Trophoblast	COMMD7
0	0.971185	0.664	0.304	0	Trophoblast	TFAM
0	0.968833	0.833	0.59	0	Trophoblast	MT2A
0	0.968587	0.963	0.769	0	Trophoblast	RBM8A
0	0.963669	0.753	0.397	0	Trophoblast	ETF1
0	0.962023	0.695	0.343	0	Trophoblast	CCDC109B
0	0.959272	0.712	0.36	0	Trophoblast	ILVBL
0	0.958895	0.95	0.765	0	Trophoblast	PSMB2
0	0.958262	0.811	0.491	0	Trophoblast	MRPS26
0	0.954359	0.973	0.84	0	Trophoblast	PSMB6
0	0.949554	0.921	0.647	0	Trophoblast	QPRT
0	0.948259	0.661	0.313	0	Trophoblast	HTATSF1
0	0.947819	0.952	0.796	0	Trophoblast	EIF3G
0	0.942969	0.793	0.463	0	Trophoblast	PSMD2
0	0.941314	0.674	0.286	0	Trophoblast	IGF2BP3
0	0.939917	0.637	0.202	0	Trophoblast	LIN28B
0	0.93941	0.645	0.277	0	Trophoblast	CCDC28A
0	0.936774	0.649	0.303	0	Trophoblast	RNF126
0	0.933768	0.828	0.528	0	Trophoblast	PSMD6
0	0.930701	0.801	0.459	0	Trophoblast	MOB4
0	0.930265	0.896	0.617	0	Trophoblast	MRPS15
0	0.92854	0.94	0.711	0	Trophoblast	PSMD4
0	0.927103	0.995	0.945	0	Trophoblast	ANXA5
0	0.924557	0.753	0.402	0	Trophoblast	LYPLA2
0	0.923317	0.674	0.318	0	Trophoblast	MRPL48
0	0.92287	0.93	0.668	0	Trophoblast	DNAJB6
0	0.913355	0.571	0.205	0	Trophoblast	ERRFI1
0	0.913352	0.851	0.569	0	Trophoblast	PMVK
0	0.910341	0.89	0.58	0	Trophoblast	PPA1
0	0.909256	0.744	0.378	0	Trophoblast	ABCF1
0	0.909244	0.901	0.659	0	Trophoblast	TKT
0	0.908662	0.994	0.982	0	Trophoblast	GSTP1
0	0.904339	0.726	0.344	0	Trophoblast	RBM47
0	0.894894	0.854	0.539	0	Trophoblast	THOC7
0	0.894708	0.647	0.295	0	Trophoblast	IRF3
0	0.889025	0.875	0.6	0	Trophoblast	ADRM1
0	0.883092	0.979	0.879	0	Trophoblast	SNRPG
0	0.881423	0.675	0.289	0	Trophoblast	CDC42EP1
0	0.880244	0.818	0.438	0	Trophoblast	PEG3
0	0.878849	0.858	0.595	0	Trophoblast	CACYBP
0	0.876745	0.941	0.716	0	Trophoblast	UQCRC1
0	0.873817	0.806	0.495	0	Trophoblast	PSMD14
0	0.872291	0.902	0.647	0	Trophoblast	VCP
0	0.872006	0.725	0.381	0	Trophoblast	EMG1
0	0.871026	0.831	0.521	0	Trophoblast	PSMD3
0	0.871014	0.93	0.681	0	Trophoblast	ADI1
0	0.870165	0.829	0.506	0	Trophoblast	AK2
0	0.866438	0.917	0.648	0	Trophoblast	ENSA
0	0.86448	0.805	0.488	0	Trophoblast	ARPC5L
0	0.86422	0.896	0.635	0	Trophoblast	HNRNPR
0	0.863236	0.917	0.703	0	Trophoblast	SRSF9
0	0.862594	0.881	0.606	0	Trophoblast	STOML2
0	0.859458	0.976	0.816	0	Trophoblast	SRSF5
0	0.856773	0.859	0.585	0	Trophoblast	ARPC1A
0	0.854724	0.877	0.595	0	Trophoblast	DPY30
0	0.854421	0.844	0.521	0	Trophoblast	PPCS
0	0.854083	0.855	0.517	0	Trophoblast	LSM14A
0	0.851506	0.747	0.416	0	Trophoblast	UCHL3
0	0.851382	0.775	0.493	0	Trophoblast	C9orf142
0	0.850994	0.72	0.363	0	Trophoblast	NMRAL1
0	0.850496	0.722	0.357	0	Trophoblast	ABT1
0	0.849128	0.958	0.739	0	Trophoblast	DDOST
0	0.847432	0.795	0.485	0	Trophoblast	CKS2
0	0.839796	0.902	0.628	0	Trophoblast	IMPDH2
0	0.835871	0.977	0.818	0	Trophoblast	ERP29
0	0.833505	0.879	0.573	0	Trophoblast	SYPL1
0	0.829712	0.997	0.956	0	Trophoblast	BSG
0	0.825995	0.845	0.555	0	Trophoblast	TMED3
0	0.825474	0.905	0.677	0	Trophoblast	HNRNPD
0	0.823903	0.792	0.445	0	Trophoblast	RNF167
0	0.820048	0.894	0.621	0	Trophoblast	EIF5
0	0.818308	0.884	0.648	0	Trophoblast	EIF4H
0	0.816966	0.942	0.783	0	Trophoblast	ISCU
0	0.815727	1	0.992	0	Trophoblast	S100A11
0	0.814929	0.885	0.603	0	Trophoblast	ANP32A
0	0.813147	0.871	0.604	0	Trophoblast	PDAP1
0	0.810104	0.86	0.554	0	Trophoblast	SARS
0	0.809644	0.999	0.992	0	Trophoblast	HNRNPA1
0	0.809264	0.926	0.712	0	Trophoblast	CNPY2
0	0.80532	0.857	0.586	0	Trophoblast	NDUFA10
0	0.804595	0.831	0.556	0	Trophoblast	TCP1
0	0.799428	1	1	0	Trophoblast	RPS16
0	0.79848	1	0.999	0	Trophoblast	RPL10A
0	0.784237	0.968	0.838	0	Trophoblast	PSMA1
0	0.782583	0.964	0.886	0	Trophoblast	EIF3F
0	0.779535	0.997	0.965	0	Trophoblast	ALDOA
0	0.775423	0.915	0.69	0	Trophoblast	PDCD6
0	0.775031	0.97	0.862	0	Trophoblast	PDIA6
0	0.774202	0.85	0.548	0	Trophoblast	BABAM1
0	0.773731	0.956	0.776	0	Trophoblast	EIF2S2
0	0.772061	0.86	0.566	0	Trophoblast	SURF4
0	0.771713	0.999	0.995	0	Trophoblast	RPL4
0	0.766225	0.972	0.882	0	Trophoblast	HSPA8
0	0.762895	0.989	0.924	0	Trophoblast	ENO1
0	0.75932	0.996	0.981	0	Trophoblast	RPS10
0	0.759207	0.893	0.655	0	Trophoblast	PSMC5
0	0.756378	0.949	0.785	0	Trophoblast	LSM3
0	0.747717	0.948	0.79	0	Trophoblast	SNRPB
0	0.747502	0.949	0.83	0	Trophoblast	PGAM1
0	0.747386	1	1	0	Trophoblast	RPS12
0	0.74534	0.962	0.82	0	Trophoblast	PSMB7
0	0.739118	0.998	0.967	0	Trophoblast	ANXA2
0	0.737478	0.961	0.781	0	Trophoblast	RAB11A
0	0.7327	0.994	0.92	0	Trophoblast	PRDX1
0	0.73112	0.93	0.614	0	Trophoblast	LMO4
0	0.718384	0.986	0.867	0	Trophoblast	DSTN
0	0.717993	0.996	0.92	0	Trophoblast	P4HB
0	0.715365	0.954	0.692	0	Trophoblast	BTG1
0	0.702935	0.999	0.999	0	Trophoblast	RPS17
0	0.70217	0.926	0.738	0	Trophoblast	MDH2
0	0.701524	0.999	0.996	0	Trophoblast	RPL5
0	0.69974	0.875	0.64	0	Trophoblast	ACP1
0	0.699252	0.968	0.858	0	Trophoblast	EIF3H
0	0.696431	0.966	0.871	0	Trophoblast	PTGES3
0	0.696331	1	1	0	Trophoblast	RPS3
0	0.693884	0.959	0.81	0	Trophoblast	AURKAIP1
0	0.693134	0.964	0.781	0	Trophoblast	TALDO1
0	0.692751	0.709	0.324	0	Trophoblast	TNFRSF12A
0	0.692673	0.999	0.986	0	Trophoblast	RPS21
0	0.690054	0.965	0.856	0	Trophoblast	HNRNPA3
0	0.68556	0.948	0.821	0	Trophoblast	SNRPD1
0	0.684762	0.969	0.841	0	Trophoblast	GLTSCR2
0	0.682604	0.999	0.999	0	Trophoblast	RPL6
0	0.682291	0.965	0.838	0	Trophoblast	PKM
0	0.675862	0.92	0.749	0	Trophoblast	HNRNPF
0	0.675285	1	0.998	0	Trophoblast	GNB2L1
0	0.654651	0.994	0.959	0	Trophoblast	HNRNPA2B1
0	0.653373	1	1	0	Trophoblast	RPL18
0	0.652292	0.999	0.999	0	Trophoblast	RPS5
0	0.651228	0.995	0.958	0	Trophoblast	HSP90AA1
0	0.648792	0.976	0.854	0	Trophoblast	MIF
0	0.645126	0.962	0.842	0	Trophoblast	NDUFB9
0	0.643917	0.973	0.915	0	Trophoblast	ATP5A1
0	0.6371	0.988	0.926	0	Trophoblast	HNRNPC
0	0.634897	0.992	0.931	0	Trophoblast	SHFM1
0	0.631451	0.992	0.899	0	Trophoblast	CLTA
0	0.630846	0.998	0.974	0	Trophoblast	TPI1
0	0.629432	0.969	0.895	0	Trophoblast	TXN
0	0.618306	1	1	0	Trophoblast	RPS2
0	0.61821	1	1	0	Trophoblast	RPS19
0	0.609453	0.999	0.999	0	Trophoblast	RPL37
0	0.606536	0.986	0.936	0	Trophoblast	ATP5B
0	0.603402	0.978	0.838	0	Trophoblast	RBM39
0	0.602168	0.956	0.793	0	Trophoblast	PPP4C
0	0.600963	0.973	0.919	0	Trophoblast	HINT1
0	0.592282	1	1	0	Trophoblast	RPS6
0	0.58718	0.954	0.814	0	Trophoblast	PSMB5
0	0.586538	0.999	0.997	0	Trophoblast	RPS20
0	0.581308	0.999	0.999	0	Trophoblast	RPL7A
0	0.576497	0.998	0.979	0	Trophoblast	MYL12B
0	0.571528	1	1	0	Trophoblast	RPL8
0	0.56362	1	1	0	Trophoblast	RPS13
0	0.562955	0.997	0.987	0	Trophoblast	NPM1
0	0.556751	1	1	0	Trophoblast	RPL18A
0	0.554555	0.961	0.823	0	Trophoblast	HNRNPA0
0	0.551188	0.995	0.949	0	Trophoblast	ARPC2
0	0.547467	1	1	0	Trophoblast	RPS27A
0	0.546499	0.995	0.965	0	Trophoblast	SKP1
0	0.543424	1	1	0	Trophoblast	RPS7
0	0.520077	1	1	0	Trophoblast	RPL23A
0	0.51903	0.999	0.995	0	Trophoblast	RPL22
0	0.509618	0.964	0.651	0	Trophoblast	FBLN1
0	0.507099	1	1	0	Trophoblast	RPS25
7.28448e-308	0.743021	0.856	0.572	1.72883e-303	Trophoblast	QARS
4.9626e-307	0.867327	0.797	0.454	1.17777e-302	Trophoblast	SPPL2A
1.03418e-306	1.21386	0.527	0.192	2.45442e-302	Trophoblast	S1PR2
2.71988e-306	0.588069	0.938	0.792	6.45509e-302	Trophoblast	VDAC1
5.58441e-306	0.523122	0.977	0.896	1.32535e-301	Trophoblast	HNRNPDL
8.36064e-306	0.945302	0.776	0.482	1.98423e-301	Trophoblast	MRPL4
1.10573e-304	0.870368	0.993	0.906	2.62422e-300	Trophoblast	CTSL
4.73856e-304	0.948088	0.767	0.43	1.1246e-299	Trophoblast	TPST2
5.15221e-304	1.17751	0.53	0.199	1.22277e-299	Trophoblast	METTL7A
1.5792e-303	0.840301	0.864	0.582	3.74792e-299	Trophoblast	RBM42
3.29468e-303	0.578863	0.944	0.785	7.81926e-299	Trophoblast	UBE2I
8.83612e-303	0.655985	0.903	0.669	2.09708e-298	Trophoblast	UBE2N
9.37936e-303	0.8599	0.61	0.256	2.226e-298	Trophoblast	ISOC1
3.60824e-302	0.796521	0.741	0.381	8.56343e-298	Trophoblast	RBPMS
1.07561e-300	0.64563	0.929	0.756	2.55273e-296	Trophoblast	TUFM
7.66615e-300	0.566164	0.945	0.855	1.81941e-295	Trophoblast	SNRPE
8.17292e-299	0.917792	0.552	0.201	1.93968e-294	Trophoblast	SEMA4C
4.40142e-297	0.902133	0.718	0.373	1.04459e-292	Trophoblast	PGRMC2
1.01613e-296	0.938986	0.567	0.224	2.41158e-292	Trophoblast	TAF6
2.231e-296	0.876534	0.674	0.352	5.29484e-292	Trophoblast	GLRX5
5.7055e-296	0.996464	0.723	0.391	1.35409e-291	Trophoblast	MAP3K13
1.8509e-294	0.898543	0.655	0.306	4.39274e-290	Trophoblast	COASY
3.13021e-294	0.753609	0.87	0.608	7.42893e-290	Trophoblast	PSMB4
3.9403e-294	1.13345	0.582	0.275	9.35151e-290	Trophoblast	CPPED1
6.42218e-294	0.685944	0.879	0.666	1.52418e-289	Trophoblast	NUTF2
1.98129e-293	0.798115	0.759	0.432	4.70219e-289	Trophoblast	DRG1
2.6663e-293	0.76024	0.721	0.37	6.32792e-289	Trophoblast	MANBAL
3.18526e-292	0.674917	0.888	0.646	7.55959e-288	Trophoblast	SSU72
3.44234e-292	0.936191	0.576	0.235	8.1697e-288	Trophoblast	CCBL2
6.35956e-292	0.591123	0.927	0.754	1.50932e-287	Trophoblast	EIF3I
5.82961e-291	0.947795	0.655	0.314	1.38354e-286	Trophoblast	EDEM2
1.49695e-290	0.887181	0.652	0.303	3.55272e-286	Trophoblast	OARD1
3.29878e-289	0.795461	0.734	0.396	7.829e-285	Trophoblast	THOC6
3.36594e-289	0.766371	0.781	0.464	7.98839e-285	Trophoblast	RAB6A
1.36853e-288	0.577293	0.929	0.793	3.24792e-284	Trophoblast	ANP32B
1.56247e-288	1.01973	0.545	0.217	3.70821e-284	Trophoblast	UMPS
4.14043e-288	0.828426	0.84	0.484	9.82649e-284	Trophoblast	ARID5B
4.4078e-288	0.619132	0.931	0.796	1.0461e-283	Trophoblast	SRSF2
1.32206e-287	0.555667	0.964	0.827	3.13765e-283	Trophoblast	LMAN2
1.51563e-286	0.897983	0.634	0.294	3.59704e-282	Trophoblast	ARRDC1
1.60688e-286	0.712097	0.829	0.552	3.8136e-282	Trophoblast	EI24
2.23314e-286	0.649209	0.93	0.694	5.2999e-282	Trophoblast	SMDT1
3.70014e-286	0.877212	0.534	0.2	8.78153e-282	Trophoblast	PCTP
4.1114e-286	0.807605	0.76	0.433	9.75759e-282	Trophoblast	SNRPA1
4.19297e-286	0.882773	0.708	0.373	9.95118e-282	Trophoblast	BLCAP
7.24201e-286	0.810652	0.728	0.408	1.71875e-281	Trophoblast	POLR2H
1.19806e-285	1.01041	0.87	0.573	2.84336e-281	Trophoblast	CTNNB1
6.44135e-285	0.806889	0.754	0.408	1.52872e-280	Trophoblast	NCSTN
1.17347e-284	1.0016	0.549	0.222	2.785e-280	Trophoblast	CMIP
2.23055e-284	0.844436	0.665	0.322	5.29377e-280	Trophoblast	MRPL44
2.84402e-284	0.718676	0.788	0.496	6.74971e-280	Trophoblast	SMARCB1
7.63756e-284	0.55162	0.964	0.882	1.81262e-279	Trophoblast	SRSF3
1.87049e-283	1.18549	0.535	0.224	4.43923e-279	Trophoblast	WDR34
2.61648e-283	0.962514	0.656	0.327	6.2097e-279	Trophoblast	PHF20
3.42624e-283	0.668084	0.87	0.643	8.1315e-279	Trophoblast	ILF2
4.28925e-283	0.819177	0.869	0.6	1.01797e-278	Trophoblast	UBE2A
6.34401e-282	0.865703	0.664	0.328	1.50562e-277	Trophoblast	SRP68
6.6006e-282	0.61993	0.835	0.545	1.56652e-277	Trophoblast	RCN2
9.11453e-282	0.826678	0.626	0.284	2.16315e-277	Trophoblast	SF3A2
1.83419e-281	0.887084	0.574	0.245	4.35309e-277	Trophoblast	TNIP2
7.53157e-281	0.885657	0.611	0.266	1.78747e-276	Trophoblast	GNG12
2.04395e-280	0.850196	0.665	0.337	4.8509e-276	Trophoblast	PRPF19
6.14813e-279	0.830524	0.566	0.226	1.45914e-274	Trophoblast	RCE1
1.77271e-278	0.807063	0.715	0.364	4.20717e-274	Trophoblast	CTNND1
4.38369e-278	0.631575	0.865	0.617	1.04038e-273	Trophoblast	RNPS1
1.0768e-277	0.731026	0.824	0.509	2.55556e-273	Trophoblast	TGIF1
2.60252e-277	1.08779	0.679	0.39	6.17655e-273	Trophoblast	CCND3
8.6284e-277	0.904252	0.608	0.271	2.04778e-272	Trophoblast	KIF22
1.6385e-276	0.752347	0.801	0.491	3.88866e-272	Trophoblast	ZMAT2
2.02714e-276	0.727315	0.774	0.439	4.81101e-272	Trophoblast	SCOC
5.66695e-276	0.946881	0.649	0.331	1.34494e-271	Trophoblast	FH
6.75746e-276	0.639633	0.896	0.691	1.60375e-271	Trophoblast	CCT4
8.70155e-276	0.94618	0.559	0.239	2.06514e-271	Trophoblast	FADD
1.7906e-274	0.53465	0.992	0.964	4.24964e-270	Trophoblast	HSP90AB1
1.79323e-274	0.904507	0.566	0.237	4.25588e-270	Trophoblast	INF2
3.69755e-274	0.843758	0.835	0.54	8.7754e-270	Trophoblast	YPEL5
4.32118e-274	0.554394	0.949	0.81	1.02554e-269	Trophoblast	LSM7
1.5636e-273	1.0873	0.636	0.361	3.71088e-269	Trophoblast	FAM195A
4.13392e-273	0.765947	0.813	0.507	9.81103e-269	Trophoblast	YTHDF2
1.7207e-272	0.835584	0.591	0.257	4.08373e-268	Trophoblast	C1orf131
8.85586e-272	0.952466	0.654	0.332	2.10176e-267	Trophoblast	NUDT22
1.58462e-271	1.02244	0.911	0.713	3.76078e-267	Trophoblast	HEXB
1.60627e-271	0.800931	0.758	0.447	3.81215e-267	Trophoblast	STIP1
2.2933e-270	0.787649	0.667	0.327	5.44268e-266	Trophoblast	PSIP1
5.61935e-270	0.831416	0.671	0.332	1.33364e-265	Trophoblast	MFAP1
2.5733e-269	0.630135	0.887	0.669	6.1072e-265	Trophoblast	NHP2
2.91053e-268	0.957317	0.737	0.391	6.90755e-264	Trophoblast	DNAJB9
3.74119e-268	0.863926	0.554	0.227	8.87897e-264	Trophoblast	ACTR6
5.69256e-268	0.828792	0.808	0.52	1.35102e-263	Trophoblast	ETHE1
1.52524e-267	0.998086	0.565	0.248	3.61985e-263	Trophoblast	SLC12A9
4.29844e-267	0.8495	0.647	0.32	1.02015e-262	Trophoblast	GSTZ1
2.43609e-266	0.821621	0.596	0.26	5.78158e-262	Trophoblast	SECISBP2
2.59975e-266	0.89839	0.593	0.272	6.16999e-262	Trophoblast	HRAS
4.08544e-266	0.842094	0.793	0.49	9.69596e-262	Trophoblast	TMED4
5.99174e-266	0.928991	0.575	0.248	1.42202e-261	Trophoblast	PNPLA2
3.96135e-265	1.01026	0.567	0.26	9.40147e-261	Trophoblast	GMNN
1.18661e-264	0.76035	0.697	0.359	2.81618e-260	Trophoblast	TSR2
1.3696e-264	0.659774	0.848	0.569	3.25046e-260	Trophoblast	NRBP1
3.1511e-264	0.636095	0.886	0.654	7.4785e-260	Trophoblast	MAGOH
3.50213e-264	0.754378	0.809	0.522	8.3116e-260	Trophoblast	COA4
7.14628e-263	0.683114	0.868	0.624	1.69603e-258	Trophoblast	SUCLG1
1.24595e-262	0.821371	0.899	0.641	2.95702e-258	Trophoblast	ARL6IP1
2.7702e-261	0.707068	0.809	0.498	6.57452e-257	Trophoblast	FNTA
2.95556e-261	0.966904	0.762	0.468	7.01444e-257	Trophoblast	ATF3
3.40418e-261	0.724981	0.831	0.593	8.07914e-257	Trophoblast	CCT6A
4.24518e-261	0.805922	0.71	0.401	1.00751e-256	Trophoblast	PPA2
4.54104e-261	1.0304	0.851	0.669	1.07773e-256	Trophoblast	TUBA1C
4.79154e-260	0.758544	0.733	0.417	1.13718e-255	Trophoblast	TMEM109
5.18524e-260	0.807742	0.609	0.279	1.23061e-255	Trophoblast	TMEM170A
5.76209e-260	0.592184	0.91	0.72	1.36752e-255	Trophoblast	PSMC3
2.33337e-259	0.785599	0.591	0.258	5.53779e-255	Trophoblast	TTC19
3.54712e-259	0.53809	0.951	0.844	8.41837e-255	Trophoblast	NDUFA6
4.3116e-259	0.825253	0.647	0.325	1.02327e-254	Trophoblast	DFFA
1.2347e-258	0.833201	0.59	0.263	2.93032e-254	Trophoblast	BRD7
1.59968e-258	0.743687	0.672	0.321	3.79652e-254	Trophoblast	CRIM1
1.91673e-258	1.05168	0.558	0.262	4.54898e-254	Trophoblast	GLTP
2.60445e-258	0.867177	0.621	0.297	6.18113e-254	Trophoblast	AATF
9.03289e-258	0.512334	0.966	0.876	2.14378e-253	Trophoblast	PSMA4
4.07778e-257	0.792578	0.688	0.38	9.6778e-253	Trophoblast	WDR18
5.26452e-257	0.698351	0.722	0.399	1.24943e-252	Trophoblast	NAP1L4
5.68266e-257	0.828981	0.575	0.253	1.34866e-252	Trophoblast	TBRG4
5.80087e-256	0.824386	0.642	0.321	1.37672e-251	Trophoblast	CIAPIN1
2.53493e-255	0.924819	0.549	0.233	6.01614e-251	Trophoblast	PBX1
4.66089e-255	0.816932	0.603	0.284	1.10617e-250	Trophoblast	BCL2L12
6.2091e-255	0.807784	0.699	0.374	1.47361e-250	Trophoblast	EPB41L4A-AS1
1.20303e-254	0.833025	0.584	0.258	2.85514e-250	Trophoblast	TBC1D10A
6.05972e-254	0.804795	0.646	0.335	1.43815e-249	Trophoblast	MAPK3
1.54212e-253	0.821094	0.546	0.226	3.65992e-249	Trophoblast	GPR137
2.74867e-253	0.863609	0.561	0.245	6.52342e-249	Trophoblast	DMAP1
4.29315e-253	0.694304	0.766	0.452	1.01889e-248	Trophoblast	CDIPT
2.47243e-252	0.856083	0.833	0.571	5.86782e-248	Trophoblast	HADHB
3.58173e-252	0.609128	0.92	0.757	8.50053e-248	Trophoblast	ARL6IP5
4.71334e-252	0.719125	0.528	0.2	1.11862e-247	Trophoblast	TSKU
1.03857e-251	0.708996	0.903	0.658	2.46485e-247	Trophoblast	ATP6V1E1
1.21265e-251	0.643639	0.62	0.268	2.87799e-247	Trophoblast	CTTN
1.5201e-251	0.52315	0.93	0.76	3.60765e-247	Trophoblast	UFC1
1.68574e-251	0.751993	0.537	0.209	4.00078e-247	Trophoblast	MTA3
2.02647e-251	0.977045	0.57	0.263	4.80941e-247	Trophoblast	YIPF1
3.38356e-251	0.746877	0.735	0.419	8.03021e-247	Trophoblast	PDHA1
1.15525e-250	0.814183	0.629	0.305	2.74175e-246	Trophoblast	IARS2
1.52283e-250	0.806404	0.861	0.598	3.61413e-246	Trophoblast	PTTG1IP
1.98394e-250	0.715097	0.694	0.363	4.70848e-246	Trophoblast	ZNF90
2.69429e-250	0.78529	0.639	0.324	6.39437e-246	Trophoblast	TFDP1
2.69934e-250	0.78867	0.778	0.499	6.40634e-246	Trophoblast	AP1S1
2.5301e-249	0.670083	0.853	0.605	6.00468e-245	Trophoblast	NDUFV1
7.67721e-249	0.817148	0.724	0.424	1.82203e-244	Trophoblast	PSMD1
7.70954e-249	0.700301	0.813	0.522	1.82971e-244	Trophoblast	TIMMDC1
4.83789e-248	0.882437	0.651	0.352	1.14818e-243	Trophoblast	TRAP1
9.55813e-248	0.806459	0.64	0.32	2.26843e-243	Trophoblast	RPA2
1.98571e-247	0.710332	0.861	0.639	4.71269e-243	Trophoblast	DEK
2.38684e-247	0.743491	0.828	0.563	5.66468e-243	Trophoblast	HSPA9
3.26422e-247	1.32901	0.519	0.241	7.74698e-243	Trophoblast	SLC22A18
3.85283e-247	0.819406	0.629	0.31	9.14393e-243	Trophoblast	AKIRIN1
3.47452e-246	0.810995	0.588	0.262	8.24608e-242	Trophoblast	SBNO1
3.68664e-246	0.816146	0.552	0.238	8.7495e-242	Trophoblast	C1orf174
2.33223e-245	0.778201	0.615	0.295	5.53509e-241	Trophoblast	C21orf59
4.29038e-245	0.816687	0.583	0.267	1.01823e-240	Trophoblast	TSFM
1.00587e-244	0.737857	0.76	0.468	2.38723e-240	Trophoblast	CYB5B
1.56696e-244	0.549344	0.973	0.916	3.71887e-240	Trophoblast	RAN
1.72174e-244	0.542642	0.888	0.636	4.0862e-240	Trophoblast	TFG
3.18399e-244	0.573417	0.92	0.734	7.55657e-240	Trophoblast	MLF2
5.49837e-244	0.698611	0.776	0.47	1.30493e-239	Trophoblast	MAPK1IP1L
5.91438e-243	0.814789	0.619	0.3	1.40366e-238	Trophoblast	PTDSS1
6.88829e-243	0.811115	0.512	0.209	1.6348e-238	Trophoblast	SRPK1
2.25964e-242	0.771011	0.72	0.407	5.36282e-238	Trophoblast	TMX2
7.45218e-242	0.887965	0.511	0.207	1.76863e-237	Trophoblast	TNKS2
1.10212e-241	0.780108	0.714	0.375	2.61566e-237	Trophoblast	SMPDL3A
1.60013e-241	0.95467	0.581	0.273	3.7976e-237	Trophoblast	INTS6
2.13148e-241	0.557251	0.91	0.725	5.05864e-237	Trophoblast	CCT8
2.30267e-241	0.650869	0.814	0.489	5.46492e-237	Trophoblast	SDF2
3.24579e-241	0.734637	0.75	0.455	7.70322e-237	Trophoblast	ZNF593
1.83244e-239	0.909334	0.506	0.212	4.34893e-235	Trophoblast	AARS
1.24464e-238	0.753051	0.647	0.325	2.95389e-234	Trophoblast	SLC35C2
2.99011e-238	0.841647	0.554	0.246	7.09643e-234	Trophoblast	RPS6KA4
5.99297e-238	0.571759	0.889	0.646	1.42231e-233	Trophoblast	YIPF3
8.85174e-238	0.699644	0.72	0.404	2.10078e-233	Trophoblast	SSRP1
6.89529e-237	0.827081	0.596	0.282	1.63646e-232	Trophoblast	EHD1
7.44348e-237	0.806986	0.619	0.303	1.76656e-232	Trophoblast	REEP3
2.9264e-235	0.981701	0.558	0.254	6.94523e-231	Trophoblast	NFYB
3.21994e-234	1.58124	0.567	0.321	7.64188e-230	Trophoblast	PPP1R14B
9.39781e-234	0.748331	0.675	0.365	2.23038e-229	Trophoblast	MRPS10
1.29201e-233	0.553799	0.951	0.787	3.06632e-229	Trophoblast	REEP5
1.57122e-233	0.714089	0.636	0.31	3.72897e-229	Trophoblast	GNL1
2.97166e-233	0.808062	0.507	0.208	7.05264e-229	Trophoblast	SMARCD2
3.12123e-233	0.693813	0.721	0.422	7.40762e-229	Trophoblast	GRSF1
3.92487e-233	0.974605	0.523	0.234	9.31489e-229	Trophoblast	TP53TG1
9.67463e-233	0.85969	0.554	0.246	2.29608e-228	Trophoblast	TRIM33
1.58193e-232	0.607879	0.883	0.655	3.75439e-228	Trophoblast	GTF2A2
4.26401e-232	0.722636	0.741	0.428	1.01198e-227	Trophoblast	SDHA
8.31578e-232	0.7019	0.621	0.296	1.97359e-227	Trophoblast	MTF2
2.18596e-231	0.854501	0.509	0.217	5.18793e-227	Trophoblast	WBSCR16
3.33185e-231	1.02892	0.511	0.233	7.90748e-227	Trophoblast	SLC31A2
4.78569e-231	0.868257	0.505	0.211	1.13579e-226	Trophoblast	ZWINT
5.28347e-231	0.789372	0.773	0.505	1.25393e-226	Trophoblast	SNHG8
7.2113e-231	0.760246	0.584	0.272	1.71146e-226	Trophoblast	DDX54
1.18049e-230	0.748573	0.764	0.434	2.80166e-226	Trophoblast	P2RX4
2.97396e-230	0.821859	0.608	0.294	7.05809e-226	Trophoblast	KATNBL1
1.14943e-229	0.596392	0.809	0.505	2.72795e-225	Trophoblast	C14orf1
1.44696e-229	0.585279	0.9	0.695	3.43408e-225	Trophoblast	EIF6
2.97444e-229	0.636392	0.925	0.73	7.05924e-225	Trophoblast	C7orf73
3.77913e-229	0.618514	0.925	0.808	8.969e-225	Trophoblast	RANBP1
4.83143e-229	0.780837	0.524	0.226	1.14664e-224	Trophoblast	HMBS
5.40066e-229	0.790257	0.768	0.47	1.28174e-224	Trophoblast	DHX36
1.31384e-228	0.7646	0.55	0.24	3.11815e-224	Trophoblast	MRPS31
2.03697e-228	0.683596	0.653	0.358	4.83433e-224	Trophoblast	ID1
2.20442e-228	0.852416	0.618	0.314	5.23174e-224	Trophoblast	AP2A1
2.98708e-228	0.714508	0.525	0.216	7.08925e-224	Trophoblast	FBXO21
6.26106e-228	0.762828	0.57	0.257	1.48594e-223	Trophoblast	GALT
4.50106e-227	0.618996	0.76	0.442	1.06824e-222	Trophoblast	GORASP2
5.2831e-227	0.679502	0.751	0.46	1.25384e-222	Trophoblast	MRPS12
7.11547e-227	0.636367	0.791	0.488	1.68871e-222	Trophoblast	PFDN6
1.86009e-226	0.71929	0.761	0.494	4.41456e-222	Trophoblast	HIGD1A
1.96156e-226	0.697636	0.659	0.342	4.65538e-222	Trophoblast	MRPL10
1.00566e-225	0.744645	0.954	0.855	2.38672e-221	Trophoblast	APLP2
1.6741e-224	1.17631	0.555	0.294	3.97313e-220	Trophoblast	TMEM150A
1.02228e-223	0.842199	0.649	0.332	2.42617e-219	Trophoblast	ARRDC3
1.94831e-223	0.642168	0.796	0.498	4.62392e-219	Trophoblast	SRSF4
5.11888e-223	0.800953	0.63	0.327	1.21486e-218	Trophoblast	OPTN
9.3597e-223	0.603257	0.639	0.314	2.22134e-218	Trophoblast	PPP2R2A
1.0419e-221	0.729536	0.653	0.337	2.47273e-217	Trophoblast	OSBPL9
1.09305e-221	0.507538	0.906	0.763	2.59414e-217	Trophoblast	PRDX4
1.93432e-221	0.571757	0.881	0.645	4.59071e-217	Trophoblast	CSNK1A1
2.03764e-221	0.655136	0.783	0.499	4.83592e-217	Trophoblast	COPS5
1.00885e-220	0.638785	0.83	0.569	2.39429e-216	Trophoblast	PSMD13
1.05343e-220	0.602092	0.713	0.381	2.50011e-216	Trophoblast	SERTAD3
2.18219e-220	0.728416	0.598	0.294	5.17898e-216	Trophoblast	MAP2K3
4.70138e-220	0.662994	0.719	0.431	1.11578e-215	Trophoblast	CDK2AP2
5.09279e-220	0.794291	0.654	0.338	1.20867e-215	Trophoblast	AAK1
8.96604e-220	0.707327	0.635	0.332	2.12791e-215	Trophoblast	PRELID3B
1.28283e-219	0.677972	0.671	0.364	3.04453e-215	Trophoblast	MRPL19
1.89547e-219	0.840675	0.635	0.36	4.49853e-215	Trophoblast	CHPT1
3.06013e-219	0.702915	0.74	0.453	7.2626e-215	Trophoblast	UFD1L
6.92528e-219	0.646337	0.825	0.539	1.64358e-214	Trophoblast	OTUB1
1.91198e-218	0.591117	0.831	0.577	4.5377e-214	Trophoblast	BAD
2.09973e-218	0.857134	0.588	0.295	4.98328e-214	Trophoblast	GM2A
4.43253e-218	0.730359	0.645	0.344	1.05197e-213	Trophoblast	SLC52A2
2.36084e-217	0.653442	0.735	0.444	5.60298e-213	Trophoblast	MRPL37
3.71023e-217	0.652512	0.902	0.681	8.80548e-213	Trophoblast	TXNL1
2.07974e-216	0.707895	0.597	0.288	4.93584e-212	Trophoblast	ERAL1
6.95055e-216	0.874834	0.519	0.235	1.64958e-211	Trophoblast	FAM210B
8.40294e-216	0.720126	0.72	0.427	1.99427e-211	Trophoblast	PMPCB
1.05561e-215	0.524821	0.911	0.762	2.50528e-211	Trophoblast	SIVA1
2.9621e-215	0.8417	0.502	0.221	7.02996e-211	Trophoblast	ELAC2
3.94624e-215	0.569232	0.87	0.658	9.36561e-211	Trophoblast	CBX3
1.12161e-214	0.708053	0.641	0.33	2.66193e-210	Trophoblast	HK1
2.16849e-214	0.7284	0.576	0.267	5.14649e-210	Trophoblast	BRWD1
1.24065e-213	0.604165	0.731	0.422	2.94444e-209	Trophoblast	MRPL42
1.49186e-213	0.59408	0.847	0.602	3.54064e-209	Trophoblast	PCMT1
2.26131e-213	0.616595	0.862	0.632	5.36678e-209	Trophoblast	SFPQ
4.23935e-213	0.82113	0.519	0.235	1.00612e-208	Trophoblast	H2AFX
4.95858e-212	0.623551	0.744	0.429	1.17682e-207	Trophoblast	ASPH
8.29935e-212	0.656481	0.67	0.357	1.96968e-207	Trophoblast	VPS51
8.39446e-212	0.672138	0.679	0.365	1.99226e-207	Trophoblast	PHIP
8.69585e-211	0.731329	0.596	0.298	2.06379e-206	Trophoblast	C1orf35
1.37508e-210	0.675455	0.554	0.254	3.26347e-206	Trophoblast	PDHX
1.38317e-210	0.749539	0.508	0.223	3.28267e-206	Trophoblast	TP53RK
2.66468e-210	0.774823	0.602	0.313	6.3241e-206	Trophoblast	PTGES2
4.20344e-210	0.698442	0.511	0.216	9.97603e-206	Trophoblast	AEBP2
5.28749e-210	0.71981	0.589	0.293	1.25488e-205	Trophoblast	BLOC1S4
1.25518e-209	0.501983	0.947	0.782	2.97892e-205	Trophoblast	CHMP2A
2.49438e-209	0.700002	0.582	0.282	5.91991e-205	Trophoblast	AKT1S1
4.37383e-209	0.587373	0.548	0.234	1.03804e-204	Trophoblast	C9orf3
9.92415e-209	0.63578	0.722	0.402	2.3553e-204	Trophoblast	HCLS1
1.38223e-208	0.617984	0.665	0.354	3.28044e-204	Trophoblast	ISCA1
1.58137e-208	0.898156	0.59	0.292	3.75307e-204	Trophoblast	SOD3
1.61051e-208	0.703856	0.585	0.285	3.82222e-204	Trophoblast	CSE1L
1.81009e-208	0.772672	0.548	0.259	4.29589e-204	Trophoblast	SETD3
1.30918e-207	0.780865	0.768	0.491	3.10707e-203	Trophoblast	MMP14
3.60134e-207	0.843497	0.528	0.254	8.54706e-203	Trophoblast	PXN
7.38697e-207	0.700876	0.632	0.325	1.75315e-202	Trophoblast	GTF2B
1.03046e-206	0.708643	0.707	0.414	2.44558e-202	Trophoblast	RNPEP
7.56057e-206	0.703753	0.643	0.343	1.79435e-201	Trophoblast	SNX4
7.75599e-206	0.561182	0.756	0.437	1.84073e-201	Trophoblast	YIPF2
1.20331e-205	0.694675	0.642	0.345	2.85582e-201	Trophoblast	PYM1
1.46893e-205	0.584559	0.843	0.607	3.48621e-201	Trophoblast	MRPS7
1.55179e-205	0.633865	0.864	0.64	3.68287e-201	Trophoblast	PDIA4
3.30284e-205	0.713746	0.634	0.34	7.83862e-201	Trophoblast	APEH
3.90197e-205	0.665013	0.681	0.376	9.26056e-201	Trophoblast	DNAJA2
4.79665e-205	0.643688	0.708	0.416	1.13839e-200	Trophoblast	EBNA1BP2
8.29416e-205	0.730695	0.577	0.288	1.96845e-200	Trophoblast	C7orf49
1.28868e-204	0.670618	0.613	0.309	3.05843e-200	Trophoblast	UBA3
1.55224e-204	0.819247	0.647	0.356	3.68393e-200	Trophoblast	GDE1
1.74215e-204	0.538138	0.901	0.739	4.13465e-200	Trophoblast	HNRNPM
2.19254e-204	0.650111	0.856	0.673	5.20356e-200	Trophoblast	TOMM20
3.87585e-204	0.531873	0.567	0.245	9.19855e-200	Trophoblast	TSPAN9
4.46659e-204	0.650566	0.593	0.287	1.06006e-199	Trophoblast	SS18
7.17696e-204	0.844155	0.685	0.402	1.70331e-199	Trophoblast	MVP
7.75546e-204	0.67251	0.599	0.3	1.8406e-199	Trophoblast	EIF2B1
2.45609e-203	0.920346	0.539	0.264	5.82904e-199	Trophoblast	PMAIP1
1.15093e-201	0.7206	0.63	0.326	2.7315e-197	Trophoblast	GOLGB1
4.59582e-201	0.578189	0.84	0.581	1.09072e-196	Trophoblast	PSMC6
6.18222e-201	0.668586	0.691	0.411	1.46723e-196	Trophoblast	PSMG1
2.33515e-200	0.505261	0.878	0.694	5.54201e-196	Trophoblast	TXN2
1.15715e-199	0.865444	0.647	0.373	2.74626e-195	Trophoblast	PCNA
1.57926e-199	0.989155	0.543	0.293	3.74805e-195	Trophoblast	IMPA2
3.11085e-199	0.632233	0.833	0.575	7.38298e-195	Trophoblast	SPG21
8.47572e-199	0.660629	0.689	0.397	2.01154e-194	Trophoblast	RUVBL2
1.50508e-198	0.534075	0.827	0.588	3.572e-194	Trophoblast	ARL2
2.28146e-198	0.749432	0.65	0.367	5.41459e-194	Trophoblast	TMEM243
4.57334e-198	0.696061	0.518	0.237	1.08539e-193	Trophoblast	PRPSAP1
1.26228e-197	0.725774	0.522	0.248	2.99576e-193	Trophoblast	ICMT
1.80702e-197	0.677653	0.636	0.345	4.28861e-193	Trophoblast	EXOSC8
2.05764e-197	0.710824	0.516	0.234	4.88339e-193	Trophoblast	LRRC47
2.40904e-197	0.658661	0.675	0.384	5.71738e-193	Trophoblast	PSMD12
3.56464e-197	0.638695	0.712	0.418	8.45995e-193	Trophoblast	FAM3C
7.96217e-197	0.533447	0.771	0.479	1.88966e-192	Trophoblast	CCNG1
9.11999e-197	0.55458	0.701	0.398	2.16445e-192	Trophoblast	HDAC1
2.79305e-195	0.638198	0.741	0.454	6.62876e-191	Trophoblast	MPDU1
4.14119e-195	0.532776	0.597	0.275	9.82828e-191	Trophoblast	RBFOX2
6.73998e-195	0.585059	0.565	0.259	1.5996e-190	Trophoblast	SLC25A4
7.92296e-195	0.750027	0.691	0.439	1.88036e-190	Trophoblast	FUCA1
1.88447e-194	0.682322	0.555	0.268	4.47242e-190	Trophoblast	SUZ12
3.0338e-194	0.610429	0.644	0.339	7.20013e-190	Trophoblast	CEBPZOS
3.07008e-194	0.616708	0.684	0.381	7.28623e-190	Trophoblast	MKRN1
3.68978e-194	0.700166	0.548	0.268	8.75694e-190	Trophoblast	RFC2
3.80414e-194	0.643805	0.671	0.371	9.02838e-190	Trophoblast	NIT2
4.03707e-194	0.956322	0.563	0.313	9.58118e-190	Trophoblast	WLS
4.55102e-194	0.98762	0.777	0.568	1.08009e-189	Trophoblast	CLTB
7.92205e-194	0.750607	0.888	0.636	1.88014e-189	Trophoblast	SLC3A2
1.53915e-193	0.769188	0.529	0.25	3.65286e-189	Trophoblast	EIF2B2
2.16839e-193	0.572985	0.643	0.331	5.14624e-189	Trophoblast	TM2D3
4.54852e-193	0.558606	0.909	0.653	1.0795e-188	Trophoblast	MAGED1
6.32513e-193	0.63348	0.784	0.527	1.50114e-188	Trophoblast	AHSA1
9.18577e-193	0.600187	0.876	0.693	2.18006e-188	Trophoblast	TUBB4B
1.44216e-191	0.634265	0.583	0.286	3.42269e-187	Trophoblast	DCP2
1.53156e-191	0.688372	0.582	0.297	3.63486e-187	Trophoblast	RPA1
2.43372e-191	0.628779	0.67	0.375	5.77595e-187	Trophoblast	FARSA
3.85761e-191	0.616914	0.599	0.3	9.15527e-187	Trophoblast	SPSB3
4.87337e-191	0.723261	0.647	0.353	1.1566e-186	Trophoblast	RRAGC
6.03513e-191	0.590283	0.672	0.368	1.43232e-186	Trophoblast	TMUB1
7.40836e-191	0.653538	0.658	0.373	1.75823e-186	Trophoblast	FAM136A
8.93453e-191	0.526951	0.896	0.707	2.12043e-186	Trophoblast	MRPL27
1.94367e-190	0.642835	0.697	0.415	4.61291e-186	Trophoblast	SNRNP40
2.80301e-190	0.661468	0.659	0.355	6.65239e-186	Trophoblast	TOX4
7.6114e-190	0.644421	0.508	0.229	1.80641e-185	Trophoblast	TMEM41B
1.96483e-189	0.626809	0.505	0.221	4.66313e-185	Trophoblast	STK3
2.64498e-189	0.617244	0.578	0.287	6.27733e-185	Trophoblast	KDSR
5.65664e-189	0.62921	0.551	0.266	1.34249e-184	Trophoblast	DDX27
7.96828e-189	0.611337	0.781	0.547	1.89111e-184	Trophoblast	FBL
8.03253e-189	0.615481	0.707	0.428	1.90636e-184	Trophoblast	MRPL9
1.75959e-188	0.751177	0.502	0.226	4.17603e-184	Trophoblast	NF1
2.22901e-188	0.629409	0.52	0.236	5.29011e-184	Trophoblast	ATXN7L3B
2.70867e-188	0.703391	0.624	0.345	6.42849e-184	Trophoblast	RANGRF
3.21141e-188	0.847977	0.584	0.327	7.62165e-184	Trophoblast	AK3
3.38108e-188	0.623436	0.625	0.332	8.02431e-184	Trophoblast	TDG
4.21374e-188	1.02668	0.609	0.371	1.00005e-183	Trophoblast	PIM3
1.16582e-187	0.603715	0.719	0.435	2.76684e-183	Trophoblast	MRPS35
5.58933e-187	0.693428	0.524	0.254	1.32651e-182	Trophoblast	PPIL1
8.08775e-187	0.572782	0.864	0.644	1.91947e-182	Trophoblast	PYURF
9.92974e-187	0.652487	0.524	0.243	2.35662e-182	Trophoblast	PDIA5
1.02439e-186	0.613921	0.571	0.282	2.4312e-182	Trophoblast	VPS72
1.25049e-186	0.684405	0.533	0.253	2.96779e-182	Trophoblast	MED16
4.89659e-185	0.664923	0.635	0.351	1.16211e-180	Trophoblast	ENOPH1
5.69369e-185	0.741819	0.551	0.283	1.35128e-180	Trophoblast	COQ9
8.52259e-185	0.559922	0.843	0.599	2.02267e-180	Trophoblast	PPP2CA
2.94092e-184	0.547137	0.695	0.385	6.97969e-180	Trophoblast	KLHDC2
3.88704e-184	0.644351	0.532	0.252	9.22511e-180	Trophoblast	RBM14
4.57683e-184	0.562288	0.785	0.51	1.08622e-179	Trophoblast	RAD21
6.51322e-184	0.607368	0.814	0.55	1.54578e-179	Trophoblast	TMBIM1
2.28519e-183	0.528271	0.876	0.667	5.42345e-179	Trophoblast	PSMA5
2.31889e-183	0.569873	0.765	0.487	5.50343e-179	Trophoblast	MRPS18B
2.37465e-183	0.54398	0.798	0.522	5.63577e-179	Trophoblast	PMF1
3.37518e-183	0.70125	0.567	0.294	8.01031e-179	Trophoblast	NTPCR
3.71593e-183	0.649418	0.663	0.394	8.81901e-179	Trophoblast	TOMM40
6.54912e-183	0.986775	0.603	0.337	1.5543e-178	Trophoblast	B4GALT1
1.88733e-182	0.585333	0.708	0.414	4.4792e-178	Trophoblast	ZNHIT3
2.30427e-182	0.587861	0.764	0.433	5.46871e-178	Trophoblast	FSTL1
8.64356e-182	0.599053	0.601	0.317	2.05138e-177	Trophoblast	MRPL45
1.1085e-181	0.597895	0.699	0.42	2.63079e-177	Trophoblast	SNAP29
1.15026e-181	0.507388	0.863	0.683	2.72992e-177	Trophoblast	PHB2
1.87848e-181	0.644879	0.554	0.281	4.4582e-177	Trophoblast	MZT1
3.78077e-181	0.689854	0.513	0.244	8.9729e-177	Trophoblast	FTSJ2
6.41514e-181	0.566889	0.82	0.568	1.5225e-176	Trophoblast	PSMC4
8.10224e-181	0.605344	0.602	0.313	1.9229e-176	Trophoblast	PRPF38A
8.42412e-181	0.7764	0.609	0.324	1.9993e-176	Trophoblast	C15orf48
9.48915e-181	0.622859	0.608	0.321	2.25206e-176	Trophoblast	GAR1
1.13867e-180	0.624627	0.597	0.311	2.7024e-176	Trophoblast	DERA
1.38666e-180	0.608592	0.598	0.316	3.29097e-176	Trophoblast	CPSF6
1.68722e-180	0.549587	0.779	0.51	4.00427e-176	Trophoblast	KARS
2.74643e-180	0.545739	0.843	0.593	6.51809e-176	Trophoblast	EIF3A
4.65179e-180	0.576997	0.66	0.363	1.10401e-175	Trophoblast	TMEM87A
2.45611e-179	0.752915	0.583	0.322	5.82909e-175	Trophoblast	CHST12
6.28443e-179	0.587343	0.748	0.511	1.49148e-174	Trophoblast	RPA3
1.41849e-178	0.592886	0.643	0.356	3.36649e-174	Trophoblast	MRPS28
1.69908e-178	0.735304	0.521	0.263	4.03242e-174	Trophoblast	RNASEH2A
3.10758e-178	0.552718	0.678	0.383	7.37521e-174	Trophoblast	WDR33
8.34582e-178	0.543456	0.757	0.476	1.98071e-173	Trophoblast	DNAJC19
1.46522e-177	0.561065	0.769	0.502	3.4774e-173	Trophoblast	TAF9
2.43372e-177	0.61439	0.922	0.821	5.77594e-173	Trophoblast	H2AFZ
1.41816e-176	0.600145	0.508	0.237	3.36573e-172	Trophoblast	SLC30A5
1.44772e-176	0.513208	0.863	0.634	3.43586e-172	Trophoblast	PRKCSH
1.6131e-176	0.611565	0.593	0.316	3.82837e-172	Trophoblast	NUP37
3.21043e-176	0.705668	0.597	0.322	7.61932e-172	Trophoblast	TMEM55B
3.33383e-176	0.504841	0.838	0.628	7.91217e-172	Trophoblast	KHDRBS1
4.21411e-176	0.649967	0.672	0.395	1.00013e-171	Trophoblast	IMMT
6.43479e-176	1.08877	0.72	0.496	1.52717e-171	Trophoblast	RALBP1
7.46069e-176	0.628391	0.596	0.316	1.77064e-171	Trophoblast	COQ5
2.1316e-175	0.593201	0.721	0.446	5.05893e-171	Trophoblast	SMC3
3.98548e-175	0.515851	0.912	0.718	9.45875e-171	Trophoblast	GHITM
1.49358e-174	0.666284	0.603	0.329	3.5447e-170	Trophoblast	TAF15
2.10645e-174	0.546547	0.79	0.522	4.99924e-170	Trophoblast	EMC10
2.35223e-174	0.561894	0.764	0.505	5.58255e-170	Trophoblast	GPAA1
3.92251e-174	0.543436	0.691	0.4	9.3093e-170	Trophoblast	DNPEP
5.05901e-174	0.586181	0.522	0.253	1.20065e-169	Trophoblast	ZNF326
1.04143e-173	0.618675	0.625	0.334	2.47162e-169	Trophoblast	TLE4
1.88936e-173	0.694739	0.561	0.29	4.48403e-169	Trophoblast	EEA1
2.14092e-173	0.564263	0.716	0.445	5.08104e-169	Trophoblast	PIH1D1
2.47225e-173	0.603836	0.676	0.397	5.86738e-169	Trophoblast	PLGRKT
4.85311e-173	0.620878	0.691	0.422	1.15179e-168	Trophoblast	NUDCD2
8.90014e-173	0.690073	0.611	0.358	2.11227e-168	Trophoblast	PPIF
1.03295e-172	0.522953	0.659	0.364	2.4515e-168	Trophoblast	POLR2C
1.00194e-171	0.639838	0.617	0.338	2.3779e-167	Trophoblast	UBQLN1
9.32862e-171	0.537144	0.791	0.54	2.21396e-166	Trophoblast	MRPL13
2.8871e-170	0.644784	0.623	0.348	6.85196e-166	Trophoblast	BAZ1A
3.66282e-170	0.609868	0.759	0.483	8.69298e-166	Trophoblast	VPS26A
5.9949e-170	0.562951	0.765	0.479	1.42277e-165	Trophoblast	EAPP
6.36182e-170	0.521524	0.976	0.842	1.50985e-165	Trophoblast	CD59
1.90447e-169	0.609656	0.704	0.429	4.51988e-165	Trophoblast	TRAPPC6A
2.00661e-169	0.605335	0.506	0.243	4.76228e-165	Trophoblast	RUVBL1
2.89852e-169	0.622029	0.701	0.424	6.87906e-165	Trophoblast	DLD
2.66499e-168	0.543432	0.548	0.271	6.32483e-164	Trophoblast	DAPK3
9.40418e-168	0.56138	0.702	0.432	2.2319e-163	Trophoblast	MRPL3
1.77776e-167	0.557868	0.669	0.382	4.21916e-163	Trophoblast	YTHDC1
5.70047e-167	0.646178	0.697	0.415	1.35289e-162	Trophoblast	ACO2
7.14299e-167	0.535041	0.872	0.711	1.69525e-162	Trophoblast	LSM4
8.39242e-167	0.572575	0.774	0.527	1.99177e-162	Trophoblast	OLA1
1.33646e-166	0.50867	0.889	0.716	3.17182e-162	Trophoblast	CYC1
1.54841e-165	0.579301	0.661	0.381	3.67485e-161	Trophoblast	ZCCHC17
2.98453e-165	0.615764	0.644	0.378	7.08318e-161	Trophoblast	DCTPP1
4.06242e-165	0.620069	0.626	0.35	9.64135e-161	Trophoblast	CREB3L2
7.43654e-165	0.591718	0.67	0.394	1.76491e-160	Trophoblast	PITHD1
1.17771e-164	0.54362	0.841	0.647	2.79507e-160	Trophoblast	NENF
2.57403e-164	0.618271	0.626	0.356	6.10895e-160	Trophoblast	NKAP
7.4251e-164	0.664109	0.51	0.247	1.7622e-159	Trophoblast	TBPL1
3.8383e-163	0.605826	0.555	0.286	9.10943e-159	Trophoblast	TRMT10C
4.52869e-163	0.575034	0.634	0.351	1.07479e-158	Trophoblast	DNAJC4
5.4117e-163	0.570031	0.59	0.31	1.28436e-158	Trophoblast	ARFGAP2
2.13802e-162	0.637776	0.754	0.507	5.07417e-158	Trophoblast	BAG1
1.66563e-161	0.515028	0.782	0.524	3.95304e-157	Trophoblast	ADIPOR1
1.83267e-161	0.59115	0.85	0.657	4.34948e-157	Trophoblast	CMTM6
2.559e-161	0.636493	0.59	0.32	6.07328e-157	Trophoblast	ARHGAP18
2.75666e-161	0.529548	0.605	0.329	6.54238e-157	Trophoblast	NOB1
2.94255e-161	0.591301	0.599	0.318	6.98356e-157	Trophoblast	HECTD1
3.18568e-161	0.544781	0.558	0.283	7.56057e-157	Trophoblast	FAM234A
1.02568e-160	0.524449	0.71	0.43	2.43426e-156	Trophoblast	CNOT7
1.1592e-160	0.539425	0.595	0.315	2.75113e-156	Trophoblast	KRR1
1.76725e-160	0.551911	0.768	0.494	4.19422e-156	Trophoblast	SIL1
2.45025e-160	0.56245	0.582	0.306	5.81518e-156	Trophoblast	NOC2L
3.875e-160	0.705097	0.523	0.274	9.19653e-156	Trophoblast	INSIG1
4.50144e-160	0.509257	0.649	0.364	1.06833e-155	Trophoblast	HSF1
5.46016e-160	0.516351	0.912	0.784	1.29586e-155	Trophoblast	ATP5G1
7.93319e-160	0.555653	0.506	0.24	1.88278e-155	Trophoblast	BSDC1
1.22975e-159	0.594425	0.528	0.266	2.91857e-155	Trophoblast	RABIF
1.32263e-159	0.571115	0.721	0.455	3.139e-155	Trophoblast	RTCB
2.27964e-159	0.576483	0.642	0.364	5.41028e-155	Trophoblast	DR1
3.39286e-159	0.585343	0.579	0.312	8.05228e-155	Trophoblast	BCL7B
3.80321e-159	0.567707	0.829	0.639	9.02616e-155	Trophoblast	CCT5
8.21595e-159	1.32179	0.849	0.707	1.94989e-154	Trophoblast	SRI
1.62694e-158	0.522529	0.8	0.542	3.86122e-154	Trophoblast	MRPS33
1.97244e-158	0.581808	0.505	0.243	4.68118e-154	Trophoblast	BAZ2A
2.21085e-158	0.527046	0.587	0.31	5.24701e-154	Trophoblast	AMZ2
3.92983e-158	0.555563	0.534	0.27	9.32667e-154	Trophoblast	ATG5
8.26606e-158	0.520997	0.763	0.513	1.96178e-153	Trophoblast	SLC25A11
1.69026e-157	0.559391	0.538	0.271	4.01151e-153	Trophoblast	THUMPD1
1.80198e-157	0.550336	0.688	0.404	4.27663e-153	Trophoblast	USP14
5.02861e-157	0.659953	0.601	0.321	1.19344e-152	Trophoblast	SERPINB9
8.79465e-157	0.530223	0.782	0.553	2.08723e-152	Trophoblast	KRT10
1.54195e-156	0.812059	0.567	0.317	3.65952e-152	Trophoblast	ALAS1
3.15518e-156	0.58845	0.607	0.335	7.48818e-152	Trophoblast	NFYC
3.75616e-156	0.527306	0.71	0.443	8.9145e-152	Trophoblast	ELOVL1
7.10247e-156	0.821018	0.836	0.67	1.68563e-151	Trophoblast	HMGB2
9.73576e-156	0.596365	0.505	0.247	2.31059e-151	Trophoblast	MED15
1.45948e-155	0.587562	0.526	0.267	3.46377e-151	Trophoblast	AFG3L2
2.32534e-155	0.542549	0.69	0.433	5.51874e-151	Trophoblast	METTL5
2.98551e-155	0.595924	0.546	0.28	7.08552e-151	Trophoblast	PNPLA8
4.36042e-155	0.573673	0.566	0.302	1.03486e-150	Trophoblast	GMPR2
6.06453e-155	0.566383	0.609	0.348	1.43929e-150	Trophoblast	PYCR2
7.44282e-155	0.781262	0.655	0.446	1.7664e-150	Trophoblast	SLBP
7.84681e-155	0.558728	0.646	0.371	1.86228e-150	Trophoblast	STT3B
1.50659e-154	0.501803	0.699	0.431	3.57559e-150	Trophoblast	PHF5A
1.58879e-154	0.701437	0.782	0.614	3.77068e-150	Trophoblast	DEGS1
1.60039e-153	0.526071	0.72	0.462	3.79821e-149	Trophoblast	UBE2K
4.04849e-153	0.51134	0.802	0.542	9.60827e-149	Trophoblast	CTNNA1
1.12545e-152	0.55223	0.733	0.466	2.67103e-148	Trophoblast	CASP4
2.08835e-152	0.590849	0.754	0.516	4.95628e-148	Trophoblast	AKR7A2
5.68828e-152	0.519384	0.525	0.263	1.35e-147	Trophoblast	ASCC2
1.06183e-151	0.542206	0.554	0.288	2.52004e-147	Trophoblast	REST
1.26226e-151	0.542002	0.598	0.328	2.99572e-147	Trophoblast	CHTF8
1.76564e-151	0.543291	0.567	0.307	4.1904e-147	Trophoblast	PDCD2
7.7542e-151	0.505903	0.502	0.243	1.8403e-146	Trophoblast	HNRNPA1L2
1.69964e-150	0.537181	0.718	0.438	4.03376e-146	Trophoblast	ITFG1
2.14951e-150	0.548405	0.559	0.297	5.10143e-146	Trophoblast	CIAO1
9.52586e-150	0.553354	0.503	0.25	2.26077e-145	Trophoblast	TRUB2
1.47026e-149	0.538563	0.607	0.341	3.48937e-145	Trophoblast	GRPEL1
2.49251e-149	0.516851	0.664	0.391	5.91548e-145	Trophoblast	SF3B4
3.85407e-149	0.545081	0.573	0.309	9.14688e-145	Trophoblast	RAD50
9.7205e-149	0.533727	0.669	0.424	2.30697e-144	Trophoblast	TSTA3
4.47203e-148	0.501619	0.544	0.278	1.06135e-143	Trophoblast	PLEKHA1
1.35905e-147	0.559285	0.607	0.338	3.22544e-143	Trophoblast	NR1H2
1.30049e-146	0.501316	0.55	0.288	3.08645e-142	Trophoblast	B4GALT3
3.78309e-146	0.515625	0.535	0.272	8.97841e-142	Trophoblast	SLC25A36
5.84605e-146	0.845197	0.646	0.428	1.38744e-141	Trophoblast	ARL4A
1.03772e-145	0.586735	0.608	0.354	2.46282e-141	Trophoblast	LYPLAL1
1.33783e-145	0.597658	0.509	0.267	3.17508e-141	Trophoblast	PTBP3
1.81512e-145	0.587973	0.613	0.357	4.30783e-141	Trophoblast	LYRM2
2.18349e-145	0.503061	0.695	0.429	5.18208e-141	Trophoblast	GANAB
2.35166e-145	0.674277	0.598	0.359	5.58119e-141	Trophoblast	KRAS
3.38847e-145	0.502002	0.628	0.365	8.04187e-141	Trophoblast	GNL3
3.67364e-145	0.536929	0.661	0.392	8.71866e-141	Trophoblast	ACAA1
4.26879e-145	0.598614	0.505	0.263	1.01311e-140	Trophoblast	ATPAF1
1.92583e-144	0.509522	0.87	0.649	4.57058e-140	Trophoblast	VAMP2
1.79002e-143	0.609166	0.658	0.425	4.24826e-139	Trophoblast	HNRNPAB
3.4079e-143	0.540173	0.513	0.258	8.08797e-139	Trophoblast	SSBP3
4.48302e-143	0.506156	0.686	0.407	1.06395e-138	Trophoblast	ABHD12
5.89138e-143	0.520893	0.534	0.278	1.3982e-138	Trophoblast	AAAS
7.23856e-143	0.513711	0.574	0.309	1.71793e-138	Trophoblast	USP47
6.90709e-141	0.516249	0.812	0.583	1.63926e-136	Trophoblast	PSMC2
3.52295e-140	0.650589	0.655	0.393	8.36102e-136	Trophoblast	RAB9A
3.21047e-139	0.574225	0.579	0.325	7.61942e-135	Trophoblast	CACUL1
1.10618e-138	0.537046	0.508	0.263	2.6253e-134	Trophoblast	CEBPG
1.21839e-138	0.533902	0.685	0.447	2.8916e-134	Trophoblast	PPM1G
1.40096e-138	0.507447	0.597	0.341	3.32489e-134	Trophoblast	PPIH
4.96463e-138	0.51473	0.556	0.305	1.17826e-133	Trophoblast	EXOSC3
7.36826e-138	0.547634	0.506	0.266	1.74871e-133	Trophoblast	NSMCE4A
2.15997e-137	0.553219	0.588	0.333	5.12627e-133	Trophoblast	HSPA4
9.05266e-137	0.539413	0.702	0.465	2.14847e-132	Trophoblast	CHMP2B
1.69095e-136	0.517527	0.544	0.3	4.01314e-132	Trophoblast	B4GALT7
2.91648e-136	0.611405	0.572	0.324	6.92167e-132	Trophoblast	MTHFS
3.97264e-136	0.514006	0.776	0.528	9.42827e-132	Trophoblast	TEX264
8.78866e-135	0.613759	0.674	0.43	2.08581e-130	Trophoblast	NFE2L2
2.02116e-133	0.545086	0.754	0.513	4.79681e-129	Trophoblast	HINT2
4.25798e-133	0.548461	0.747	0.521	1.01055e-128	Trophoblast	LRRFIP1
5.32215e-133	0.508182	0.568	0.317	1.26311e-128	Trophoblast	CTNNBIP1
8.78796e-133	0.529968	0.612	0.359	2.08565e-128	Trophoblast	ADPRHL2
1.06436e-132	0.525388	0.767	0.528	2.52606e-128	Trophoblast	MPHOSPH8
1.83847e-131	0.506462	0.653	0.394	4.36323e-127	Trophoblast	SMIM19
5.39876e-130	0.504379	0.651	0.39	1.28129e-125	Trophoblast	SCAMP3
1.91878e-129	0.521917	0.61	0.355	4.55384e-125	Trophoblast	ATP6V1H
2.88745e-129	0.604046	0.557	0.317	6.85279e-125	Trophoblast	NUFIP2
1.43842e-126	0.509383	0.592	0.351	3.41381e-122	Trophoblast	EEF1E1
8.41611e-126	0.522025	0.674	0.44	1.9974e-121	Trophoblast	STAU1
1.30465e-125	0.55429	0.567	0.329	3.09632e-121	Trophoblast	CLN5
9.14263e-125	0.887699	0.655	0.455	2.16982e-120	Trophoblast	ID3
2.24918e-123	0.924066	0.774	0.627	5.33797e-119	Trophoblast	SLC40A1
5.73568e-123	0.501152	0.563	0.326	1.36125e-118	Trophoblast	HTATIP2
3.01698e-122	0.50201	0.775	0.533	7.16021e-118	Trophoblast	PLIN3
1.9336e-119	0.532619	0.536	0.314	4.58901e-115	Trophoblast	ANP32E
4.29101e-117	0.518112	0.586	0.345	1.01839e-112	Trophoblast	LGALS8
1.07763e-116	0.755607	0.804	0.616	2.55754e-112	Trophoblast	PLIN2
4.8341e-116	0.785964	0.506	0.305	1.14728e-111	Trophoblast	UBE2S
1.42299e-110	0.529226	0.684	0.482	3.37719e-106	Trophoblast	APOA1BP
1.26816e-92	0.539455	0.686	0.523	3.00972e-88	Trophoblast	RAB31
1.49041e-79	0.578665	0.66	0.487	3.53718e-75	Trophoblast	VASP
4.52529e-67	0.615354	0.616	0.441	1.07399e-62	Trophoblast	CBR1
7.47267e-64	0.766138	0.906	0.722	1.77349e-59	Trophoblast	SQSTM1
4.51928e-37	1.65458	0.621	0.522	1.07256e-32	Trophoblast	TFPI
1.83565e-24	0.94461	0.727	0.645	4.35655e-20	Trophoblast	HN1
7.11317e-15	1.25542	0.603	0.596	1.68817e-10	Trophoblast	SLC16A3
0	6.89673	0.995	0.442	0	SC	DLK1
0	6.88668	0.998	0.37	0	SC	LUM
0	6.78366	0.988	0.12	0	SC	EGFL6
0	6.70346	1	0.305	0	SC	DCN
0	6.60932	1	0.355	0	SC	COL1A1
0	6.52179	0.957	0.285	0	SC	CXCL14
0	6.48013	1	0.445	0	SC	COL3A1
0	6.40354	0.97	0.106	0	SC	HAPLN1
0	6.32329	0.998	0.22	0	SC	COL6A2
0	6.24992	0.997	0.18	0	SC	MEG3
0	6.18256	0.891	0.065	0	SC	MFAP4
0	6.1771	0.935	0.184	0	SC	MGP
0	6.15559	0.787	0.189	0	SC	ACTA2
0	6.04533	0.998	0.333	0	SC	COL1A2
0	5.93682	0.99	0.166	0	SC	COL6A1
0	5.86787	0.894	0.048	0	SC	WNT2
0	5.82667	0.993	0.15	0	SC	PCOLCE
0	5.73148	0.954	0.076	0	SC	PITX2
0	5.72422	0.953	0.061	0	SC	FRZB
0	5.70828	0.924	0.076	0	SC	HGF
0	5.64666	0.959	0.122	0	SC	PLAC9
0	5.54425	0.937	0.094	0	SC	CTHRC1
0	5.52728	0.93	0.083	0	SC	VCAN
0	5.3609	0.793	0.038	0	SC	DES
0	5.35829	0.876	0.056	0	SC	SRPX
0	5.33388	0.837	0.046	0	SC	VTN
0	5.32442	0.884	0.103	0	SC	RARRES2
0	5.27327	0.807	0.03	0	SC	TCF21
0	5.26719	0.92	0.031	0	SC	CDH11
0	5.247	0.959	0.092	0	SC	OLFML3
0	5.16842	0.856	0.034	0	SC	ENPP1
0	5.03826	0.776	0.232	0	SC	TAGLN
0	5.03418	0.826	0.239	0	SC	PTGDS
0	5.02803	0.906	0.056	0	SC	CCND2
0	4.97969	0.918	0.12	0	SC	PLAGL1
0	4.97107	0.719	0.032	0	SC	WFDC1
0	4.94042	0.987	0.317	0	SC	GPC3
0	4.9235	0.628	0.065	0	SC	COL6A3
0	4.853	0.864	0.037	0	SC	HSD17B2
0	4.85002	0.846	0.045	0	SC	MMP23B
0	4.82403	0.669	0.059	0	SC	DKK1
0	4.77432	0.599	0.029	0	SC	OGN
0	4.72303	0.871	0.098	0	SC	COL5A1
0	4.72275	0.743	0.173	0	SC	CTGF
0	4.63746	0.718	0.021	0	SC	C2orf40
0	4.6211	0.71	0.034	0	SC	PLAC1
0	4.60044	0.911	0.103	0	SC	ENPP2
0	4.58677	0.833	0.058	0	SC	COL15A1
0	4.5786	0.878	0.102	0	SC	TMEM98
0	4.5425	0.849	0.147	0	SC	F3
0	4.49435	0.795	0.057	0	SC	COL5A2
0	4.46472	0.874	0.248	0	SC	TPM2
0	4.46077	0.764	0.025	0	SC	MAP1B
0	4.44935	0.914	0.277	0	SC	MYL9
0	4.44309	1	0.677	0	SC	SPARC
0	4.40794	0.622	0.031	0	SC	DIO3
0	4.3555	0.585	0.03	0	SC	PDPN
0	4.34423	0.952	0.653	0	SC	SERPINE2
0	4.34119	0.651	0.019	0	SC	VCAM1
0	4.3204	0.933	0.169	0	SC	TGFBI
0	4.31141	0.829	0.053	0	SC	EFEMP2
0	4.30284	0.732	0.022	0	SC	CREB3L1
0	4.23816	0.68	0.016	0	SC	RSPO3
0	4.2376	0.82	0.085	0	SC	FBLN2
0	4.21226	0.741	0.022	0	SC	FXYD1
0	4.19293	0.608	0.032	0	SC	TNNT2
0	4.18567	0.904	0.391	0	SC	CFD
0	4.18494	0.714	0.026	0	SC	PAMR1
0	4.16853	0.618	0.015	0	SC	FIBIN
0	4.13823	0.618	0.103	0	SC	RBP7
0	4.13145	0.702	0.039	0	SC	FBLN5
0	4.1232	0.61	0.021	0	SC	CHN1
0	4.09406	0.698	0.037	0	SC	HSPB6
0	4.08794	0.579	0.019	0	SC	ADAMTS5
0	4.0845	0.756	0.06	0	SC	CRYAB
0	4.01152	0.745	0.046	0	SC	STXBP6
0	4.00492	0.756	0.156	0	SC	BAMBI
0	3.98733	0.717	0.052	0	SC	C3orf58
0	3.98354	0.633	0.023	0	SC	PDGFRA
0	3.96032	0.667	0.031	0	SC	LAMA2
0	3.95417	0.696	0.052	0	SC	SELENBP1
0	3.92145	0.626	0.017	0	SC	SNAI2
0	3.86825	0.683	0.041	0	SC	CD248
0	3.84305	0.715	0.037	0	SC	AEBP1
0	3.8365	0.618	0.028	0	SC	EMILIN1
0	3.80551	0.61	0.013	0	SC	PCDH10
0	3.77809	0.524	0.014	0	SC	BMP5
0	3.7609	0.618	0.015	0	SC	ANGPTL2
0	3.71975	0.591	0.015	0	SC	HAND2
0	3.71766	0.759	0.155	0	SC	FKBP10
0	3.71025	0.534	0.084	0	SC	TNNT1
0	3.70687	0.878	0.184	0	SC	PRKCDBP
0	3.6696	0.595	0.055	0	SC	C1R
0	3.65986	0.58	0.012	0	SC	CNTFR
0	3.65916	0.515	0.01	0	SC	FILIP1
0	3.62282	0.543	0.016	0	SC	SLIT2
0	3.62096	0.985	0.455	0	SC	TIMP1
0	3.61623	0.584	0.045	0	SC	FGL2
0	3.59803	0.644	0.073	0	SC	RCN3
0	3.59757	0.76	0.254	0	SC	SOCS3
0	3.59573	0.538	0.014	0	SC	FMOD
0	3.5736	0.84	0.218	0	SC	COL14A1
0	3.56495	0.52	0.019	0	SC	MATN2
0	3.54447	0.636	0.059	0	SC	ITGA1
0	3.49999	0.99	0.667	0	SC	MDK
0	3.46053	0.529	0.012	0	SC	RUNX1T1
0	3.45963	0.864	0.331	0	SC	GJA1
0	3.44957	1	0.74	0	SC	IFITM3
0	3.44388	0.584	0.053	0	SC	SPON1
0	3.4433	0.536	0.043	0	SC	MIR503HG
0	3.4409	0.614	0.04	0	SC	TMEM88
0	3.43661	0.582	0.036	0	SC	TGFB1I1
0	3.42126	0.527	0.012	0	SC	HSPB2
0	3.42126	0.937	0.548	0	SC	PHACTR2
0	3.40336	0.905	0.291	0	SC	SELM
0	3.36172	0.559	0.024	0	SC	COPZ2
0	3.35916	0.662	0.142	0	SC	CLMP
0	3.34295	0.51	0.017	0	SC	HAND2-AS1
0	3.32987	0.511	0.028	0	SC	SNHG23
0	3.32577	0.61	0.073	0	SC	VASN
0	3.31983	0.955	0.586	0	SC	IL6ST
0	3.29504	0.56	0.037	0	SC	LTBP4
0	3.28795	0.535	0.052	0	SC	LMCD1
0	3.25934	0.579	0.068	0	SC	RBP1
0	3.23803	0.512	0.115	0	SC	IFITM1
0	3.21779	0.504	0.028	0	SC	MRC2
0	3.20974	0.673	0.168	0	SC	CRISPLD2
0	3.20903	0.95	0.239	0	SC	PMP22
0	3.19354	0.82	0.192	0	SC	CRABP2
0	3.1688	0.672	0.074	0	SC	TCF4
0	3.15935	0.65	0.064	0	SC	SDC2
0	3.14506	0.548	0.059	0	SC	TPST1
0	3.14034	0.507	0.023	0	SC	EHD2
0	3.12246	0.966	0.548	0	SC	IGFBP3
0	3.10778	0.78	0.261	0	SC	PDLIM7
0	3.10105	0.582	0.075	0	SC	STRA6
0	3.06754	0.916	0.463	0	SC	PPIC
0	3.04737	0.69	0.154	0	SC	GSTM3
0	3.01071	0.646	0.139	0	SC	TMEM45A
0	2.98591	0.614	0.112	0	SC	IGF2BP2
0	2.97703	0.643	0.153	0	SC	FKBP7
0	2.9464	0.804	0.266	0	SC	VAMP5
0	2.92228	0.799	0.243	0	SC	PLOD2
0	2.87635	0.884	0.537	0	SC	PLPP3
0	2.8732	0.994	0.37	0	SC	VIM
0	2.8726	0.813	0.162	0	SC	TXNIP
0	2.8687	0.882	0.209	0	SC	MARCKS
0	2.84339	0.721	0.176	0	SC	MAN1A1
0	2.84213	0.789	0.459	0	SC	IER3
0	2.8213	0.648	0.194	0	SC	LOXL1
0	2.7923	0.998	0.76	0	SC	CALD1
0	2.7745	0.997	0.718	0	SC	LGALS1
0	2.76371	0.631	0.16	0	SC	FAM114A1
0	2.7555	0.635	0.162	0	SC	IQGAP2
0	2.75443	0.974	0.745	0	SC	JUNB
0	2.72096	0.528	0.105	0	SC	EPB41L2
0	2.69879	0.617	0.179	0	SC	SLC39A13
0	2.68542	0.535	0.132	0	SC	ZADH2
0	2.66754	0.701	0.358	0	SC	LTBP1
0	2.65254	0.657	0.185	0	SC	PLP2
0	2.64926	0.622	0.204	0	SC	PKIG
0	2.64324	0.857	0.223	0	SC	IFITM2
0	2.60177	0.678	0.236	0	SC	SYNGR1
0	2.59747	0.568	0.166	0	SC	NID1
0	2.59449	0.682	0.258	0	SC	TGFBR3
0	2.58014	0.716	0.328	0	SC	COL21A1
0	2.54775	0.674	0.257	0	SC	GPX7
0	2.54081	0.881	0.552	0	SC	KCNQ1OT1
0	2.53986	0.67	0.125	0	SC	ZEB2
0	2.53538	0.798	0.225	0	SC	MFAP2
0	2.53207	0.592	0.26	0	SC	PPP1R14A
0	2.50055	0.89	0.435	0	SC	TSPAN4
0	2.49079	0.527	0.127	0	SC	PFN2
0	2.40916	0.726	0.372	0	SC	CKAP4
0	2.39823	0.565	0.201	0	SC	KDELR3
0	2.39506	0.529	0.193	0	SC	LIFR
0	2.3909	0.775	0.423	0	SC	RP11-14N7.2
0	2.33187	0.611	0.246	0	SC	PRLR
0	2.30247	0.701	0.348	0	SC	FLNA
0	2.28977	0.547	0.194	0	SC	RRAS
0	2.2864	0.909	0.301	0	SC	EMP3
0	2.26656	0.54	0.145	0	SC	PTK7
0	2.23597	0.663	0.33	0	SC	FKBP11
0	2.23188	0.982	0.818	0	SC	SERPINH1
0	2.18447	0.698	0.335	0	SC	SPTBN1
0	2.11282	0.835	0.517	0	SC	ADAMTS1
0	2.11193	0.836	0.502	0	SC	NME4
0	2.10383	0.891	0.716	0	SC	CSRP2
0	2.09065	0.971	0.836	0	SC	SEPT7
0	2.03655	0.553	0.213	0	SC	ANGPTL4
0	2.01437	0.63	0.277	0	SC	CNN2
0	2.00185	0.592	0.279	0	SC	CERCAM
0	1.99478	0.961	0.67	0	SC	CNN3
0	1.9583	0.569	0.114	0	SC	BIN1
0	1.93546	0.864	0.552	0	SC	CYR61
0	1.93373	0.885	0.498	0	SC	EIF4EBP1
0	1.92405	0.517	0.198	0	SC	PLS3
0	1.90469	0.563	0.095	0	SC	GNG11
0	1.88803	0.809	0.472	0	SC	GPX8
0	1.88791	0.723	0.425	0	SC	KLF4
0	1.8179	0.633	0.337	0	SC	PHGDH
0	1.79878	0.965	0.322	0	SC	HLA-A
0	1.79396	0.629	0.18	0	SC	ATP1B1
0	1.77789	0.902	0.506	0	SC	COL4A1
0	1.72165	0.976	0.792	0	SC	MEST
0	1.71131	0.963	0.503	0	SC	HLA-B
0	1.63864	0.713	0.494	0	SC	RAB34
0	1.63503	0.947	0.809	0	SC	MAGED2
0	1.63402	0.695	0.381	0	SC	SERPING1
0	1.61703	0.664	0.345	0	SC	RND3
0	1.50557	0.97	0.867	0	SC	RABAC1
0	1.49306	0.613	0.26	0	SC	MXRA8
0	1.48569	0.787	0.234	0	SC	MMP2
0	1.46193	0.825	0.704	0	SC	FAM127A
0	1.45289	0.602	0.245	0	SC	TUBA1A
0	1.43452	0.66	0.287	0	SC	FSCN1
0	1.42689	0.691	0.366	0	SC	MTDH
0	1.42582	0.964	0.828	0	SC	JUN
0	1.40248	0.995	0.941	0	SC	S100A10
0	1.37469	0.85	0.612	0	SC	COL4A2
0	1.35991	0.674	0.184	0	SC	GYPC
0	1.34652	0.967	0.766	0	SC	HSPB1
0	1.33756	0.946	0.829	0	SC	TIMP3
0	1.28199	0.874	0.37	0	SC	TSPO
0	1.2784	0.998	0.99	0	SC	FOS
0	1.27817	0.959	0.839	0	SC	SERPINF1
0	1.25286	0.769	0.532	0	SC	GSN
0	1.25231	0.962	0.869	0	SC	CD99
0	1.20189	0.857	0.367	0	SC	PLTP
0	1.19055	0.847	0.576	0	SC	S100A4
0	1.16158	0.998	0.939	0	SC	IGF2
0	1.14155	0.979	0.879	0	SC	LAPTM4A
0	1.12767	0.998	0.964	0	SC	CALM2
0	1.0473	0.649	0.253	0	SC	CD36
0	1.03553	0.952	0.912	0	SC	SEC62
0	1.01334	0.986	0.892	0	SC	PPDPF
0	0.974822	0.983	0.981	0	SC	S100A6
0	0.968543	0.95	0.513	0	SC	HLA-C
0	0.927402	0.962	0.926	0	SC	ARF4
0	0.868072	0.981	0.616	0	SC	FN1
0	0.780605	0.999	0.985	0	SC	CD63
0	0.724802	1	0.999	0	SC	MALAT1
0	0.577174	0.815	0.324	0	SC	FCGRT
0	0.557755	1	1	0	SC	RPS23
5.27905e-306	1.12693	0.863	0.763	1.25288e-301	SC	RCN1
9.83051e-305	2.02456	0.593	0.315	2.33308e-300	SC	LMO7
1.06907e-302	1.51289	0.633	0.293	2.53723e-298	SC	BST2
9.42617e-294	1.24798	0.836	0.721	2.23711e-289	SC	S100A13
1.01006e-293	1.9948	0.536	0.257	2.39718e-289	SC	TMEM120A
3.41691e-293	1.85617	0.584	0.306	8.10934e-289	SC	SPATS2L
2.09085e-292	1.52674	0.72	0.534	4.96222e-288	SC	TTC3
3.11721e-291	0.664169	0.989	0.983	7.39807e-287	SC	PPIB
7.87349e-291	1.83199	0.786	0.634	1.86862e-286	SC	ZFP36
1.02223e-286	1.00802	0.891	0.844	2.42605e-282	SC	PLD3
1.68026e-286	1.77153	0.695	0.486	3.98777e-282	SC	PALLD
1.305e-284	2.17771	0.635	0.413	3.09716e-280	SC	FBXO8
1.87564e-281	0.86566	0.935	0.861	4.45145e-277	SC	EID1
5.12354e-280	1.56973	0.704	0.518	1.21597e-275	SC	TM2D1
6.83852e-274	0.856041	0.661	0.328	1.62299e-269	SC	ADAM12
3.6477e-270	0.769158	0.963	0.947	8.65708e-266	SC	SEC61G
9.51962e-266	0.960253	0.863	0.76	2.25929e-261	SC	LGALS3BP
1.52941e-263	1.67791	0.786	0.657	3.62974e-259	SC	EGR1
2.28308e-263	1.76025	0.673	0.49	5.41844e-259	SC	TMEM106B
1.003e-257	1.04391	0.859	0.807	2.38041e-253	SC	ESD
1.77014e-256	0.919143	0.932	0.902	4.20107e-252	SC	TPM4
2.60362e-256	1.8294	0.553	0.31	6.17917e-252	SC	SORBS3
1.20022e-252	1.66536	0.693	0.576	2.84848e-248	SC	COPS8
2.20192e-251	1.92601	0.599	0.375	5.22582e-247	SC	CFL2
1.46443e-245	1.41002	0.707	0.5	3.47554e-241	SC	NRP2
1.18738e-242	1.39069	0.691	0.501	2.81801e-238	SC	ANXA6
1.39582e-241	0.808011	0.984	0.977	3.3127e-237	SC	EIF3E
9.90772e-240	1.6998	0.562	0.311	2.3514e-235	SC	PDLIM5
6.95665e-234	1.65706	0.525	0.269	1.65102e-229	SC	LASP1
6.30701e-226	1.57443	0.677	0.506	1.49684e-221	SC	SNHG7
1.10271e-220	1.33917	0.712	0.558	2.61705e-216	SC	ITM2C
1.12301e-220	1.55486	0.642	0.463	2.66525e-216	SC	ARL2BP
6.24337e-218	1.13393	0.793	0.693	1.48174e-213	SC	EML4
4.57243e-216	1.63856	0.636	0.446	1.08517e-211	SC	GALNT1
7.69676e-215	1.52613	0.622	0.406	1.82667e-210	SC	BAG2
8.00171e-215	1.21582	0.697	0.441	1.89905e-210	SC	MYADM
6.23432e-213	0.659234	0.638	0.324	1.47959e-208	SC	CD9
2.93872e-212	1.42921	0.563	0.3	6.97446e-208	SC	KCTD12
4.91625e-211	0.921965	0.834	0.812	1.16677e-206	SC	TMEM141
8.14131e-211	1.71558	0.54	0.316	1.93218e-206	SC	CHD9
7.55725e-210	1.69143	0.609	0.43	1.79356e-205	SC	PELO
5.8415e-206	1.09241	0.884	0.848	1.38636e-201	SC	FOSB
2.2307e-203	1.26964	0.713	0.58	5.29412e-199	SC	TSPAN3
1.16054e-200	1.12442	0.757	0.643	2.75431e-196	SC	SEPT11
1.48083e-198	1.47996	0.572	0.337	3.51444e-194	SC	C4orf48
3.14983e-197	0.815125	0.758	0.552	7.47548e-193	SC	NUPR1
4.54109e-197	0.68905	0.92	0.923	1.07774e-192	SC	OSTC
8.23411e-197	0.512982	0.986	0.978	1.9542e-192	SC	EEF1D
1.96163e-194	1.02355	0.82	0.671	4.65554e-190	SC	SEPP1
5.61612e-194	0.62277	0.513	0.205	1.33287e-189	SC	SH3BGRL
3.9917e-189	1.31962	0.6	0.378	9.4735e-185	SC	CD81
2.14818e-187	0.742582	0.788	0.435	5.09827e-183	SC	FXYD5
4.24082e-185	0.830814	0.846	0.801	1.00647e-180	SC	SEPW1
1.10447e-182	1.67842	0.501	0.27	2.62125e-178	SC	ZFP36L2
1.62287e-174	0.586209	0.958	0.949	3.85155e-170	SC	KDELR2
1.77027e-174	0.977141	0.746	0.608	4.20139e-170	SC	DPP4
3.01109e-174	0.82063	0.833	0.777	7.14622e-170	SC	CALU
5.40517e-174	1.30578	0.512	0.268	1.28281e-169	SC	TSC22D3
4.66355e-172	1.91552	0.523	0.358	1.1068e-167	SC	EBPL
6.22877e-168	1.37608	0.613	0.47	1.47827e-163	SC	TMEM160
5.79474e-159	1.03101	0.724	0.662	1.37527e-154	SC	TNFRSF1A
9.59039e-156	1.80263	0.707	0.613	2.27609e-151	SC	GADD45B
2.66026e-154	1.57985	0.511	0.344	6.3136e-150	SC	UGDH
1.32857e-152	0.743669	0.829	0.832	3.15309e-148	SC	COPS6
4.99489e-152	0.712683	0.951	0.948	1.18544e-147	SC	EIF4A2
1.44937e-151	0.918742	0.673	0.448	3.43979e-147	SC	HSPA2
8.06495e-149	1.25806	0.624	0.498	1.91405e-144	SC	SLC38A2
1.0194e-148	0.579448	0.971	0.972	2.41933e-144	SC	TOMM7
2.9627e-147	0.593005	0.962	0.974	7.03137e-143	SC	HSP90B1
4.1879e-146	0.919848	0.684	0.491	9.93914e-142	SC	TUBB6
3.35868e-145	1.21816	0.585	0.426	7.97117e-141	SC	UBE2E3
8.51149e-144	1.29782	0.625	0.525	2.02003e-139	SC	CCS
1.72293e-142	1.46864	0.512	0.344	4.08903e-138	SC	DNAJC1
7.57922e-142	1.01436	0.791	0.729	1.79878e-137	SC	PPP1R15A
3.00155e-141	1.02274	0.742	0.731	7.12358e-137	SC	HCFC1R1
1.62214e-133	1.3166	0.565	0.439	3.84983e-129	SC	TMEM9
3.39894e-133	0.903044	0.724	0.66	8.06669e-129	SC	OAT
4.63112e-133	1.29457	0.819	0.746	1.0991e-128	SC	CITED2
1.07795e-132	1.31104	0.565	0.433	2.55829e-128	SC	TMEM263
6.38786e-131	0.626098	0.867	0.884	1.51603e-126	SC	SON
1.33096e-128	0.778312	0.796	0.791	3.15876e-124	SC	VIMP
4.09266e-128	1.28323	0.567	0.442	9.71311e-124	SC	TP53I13
1.04048e-126	1.38665	0.534	0.408	2.46938e-122	SC	PGM3
2.79678e-125	1.31099	0.565	0.448	6.63761e-121	SC	ACAA2
5.99939e-125	0.906899	0.767	0.762	1.42384e-120	SC	H2AFJ
2.77825e-118	0.78927	0.786	0.734	6.59362e-114	SC	PTMS
9.52834e-118	0.76739	0.757	0.751	2.26136e-113	SC	CYB5R3
3.17404e-117	0.693368	0.808	0.805	7.53295e-113	SC	SBDS
8.6358e-117	0.811189	0.74	0.706	2.04953e-112	SC	KRTCAP2
4.31956e-108	1.03616	0.652	0.595	1.02516e-103	SC	GNAI1
2.21486e-107	1.28134	0.516	0.404	5.25654e-103	SC	TXNDC15
1.16844e-106	0.941287	0.744	0.745	2.77305e-102	SC	IER3IP1
2.29857e-106	0.764609	0.738	0.733	5.4552e-102	SC	RBMS1
8.19416e-105	1.15866	0.585	0.518	1.94472e-100	SC	GLT8D1
1.06969e-104	0.712837	0.887	0.906	2.53869e-100	SC	CTSC
1.33354e-101	0.58116	0.935	0.926	3.16488e-97	SC	TMED2
3.25964e-101	0.794552	0.685	0.531	7.73611e-97	SC	PTRF
2.61218e-100	0.614253	0.748	0.704	6.19949e-96	SC	AP3S1
3.17117e-99	0.777027	0.73	0.74	7.52615e-95	SC	RWDD1
1.10816e-97	0.54142	0.942	0.967	2.62999e-93	SC	ZFP36L1
2.26694e-96	1.02912	0.674	0.668	5.38013e-92	SC	SERINC3
5.51772e-96	1.06351	0.592	0.441	1.30952e-91	SC	CAV1
5.63934e-94	1.06632	0.778	0.814	1.33838e-89	SC	CEBPD
6.03822e-94	0.777086	0.752	0.766	1.43305e-89	SC	PFDN4
6.28779e-93	0.620964	0.839	0.876	1.49228e-88	SC	SF3B5
7.51734e-93	0.933154	0.681	0.646	1.78409e-88	SC	JUND
1.93303e-92	0.682335	0.735	0.676	4.58765e-88	SC	DNAJC15
7.09389e-92	0.801336	0.714	0.695	1.68359e-87	SC	AHNAK
2.99091e-91	1.22277	0.523	0.433	7.09832e-87	SC	P3H1
1.08697e-89	0.511223	0.853	0.841	2.57972e-85	SC	RRBP1
2.37567e-89	0.5426	0.895	0.934	5.63817e-85	SC	WSB1
2.02963e-88	0.731636	0.72	0.742	4.81691e-84	SC	ALKBH7
1.07107e-86	1.50831	0.514	0.419	2.54198e-82	SC	CCDC80
5.29499e-86	1.23645	0.507	0.426	1.25666e-81	SC	IKBIP
1.14e-85	0.579	0.781	0.829	2.70556e-81	SC	DRAP1
6.10833e-83	0.550358	0.819	0.692	1.44969e-78	SC	KLF6
1.4662e-80	0.880602	0.594	0.509	3.47973e-76	SC	SGCE
2.19303e-80	0.903671	0.645	0.634	5.20472e-76	SC	C5orf15
6.10679e-80	1.01218	0.589	0.558	1.44932e-75	SC	FUCA2
9.7944e-80	0.502195	0.84	0.84	2.3245e-75	SC	CD151
1.21603e-79	0.727095	0.684	0.655	2.886e-75	SC	PVRL2
6.60743e-78	0.712847	0.727	0.748	1.56814e-73	SC	NUCB1
1.29688e-77	0.910292	0.604	0.575	3.07789e-73	SC	SEC31A
4.1108e-77	0.541084	0.804	0.828	9.75617e-73	SC	PDCD5
6.0472e-76	0.815502	0.678	0.657	1.43518e-71	SC	ATP1A1
1.28869e-75	0.510302	0.929	0.876	3.05844e-71	SC	FBLN1
3.21555e-73	0.975341	0.573	0.54	7.63146e-69	SC	CRTAP
1.25844e-71	0.680818	0.734	0.752	2.98664e-67	SC	CLNS1A
7.20953e-70	0.671804	0.643	0.547	1.71104e-65	SC	DPP7
2.38637e-69	0.556707	0.611	0.526	5.66357e-65	SC	PDLIM2
1.86591e-67	0.942353	0.567	0.527	4.42836e-63	SC	POLD2
1.11201e-66	0.98092	0.509	0.422	2.63913e-62	SC	P4HA1
2.33412e-66	1.06613	0.543	0.505	5.53956e-62	SC	ALDH9A1
1.64395e-62	0.877099	0.668	0.673	3.90159e-58	SC	STOM
1.94721e-62	0.587089	0.795	0.812	4.62131e-58	SC	MRPS6
2.25596e-62	0.907241	0.525	0.444	5.35408e-58	SC	ARMCX3
2.49719e-62	0.665875	0.699	0.678	5.92657e-58	SC	MYH10
3.99992e-60	0.592572	0.711	0.761	9.49301e-56	SC	DCTN3
1.04902e-58	0.669987	0.597	0.519	2.48964e-54	SC	BNIP3L
5.54955e-58	0.711319	0.673	0.719	1.31708e-53	SC	DYNC1I2
6.64968e-58	0.639371	0.733	0.753	1.57817e-53	SC	SAR1A
1.37618e-57	0.695182	0.69	0.735	3.26609e-53	SC	ERGIC2
4.84552e-57	0.542718	0.787	0.762	1.14999e-52	SC	GLUL
6.07366e-57	0.716562	0.629	0.633	1.44146e-52	SC	CDK4
3.68858e-53	0.852624	0.572	0.56	8.7541e-49	SC	SERINC1
7.67462e-51	0.867784	0.551	0.542	1.82142e-46	SC	YIPF5
1.01751e-50	0.576677	0.711	0.77	2.41485e-46	SC	DDX17
1.36412e-50	0.552456	0.693	0.713	3.23747e-46	SC	RPS4Y1
4.97657e-50	0.573043	0.702	0.756	1.18109e-45	SC	CFDP1
1.10492e-48	0.77702	0.598	0.575	2.6223e-44	SC	FERMT2
4.34632e-48	0.763679	0.583	0.581	1.03151e-43	SC	MPST
2.59731e-47	0.655774	0.658	0.703	6.16421e-43	SC	CNIH1
3.56053e-46	0.802884	0.564	0.544	8.45022e-42	SC	TMEM14A
1.12719e-45	0.698575	0.608	0.611	2.67515e-41	SC	LRP1
7.36533e-45	0.534836	0.709	0.779	1.74801e-40	SC	EMC7
1.09542e-44	0.762581	0.544	0.5	2.59977e-40	SC	LAMB1
1.30488e-44	0.583427	0.68	0.695	3.09686e-40	SC	ZNF428
1.10547e-43	0.520362	0.692	0.702	2.62361e-39	SC	GLO1
7.74958e-43	0.868597	0.809	0.848	1.83921e-38	SC	DUSP1
8.03453e-43	0.670089	0.637	0.681	1.90684e-38	SC	PRKAR1A
2.19074e-42	0.742804	0.503	0.45	5.19928e-38	SC	CLU
2.84963e-42	0.538724	0.721	0.704	6.76302e-38	SC	CARHSP1
1.9137e-40	0.614705	0.648	0.702	4.54178e-36	SC	ERLEC1
1.63647e-39	0.802725	0.524	0.474	3.88384e-35	SC	H1F0
2.61743e-39	0.826364	0.509	0.472	6.21195e-35	SC	IFNGR2
1.00826e-37	0.596536	0.549	0.508	2.39289e-33	SC	PLOD1
1.49128e-37	0.6715	0.598	0.641	3.53925e-33	SC	C7orf50
6.98868e-37	0.880473	0.519	0.515	1.65862e-32	SC	EMC2
9.9087e-36	0.677625	0.537	0.501	2.35163e-31	SC	YAP1
2.16318e-35	0.742624	0.547	0.559	5.13387e-31	SC	ZNF22
4.95412e-35	0.590542	0.622	0.668	1.17576e-30	SC	ATXN10
4.286e-34	0.786762	0.502	0.498	1.0172e-29	SC	ITGB1BP1
1.36729e-33	0.654023	0.603	0.653	3.24499e-29	SC	FLOT1
2.64261e-33	0.666162	0.589	0.616	6.27172e-29	SC	IAH1
6.10407e-32	0.503014	0.67	0.745	1.44868e-27	SC	SEC13
8.30095e-32	0.698556	0.572	0.592	1.97006e-27	SC	PTP4A2
3.68699e-29	0.50743	0.643	0.707	8.75034e-25	SC	ACTR10
9.10351e-29	0.533874	0.638	0.704	2.16054e-24	SC	ARL1
1.27583e-28	0.594205	0.588	0.608	3.02792e-24	SC	BET1
2.39239e-28	0.860556	0.526	0.554	5.67786e-24	SC	ROCK1
8.93154e-28	0.6082	0.575	0.621	2.11972e-23	SC	GINM1
3.20492e-27	0.596196	0.581	0.615	7.60625e-23	SC	LAMC1
7.51337e-27	0.595398	0.585	0.642	1.78315e-22	SC	MPG
4.46525e-25	0.553789	0.633	0.68	1.05974e-20	SC	RPL22L1
2.35395e-23	0.62229	0.512	0.507	5.58664e-19	SC	RHOBTB3
6.62596e-23	0.656759	0.524	0.568	1.57254e-18	SC	C1orf123
1.97309e-22	0.747811	0.508	0.541	4.68273e-18	SC	STARD3NL
1.46672e-21	0.580617	0.566	0.623	3.48097e-17	SC	COPB2
6.99584e-21	0.733608	0.522	0.576	1.66032e-16	SC	FAM133B
2.11642e-20	0.601984	0.559	0.618	5.0229e-16	SC	SREK1IP1
8.46652e-19	0.707534	0.49	0.53	2.00936e-14	SC	CAMLG
4.21912e-18	0.726946	0.469	0.5	1.00132e-13	SC	TERF1
1.09251e-17	0.568095	0.539	0.591	2.59285e-13	SC	COPB1
5.24526e-17	0.650327	0.534	0.592	1.24486e-12	SC	MALSU1
1.67306e-14	0.624974	0.481	0.522	3.97067e-10	SC	MGMT
2.22318e-14	0.703155	0.467	0.512	5.27628e-10	SC	GGCX
2.24392e-14	0.673481	0.483	0.523	5.32549e-10	SC	RSF1
2.97541e-14	0.537226	0.621	0.71	7.06154e-10	SC	ARL5A
3.06573e-14	0.660895	0.511	0.571	7.27591e-10	SC	SEC22B
4.0131e-13	0.529433	0.545	0.595	9.52429e-09	SC	SAT2
4.25492e-13	0.561498	0.499	0.542	1.00982e-08	SC	CUEDC2
8.15351e-13	0.519615	0.542	0.623	1.93507e-08	SC	SEC61A1
1.10649e-11	0.642339	0.463	0.5	2.62602e-07	SC	CLK1
1.28648e-11	0.532819	0.53	0.6	3.0532e-07	SC	CIR1
2.37274e-11	0.622197	0.476	0.532	5.63123e-07	SC	MED21
7.17417e-11	0.667129	0.48	0.528	1.70265e-06	SC	KLF10
1.34411e-10	0.598372	0.484	0.535	3.18997e-06	SC	EIF4EBP2
1.70119e-09	0.598917	0.488	0.55	4.03744e-05	SC	NSRP1
1.82702e-09	0.515694	0.507	0.581	4.33606e-05	SC	ATRX
1.43028e-08	0.52188	0.503	0.573	0.000339449	SC	PRMT2
2.08334e-08	0.625452	0.465	0.519	0.000494439	SC	IDI1
3.99672e-08	0.517731	0.486	0.547	0.000948542	SC	CETN3
4.29833e-08	0.541776	0.479	0.538	0.00102012	SC	PTS
7.64583e-08	0.565244	0.496	0.593	0.00181459	SC	GOLGA7
4.50028e-07	0.534625	0.451	0.5	0.0106805	SC	CUX1
0	7.08206	0.977	0.884	0	Immune	SPP1
0	6.67319	0.99	0.233	0	Immune	TYROBP
0	6.41574	0.889	0.21	0	Immune	CD14
0	6.26178	0.986	0.144	0	Immune	AIF1
0	6.23565	0.807	0.113	0	Immune	C1QA
0	6.21586	0.988	0.189	0	Immune	FCER1G
0	6.19167	0.785	0.28	0	Immune	CD74
0	6.09774	0.784	0.086	0	Immune	C1QB
0	6.09405	0.809	0.079	0	Immune	C1QC
0	6.01187	0.894	0.226	0	Immune	CCL3
0	5.77332	0.67	0.095	0	Immune	FOLR2
0	5.76887	0.663	0.059	0	Immune	LYZ
0	5.70409	0.59	0.068	0	Immune	F13A1
0	5.68891	0.802	0.07	0	Immune	VSIG4
0	5.66333	0.98	0.089	0	Immune	LAPTM5
0	5.63584	0.776	0.163	0	Immune	RNASE1
0	5.56378	0.864	0.062	0	Immune	TREM2
0	5.4618	0.589	0.075	0	Immune	LYVE1
0	5.44204	0.605	0.127	0	Immune	CCL4
0	5.42869	1	0.998	0	Immune	FTL
0	5.42349	0.97	0.234	0	Immune	CD68
0	5.30002	0.933	0.057	0	Immune	CTSS
0	5.24246	0.631	0.054	0	Immune	HPGDS
0	5.09664	0.913	0.054	0	Immune	HCST
0	5.05183	0.921	0.049	0	Immune	LY96
0	5.04429	0.926	0.058	0	Immune	ITGB2
0	4.93924	0.907	0.11	0	Immune	SRGN
0	4.82135	0.539	0.05	0	Immune	CXCL8
0	4.81197	0.901	0.044	0	Immune	LST1
0	4.78781	0.815	0.047	0	Immune	ALOX5AP
0	4.76516	0.788	0.028	0	Immune	MS4A6A
0	4.765	0.885	0.033	0	Immune	SPI1
0	4.71892	0.656	0.113	0	Immune	GPNMB
0	4.70099	0.812	0.026	0	Immune	MS4A4A
0	4.6854	0.53	0.053	0	Immune	CCL3L3
0	4.66114	0.545	0.033	0	Immune	RGS1
0	4.59361	0.903	0.094	0	Immune	CORO1A
0	4.56562	0.804	0.027	0	Immune	CD37
0	4.52047	0.952	0.062	0	Immune	GMFG
0	4.50292	0.786	0.016	0	Immune	MS4A7
0	4.48617	0.882	0.045	0	Immune	CD53
0	4.47457	1	0.944	0	Immune	TMSB4X
0	4.32789	0.746	0.023	0	Immune	CD163
0	4.32687	0.709	0.033	0	Immune	PLA2G7
0	4.25099	0.761	0.031	0	Immune	FCGR1A
0	4.23019	0.9	0.129	0	Immune	UCP2
0	4.2271	0.694	0.02	0	Immune	GPR34
0	4.19204	0.944	0.364	0	Immune	FABP5
0	4.14413	0.85	0.085	0	Immune	MAFB
0	4.13837	0.977	0.299	0	Immune	FCGRT
0	4.12396	0.53	0.028	0	Immune	HLA-DMB
0	4.11404	0.512	0.084	0	Immune	HLA-DMA
0	4.11011	0.84	0.04	0	Immune	LGALS9
0	4.09316	0.665	0.046	0	Immune	C2
0	4.0745	0.667	0.011	0	Immune	IGSF6
0	4.05785	0.794	0.021	0	Immune	PLEK
0	4.0304	0.726	0.018	0	Immune	RNASE6
0	4.02119	0.697	0.015	0	Immune	MNDA
0	4.00247	0.908	0.215	0	Immune	CD36
0	3.9314	0.579	0.026	0	Immune	BCL2A1
0	3.90795	0.531	0.018	0	Immune	C1orf162
0	3.90432	0.995	0.487	0	Immune	CYBA
0	3.9021	0.936	0.245	0	Immune	RGS10
0	3.88538	0.742	0.022	0	Immune	LY86
0	3.88416	0.553	0.015	0	Immune	FCGR3A
0	3.84884	0.725	0.015	0	Immune	NCF2
0	3.84377	0.597	0.016	0	Immune	MRC1
0	3.7873	0.682	0.019	0	Immune	FCGR2A
0	3.78337	0.698	0.072	0	Immune	MAF
0	3.74065	0.878	0.083	0	Immune	GPSM3
0	3.72733	0.93	0.471	0	Immune	CTSZ
0	3.6945	0.87	0.122	0	Immune	ARRB2
0	3.68359	0.66	0.012	0	Immune	C3AR1
0	3.67351	0.5	0.012	0	Immune	MARCO
0	3.67217	0.744	0.023	0	Immune	FERMT3
0	3.63394	0.685	0.019	0	Immune	CYBB
0	3.61865	0.861	0.366	0	Immune	PLTP
0	3.59946	0.743	0.047	0	Immune	SLC7A7
0	3.5859	0.982	0.875	0	Immune	CTSD
0	3.57931	0.723	0.04	0	Immune	RENBP
0	3.56557	0.937	0.466	0	Immune	S100A9
0	3.5648	0.678	0.027	0	Immune	MEF2C
0	3.55055	0.743	0.074	0	Immune	RAB32
0	3.5475	0.935	0.144	0	Immune	SH3BGRL
0	3.54745	0.561	0.028	0	Immune	STAB1
0	3.52862	0.69	0.012	0	Immune	HCK
0	3.48445	0.651	0.013	0	Immune	DOK2
0	3.47696	0.651	0.022	0	Immune	RASSF4
0	3.475	0.744	0.095	0	Immune	NCF4
0	3.47076	0.661	0.048	0	Immune	CXCL16
0	3.45	0.66	0.01	0	Immune	HAVCR2
0	3.43914	0.591	0.03	0	Immune	CD83
0	3.42124	0.622	0.016	0	Immune	RAC2
0	3.39533	0.784	0.143	0	Immune	BLVRA
0	3.35752	0.703	0.027	0	Immune	CD4
0	3.33694	0.84	0.159	0	Immune	GYPC
0	3.31293	0.723	0.073	0	Immune	LAIR1
0	3.30798	0.861	0.191	0	Immune	RNF130
0	3.29593	0.608	0.05	0	Immune	FAM26F
0	3.29098	0.591	0.01	0	Immune	EVI2A
0	3.27451	0.539	0.018	0	Immune	FPR1
0	3.26957	0.958	0.65	0	Immune	BLVRB
0	3.24846	0.63	0.021	0	Immune	SLCO2B1
0	3.24138	0.64	0.015	0	Immune	WAS
0	3.24016	0.862	0.216	0	Immune	CSF1R
0	3.22794	0.641	0.012	0	Immune	NCKAP1L
0	3.22016	0.623	0.021	0	Immune	CD86
0	3.21793	0.8	0.131	0	Immune	PPP1R18
0	3.21624	0.598	0.041	0	Immune	HSD17B14
0	3.18535	0.576	0.099	0	Immune	RGCC
0	3.17508	0.604	0.012	0	Immune	CD300A
0	3.13872	0.984	0.556	0	Immune	S100A4
0	3.12128	0.998	0.794	0	Immune	SH3BGRL3
0	3.11252	0.759	0.059	0	Immune	A2M
0	3.11247	0.821	0.369	0	Immune	LIPA
0	3.10766	0.57	0.009	0	Immune	PTPRC
0	3.10667	0.635	0.224	0	Immune	PLAUR
0	3.09965	0.968	0.321	0	Immune	HLA-A
0	3.09062	0.55	0.121	0	Immune	IGFBP4
0	3.07342	0.56	0.021	0	Immune	LYL1
0	3.05408	0.779	0.098	0	Immune	IFI16
0	3.05145	0.595	0.051	0	Immune	SAMHD1
0	3.04181	0.825	0.213	0	Immune	LCP1
0	3.02562	0.556	0.022	0	Immune	FAM105A
0	3.01706	0.776	0.435	0	Immune	CAPG
0	2.99504	0.863	0.643	0	Immune	DAB2
0	2.98477	0.969	0.501	0	Immune	HLA-B
0	2.96934	0.629	0.056	0	Immune	LIMD2
0	2.95965	0.541	0.027	0	Immune	SQRDL
0	2.9545	0.543	0.009	0	Immune	TBXAS1
0	2.95236	0.597	0.143	0	Immune	EGFL7
0	2.92427	0.724	0.165	0	Immune	ATP1B1
0	2.91414	0.591	0.02	0	Immune	CELF2
0	2.90954	0.52	0.008	0	Immune	CD84
0	2.89551	0.61	0.082	0	Immune	NR4A2
0	2.88565	0.931	0.295	0	Immune	PYCARD
0	2.87233	0.522	0.009	0	Immune	CYTH4
0	2.85868	0.662	0.087	0	Immune	RGS19
0	2.84778	0.809	0.184	0	Immune	AP1S2
0	2.84125	0.722	0.302	0	Immune	SOD2
0	2.8326	0.616	0.123	0	Immune	BMP2K
0	2.82241	0.538	0.08	0	Immune	GLIPR2
0	2.82143	0.543	0.008	0	Immune	CD33
0	2.8154	0.542	0.015	0	Immune	GIMAP4
0	2.79619	0.515	0.107	0	Immune	CD44
0	2.79138	0.993	0.882	0	Immune	NPC2
0	2.78297	0.824	0.212	0	Immune	TUBA1A
0	2.7645	0.541	0.03	0	Immune	ARHGAP4
0	2.75437	0.502	0.018	0	Immune	MILR1
0	2.74032	0.535	0.033	0	Immune	ICAM1
0	2.73512	0.614	0.263	0	Immune	CTSH
0	2.726	0.741	0.094	0	Immune	IFI27L2
0	2.71956	0.548	0.027	0	Immune	TNFRSF14
0	2.71483	0.508	0.027	0	Immune	LPAR6
0	2.70586	0.983	0.9	0	Immune	CTSB
0	2.67162	0.701	0.148	0	Immune	FUOM
0	2.64598	0.648	0.133	0	Immune	TTYH3
0	2.6187	0.586	0.056	0	Immune	PLEKHO1
0	2.61669	0.92	0.749	0	Immune	LGMN
0	2.60509	0.511	0.027	0	Immune	SYK
0	2.59729	0.541	0.047	0	Immune	CASP1
0	2.5865	0.823	0.433	0	Immune	CHCHD10
0	2.58251	0.639	0.123	0	Immune	SMCO4
0	2.56139	0.659	0.12	0	Immune	BID
0	2.5222	0.655	0.175	0	Immune	SCPEP1
0	2.51019	0.779	0.261	0	Immune	PTPN6
0	2.50435	0.756	0.171	0	Immune	MSN
0	2.49474	0.997	0.918	0	Immune	GPX1
0	2.46865	0.507	0.036	0	Immune	HOMER3
0	2.46168	0.939	0.296	0	Immune	EMP3
0	2.43578	0.856	0.565	0	Immune	CREG1
0	2.40022	0.519	0.047	0	Immune	TNFRSF1B
0	2.38883	0.548	0.116	0	Immune	BIN1
0	2.38468	0.54	0.093	0	Immune	SLC15A3
0	2.37751	0.732	0.169	0	Immune	UBE2L6
0	2.3756	0.921	0.481	0	Immune	RNASET2
0	2.33508	0.522	0.088	0	Immune	MYO1F
0	2.33152	0.793	0.293	0	Immune	DDAH2
0	2.30585	0.773	0.35	0	Immune	PEPD
0	2.30562	0.542	0.103	0	Immune	SLC38A6
0	2.2943	0.573	0.102	0	Immune	MAPKAPK3
0	2.29407	0.953	0.756	0	Immune	ASAH1
0	2.2747	0.914	0.252	0	Immune	BST2
0	2.26685	0.902	0.365	0	Immune	TSPO
0	2.26409	0.745	0.234	0	Immune	ZFP36L2
0	2.2589	0.811	0.409	0	Immune	LAP3
0	2.25576	0.933	0.377	0	Immune	VIM
0	2.24088	0.775	0.212	0	Immune	TIMP2
0	2.23497	0.806	0.345	0	Immune	MFSD1
0	2.23389	0.865	0.422	0	Immune	TPP1
0	2.23327	0.503	0.083	0	Immune	PARVB
0	2.21365	0.756	0.375	0	Immune	TYMP
0	2.20624	0.681	0.153	0	Immune	PSMB8
0	2.19891	0.893	0.663	0	Immune	NINJ1
0	2.1799	0.852	0.472	0	Immune	NPL
0	2.15347	0.733	0.294	0	Immune	ADAP2
0	2.14663	1	0.996	0	Immune	B2M
0	2.14402	0.987	0.918	0	Immune	CSTB
0	2.14054	0.638	0.217	0	Immune	VAT1
0	2.11745	0.594	0.159	0	Immune	CCR1
0	2.11459	0.85	0.475	0	Immune	DNPH1
0	2.09499	0.984	0.546	0	Immune	ARHGDIB
0	2.08275	0.804	0.265	0	Immune	KCTD12
0	2.07657	0.985	0.875	0	Immune	ATP6V1F
0	2.07145	0.746	0.247	0	Immune	DUSP23
0	2.05176	0.539	0.114	0	Immune	RIN2
0	2.04536	0.552	0.163	0	Immune	CCDC88A
0	2.04433	0.61	0.237	0	Immune	AMDHD2
0	2.03797	0.645	0.298	0	Immune	MKNK1
0	2.03489	0.607	0.204	0	Immune	MCOLN1
0	2.01526	0.652	0.239	0	Immune	EVL
0	2.00762	0.862	0.503	0	Immune	HNMT
0	1.99942	0.818	0.346	0	Immune	CD81
0	1.98739	0.552	0.188	0	Immune	OAS1
0	1.97815	0.715	0.117	0	Immune	ZEB2
0	1.97627	0.961	0.737	0	Immune	GLUL
0	1.96141	0.66	0.291	0	Immune	C20orf27
0	1.93214	0.973	0.508	0	Immune	HLA-C
0	1.92751	0.882	0.489	0	Immune	HMOX1
0	1.92402	0.93	0.613	0	Immune	ZFP36
0	1.90757	0.959	0.709	0	Immune	HLA-E
0	1.90733	0.825	0.346	0	Immune	MTDH
0	1.89934	0.578	0.197	0	Immune	SKAP2
0	1.88971	0.756	0.31	0	Immune	C4orf48
0	1.88506	0.546	0.18	0	Immune	EHD4
0	1.87366	0.938	0.798	0	Immune	ATP6AP2
0	1.87042	0.876	0.208	0	Immune	MARCKS
0	1.86574	0.591	0.172	0	Immune	SIRPA
0	1.86336	0.867	0.6	0	Immune	MGST2
0	1.85782	0.742	0.268	0	Immune	PMP22
0	1.83878	0.567	0.182	0	Immune	LINC00152
0	1.83146	0.521	0.148	0	Immune	CARD16
0	1.83079	0.603	0.231	0	Immune	PLA2G15
0	1.8255	0.663	0.227	0	Immune	AGPAT2
0	1.79521	0.573	0.241	0	Immune	PTPN18
0	1.79304	0.666	0.228	0	Immune	LYN
0	1.78602	0.993	0.962	0	Immune	CST3
0	1.78441	0.639	0.302	0	Immune	TFPT
0	1.75643	0.62	0.216	0	Immune	DHRS4L2
0	1.74291	0.569	0.228	0	Immune	UNC93B1
0	1.73477	0.687	0.329	0	Immune	FYB
0	1.72618	0.708	0.175	0	Immune	TXNIP
0	1.71645	0.888	0.621	0	Immune	GNAI2
0	1.68576	1	0.982	0	Immune	ATP5E
0	1.68483	0.958	0.814	0	Immune	ATOX1
0	1.67941	0.803	0.527	0	Immune	GSN
0	1.66931	0.673	0.343	0	Immune	CISD3
0	1.66682	1	1	0	Immune	FTH1
0	1.64858	0.982	0.897	0	Immune	NEAT1
0	1.64384	0.981	0.852	0	Immune	ATP6V0B
0	1.63644	0.905	0.722	0	Immune	BRI3
0	1.60436	0.519	0.209	0	Immune	GNB4
0	1.59741	0.536	0.178	0	Immune	PLXND1
0	1.58786	0.952	0.747	0	Immune	TPM3
0	1.57907	0.746	0.37	0	Immune	EFHD2
0	1.57814	0.67	0.263	0	Immune	CMTM7
0	1.5638	0.984	0.882	0	Immune	NOP10
0	1.56127	0.889	0.608	0	Immune	ABRACL
0	1.55662	0.779	0.483	0	Immune	TWF2
0	1.54737	0.798	0.52	0	Immune	CKLF
0	1.53935	0.946	0.723	0	Immune	BLOC1S1
0	1.5366	0.855	0.536	0	Immune	DAZAP2
0	1.53459	0.81	0.552	0	Immune	M6PR
0	1.51998	0.883	0.512	0	Immune	DPP7
0	1.51406	0.821	0.568	0	Immune	LINC00998
0	1.51078	0.738	0.238	0	Immune	IFITM2
0	1.48696	0.855	0.549	0	Immune	CNPY3
0	1.4796	0.676	0.323	0	Immune	RAP2B
0	1.45837	0.549	0.199	0	Immune	PLP2
0	1.44803	0.973	0.721	0	Immune	LGALS1
0	1.43614	0.91	0.841	0	Immune	PLD3
0	1.42997	0.694	0.415	0	Immune	VMA21
0	1.41591	0.9	0.731	0	Immune	AKR1A1
0	1.40941	0.897	0.586	0	Immune	GADD45B
0	1.38745	0.978	0.958	0	Immune	GRN
0	1.38502	0.888	0.42	0	Immune	FXYD5
0	1.38088	0.582	0.222	0	Immune	WIPF1
0	1.3805	0.789	0.229	0	Immune	GLIPR1
0	1.3717	0.882	0.66	0	Immune	ACTR2
0	1.36568	0.878	0.696	0	Immune	ATP6V0D1
0	1.34622	0.947	0.824	0	Immune	CALM3
0	1.28845	0.94	0.774	0	Immune	LAMTOR2
0	1.28277	0.95	0.871	0	Immune	CD99
0	1.27304	0.985	0.743	0	Immune	JUNB
0	1.21766	0.845	0.642	0	Immune	RHOG
0	1.20837	0.969	0.825	0	Immune	DUSP1
0	1.18987	0.98	0.92	0	Immune	AP2S1
0	1.1871	0.814	0.604	0	Immune	RAP1A
0	1.15106	1	1	0	Immune	ACTB
0	1.13947	0.777	0.45	0	Immune	TSPAN4
0	1.13757	0.996	0.968	0	Immune	ARPC3
0	1.11364	0.896	0.724	0	Immune	ARPC4
0	1.10419	0.913	0.791	0	Immune	H2AFY
0	1.10373	0.971	0.925	0	Immune	CAPZB
0	1.07493	0.967	0.766	0	Immune	HSPB1
0	1.01896	0.919	0.836	0	Immune	RAB5C
0	1.01253	0.973	0.894	0	Immune	LAMTOR4
0	1.00113	0.998	0.985	0	Immune	CD63
0	0.93536	0.976	0.917	0	Immune	SDCBP
0	0.905678	0.975	0.902	0	Immune	FKBP1A
0	0.868578	0.998	0.997	0	Immune	PFDN5
0	0.845	0.984	0.949	0	Immune	COX8A
0	0.830298	1	0.994	0	Immune	CFL1
0	0.764437	0.992	0.974	0	Immune	UQCR11
0	0.740669	1	0.995	0	Immune	OAZ1
0	0.652611	1	0.999	0	Immune	PFN1
0	0.576029	0.997	0.985	0	Immune	COX6B1
3.70766e-303	3.08105	0.594	0.319	8.79938e-299	Immune	ACP5
1.30812e-301	1.46854	0.609	0.297	3.10455e-297	Immune	RNF213
1.06107e-300	4.67931	0.685	0.456	2.51823e-296	Immune	APOE
1.78432e-300	0.987827	0.866	0.687	4.23474e-296	Immune	TMEM219
2.16183e-300	1.52374	0.55	0.24	5.13068e-296	Immune	DUSP3
1.39273e-298	1.0057	0.934	0.675	3.30537e-294	Immune	KLF6
2.71601e-298	1.15419	0.618	0.252	6.44591e-294	Immune	TSC22D3
1.26821e-296	1.55769	0.624	0.335	3.00984e-292	Immune	GNPDA1
1.6946e-296	1.66759	0.553	0.25	4.0218e-292	Immune	DEF6
2.75915e-295	0.904077	0.996	0.893	6.5483e-291	Immune	SAT1
5.63837e-295	1.55234	0.573	0.261	1.33815e-290	Immune	ZSCAN16-AS1
6.5492e-295	2.07161	0.596	0.295	1.55432e-290	Immune	FSCN1
5.47473e-294	0.675487	0.986	0.969	1.29932e-289	Immune	UQCRB
2.93703e-293	1.28005	0.733	0.439	6.97046e-289	Immune	IFNGR2
1.28305e-291	0.592764	0.994	0.971	3.04507e-287	Immune	GPX4
1.75031e-288	1.20599	0.938	0.898	4.154e-284	Immune	CTSC
6.48348e-288	1.72298	0.73	0.514	1.53872e-283	Immune	PPT1
1.61854e-287	1.1196	0.826	0.653	3.84128e-283	Immune	C9orf16
5.67348e-287	0.534402	0.999	1	1.34649e-282	Immune	MYL6
1.72415e-283	1.46988	0.515	0.213	4.09192e-279	Immune	SNX8
2.86997e-273	1.30261	0.714	0.436	6.8113e-269	Immune	ZYX
4.0319e-267	0.67526	0.999	0.999	9.56891e-263	Immune	MALAT1
5.46124e-266	1.3446	0.696	0.427	1.29612e-261	Immune	AP1B1
4.14951e-264	1.42167	0.682	0.4	9.84803e-260	Immune	HIF1A
5.2752e-264	1.8252	0.637	0.367	1.25196e-259	Immune	SGK1
4.52411e-263	1.87818	0.912	0.801	1.07371e-258	Immune	NFKBIA
1.56649e-257	0.630728	0.978	0.943	3.71776e-253	Immune	RHOA
1.93728e-257	0.68416	0.988	0.912	4.59774e-253	Immune	ARPC1B
3.04507e-257	1.1647	0.524	0.203	7.22687e-253	Immune	MAN1A1
3.63763e-252	1.09227	0.723	0.453	8.6332e-248	Immune	TMEM160
5.40373e-251	1.21319	0.733	0.467	1.28247e-246	Immune	IER3
5.76485e-251	1.66199	0.629	0.363	1.36817e-246	Immune	PYGL
3.97323e-250	1.38232	0.533	0.245	9.42966e-246	Immune	MYO9B
3.64796e-249	1.42856	0.647	0.383	8.6577e-245	Immune	NUDT14
2.1859e-247	1.30634	0.9	0.781	5.1878e-243	Immune	ID2
7.80756e-245	1.28762	0.539	0.237	1.85297e-240	Immune	ORAI3
2.76736e-244	0.750946	0.944	0.881	6.56777e-240	Immune	MINOS1
4.07266e-243	1.61922	0.569	0.291	9.66564e-239	Immune	SNX10
1.754e-242	1.44531	0.994	0.98	4.16277e-238	Immune	PSAP
3.52487e-242	0.875631	0.872	0.729	8.36556e-238	Immune	C19orf60
3.09412e-240	1.14535	0.817	0.625	7.34327e-236	Immune	CPVL
5.55477e-240	0.918949	0.849	0.63	1.31831e-235	Immune	GRB2
2.39747e-239	0.84538	0.903	0.828	5.68992e-235	Immune	VPS29
7.15045e-239	1.21737	0.632	0.347	1.69702e-234	Immune	AGTRAP
1.56586e-236	0.593423	0.993	0.968	3.71625e-232	Immune	CLIC1
1.88706e-236	0.978358	0.844	0.696	4.47855e-232	Immune	GTF3C6
5.9026e-232	1.27301	0.623	0.36	1.40086e-227	Immune	MPC1
[truncated: 1,116 more rows]

## Sheet: Trophoblast subclusters
Table S6-2. Differentially expressed genes in Trophoblast subclusters
p_val	avg_log2FC	pct.1	pct.2	p_val_adj	cluster	gene
0	3.1142	0.806	0.185	0	Proliferating CTB	TOP2A
0	2.97446	0.676	0.135	0	Proliferating CTB	CDKN3
0	2.97237	0.928	0.299	0	Proliferating CTB	TYMS
0	2.79834	0.728	0.187	0	Proliferating CTB	CENPF
0	2.79531	0.847	0.338	0	Proliferating CTB	PTTG1
0	2.76618	0.846	0.222	0	Proliferating CTB	NUSAP1
0	2.73877	0.781	0.22	0	Proliferating CTB	CDK1
0	2.69254	0.809	0.176	0	Proliferating CTB	CCNA2
0	2.6214	0.674	0.148	0	Proliferating CTB	HMMR
0	2.59752	0.776	0.229	0	Proliferating CTB	CDC20
0	2.55186	0.756	0.161	0	Proliferating CTB	ASF1B
0	2.54155	0.895	0.249	0	Proliferating CTB	BIRC5
0	2.49284	0.728	0.141	0	Proliferating CTB	PBK
0	2.45527	0.793	0.194	0	Proliferating CTB	CENPM
0	2.44197	0.797	0.224	0	Proliferating CTB	PRC1
0	2.41471	0.996	0.742	0	Proliferating CTB	STMN1
0	2.37846	0.744	0.19	0	Proliferating CTB	AURKB
0	2.3627	0.544	0.138	0	Proliferating CTB	PLK1
0	2.34499	0.914	0.332	0	Proliferating CTB	KIAA0101
0	2.2766	0.659	0.125	0	Proliferating CTB	SPC25
0	2.25618	0.619	0.123	0	Proliferating CTB	NUF2
0	2.21991	0.995	0.798	0	Proliferating CTB	HMGB2
0	2.1889	0.531	0.101	0	Proliferating CTB	GTSE1
0	2.17703	0.933	0.578	0	Proliferating CTB	PCNA
0	2.17699	0.589	0.105	0	Proliferating CTB	TACC3
0	2.15393	0.575	0.118	0	Proliferating CTB	DEPDC1
0	2.13414	0.858	0.348	0	Proliferating CTB	CCNB2
0	2.12677	0.834	0.32	0	Proliferating CTB	UBE2C
0	2.11427	0.674	0.161	0	Proliferating CTB	MKI67
0	2.11147	0.805	0.237	0	Proliferating CTB	LMNB1
0	2.06464	0.6	0.139	0	Proliferating CTB	KIF23
0	2.06003	0.849	0.378	0	Proliferating CTB	UBE2T
0	2.04973	0.646	0.178	0	Proliferating CTB	CDCA3
0	2.0333	0.512	0.085	0	Proliferating CTB	NDC80
0	2.00038	0.934	0.361	0	Proliferating CTB	TK1
0	1.98885	0.737	0.212	0	Proliferating CTB	CENPU
0	1.97856	0.754	0.235	0	Proliferating CTB	DHFR
0	1.97544	0.53	0.11	0	Proliferating CTB	CDCA8
0	1.96361	0.51	0.117	0	Proliferating CTB	ASPM
0	1.95671	0.574	0.216	0	Proliferating CTB	AURKA
0	1.95026	0.839	0.295	0	Proliferating CTB	MAD2L1
0	1.94618	0.61	0.137	0	Proliferating CTB	CDCA5
0	1.89653	0.876	0.507	0	Proliferating CTB	KPNA2
0	1.89015	0.555	0.144	0	Proliferating CTB	CLSPN
0	1.87755	0.889	0.412	0	Proliferating CTB	ZWINT
0	1.86793	0.688	0.22	0	Proliferating CTB	GINS2
0	1.85505	0.851	0.396	0	Proliferating CTB	SMC4
0	1.83307	0.545	0.096	0	Proliferating CTB	MND1
0	1.82896	0.821	0.429	0	Proliferating CTB	UBE2S
0	1.8213	0.833	0.443	0	Proliferating CTB	H2AFX
0	1.82079	0.882	0.451	0	Proliferating CTB	WDR34
0	1.81266	0.603	0.174	0	Proliferating CTB	TPX2
0	1.76372	0.617	0.164	0	Proliferating CTB	RAD51AP1
0	1.76067	0.847	0.378	0	Proliferating CTB	RRM1
0	1.74697	0.754	0.259	0	Proliferating CTB	CCDC34
0	1.73434	0.749	0.258	0	Proliferating CTB	RAD51
0	1.72107	0.509	0.112	0	Proliferating CTB	ANLN
0	1.71197	0.828	0.333	0	Proliferating CTB	CENPN
0	1.71023	0.779	0.286	0	Proliferating CTB	PHGDH
0	1.70197	0.724	0.239	0	Proliferating CTB	CENPK
0	1.69165	0.533	0.12	0	Proliferating CTB	MYBL2
0	1.67897	0.999	0.903	0	Proliferating CTB	H2AFZ
0	1.65809	0.566	0.158	0	Proliferating CTB	KIFC1
0	1.65553	1	0.909	0	Proliferating CTB	TUBA1B
0	1.65381	0.624	0.189	0	Proliferating CTB	RACGAP1
0	1.65274	0.762	0.356	0	Proliferating CTB	FEN1
0	1.63061	0.61	0.175	0	Proliferating CTB	DIAPH3
0	1.61807	0.881	0.347	0	Proliferating CTB	CENPW
0	1.60095	0.698	0.268	0	Proliferating CTB	ORC6
0	1.59986	0.642	0.191	0	Proliferating CTB	POC1A
0	1.57387	0.556	0.146	0	Proliferating CTB	FANCI
0	1.55611	0.547	0.143	0	Proliferating CTB	OIP5
0	1.55466	0.558	0.184	0	Proliferating CTB	CDC6
0	1.54059	0.753	0.312	0	Proliferating CTB	HELLS
0	1.53787	1	0.956	0	Proliferating CTB	HMGB1
0	1.53633	0.575	0.166	0	Proliferating CTB	PKMYT1
0	1.52132	0.567	0.168	0	Proliferating CTB	MELK
0	1.50918	0.941	0.637	0	Proliferating CTB	YWHAH
0	1.48863	0.639	0.234	0	Proliferating CTB	EZH2
0	1.48784	0.719	0.339	0	Proliferating CTB	CDT1
0	1.46714	0.672	0.311	0	Proliferating CTB	CKAP2
0	1.46514	0.95	0.757	0	Proliferating CTB	CKS2
0	1.45363	0.969	0.775	0	Proliferating CTB	DUT
0	1.44647	0.755	0.317	0	Proliferating CTB	TMPO
0	1.44638	0.549	0.169	0	Proliferating CTB	SGOL1
0	1.44518	0.713	0.219	0	Proliferating CTB	RRM2
0	1.44082	0.716	0.301	0	Proliferating CTB	TMEM97
0	1.4386	0.67	0.265	0	Proliferating CTB	LIG1
0	1.42943	0.905	0.497	0	Proliferating CTB	DTYMK
0	1.40122	0.984	0.719	0	Proliferating CTB	CKS1B
0	1.39576	0.843	0.5	0	Proliferating CTB	GMNN
0	1.34112	0.683	0.291	0	Proliferating CTB	LBR
0	1.33581	0.745	0.32	0	Proliferating CTB	CENPH
0	1.33198	0.847	0.443	0	Proliferating CTB	RNASEH2A
0	1.3238	0.828	0.411	0	Proliferating CTB	SMC2
0	1.32336	0.558	0.184	0	Proliferating CTB	RCCD1
0	1.31565	0.701	0.293	0	Proliferating CTB	VRK1
0	1.30244	1	0.973	0	Proliferating CTB	HMGN2
0	1.29857	0.912	0.586	0	Proliferating CTB	MCM7
0	1.27687	0.701	0.296	0	Proliferating CTB	LMNB2
0	1.27284	0.67	0.282	0	Proliferating CTB	MTHFD2
0	1.26613	0.898	0.583	0	Proliferating CTB	DNAJC9
0	1.2638	1	0.948	0	Proliferating CTB	CALM2
0	1.2594	0.718	0.355	0	Proliferating CTB	RFC4
0	1.25755	0.605	0.229	0	Proliferating CTB	CDKN2A
0	1.25148	0.98	0.851	0	Proliferating CTB	TUBB4B
0	1.24812	0.819	0.505	0	Proliferating CTB	CDCA4
0	1.21987	0.904	0.623	0	Proliferating CTB	BUB3
0	1.21917	0.834	0.467	0	Proliferating CTB	DDX39A
0	1.21112	0.856	0.515	0	Proliferating CTB	SAE1
0	1.20735	0.648	0.271	0	Proliferating CTB	RFC3
0	1.20646	0.727	0.332	0	Proliferating CTB	HADH
0	1.1986	0.676	0.275	0	Proliferating CTB	DHTKD1
0	1.18958	0.961	0.697	0	Proliferating CTB	RPA3
0	1.1744	0.831	0.443	0	Proliferating CTB	EBP
0	1.1613	0.774	0.419	0	Proliferating CTB	TMEM106C
0	1.14964	0.987	0.83	0	Proliferating CTB	DEK
0	1.14552	0.774	0.39	0	Proliferating CTB	ITGB3BP
0	1.14346	0.698	0.331	0	Proliferating CTB	PAFAH1B3
0	1.14002	0.827	0.465	0	Proliferating CTB	ANP32E
0	1.12226	0.976	0.799	0	Proliferating CTB	MT2A
0	1.1204	0.994	0.909	0	Proliferating CTB	TUBB
0	1.10104	0.863	0.547	0	Proliferating CTB	KIF22
0	1.04609	0.819	0.474	0	Proliferating CTB	HAUS1
0	1.00606	0.871	0.606	0	Proliferating CTB	C19orf48
0	1.00375	0.886	0.602	0	Proliferating CTB	HNRNPAB
0	0.985431	0.99	0.909	0	Proliferating CTB	RANBP1
0	0.980988	0.987	0.844	0	Proliferating CTB	LSM4
0	0.940042	0.987	0.829	0	Proliferating CTB	GGCT
0	0.923129	0.988	0.866	0	Proliferating CTB	NUCKS1
0	0.894963	0.97	0.749	0	Proliferating CTB	H2AFV
0	0.888894	0.978	0.829	0	Proliferating CTB	CACYBP
0	0.885807	0.997	0.967	0	Proliferating CTB	RAN
0	0.850826	0.997	0.936	0	Proliferating CTB	SNRPD1
0	0.836983	0.988	0.866	0	Proliferating CTB	NASP
0	0.814798	0.97	0.839	0	Proliferating CTB	PA2G4
0	0.788015	0.994	0.92	0	Proliferating CTB	HMGA1
0	0.772488	0.981	0.835	0	Proliferating CTB	LSM5
0	0.721435	0.978	0.895	0	Proliferating CTB	SIVA1
0	0.703807	0.99	0.914	0	Proliferating CTB	ANP32B
0	0.675202	1	1	0	Proliferating CTB	PTMA
0	0.674461	0.997	0.957	0	Proliferating CTB	POLR2L
0	0.646132	0.997	0.95	0	Proliferating CTB	PRDX2
0	0.645434	0.999	0.974	0	Proliferating CTB	SNRPG
0	0.6304	0.993	0.95	0	Proliferating CTB	COX8A
0	0.597085	0.994	0.944	0	Proliferating CTB	NAP1L1
0	0.571613	0.996	0.958	0	Proliferating CTB	PTGES3
0	0.533593	0.995	0.954	0	Proliferating CTB	ERH
6.9563e-308	1.36275	0.542	0.202	1.65094e-303	Proliferating CTB	KIF20B
7.09073e-306	1.20259	0.595	0.241	1.68284e-301	Proliferating CTB	CHAF1A
3.25848e-305	0.585124	0.991	0.934	7.73336e-301	Proliferating CTB	SNRPE
9.29384e-305	0.69133	0.982	0.886	2.20571e-300	Proliferating CTB	HNRNPD
6.01096e-304	0.623744	0.988	0.918	1.42658e-299	Proliferating CTB	SRSF2
3.70536e-297	0.797525	0.959	0.792	8.79394e-293	Proliferating CTB	FDPS
1.43631e-296	0.663382	0.965	0.856	3.40879e-292	Proliferating CTB	SRP9
3.62906e-296	1.06528	0.774	0.431	8.61286e-292	Proliferating CTB	SNRNP25
1.05263e-294	0.93923	0.865	0.539	2.49821e-290	Proliferating CTB	BCL2L12
1.11783e-292	1.01758	0.877	0.57	2.65294e-288	Proliferating CTB	GCHFR
1.88618e-292	1.09546	0.661	0.302	4.47646e-288	Proliferating CTB	TSPAN4
9.73085e-292	0.606729	0.999	0.995	2.30942e-287	Proliferating CTB	HSP90AA1
1.75868e-291	1.08859	0.527	0.188	4.17386e-287	Proliferating CTB	APITD1
2.30605e-289	1.0743	0.837	0.485	5.47294e-285	Proliferating CTB	CCNB1
1.70905e-288	1.04915	0.73	0.381	4.05608e-284	Proliferating CTB	GMPS
2.52227e-288	0.972599	0.826	0.505	5.98611e-284	Proliferating CTB	CBX1
4.06486e-288	0.996974	0.745	0.374	9.64712e-284	Proliferating CTB	NUDT1
2.13147e-287	1.09584	0.5	0.175	5.05863e-283	Proliferating CTB	POLD1
1.10517e-285	0.974953	0.81	0.498	2.62289e-281	Proliferating CTB	POLD2
6.48879e-285	1.11294	0.513	0.19	1.53999e-280	Proliferating CTB	HPRT1
2.99448e-283	0.902306	0.87	0.58	7.1068e-279	Proliferating CTB	EXOSC8
4.90429e-280	1.02595	0.756	0.407	1.16394e-275	Proliferating CTB	ACAT2
1.60216e-279	0.860158	0.892	0.642	3.80242e-275	Proliferating CTB	PSMG1
4.89497e-279	0.649332	0.988	0.874	1.16172e-274	Proliferating CTB	HNRNPR
7.65954e-279	0.851065	0.978	0.834	1.81784e-274	Proliferating CTB	GSTO1
1.4815e-275	0.897795	0.834	0.533	3.51605e-271	Proliferating CTB	EEF1E1
2.07377e-272	0.538607	0.996	0.958	4.92169e-268	Proliferating CTB	HNRNPA3
8.60788e-272	1.00317	0.802	0.487	2.04291e-267	Proliferating CTB	RFC2
2.93638e-266	0.946414	0.833	0.515	6.9689e-262	Proliferating CTB	RAD51C
2.64571e-263	0.765884	0.909	0.675	6.27907e-259	Proliferating CTB	SSRP1
1.88874e-262	0.764207	0.926	0.708	4.48255e-258	Proliferating CTB	VDAC3
2.59724e-262	0.790063	0.918	0.721	6.16403e-258	Proliferating CTB	KPNB1
1.61699e-261	1.04906	0.54	0.22	3.83761e-257	Proliferating CTB	ACOT7
3.24795e-259	0.997543	0.528	0.206	7.70836e-255	Proliferating CTB	CHEK1
1.58748e-258	0.955921	0.612	0.267	3.76756e-254	Proliferating CTB	SLC37A4
2.88917e-258	0.856297	0.858	0.576	6.85686e-254	Proliferating CTB	COMMD4
2.87836e-257	0.700018	0.932	0.732	6.83122e-253	Proliferating CTB	MRPL11
2.85275e-256	0.733081	0.965	0.797	6.77042e-252	Proliferating CTB	CCT5
1.17871e-255	0.514235	0.993	0.937	2.79743e-251	Proliferating CTB	SNRPB
2.21561e-254	0.771653	0.915	0.687	5.25831e-250	Proliferating CTB	UQCC2
8.25016e-254	0.885953	0.84	0.521	1.95801e-249	Proliferating CTB	CCDC167
2.08282e-251	0.577362	0.995	0.963	4.94315e-247	Proliferating CTB	HSPE1
5.22813e-250	0.990218	0.746	0.413	1.24079e-245	Proliferating CTB	PXMP2
5.85363e-249	0.85208	0.876	0.617	1.38924e-244	Proliferating CTB	PSIP1
1.08215e-248	1.0122	0.728	0.4	2.56825e-244	Proliferating CTB	TUBG1
3.99541e-246	1.01251	0.556	0.24	9.48231e-242	Proliferating CTB	HAUS8
1.08887e-244	0.879283	0.872	0.624	2.58421e-240	Proliferating CTB	NOP56
5.75218e-241	0.956957	0.677	0.331	1.36516e-236	Proliferating CTB	MAPK13
1.53586e-240	0.928072	0.702	0.376	3.64505e-236	Proliferating CTB	RNASEH2B
7.02979e-240	0.525391	0.988	0.907	1.66838e-235	Proliferating CTB	SNRPF
4.51079e-239	0.690104	0.936	0.736	1.07055e-234	Proliferating CTB	C9orf142
2.74282e-238	0.608043	0.972	0.87	6.50955e-234	Proliferating CTB	CYC1
1.72692e-237	0.914643	0.747	0.398	4.09851e-233	Proliferating CTB	EMP2
5.33453e-237	0.705492	0.931	0.74	1.26604e-232	Proliferating CTB	LSM2
5.27577e-233	0.958418	0.793	0.496	1.2521e-228	Proliferating CTB	MZT1
9.96727e-233	1.31833	0.973	0.881	2.36553e-228	Proliferating CTB	ARL6IP1
1.52285e-232	0.786952	0.925	0.73	3.61418e-228	Proliferating CTB	NME1
9.08336e-232	0.896759	0.868	0.579	2.15575e-227	Proliferating CTB	MCM3
2.25703e-231	0.954143	0.591	0.28	5.35662e-227	Proliferating CTB	RCC1
1.99398e-229	1.07161	0.501	0.204	4.73231e-225	Proliferating CTB	ATAD5
2.80573e-229	0.645299	0.98	0.904	6.65883e-225	Proliferating CTB	SET
3.40421e-229	0.556839	0.982	0.874	8.0792e-225	Proliferating CTB	MZT2B
1.68582e-228	0.796443	0.911	0.716	4.00096e-224	Proliferating CTB	AKR7A2
1.98825e-227	0.932449	0.689	0.372	4.71872e-223	Proliferating CTB	POLR3K
1.69242e-225	0.709556	0.938	0.707	4.01662e-221	Proliferating CTB	CARHSP1
2.44124e-225	0.674487	0.965	0.771	5.7938e-221	Proliferating CTB	CSRP2
9.97798e-225	0.540308	0.981	0.881	2.36807e-220	Proliferating CTB	MINOS1
7.56466e-223	0.520029	0.997	0.957	1.79532e-218	Proliferating CTB	DBI
9.71106e-223	0.815151	0.853	0.588	2.30473e-218	Proliferating CTB	RPA2
1.08574e-222	0.942009	0.657	0.348	2.57678e-218	Proliferating CTB	NUP62
2.26594e-217	0.897586	0.645	0.322	5.37777e-213	Proliferating CTB	RPL39L
6.90128e-217	1.01779	0.513	0.222	1.63788e-212	Proliferating CTB	DBF4
1.64393e-215	0.852823	0.78	0.487	3.90153e-211	Proliferating CTB	SKA2
2.22432e-215	0.917576	0.558	0.252	5.27897e-211	Proliferating CTB	TCOF1
4.30404e-213	0.903704	0.834	0.548	1.02148e-208	Proliferating CTB	HAT1
2.19315e-210	0.816379	0.836	0.598	5.205e-206	Proliferating CTB	DCTPP1
1.46383e-208	0.951104	0.54	0.245	3.47411e-204	Proliferating CTB	NRM
3.02213e-208	0.851361	0.834	0.548	7.17242e-204	Proliferating CTB	RMI2
8.02788e-208	0.758663	0.725	0.401	1.90526e-203	Proliferating CTB	HMCES
6.04102e-207	0.872319	0.599	0.289	1.43372e-202	Proliferating CTB	HIRIP3
1.43805e-206	0.540236	0.977	0.886	3.41292e-202	Proliferating CTB	SERBP1
1.87858e-206	0.859599	0.687	0.386	4.45843e-202	Proliferating CTB	CLN6
2.85802e-206	0.840457	0.525	0.22	6.78294e-202	Proliferating CTB	PSAT1
1.91203e-205	0.825309	0.68	0.364	4.53783e-201	Proliferating CTB	MIS18A
3.78941e-204	0.552582	0.978	0.896	8.99341e-200	Proliferating CTB	ATP5G1
2.47421e-203	0.848297	0.678	0.377	5.87203e-199	Proliferating CTB	CD320
3.5508e-203	0.654332	0.909	0.605	8.42712e-199	Proliferating CTB	VKORC1
1.54987e-202	0.775461	0.839	0.591	3.67831e-198	Proliferating CTB	TFDP1
2.11066e-201	0.877336	0.657	0.354	5.00924e-197	Proliferating CTB	RHNO1
1.00553e-200	0.671986	0.909	0.702	2.38642e-196	Proliferating CTB	PAICS
3.69615e-199	0.738669	0.865	0.588	8.77208e-195	Proliferating CTB	FN3KRP
5.63844e-199	0.758653	0.808	0.527	1.33817e-194	Proliferating CTB	RPA1
2.56202e-198	0.778366	0.655	0.323	6.08045e-194	Proliferating CTB	SCARA3
3.2409e-198	0.734729	0.894	0.679	7.69162e-194	Proliferating CTB	SMC3
2.17186e-197	0.791539	0.706	0.392	5.15447e-193	Proliferating CTB	NUDT15
2.33503e-197	0.821871	0.727	0.433	5.54173e-193	Proliferating CTB	DNPH1
9.85888e-197	0.706756	0.882	0.655	2.33981e-192	Proliferating CTB	C17orf89
2.17026e-196	1.06225	0.686	0.407	5.15067e-192	Proliferating CTB	UNG
9.53941e-193	0.762019	0.793	0.479	2.26399e-188	Proliferating CTB	CKLF
1.74611e-192	0.624906	0.895	0.696	4.14405e-188	Proliferating CTB	MRPL37
2.98971e-192	0.948061	0.584	0.292	7.09549e-188	Proliferating CTB	EMC9
9.64813e-192	0.531668	0.976	0.869	2.28979e-187	Proliferating CTB	PPA1
1.09119e-191	0.897577	0.583	0.292	2.58972e-187	Proliferating CTB	EXOSC9
1.11935e-191	0.734666	0.852	0.582	2.65655e-187	Proliferating CTB	CHPT1
2.67785e-191	0.741111	0.828	0.589	6.35534e-187	Proliferating CTB	CDK4
4.00326e-190	0.537884	0.973	0.822	9.50094e-186	Proliferating CTB	TUBA1C
7.85199e-186	0.618437	0.935	0.756	1.86351e-181	Proliferating CTB	NAA38
1.0315e-185	0.921484	0.626	0.325	2.44806e-181	Proliferating CTB	CRNDE
2.21715e-185	0.805415	0.721	0.44	5.26196e-181	Proliferating CTB	YEATS4
2.30783e-185	0.746753	0.933	0.75	5.47717e-181	Proliferating CTB	RAD21
1.51002e-184	0.731293	0.791	0.499	3.58374e-180	Proliferating CTB	SUPT16H
4.52991e-184	0.849699	0.576	0.288	1.07508e-179	Proliferating CTB	ACYP1
4.63369e-184	0.752776	0.738	0.449	1.09971e-179	Proliferating CTB	NSMCE4A
8.71638e-184	0.65574	0.87	0.615	2.06866e-179	Proliferating CTB	TFAM
2.3809e-182	0.733532	0.646	0.331	5.65058e-178	Proliferating CTB	TEAD4
4.84306e-182	0.779577	0.697	0.401	1.1494e-177	Proliferating CTB	LYAR
8.15406e-182	0.770482	0.772	0.477	1.9352e-177	Proliferating CTB	CBX5
1.53828e-181	0.719703	0.856	0.641	3.65081e-177	Proliferating CTB	AHCY
1.77602e-181	0.870848	0.85	0.608	4.21502e-177	Proliferating CTB	SLBP
2.48452e-181	0.778689	0.754	0.469	5.89651e-177	Proliferating CTB	H1FX
2.59487e-181	0.868857	0.669	0.392	6.1584e-177	Proliferating CTB	USP1
1.16687e-180	0.749977	0.791	0.5	2.76934e-176	Proliferating CTB	ERVMER34-1
1.53988e-180	0.79902	0.574	0.284	3.65459e-176	Proliferating CTB	MTHFD1
1.63999e-179	0.575774	0.944	0.774	3.8922e-175	Proliferating CTB	HSPB11
4.29148e-179	0.804924	0.557	0.274	1.0185e-174	Proliferating CTB	NR2C2AP
4.43402e-179	0.555437	0.944	0.795	1.05233e-174	Proliferating CTB	RBMX
1.47462e-178	0.949613	0.507	0.244	3.49971e-174	Proliferating CTB	SAC3D1
8.77483e-177	0.727093	0.506	0.215	2.08253e-172	Proliferating CTB	PIDD1
8.53369e-176	0.647491	0.917	0.715	2.0253e-171	Proliferating CTB	HINT2
2.06425e-175	0.839268	0.54	0.263	4.8991e-171	Proliferating CTB	RANGAP1
2.48563e-175	0.821406	0.69	0.407	5.89915e-171	Proliferating CTB	SMC1A
1.92144e-174	0.669161	0.566	0.252	4.56016e-170	Proliferating CTB	CNTNAP2
2.62269e-172	0.66468	0.948	0.795	6.22444e-168	Proliferating CTB	CYCS
1.29716e-170	0.778384	0.629	0.35	3.07854e-166	Proliferating CTB	TIPIN
1.61804e-170	0.736752	0.833	0.622	3.84009e-166	Proliferating CTB	TOMM40
2.33651e-170	0.573833	0.942	0.804	5.54523e-166	Proliferating CTB	CCT6A
2.49276e-170	0.64787	0.858	0.6	5.91606e-166	Proliferating CTB	SNRPA
2.1462e-168	0.581581	0.922	0.721	5.09357e-164	Proliferating CTB	CYB5B
1.2341e-167	0.692517	0.805	0.532	2.92888e-163	Proliferating CTB	CSE1L
1.05539e-166	0.720229	0.742	0.471	2.50477e-162	Proliferating CTB	PPIL1
1.48858e-166	0.850897	0.691	0.416	3.53284e-162	Proliferating CTB	RNF26
3.44866e-166	0.701448	0.688	0.391	8.18472e-162	Proliferating CTB	TMEM123
2.52927e-163	0.739843	0.663	0.379	6.00271e-159	Proliferating CTB	NCAPH2
1.64872e-162	0.822615	0.71	0.432	3.91292e-158	Proliferating CTB	PPIC
3.30609e-161	0.661862	0.803	0.52	7.84633e-157	Proliferating CTB	C4orf27
1.30856e-160	1.65953	0.92	0.859	3.10561e-156	Proliferating CTB	HIST1H4C
8.98806e-158	0.632302	0.862	0.604	2.13314e-153	Proliferating CTB	MZT2A
7.37845e-157	0.871468	0.516	0.26	1.75113e-152	Proliferating CTB	NUDT8
8.52688e-157	0.505191	0.958	0.827	2.02368e-152	Proliferating CTB	VPS29
9.96985e-157	0.646601	0.667	0.375	2.36614e-152	Proliferating CTB	ENOSF1
1.12566e-155	0.531785	0.932	0.763	2.67152e-151	Proliferating CTB	H2AFY
1.39046e-155	0.625122	0.893	0.692	3.29998e-151	Proliferating CTB	SLC25A1
5.77135e-153	0.688293	0.635	0.353	1.36972e-148	Proliferating CTB	FAIM
8.61497e-153	0.602174	0.858	0.634	2.04459e-148	Proliferating CTB	ILF3
7.5471e-152	0.671018	0.786	0.53	1.79115e-147	Proliferating CTB	TIMM10
1.17954e-151	0.515795	0.933	0.781	2.79939e-147	Proliferating CTB	MRPS26
2.38074e-151	0.876946	0.562	0.298	5.65022e-147	Proliferating CTB	MCM6
1.10176e-150	0.66087	0.806	0.564	2.6148e-146	Proliferating CTB	PPIF
7.15407e-150	0.617642	0.843	0.623	1.69787e-145	Proliferating CTB	COPS3
1.17757e-149	0.624078	0.55	0.274	2.79473e-145	Proliferating CTB	KMT5C
5.01964e-149	0.679438	0.609	0.331	1.19131e-144	Proliferating CTB	METTL21A
1.65059e-148	0.727081	0.53	0.271	3.91734e-144	Proliferating CTB	COQ2
2.64228e-148	0.739071	0.535	0.272	6.27092e-144	Proliferating CTB	CCDC14
5.97423e-147	0.642921	0.698	0.395	1.41786e-142	Proliferating CTB	BAG2
2.32915e-145	0.673705	0.589	0.312	5.52777e-141	Proliferating CTB	SHMT1
1.15974e-144	0.676118	0.731	0.47	2.75242e-140	Proliferating CTB	DKC1
1.22892e-143	0.704828	0.595	0.329	2.91659e-139	Proliferating CTB	SNX7
6.09159e-143	0.612495	0.752	0.496	1.44572e-138	Proliferating CTB	POLE3
2.24647e-142	0.568229	0.855	0.61	5.33156e-138	Proliferating CTB	NAE1
2.74249e-142	0.72472	0.602	0.341	6.50874e-138	Proliferating CTB	GAMT
8.67105e-142	0.651865	0.72	0.446	2.0579e-137	Proliferating CTB	SIGMAR1
9.57015e-142	0.647547	0.594	0.327	2.27128e-137	Proliferating CTB	POLR2D
4.7561e-141	0.559397	0.878	0.653	1.12876e-136	Proliferating CTB	SNRNP40
1.40013e-140	0.66023	0.737	0.475	3.32292e-136	Proliferating CTB	ACTL6A
4.04441e-139	0.67474	0.595	0.333	9.59861e-135	Proliferating CTB	UBL4A
4.44131e-139	0.570004	0.867	0.641	1.05406e-134	Proliferating CTB	PPM1G
9.39709e-139	0.6237	0.809	0.546	2.23021e-134	Proliferating CTB	MAGOHB
1.14426e-138	0.524007	0.694	0.392	2.71566e-134	Proliferating CTB	BEX2
5.55165e-138	0.52641	0.925	0.766	1.31757e-133	Proliferating CTB	MRPL12
6.04192e-137	0.673626	0.805	0.61	1.43393e-132	Proliferating CTB	PGP
7.70761e-137	0.575659	0.874	0.652	1.82925e-132	Proliferating CTB	CCDC109B
4.77896e-136	0.655616	0.691	0.424	1.13419e-131	Proliferating CTB	POP5
5.83965e-136	0.585883	0.823	0.597	1.38592e-131	Proliferating CTB	NPM3
1.28966e-135	0.606249	0.799	0.543	3.06075e-131	Proliferating CTB	NUP37
1.59499e-135	0.504659	0.923	0.763	3.7854e-131	Proliferating CTB	LSM8
3.87312e-135	0.697267	0.507	0.261	9.19208e-131	Proliferating CTB	PARP2
9.58095e-135	0.526121	0.884	0.69	2.27385e-130	Proliferating CTB	POLR2H
2.92441e-134	0.654177	0.802	0.536	6.9405e-130	Proliferating CTB	LMF2
2.93029e-133	0.640259	0.518	0.265	6.95446e-129	Proliferating CTB	LAPTM4B
1.41563e-132	0.664051	0.606	0.352	3.35972e-128	Proliferating CTB	COPRS
3.81245e-129	0.524798	0.845	0.621	9.04809e-125	Proliferating CTB	PRPF19
4.30923e-129	0.652116	0.554	0.304	1.02271e-124	Proliferating CTB	WDR5
1.15463e-128	0.619457	0.522	0.268	2.74028e-124	Proliferating CTB	RNF138
2.91451e-127	0.561534	0.843	0.615	6.91702e-123	Proliferating CTB	TPRKB
1.53502e-126	0.557705	0.831	0.616	3.64306e-122	Proliferating CTB	FAM136A
5.74966e-126	0.505344	0.904	0.714	1.36457e-121	Proliferating CTB	SRSF10
6.27642e-126	0.623055	0.654	0.398	1.48958e-121	Proliferating CTB	CMSS1
1.05338e-124	0.62297	0.709	0.447	2.49999e-120	Proliferating CTB	CSTF3
2.45707e-124	0.579432	0.664	0.406	5.83136e-120	Proliferating CTB	IPO5
8.35238e-124	0.533335	0.799	0.578	1.98227e-119	Proliferating CTB	NTMT1
1.35737e-123	0.604946	0.985	0.879	3.22144e-119	Proliferating CTB	GGH
9.2263e-123	0.710778	0.555	0.313	2.18968e-118	Proliferating CTB	DHCR24
3.74367e-122	0.635807	0.568	0.317	8.88486e-118	Proliferating CTB	MLH1
3.19746e-121	0.527047	0.693	0.43	7.58853e-117	Proliferating CTB	MMAB
7.9784e-121	0.5048	0.856	0.661	1.89351e-116	Proliferating CTB	PHF5A
9.88004e-121	0.639714	0.63	0.377	2.34483e-116	Proliferating CTB	MIS18BP1
7.21595e-120	0.516343	0.833	0.597	1.71256e-115	Proliferating CTB	ANAPC15
1.71585e-119	0.572231	0.719	0.471	4.07223e-115	Proliferating CTB	SHMT2
1.22638e-117	0.59921	0.543	0.297	2.91057e-113	Proliferating CTB	UCK1
4.95181e-117	0.503022	0.824	0.608	1.17521e-112	Proliferating CTB	MRPS25
4.12635e-116	0.526731	0.723	0.462	9.79306e-112	Proliferating CTB	MPHOSPH6
4.34592e-116	0.535465	0.796	0.549	1.03142e-111	Proliferating CTB	PPIH
5.56194e-116	0.527923	0.825	0.591	1.32001e-111	Proliferating CTB	VBP1
2.47092e-114	0.5083	0.898	0.719	5.86423e-110	Proliferating CTB	MRPL23
5.58502e-112	0.623686	0.595	0.357	1.32549e-107	Proliferating CTB	MCM4
5.95605e-112	0.534472	0.839	0.673	1.41355e-107	Proliferating CTB	TSEN34
1.58144e-111	0.630379	0.615	0.381	3.75324e-107	Proliferating CTB	COMTD1
3.29825e-111	0.556291	0.858	0.653	7.82774e-107	Proliferating CTB	MCM5
8.22584e-111	0.626175	0.531	0.295	1.95224e-106	Proliferating CTB	MSH6
2.0433e-110	0.585017	0.685	0.457	4.84935e-106	Proliferating CTB	MRTO4
3.86802e-110	0.613582	0.635	0.399	9.17997e-106	Proliferating CTB	MCMBP
1.74469e-108	0.501294	0.799	0.563	4.14068e-104	Proliferating CTB	PYCR2
4.15869e-108	0.520001	0.767	0.524	9.86982e-104	Proliferating CTB	RPP30
4.09999e-107	0.532966	0.561	0.311	9.73051e-103	Proliferating CTB	TM7SF3
7.36813e-107	0.549871	0.74	0.504	1.74868e-102	Proliferating CTB	PRKDC
9.28705e-107	0.533568	0.69	0.43	2.2041e-102	Proliferating CTB	MCM2
9.92699e-107	0.579524	0.574	0.338	2.35597e-102	Proliferating CTB	THOP1
4.58531e-105	0.559985	0.533	0.303	1.08823e-100	Proliferating CTB	ABHD3
6.76932e-104	0.51014	0.669	0.425	1.60656e-99	Proliferating CTB	BLMH
1.02092e-103	0.502038	0.957	0.862	2.42294e-99	Proliferating CTB	C1QBP
3.58845e-103	0.503215	0.594	0.343	8.51647e-99	Proliferating CTB	SLC29A2
4.28784e-103	0.551135	0.604	0.371	1.01763e-98	Proliferating CTB	COA1
1.05123e-102	0.539094	0.614	0.382	2.4949e-98	Proliferating CTB	TIMM8A
3.06842e-102	0.564189	0.71	0.477	7.28229e-98	Proliferating CTB	ICMT
4.563e-101	0.520211	0.655	0.417	1.08294e-96	Proliferating CTB	KHSRP
1.17456e-100	0.509362	0.674	0.425	2.78759e-96	Proliferating CTB	SRRT
2.67438e-99	0.554346	0.875	0.686	6.34712e-95	Proliferating CTB	PTMS
1.76107e-98	0.555406	0.661	0.441	4.17955e-94	Proliferating CTB	CMC2
1.80394e-97	0.551492	0.565	0.339	4.28128e-93	Proliferating CTB	PACSIN3
2.11369e-97	0.513033	0.527	0.295	5.01642e-93	Proliferating CTB	GTF2H2
9.32969e-96	0.66898	0.668	0.45	2.21421e-91	Proliferating CTB	REEP4
2.71082e-95	0.505603	0.806	0.583	6.43359e-91	Proliferating CTB	RTN3
6.41012e-95	0.523046	0.645	0.434	1.52131e-90	Proliferating CTB	CCNB1IP1
8.11263e-95	0.508649	0.613	0.383	1.92537e-90	Proliferating CTB	ACAT1
1.08987e-93	0.685205	0.721	0.524	2.5866e-89	Proliferating CTB	SRM
1.97598e-92	0.537278	0.607	0.385	4.6896e-88	Proliferating CTB	ACAA2
1.54263e-91	0.548889	0.553	0.337	3.66111e-87	Proliferating CTB	ELOVL5
5.01467e-91	0.567118	0.539	0.319	1.19013e-86	Proliferating CTB	SPTBN1
1.33625e-89	0.512756	0.585	0.369	3.17133e-85	Proliferating CTB	IFRD2
3.98507e-87	0.535408	0.636	0.421	9.45778e-83	Proliferating CTB	RFC1
4.7634e-81	0.516716	0.524	0.323	1.1305e-76	Proliferating CTB	PUSL1
2.27123e-78	0.516073	0.624	0.426	5.3903e-74	Proliferating CTB	NOP16
0	1.74271	0.886	0.476	0	CTB	SEPP1
0	1.72801	0.781	0.426	0	CTB	SOD3
0	1.67284	0.735	0.402	0	CTB	TMEM150A
0	1.65553	0.929	0.468	0	CTB	FAM3B
0	1.61571	0.683	0.25	0	CTB	TMEM150C
0	1.61126	0.988	0.818	0	CTB	SMAGP
0	1.6112	0.967	0.543	0	CTB	OLR1
0	1.5889	0.991	0.67	0	CTB	BCAM
0	1.57416	0.904	0.391	0	CTB	SLC27A2
0	1.57209	0.785	0.388	0	CTB	CROT
0	1.5694	0.827	0.424	0	CTB	GYLTL1B
0	1.55897	0.92	0.476	0	CTB	ACSS1
0	1.55009	0.616	0.289	0	CTB	EPN3
0	1.54793	0.548	0.276	0	CTB	SPESP1
0	1.54615	0.85	0.425	0	CTB	ASS1
0	1.54244	0.758	0.358	0	CTB	NPL
0	1.51007	0.547	0.225	0	CTB	RP11-303E16.6
0	1.48893	0.8	0.454	0	CTB	ATP6V1B1
0	1.48677	0.675	0.314	0	CTB	NRP2
0	1.48222	0.607	0.277	0	CTB	DOCK8
0	1.48049	0.995	0.806	0	CTB	SERPINF1
0	1.47521	0.842	0.523	0	CTB	RGS2
0	1.4695	0.902	0.623	0	CTB	EXTL2
0	1.44965	0.937	0.581	0	CTB	ECI2
0	1.43688	1	0.958	0	CTB	PAGE4
0	1.42386	0.532	0.217	0	CTB	LGR5
0	1.41493	0.689	0.348	0	CTB	KANK1
0	1.41347	0.833	0.536	0	CTB	PISD
0	1.41074	0.999	0.826	0	CTB	ISYNA1
0	1.40592	0.642	0.303	0	CTB	ANKH
0	1.40173	0.61	0.288	0	CTB	ADRB1
0	1.39911	0.928	0.614	0	CTB	MORC4
0	1.39771	0.687	0.474	0	CTB	CAT
0	1.38782	0.745	0.392	0	CTB	SLC6A4
0	1.38206	0.768	0.388	0	CTB	WLS
0	1.36956	0.996	0.912	0	CTB	EFEMP1
0	1.36676	0.937	0.587	0	CTB	FBN2
0	1.36594	0.901	0.545	0	CTB	ECHDC2
0	1.36547	0.843	0.56	0	CTB	FUCA1
0	1.35934	0.579	0.283	0	CTB	SSPN
0	1.35654	0.819	0.404	0	CTB	COLEC12
0	1.35413	0.944	0.55	0	CTB	MPP1
0	1.35246	0.985	0.875	0	CTB	COMT
0	1.35176	0.681	0.366	0	CTB	SLC31A2
0	1.34397	0.854	0.568	0	CTB	DFNA5
0	1.33398	0.665	0.433	0	CTB	L1TD1
0	1.32797	0.653	0.39	0	CTB	NREP
0	1.32756	0.626	0.38	0	CTB	GALNT11
0	1.32705	0.688	0.318	0	CTB	IGDCC3
0	1.32533	0.952	0.655	0	CTB	CYSTM1
0	1.32208	0.998	0.83	0	CTB	SPINT1
0	1.31427	0.53	0.245	0	CTB	KIAA1161
0	1.31109	0.548	0.242	0	CTB	TMEM37
0	1.3088	0.79	0.411	0	CTB	PLPP3
0	1.30695	0.736	0.546	0	CTB	PHYH
0	1.30375	0.641	0.312	0	CTB	TBL1X
0	1.29833	0.654	0.356	0	CTB	SLC13A3
0	1.29742	0.77	0.491	0	CTB	FBN1
0	1.29175	0.801	0.379	0	CTB	GSTA3
0	1.29173	0.978	0.734	0	CTB	DUSP9
0	1.29109	0.956	0.849	0	CTB	FOLR1
0	1.28632	0.809	0.589	0	CTB	ATP2B1
0	1.28586	0.73	0.393	0	CTB	PBX1
0	1.28042	0.644	0.342	0	CTB	B3GNT3
0	1.27902	0.909	0.53	0	CTB	ADIRF
0	1.27734	0.805	0.423	0	CTB	PTRF
0	1.26589	0.729	0.478	0	CTB	AGL
0	1.24841	0.574	0.284	0	CTB	TM7SF2
0	1.23949	0.938	0.811	0	CTB	SERINC2
0	1.23735	0.993	0.624	0	CTB	SLC22A11
0	1.23699	0.921	0.566	0	CTB	FOXO4
0	1.23626	0.808	0.49	0	CTB	FAM195A
0	1.23338	0.973	0.762	0	CTB	PARP1
0	1.23008	0.661	0.403	0	CTB	ACSF2
0	1.2268	0.966	0.85	0	CTB	CTSC
0	1.22577	0.845	0.644	0	CTB	CAMK2G
0	1.21686	0.952	0.804	0	CTB	ALDH7A1
0	1.21188	0.925	0.649	0	CTB	PNP
0	1.20322	0.914	0.555	0	CTB	ADGRG1
0	1.20079	0.807	0.506	0	CTB	FAM84A
0	1.20014	0.854	0.705	0	CTB	SNHG8
0	1.19903	0.691	0.527	0	CTB	MOCS2
0	1.19655	0.926	0.748	0	CTB	ITIH5
0	1.19008	0.855	0.541	0	CTB	RAB31
0	1.18456	0.674	0.409	0	CTB	PIR
0	1.18296	0.614	0.344	0	CTB	MET
0	1.1803	0.854	0.693	0	CTB	TPST2
0	1.17784	0.937	0.728	0	CTB	MBNL3
0	1.17509	0.649	0.369	0	CTB	RAB38
0	1.16806	0.658	0.363	0	CTB	MAP7D2
0	1.16627	0.901	0.775	0	CTB	HADHB
0	1.16555	0.974	0.646	0	CTB	MLLT1
0	1.16312	0.993	0.89	0	CTB	FXYD3
0	1.16172	0.916	0.77	0	CTB	ORMDL1
0	1.15731	0.951	0.812	0	CTB	IDH1
0	1.15337	0.894	0.686	0	CTB	DEGS1
0	1.14692	0.736	0.465	0	CTB	CSTA
0	1.14506	0.948	0.584	0	CTB	CDO1
0	1.13853	0.797	0.555	0	CTB	UBAC1
0	1.13848	0.712	0.506	0	CTB	LAMA5
0	1.13577	0.931	0.7	0	CTB	MPC2
0	1.13515	0.999	0.796	0	CTB	PEG10
0	1.13093	0.732	0.455	0	CTB	CHST12
0	1.12803	0.747	0.522	0	CTB	DLG5
0	1.12217	0.72	0.553	0	CTB	OPTN
0	1.11526	0.814	0.629	0	CTB	SMPDL3A
0	1.11354	0.678	0.476	0	CTB	NCBP3
0	1.11308	0.783	0.486	0	CTB	BMP7
0	1.11174	0.764	0.586	0	CTB	TOMM34
0	1.10936	0.998	0.902	0	CTB	TINAGL1
0	1.10713	0.696	0.391	0	CTB	UTRN
0	1.10283	0.928	0.67	0	CTB	SLC43A2
0	1.09363	0.786	0.632	0	CTB	ZNF428
0	1.09247	0.962	0.77	0	CTB	DNMT1
0	1.09197	0.996	0.917	0	CTB	APLP2
0	1.08883	0.939	0.703	0	CTB	EGFR
0	1.08758	0.987	0.929	0	CTB	APP
0	1.08579	0.712	0.53	0	CTB	FAM127C
0	1.08272	0.809	0.6	0	CTB	ATP6V1C2
0	1.07361	0.881	0.767	0	CTB	PNRC1
0	1.07053	0.825	0.646	0	CTB	ACBD6
0	1.07009	0.828	0.49	0	CTB	MSX2
0	1.06764	0.927	0.822	0	CTB	CD46
0	1.06712	0.77	0.537	0	CTB	SH3GLB2
0	1.064	0.911	0.789	0	CTB	TFDP2
0	1.0626	0.771	0.638	0	CTB	EPB41L4A-AS1
0	1.06167	0.761	0.438	0	CTB	P2RY6
0	1.05871	0.954	0.871	0	CTB	MAGED1
0	1.05686	0.907	0.803	0	CTB	BRD4
0	1.05555	0.999	0.956	0	CTB	NGFRAP1
0	1.0533	0.75	0.519	0	CTB	MSI2
0	1.04701	0.823	0.52	0	CTB	SLC19A1
0	1.04356	0.861	0.578	0	CTB	SIAH2
0	1.04335	0.945	0.869	0	CTB	GSTK1
0	1.0404	0.819	0.665	0	CTB	ADAMTSL4
0	1.03878	0.948	0.878	0	CTB	ECHS1
0	1.03685	0.98	0.757	0	CTB	CSF3R
0	1.03521	0.866	0.637	0	CTB	NUDT4
0	1.02585	0.718	0.465	0	CTB	CPPED1
0	1.02583	0.784	0.7	0	CTB	SH3YL1
0	1.01646	1	0.997	0	CTB	IFI6
0	1.01479	0.904	0.686	0	CTB	TCAF1
0	1.00935	0.906	0.777	0	CTB	GSTA4
0	1.00596	0.771	0.594	0	CTB	PGD
0	1.00014	0.849	0.731	0	CTB	ASAH1
0	0.999187	0.806	0.509	0	CTB	ARL4A
0	0.997241	0.843	0.679	0	CTB	DUSP14
0	0.995621	0.934	0.807	0	CTB	EID1
0	0.992642	0.93	0.666	0	CTB	GABARAPL1
0	0.987217	0.843	0.718	0	CTB	MYH10
0	0.982161	0.911	0.722	0	CTB	JUN
0	0.977273	0.939	0.806	0	CTB	MEST
0	0.975585	0.824	0.681	0	CTB	EML4
0	0.971452	0.889	0.519	0	CTB	AIM1
0	0.968583	0.901	0.629	0	CTB	NFE2L3
0	0.96624	0.815	0.725	0	CTB	MPHOSPH8
0	0.957178	0.838	0.735	0	CTB	SCAMP2
0	0.95705	0.771	0.646	0	CTB	TRAPPC6A
0	0.951882	0.916	0.82	0	CTB	FKBP3
0	0.949962	0.902	0.843	0	CTB	SND1
0	0.948154	0.858	0.741	0	CTB	SYNGR2
0	0.94458	0.913	0.667	0	CTB	TGM2
0	0.943878	0.746	0.554	0	CTB	GRAMD2
0	0.943214	0.899	0.833	0	CTB	MAGED2
0	0.933414	0.856	0.767	0	CTB	ETHE1
0	0.920552	0.94	0.755	0	CTB	PDLIM1
0	0.919273	0.766	0.422	0	CTB	SEMA6A
0	0.912716	0.997	0.983	0	CTB	ECH1
0	0.909536	0.818	0.436	0	CTB	SLC13A4
0	0.908629	0.913	0.466	0	CTB	SLC26A2
0	0.905903	0.988	0.946	0	CTB	LRPAP1
0	0.895833	0.896	0.795	0	CTB	VWA1
0	0.888454	0.998	0.991	0	CTB	VAMP8
0	0.886768	0.85	0.745	0	CTB	TMED4
0	0.880007	0.825	0.684	0	CTB	CISD1
0	0.873256	0.991	0.946	0	CTB	LDHB
0	0.867063	0.8	0.657	0	CTB	MAP3K13
0	0.866934	0.998	0.977	0	CTB	WBP5
0	0.861777	0.957	0.698	0	CTB	PEG3
0	0.859212	0.967	0.92	0	CTB	ISCU
0	0.851893	0.924	0.779	0	CTB	TSPAN13
0	0.847169	0.979	0.94	0	CTB	MRFAP1
0	0.841901	0.954	0.85	0	CTB	CLN3
0	0.838051	0.908	0.842	0	CTB	CAPN1
0	0.834364	0.902	0.791	0	CTB	RPIA
0	0.82684	0.903	0.838	0	CTB	SUCLG1
0	0.822697	1	0.984	0	CTB	SPINT2
0	0.820149	0.835	0.725	0	CTB	MRPL4
0	0.818912	0.854	0.773	0	CTB	PDHB
0	0.812361	0.95	0.905	0	CTB	DDB1
0	0.810531	0.899	0.838	0	CTB	WASF2
0	0.801362	0.868	0.755	0	CTB	MDFI
0	0.785804	1	0.987	0	CTB	PHLDA2
0	0.775368	0.997	0.97	0	CTB	VGLL1
0	0.772877	0.987	0.972	0	CTB	GNAS
0	0.768519	0.987	0.969	0	CTB	CIRBP
0	0.763815	0.946	0.734	0	CTB	APMAP
0	0.760287	0.983	0.953	0	CTB	ACADVL
0	0.754761	0.879	0.822	0	CTB	BBX
0	0.750106	0.859	0.815	0	CTB	COX14
0	0.741808	0.883	0.545	0	CTB	KCNN4
0	0.736114	0.863	0.807	0	CTB	SPG21
0	0.729388	0.891	0.82	0	CTB	EIF2AK1
0	0.726431	0.901	0.831	0	CTB	PYURF
0	0.712404	0.941	0.882	0	CTB	C10orf54
0	0.710425	0.957	0.947	0	CTB	EIF3G
0	0.699742	0.907	0.842	0	CTB	NDUFB1
0	0.69974	0.975	0.964	0	CTB	EIF4A2
0	0.699294	0.978	0.948	0	CTB	NDUFB9
0	0.698432	0.93	0.895	0	CTB	GABARAPL2
0	0.695755	0.964	0.892	0	CTB	RBBP7
0	0.69534	0.998	0.992	0	CTB	ATP5L
0	0.694858	0.959	0.846	0	CTB	CCNDBP1
0	0.691649	0.894	0.832	0	CTB	PTTG1IP
0	0.690662	0.942	0.884	0	CTB	HEXB
0	0.68914	0.881	0.837	0	CTB	NDUFA10
0	0.688799	0.904	0.843	0	CTB	NDUFS8
0	0.683164	0.949	0.919	0	CTB	BEX4
0	0.682553	0.999	0.998	0	CTB	MGST3
0	0.679891	0.995	0.989	0	CTB	CLTA
0	0.679611	0.999	0.965	0	CTB	S100A10
0	0.679341	0.856	0.58	0	CTB	HSD17B1
0	0.678984	0.885	0.822	0	CTB	PMVK
0	0.670523	0.989	0.974	0	CTB	SMS
0	0.668061	0.973	0.926	0	CTB	HSPD1
0	0.666595	0.854	0.516	0	CTB	SLC52A1
0	0.662234	0.989	0.959	0	CTB	ATP5A1
0	0.648747	0.976	0.601	0	CTB	SLC40A1
0	0.64831	0.916	0.826	0	CTB	ERVW-1
0	0.64791	0.933	0.912	0	CTB	QPRT
0	0.642628	0.883	0.862	0	CTB	NDUFB5
0	0.641614	0.846	0.635	0	CTB	SIAH1
0	0.638959	0.931	0.93	0	CTB	SMDT1
0	0.612526	0.967	0.927	0	CTB	ATPIF1
0	0.61129	0.95	0.912	0	CTB	ADI1
0	0.606963	0.969	0.944	0	CTB	CUTA
0	0.605277	0.962	0.951	0	CTB	WSB1
0	0.597656	0.982	0.977	0	CTB	WDR83OS
0	0.594181	0.998	0.974	0	CTB	HMGN3
0	0.583056	0.999	0.995	0	CTB	UBB
0	0.579958	0.971	0.972	0	CTB	UQCRB
0	0.566083	0.976	0.801	0	CTB	BTG3
0	0.563177	0.988	0.948	0	CTB	SLC25A5
0	0.560312	0.974	0.919	0	CTB	TSC22D1
0	0.55507	0.979	0.961	0	CTB	TUSC3
0	0.526441	0.962	0.961	0	CTB	CST3
0	0.519646	0.982	0.973	0	CTB	ERP29
0	0.5116	0.993	0.98	0	CTB	ATP5B
1.39762e-303	1.26642	0.512	0.239	3.31698e-299	CTB	PAK6
1.49834e-302	0.512604	0.958	0.942	3.55602e-298	CTB	NDUFB7
1.60464e-302	0.789856	0.848	0.784	3.80828e-298	CTB	HADHA
2.67159e-302	0.87509	0.748	0.557	6.34049e-298	CTB	VAV3
1.54757e-300	0.502451	0.966	0.957	3.67284e-296	CTB	AP2M1
7.66685e-299	0.511358	0.973	0.904	1.81957e-294	CTB	PKIB
3.11217e-297	0.703482	0.917	0.849	7.3861e-293	CTB	CSF2RA
1.89699e-296	0.661354	0.882	0.85	4.50214e-292	CTB	TSG101
1.66778e-295	0.812181	0.805	0.691	3.95814e-291	CTB	GRINA
6.41859e-295	0.656937	0.885	0.843	1.52332e-290	CTB	ANXA7
9.3417e-295	0.835489	0.89	0.843	2.21707e-290	CTB	N4BP2L2
3.82087e-293	0.87395	0.824	0.749	9.06807e-289	CTB	HEXA
8.75791e-293	1.0366	0.634	0.378	2.07852e-288	CTB	BAIAP2
2.75042e-292	1.2386	0.62	0.392	6.52758e-288	CTB	NHLRC3
2.02806e-289	0.65327	0.901	0.859	4.81319e-285	CTB	TSTD1
1.50576e-288	0.60212	0.901	0.859	3.57362e-284	CTB	LEPROT
1.84979e-288	0.680109	0.862	0.799	4.39012e-284	CTB	PSMD6
2.9738e-286	0.564925	0.941	0.899	7.05771e-282	CTB	PRDX3
5.39178e-284	1.12578	0.584	0.326	1.27963e-279	CTB	ITGB5
5.58639e-284	0.681569	0.865	0.855	1.32582e-279	CTB	C6orf48
5.56097e-283	1.06026	0.636	0.403	1.31979e-278	CTB	ALDH4A1
1.59715e-282	0.73563	0.839	0.759	3.79052e-278	CTB	CTNNAL1
1.90606e-282	0.568751	0.887	0.768	4.52365e-278	CTB	RASA1
7.77145e-282	0.663046	0.872	0.84	1.8444e-277	CTB	POLR2G
3.48636e-281	0.580016	0.924	0.907	8.27417e-277	CTB	ETFA
3.79642e-281	0.945667	0.737	0.544	9.01003e-277	CTB	CDH1
1.31958e-280	0.599004	0.928	0.868	3.13177e-276	CTB	ADH5
2.70782e-280	1.18113	0.63	0.382	6.42647e-276	CTB	NSG1
1.15935e-279	1.03122	0.711	0.605	2.75148e-275	CTB	NUDT22
2.69141e-279	0.571306	0.913	0.814	6.38752e-275	CTB	GGCT
2.86501e-279	1.18637	0.532	0.279	6.79952e-275	CTB	PLEKHF1
1.89892e-278	0.731383	0.721	0.438	4.5067e-274	CTB	CYP2J2
3.87637e-277	0.791027	0.804	0.749	9.1998e-273	CTB	PLIN3
2.90367e-276	1.066	0.649	0.46	6.89129e-272	CTB	CPT2
7.57468e-276	1.1042	0.609	0.372	1.7977e-271	CTB	RAB11FIP4
1.68955e-274	0.763217	0.811	0.705	4.00981e-270	CTB	BAG1
2.26553e-274	1.16487	0.627	0.427	5.37677e-270	CTB	SLC22A18
8.35508e-274	1.08981	0.675	0.488	1.98291e-269	CTB	CKMT1B
4.49036e-271	1.02671	0.741	0.627	1.0657e-266	CTB	CCND3
1.10813e-268	0.996289	0.722	0.599	2.62993e-264	CTB	PHF20
1.23088e-268	0.97387	0.729	0.648	2.92125e-264	CTB	MSRB2
3.15084e-268	1.09463	0.657	0.486	7.4779e-264	CTB	SLC12A9
2.13182e-265	0.636642	0.88	0.823	5.05946e-261	CTB	CMTM6
8.67435e-264	0.586852	0.904	0.869	2.05868e-259	CTB	ANP32A
5.78214e-262	0.588564	0.886	0.868	1.37228e-257	CTB	UQCRC2
1.49807e-261	1.05937	0.615	0.386	3.55537e-257	CTB	NRK
8.95453e-258	1.18449	0.504	0.258	2.12518e-253	CTB	CDK6
1.0387e-257	0.865137	0.752	0.641	2.46514e-253	CTB	ZFYVE21
1.21611e-255	0.600683	0.864	0.66	2.88618e-251	CTB	CNN3
1.94139e-255	0.79921	0.781	0.672	4.6075e-251	CTB	AVPI1
3.0117e-255	1.22297	0.616	0.365	7.14767e-251	CTB	FAM118A
7.25305e-254	1.09762	0.66	0.5	1.72137e-249	CTB	LAMB1
8.181e-254	1.09528	0.52	0.258	1.9416e-249	CTB	LRP2
7.57654e-252	0.511062	0.962	0.955	1.79814e-247	CTB	DDOST
4.79685e-251	0.698193	0.788	0.678	1.13844e-246	CTB	GLUL
6.27839e-251	0.656286	0.855	0.819	1.49005e-246	CTB	CAST
1.16014e-250	0.531999	0.978	0.97	2.75336e-246	CTB	GRN
1.05327e-249	0.660288	0.87	0.824	2.49973e-245	CTB	FDFT1
1.78267e-249	0.902854	0.687	0.517	4.2308e-245	CTB	EHD1
4.33335e-249	0.500154	0.927	0.909	1.02843e-244	CTB	PSMC1
5.10163e-249	0.564775	0.917	0.888	1.21077e-244	CTB	SHISA5
1.24836e-248	0.727092	0.808	0.76	2.96272e-244	CTB	GRHPR
1.42498e-246	0.948195	0.692	0.501	3.38191e-242	CTB	ITGA6
1.57446e-246	0.629618	0.892	0.85	3.73667e-242	CTB	VAMP2
7.27121e-246	1.101	0.514	0.275	1.72568e-241	CTB	ARL15
1.11738e-244	0.703412	0.826	0.775	2.65187e-240	CTB	SMYD2
6.94203e-243	1.06062	0.6	0.415	1.64755e-238	CTB	PGAP2
8.28749e-243	0.605514	0.878	0.842	1.96687e-238	CTB	COMMD7
1.16365e-242	0.740911	0.794	0.756	2.76168e-238	CTB	SCOC
2.57793e-242	0.58872	0.874	0.839	6.11819e-238	CTB	STARD10
8.69471e-241	1.06897	0.701	0.607	2.06352e-236	CTB	LPCAT3
1.3792e-239	1.08102	0.598	0.392	3.27326e-235	CTB	SLC2A8
1.61864e-238	0.661101	0.855	0.819	3.84153e-234	CTB	IL10RB
2.54646e-237	1.00318	0.57	0.333	6.04352e-233	CTB	SLC19A3
9.43285e-237	0.801395	0.765	0.69	2.2387e-232	CTB	NSMCE1
3.00348e-236	1.1313	0.552	0.356	7.12815e-232	CTB	XKR8
8.35277e-236	0.509076	0.93	0.896	1.98236e-231	CTB	ATP5G1
9.5923e-234	1.05506	0.603	0.426	2.27654e-229	CTB	EML2
1.35151e-233	0.91831	0.672	0.493	3.20754e-229	CTB	YAP1
5.31849e-233	0.503916	0.924	0.896	1.26224e-228	CTB	NDUFS6
6.22958e-233	1.0515	0.633	0.435	1.47847e-228	CTB	S1PR2
1.36548e-232	0.697997	0.894	0.849	3.2407e-228	CTB	CTNNB1
3.30393e-231	0.817325	0.759	0.691	7.84122e-227	CTB	HCLS1
3.56931e-229	0.943142	0.67	0.554	8.47104e-225	CTB	LYPLAL1
4.89415e-229	0.981141	0.574	0.357	1.16153e-224	CTB	MB21D2
2.64246e-228	0.864894	0.694	0.519	6.27134e-224	CTB	SMARCA2
5.72446e-228	0.630677	0.843	0.845	1.35859e-223	CTB	PPCS
5.67903e-226	0.747013	0.78	0.696	1.34781e-221	CTB	ECI1
2.51824e-225	0.889419	0.713	0.595	5.97653e-221	CTB	TMEM243
5.84659e-224	0.633698	0.836	0.811	1.38757e-219	CTB	SNX17
1.05538e-220	0.763073	0.755	0.624	2.50473e-216	CTB	APOA1BP
8.18144e-219	0.865351	0.751	0.675	1.9417e-214	CTB	GTF2I
9.96962e-219	0.583988	0.866	0.851	2.36609e-214	CTB	COPS6
8.22246e-217	0.948169	0.624	0.413	1.95144e-212	CTB	AIG1
1.14044e-215	0.510427	0.879	0.851	2.70661e-211	CTB	RBM42
3.97008e-215	0.875616	0.671	0.527	9.42218e-211	CTB	SLC35B4
6.72846e-214	0.736708	0.738	0.619	1.59686e-209	CTB	NFE2L2
9.08488e-213	0.940766	0.65	0.529	2.15611e-208	CTB	C15orf57
1.27116e-212	0.500697	0.914	0.89	3.01686e-208	CTB	TKT
1.41198e-212	0.749575	0.764	0.709	3.35105e-208	CTB	LCMT1
2.66983e-212	0.53817	0.887	0.885	6.33632e-208	CTB	LINC00493
2.12422e-211	0.634734	0.824	0.797	5.04142e-207	CTB	COA4
6.81611e-211	1.05553	0.508	0.262	1.61767e-206	CTB	F5
1.23046e-208	0.704517	0.775	0.722	2.92025e-204	CTB	NELFCD
2.26158e-208	0.757467	0.741	0.649	5.36741e-204	CTB	NUDCD2
2.78898e-208	0.869446	0.685	0.556	6.61909e-204	CTB	MARC1
1.37951e-207	0.621268	0.82	0.807	3.274e-203	CTB	TIMMDC1
1.13975e-206	0.873237	0.653	0.467	2.70497e-202	CTB	ITGB4
1.59186e-206	0.549414	0.573	0.317	3.77797e-202	CTB	RHOBTB1
1.89957e-206	0.572178	0.853	0.774	4.50825e-202	CTB	MRPS26
2.29609e-206	0.952133	0.607	0.439	5.44931e-202	CTB	NTAN1
4.01522e-204	0.995456	0.54	0.329	9.52933e-200	CTB	TMEM8A
5.64205e-204	1.02599	0.611	0.477	1.33903e-199	CTB	ECHDC3
4.30937e-203	0.635372	0.826	0.786	1.02274e-198	CTB	PIN4
3.62667e-202	0.903426	0.533	0.302	8.60718e-198	CTB	CADM1
1.01447e-201	0.55877	0.857	0.856	2.40764e-197	CTB	SCP2
5.64313e-200	0.808306	0.735	0.654	1.33929e-195	CTB	STOM
1.42371e-199	0.674366	0.786	0.764	3.3789e-195	CTB	COMMD1
1.6652e-199	0.744989	0.756	0.69	3.95201e-195	CTB	PMPCB
3.01136e-198	0.566126	0.863	0.854	7.14686e-194	CTB	PDE4DIP
4.63677e-197	0.734061	0.766	0.722	1.10044e-192	CTB	DDRGK1
1.48418e-196	1.01387	0.723	0.661	3.5224e-192	CTB	CTNNBL1
4.744e-196	0.807315	0.74	0.616	1.12589e-191	CTB	NR2F2
6.41e-196	0.515002	0.736	0.564	1.52128e-191	CTB	TFRC
2.48133e-193	0.573246	0.835	0.826	5.88893e-189	CTB	RTFDC1
9.35037e-193	0.751476	0.764	0.689	2.21912e-188	CTB	NINJ1
9.73941e-193	0.663725	0.8	0.756	2.31145e-188	CTB	TEX264
2.43284e-192	0.754053	0.691	0.556	5.77385e-188	CTB	IRF6
9.90917e-192	0.840995	0.679	0.601	2.35174e-187	CTB	COQ4
1.14399e-191	0.78	0.743	0.644	2.71503e-187	CTB	PCOLCE2
4.08179e-191	0.862725	0.687	0.6	9.6873e-187	CTB	CCDC186
2.56101e-190	1.14	0.509	0.332	6.07805e-186	CTB	ZFX
3.99462e-190	0.567665	0.865	0.853	9.48044e-186	CTB	GTF2H5
2.94526e-189	0.637454	0.804	0.756	6.98999e-185	CTB	AP1S1
5.93872e-188	0.78737	0.702	0.595	1.40944e-183	CTB	TRIOBP
8.7678e-188	0.852958	0.662	0.576	2.08086e-183	CTB	CBY1
1.63263e-187	0.552952	0.848	0.832	3.87473e-183	CTB	HIBADH
3.48042e-187	0.589417	0.748	0.575	8.26008e-183	CTB	SLBP
2.56586e-186	0.508464	0.885	0.895	6.08956e-182	CTB	SYF2
3.7993e-186	0.904836	0.636	0.514	9.01688e-182	CTB	YIPF1
5.54218e-186	0.751699	0.722	0.657	1.31532e-181	CTB	PMPCA
6.38491e-186	0.710201	0.809	0.759	1.51533e-181	CTB	CD47
1.07366e-184	0.814588	0.517	0.292	2.54811e-180	CTB	SP6
1.5493e-184	0.638981	0.837	0.812	3.67695e-180	CTB	YPEL3
2.74723e-184	0.582804	0.8	0.729	6.52001e-180	CTB	TDRP
1.54098e-183	0.922301	0.633	0.517	3.6572e-179	CTB	GLDC
2.23144e-183	0.754706	0.737	0.653	5.29587e-179	CTB	TENM3
4.54085e-181	0.562567	0.812	0.787	1.07768e-176	CTB	MIEN1
5.23335e-180	0.954493	0.563	0.398	1.24203e-175	CTB	NFAT5
9.1553e-180	0.821873	0.665	0.569	2.17283e-175	CTB	LYRM2
1.02682e-179	0.946532	0.569	0.407	2.43696e-175	CTB	DIAPH2
3.43421e-178	0.575773	0.84	0.797	8.15042e-174	CTB	PNKD
3.80009e-178	0.882996	0.627	0.524	9.01876e-174	CTB	ACADS
4.66706e-178	0.521551	0.885	0.852	1.10763e-173	CTB	LSR
1.13994e-176	0.89353	0.628	0.534	2.70542e-172	CTB	CCDC115
2.79437e-176	0.660341	0.829	0.817	6.63189e-172	CTB	ATP6AP2
6.00559e-176	0.834159	0.678	0.625	1.42531e-171	CTB	ZSWIM7
8.40839e-176	1.04858	0.521	0.359	1.99556e-171	CTB	ANAPC4
2.16975e-175	0.635321	0.719	0.553	5.14946e-171	CTB	GCHFR
4.13718e-175	0.524043	0.846	0.852	9.81876e-171	CTB	PTRHD1
1.68634e-173	0.702497	0.739	0.703	4.00218e-169	CTB	OAZ2
2.44016e-173	0.730204	0.674	0.532	5.79123e-169	CTB	KRAS
3.75843e-173	0.911397	0.579	0.422	8.91988e-169	CTB	KLHL42
3.46631e-172	0.577677	0.622	0.416	8.22659e-168	CTB	CCR7
3.88829e-171	0.764924	0.71	0.65	9.22808e-167	CTB	ESRRA
5.4853e-171	0.504474	0.884	0.874	1.30183e-166	CTB	SYPL1
6.68203e-171	1.02372	0.529	0.382	1.58585e-166	CTB	RASSF6
4.32164e-169	0.701505	0.728	0.682	1.02566e-164	CTB	ATP6V1B2
8.30749e-169	0.694073	0.581	0.387	1.97162e-164	CTB	EPHB4
1.68963e-167	0.841642	0.613	0.498	4.01001e-163	CTB	COQ9
2.73994e-166	0.708779	0.51	0.304	6.50269e-162	CTB	DACT2
4.53643e-166	0.558476	0.862	0.788	1.07663e-161	CTB	CYB5A
9.5147e-166	0.536885	0.814	0.77	2.25812e-161	CTB	AZIN1
1.01983e-165	0.678703	0.699	0.5	2.42037e-161	CTB	EIF1AY
2.53828e-164	0.602434	0.84	0.833	6.0241e-160	CTB	PLD3
7.28581e-162	0.86406	0.585	0.44	1.72914e-157	CTB	ZFAT
1.0183e-161	0.723179	0.73	0.669	2.41674e-157	CTB	CLTC
1.89847e-161	0.681514	0.664	0.527	4.50564e-157	CTB	ARHGAP18
2.0688e-160	0.658636	0.755	0.726	4.90989e-156	CTB	IP6K2
3.98724e-160	0.921468	0.537	0.377	9.46293e-156	CTB	CDS1
8.93356e-160	0.608726	0.782	0.749	2.1202e-155	CTB	IDH3B
4.35101e-159	0.561798	0.791	0.723	1.03262e-154	CTB	HINT2
9.97796e-159	0.501609	0.866	0.855	2.36807e-154	CTB	TIMM8B
1.55744e-158	0.586091	0.787	0.779	3.69626e-154	CTB	COPS5
5.12322e-158	0.65102	0.725	0.651	1.21589e-153	CTB	MVP
9.55786e-158	0.513351	0.847	0.776	2.26837e-153	CTB	CSRP2
1.50215e-156	0.692575	0.705	0.631	3.56505e-152	CTB	MAGEF1
4.24121e-156	0.686401	0.761	0.72	1.00657e-151	CTB	HSBP1L1
5.99095e-156	0.606119	0.671	0.511	1.42183e-151	CTB	AK3
1.14541e-155	0.750925	0.701	0.637	2.71839e-151	CTB	CMTM8
1.25816e-155	0.704451	0.668	0.555	2.98599e-151	CTB	RAB25
1.27275e-155	0.956058	0.513	0.359	3.02061e-151	CTB	SESN1
1.49752e-155	0.907827	0.588	0.468	3.55406e-151	CTB	TP53TG1
1.94255e-155	0.668437	0.752	0.736	4.61026e-151	CTB	TMEM205
3.8192e-154	0.84583	0.609	0.519	9.0641e-150	CTB	DMAP1
4.59152e-154	0.714661	0.701	0.667	1.08971e-149	CTB	MTIF3
2.00863e-153	0.838704	0.606	0.518	4.76708e-149	CTB	FADD
3.1255e-153	0.903397	0.669	0.598	7.41776e-149	CTB	GLB1
3.95355e-153	1.0494	0.532	0.403	9.38296e-149	CTB	B4GAT1
1.17646e-152	0.767374	0.66	0.593	2.79209e-148	CTB	RANGRF
2.36022e-152	0.547898	0.786	0.738	5.6015e-148	CTB	CYB5B
1.74986e-149	0.77614	0.667	0.593	4.15295e-145	CTB	HOOK2
4.68832e-149	0.55834	0.807	0.762	1.11268e-144	CTB	SYNE2
3.49258e-148	0.823154	0.635	0.56	8.28895e-144	CTB	AKTIP
1.24491e-147	0.59763	0.77	0.737	2.95454e-143	CTB	UNC50
6.59996e-147	0.821198	0.617	0.528	1.56637e-142	CTB	SAT2
1.65106e-146	0.820681	0.606	0.464	3.91847e-142	CTB	METTL7A
2.27791e-146	0.651038	0.776	0.729	5.40615e-142	CTB	ANXA3
3.58326e-146	0.73423	0.684	0.63	8.50416e-142	CTB	COASY
3.8504e-146	0.676593	0.687	0.611	9.13815e-142	CTB	CBWD1
9.88681e-146	0.582379	0.775	0.754	2.34644e-141	CTB	P2RX4
1.65343e-145	0.521264	0.809	0.795	3.92409e-141	CTB	AKAP9
1.91349e-145	0.903586	0.577	0.47	4.54129e-141	CTB	FAM210B
2.34592e-144	0.559135	0.828	0.832	5.56758e-140	CTB	PNISR
4.21211e-144	0.570346	0.831	0.762	9.99661e-140	CTB	HACD3
1.56267e-142	0.917764	0.552	0.433	3.70868e-138	CTB	FERMT1
2.54254e-142	0.655614	0.723	0.689	6.03421e-138	CTB	ECHDC1
7.71004e-142	0.670177	0.789	0.748	1.82982e-137	CTB	RTN2
8.28745e-142	0.650744	0.526	0.335	1.96686e-137	CTB	TACSTD2
9.42268e-140	0.859057	0.537	0.413	2.23628e-135	CTB	LYRM5
1.08532e-139	0.808625	0.592	0.45	2.57579e-135	CTB	ZFYVE19
1.54041e-139	0.667257	0.602	0.433	3.65585e-135	CTB	PHLDA3
2.74373e-139	0.751812	0.666	0.623	6.5117e-135	CTB	SNX4
3.97884e-138	0.694912	0.69	0.645	9.44298e-134	CTB	MRPL44
3.44408e-137	0.825853	0.64	0.541	8.17383e-133	CTB	RASL11B
5.33992e-137	0.546319	0.828	0.823	1.26732e-132	CTB	GAA
7.00436e-137	0.652547	0.702	0.608	1.66234e-132	CTB	TRAP1
2.12901e-136	0.649177	0.725	0.68	5.05278e-132	CTB	DLD
5.35682e-136	0.803318	0.631	0.561	1.27133e-131	CTB	PHACTR2
1.87931e-135	0.769064	0.572	0.417	4.46017e-131	CTB	DSC3
5.4159e-135	0.621167	0.634	0.493	1.28536e-130	CTB	GLTP
8.6924e-135	0.662307	0.718	0.692	2.06297e-130	CTB	USP10
1.31362e-134	0.774894	0.629	0.552	3.11762e-130	CTB	CFLAR
2.26363e-134	0.699828	0.671	0.627	5.37227e-130	CTB	SLC35C2
7.31105e-134	0.680757	0.665	0.607	1.73513e-129	CTB	LRRC41
9.16297e-134	0.863803	0.531	0.396	2.17465e-129	CTB	TP53I11
1.16327e-133	0.608548	0.746	0.726	2.7608e-129	CTB	PCBD1
1.29035e-133	0.610365	0.758	0.749	3.06238e-129	CTB	CHID1
1.29881e-132	0.784385	0.535	0.385	3.08246e-128	CTB	BAG2
2.02581e-131	0.549559	0.779	0.77	4.80785e-127	CTB	RRAGA
5.40516e-131	0.627029	0.733	0.728	1.28281e-126	CTB	RSU1
6.49036e-131	0.688955	0.681	0.636	1.54036e-126	CTB	UROD
4.4118e-130	0.861595	0.549	0.422	1.04705e-125	CTB	CKMT1A
6.92244e-129	0.519634	0.824	0.83	1.6429e-124	CTB	ATP6AP1
2.97003e-127	0.519427	0.775	0.778	7.04878e-123	CTB	NDUFA8
3.05389e-127	0.724068	0.646	0.562	7.2478e-123	CTB	TSPAN3
6.98982e-127	0.933908	0.532	0.419	1.65889e-122	CTB	GABPB1-AS1
4.64944e-126	0.641292	0.691	0.662	1.10345e-121	CTB	MRPS10
1.13072e-123	0.66021	0.543	0.38	2.68354e-119	CTB	ZNF385A
1.83938e-120	0.598645	0.741	0.714	4.3654e-116	CTB	UBE2H
2.24323e-120	0.883743	0.503	0.393	5.32385e-116	CTB	ACO1
2.35107e-120	0.861356	0.501	0.376	5.57979e-116	CTB	C11orf54
8.64804e-119	0.651064	0.675	0.649	2.05244e-114	CTB	ACAA1
1.88089e-118	0.766428	0.588	0.491	4.4639e-114	CTB	NCOA3
4.80671e-118	0.556639	0.749	0.681	1.14078e-113	CTB	CPNE1
5.41206e-118	0.5819	0.689	0.588	1.28445e-113	CTB	CHPT1
6.29123e-118	0.552992	0.73	0.661	1.4931e-113	CTB	MCM5
1.24824e-117	0.681787	0.647	0.587	2.96244e-113	CTB	PPP1R13L
3.0487e-115	0.69427	0.669	0.636	7.23548e-111	CTB	SCAMP3
4.40175e-115	0.557999	0.711	0.639	1.04467e-110	CTB	CRIM1
5.158e-115	0.683354	0.643	0.544	1.22415e-110	CTB	SGCE
4.06683e-114	0.80071	0.506	0.398	9.65182e-110	CTB	PEX14
4.95188e-114	0.718338	0.658	0.629	1.17523e-109	CTB	STX7
5.14278e-114	0.74112	0.617	0.554	1.22054e-109	CTB	DCAF6
3.46557e-113	0.845515	0.505	0.386	8.22484e-109	CTB	TEX10
1.86218e-112	0.665824	0.667	0.608	4.4195e-108	CTB	MRPL46
2.58707e-111	0.757904	0.547	0.429	6.1399e-107	CTB	ENAH
5.6151e-111	0.617839	0.561	0.434	1.33263e-106	CTB	GNA12
1.03476e-110	0.661635	0.655	0.617	2.45579e-106	CTB	ARRDC1
1.08131e-110	0.564396	0.626	0.465	2.56627e-106	CTB	PMAIP1
1.23819e-110	0.618364	0.665	0.623	2.93859e-106	CTB	CIAPIN1
1.93003e-109	0.693243	0.632	0.591	4.58054e-105	CTB	ATP6V1H
3.98233e-109	0.74665	0.511	0.375	9.45126e-105	CTB	NRP1
2.39406e-108	0.576357	0.731	0.696	5.68182e-104	CTB	E2F4
3.63251e-108	0.646103	0.699	0.693	8.62104e-104	CTB	KLHDC2
2.48736e-107	0.720523	0.634	0.592	5.90325e-103	CTB	GLG1
4.26544e-107	0.805166	0.55	0.457	1.01232e-102	CTB	C7orf55
5.85484e-107	0.853154	0.503	0.41	1.38953e-102	CTB	HIBCH
1.34751e-106	0.558646	0.749	0.751	3.19804e-102	CTB	UBAC2
4.59988e-106	0.764034	0.583	0.507	1.09169e-101	CTB	FRMD4A
5.55865e-106	0.588179	0.757	0.733	1.31923e-101	CTB	ASPH
6.08953e-106	0.635438	0.681	0.655	1.44523e-101	CTB	ATF6B
1.46282e-105	0.736603	0.598	0.547	3.47171e-101	CTB	GALT
2.53144e-105	0.77391	0.513	0.41	6.00786e-101	CTB	RAB4B
4.03403e-105	0.584028	0.696	0.691	9.57397e-101	CTB	NFU1
1.22159e-103	0.736447	0.644	0.595	2.8992e-99	CTB	NME3
2.35106e-103	0.662	0.665	0.641	5.57976e-99	CTB	OARD1
1.29431e-102	0.783169	0.573	0.519	3.0718e-98	CTB	GATSL3
1.5789e-102	0.657873	0.665	0.643	3.74721e-98	CTB	GLUD1
1.1721e-101	0.6764	0.609	0.554	2.78173e-97	CTB	CACUL1
2.13742e-101	0.696697	0.62	0.571	5.07273e-97	CTB	CERS2
3.42891e-101	0.808176	0.515	0.428	8.13784e-97	CTB	UNC45A
1.87293e-100	0.601949	0.64	0.583	4.44501e-96	CTB	PYCR2
3.89124e-100	0.522259	0.667	0.55	9.23507e-96	CTB	RMI2
2.55477e-99	0.784657	0.531	0.433	6.06323e-95	CTB	NME4
3.484e-99	0.755334	0.542	0.461	8.26857e-95	CTB	TXNRD2
3.72673e-99	0.731995	0.591	0.548	8.84465e-95	CTB	CTNNBIP1
5.10135e-99	0.666942	0.636	0.605	1.2107e-94	CTB	PTDSS1
5.44095e-99	0.709217	0.602	0.55	1.2913e-94	CTB	MAGEA8
5.2773e-98	0.542863	0.646	0.594	1.25246e-93	CTB	AP2A1
4.23608e-97	0.633337	0.699	0.686	1.00535e-92	CTB	LAMC1
6.28145e-97	0.600275	0.621	0.576	1.49078e-92	CTB	TMEM55B
1.4319e-94	0.799876	0.541	0.469	3.39832e-90	CTB	NF1
5.41948e-94	0.651437	0.643	0.626	1.2862e-89	CTB	DNAJC4
5.87496e-94	0.542046	0.701	0.701	1.3943e-89	CTB	WDR61
1.08251e-93	0.727218	0.518	0.429	2.56911e-89	CTB	SMIM10L1
2.17931e-93	0.764543	0.528	0.459	5.17215e-89	CTB	AIFM1
1.23366e-92	0.610928	0.651	0.638	2.92784e-88	CTB	CEBPZOS
2.05422e-91	0.690033	0.599	0.564	4.87529e-87	CTB	CRYZL1
2.77829e-91	0.511608	0.706	0.689	6.59371e-87	CTB	ACO2
1.56906e-90	0.570847	0.652	0.615	3.72384e-86	CTB	BORCS7
1.92405e-90	0.694843	0.596	0.556	4.56636e-86	CTB	C16orf87
5.5718e-90	0.549727	0.682	0.67	1.32236e-85	CTB	FLOT2
9.5189e-90	0.749099	0.554	0.5	2.25912e-85	CTB	QDPR
2.40834e-88	0.580549	0.644	0.611	5.71572e-84	CTB	CREG1
5.10675e-88	0.706302	0.507	0.408	1.21198e-83	CTB	NFATC3
2.28256e-87	0.508413	0.712	0.679	5.4172e-83	CTB	DPP4
2.28419e-86	0.665985	0.606	0.574	5.42107e-82	CTB	ABHD17A
2.35602e-86	0.702433	0.514	0.434	5.59155e-82	CTB	PTPN1
8.97387e-85	0.605949	0.663	0.644	2.12977e-80	CTB	OSBPL9
3.92579e-83	0.679006	0.515	0.422	9.31707e-79	CTB	GCLM
4.18554e-83	0.552722	0.778	0.793	9.93354e-79	CTB	LGMN
4.95281e-82	0.754146	0.517	0.459	1.17545e-77	CTB	CYB5D2
6.09004e-82	0.674281	0.528	0.447	1.44535e-77	CTB	SNX27
1.44721e-80	0.681057	0.535	0.466	3.43467e-76	CTB	ENTPD6
2.30756e-80	0.763371	0.53	0.473	5.47653e-76	CTB	PHYHD1
1.20425e-78	0.693125	0.551	0.51	2.85804e-74	CTB	EXOC1
1.52311e-78	0.650837	0.585	0.552	3.61479e-74	CTB	TAF6
9.87554e-78	0.511178	0.686	0.704	2.34376e-73	CTB	SURF1
1.47995e-77	0.566604	0.649	0.644	3.51237e-73	CTB	GSTZ1
1.56675e-77	0.703191	0.511	0.447	3.71837e-73	CTB	PCCB
9.16338e-77	0.555235	0.653	0.642	2.17474e-72	CTB	DFFA
2.10277e-76	0.558418	0.624	0.601	4.9905e-72	CTB	ADPRHL2
1.42882e-75	0.545035	0.657	0.661	3.39103e-71	CTB	MRPL10
1.43907e-73	0.637574	0.567	0.527	3.41534e-69	CTB	CUEDC2
1.53372e-73	0.689198	0.536	0.479	3.63997e-69	CTB	HSD17B4
2.61036e-73	0.664412	0.597	0.583	6.19517e-69	CTB	NKTR
1.0462e-72	0.599904	0.595	0.573	2.48294e-68	CTB	PDCL3
1.53317e-72	0.611431	0.597	0.584	3.63866e-68	CTB	TMEM101
4.41042e-72	0.608529	0.569	0.541	1.04672e-67	CTB	PDHX
6.66115e-72	0.621217	0.598	0.585	1.58089e-67	CTB	TTC19
1.36396e-71	0.572706	0.653	0.645	3.23708e-67	CTB	LRP1
1.43105e-71	0.577461	0.638	0.599	3.39631e-67	CTB	SH2D4A
8.3101e-71	0.592439	0.615	0.591	1.97224e-66	CTB	TERF2IP
1.94278e-69	0.560332	0.534	0.458	4.6108e-65	CTB	RIMKLB
4.32471e-69	0.573321	0.611	0.593	1.02638e-64	CTB	PTGES2
5.36865e-69	0.508217	0.648	0.64	1.27414e-64	CTB	TRAPPC4
5.71586e-68	0.541383	0.649	0.646	1.35655e-63	CTB	NEMF
8.89042e-68	0.603981	0.567	0.522	2.10996e-63	CTB	PCYT2
2.6198e-67	0.583351	0.615	0.611	6.21757e-63	CTB	RPAIN
7.86214e-67	0.51138	0.671	0.685	1.86592e-62	CTB	PPHLN1
1.62213e-66	0.56305	0.604	0.591	3.84981e-62	CTB	GSS
1.95575e-66	0.616634	0.599	0.593	4.64157e-62	CTB	SECISBP2
6.12598e-66	0.570565	0.504	0.42	1.45388e-61	CTB	CTC-242N15.1
1.06439e-65	0.563937	0.601	0.584	2.52611e-61	CTB	HMOX2
1.35714e-65	0.624501	0.511	0.443	3.22089e-61	CTB	MYOF
7.79971e-65	0.550639	0.622	0.612	1.85111e-60	CTB	AASDHPPT
1.50961e-64	0.657685	0.524	0.483	3.58276e-60	CTB	ELAC2
1.73043e-64	0.534605	0.604	0.589	4.10684e-60	CTB	COQ5
6.62301e-64	0.661625	0.513	0.477	1.57184e-59	CTB	NUDT16L1
7.52799e-64	0.64159	0.549	0.522	1.78662e-59	CTB	G6PC3
2.64729e-63	0.689666	0.538	0.5	6.28282e-59	CTB	MAT2B
9.44439e-62	0.56131	0.626	0.632	2.24144e-57	CTB	IARS2
3.29294e-61	0.61296	0.551	0.517	7.81513e-57	CTB	MED16
1.46221e-60	0.507745	0.691	0.71	3.47026e-56	CTB	RNF13
2.32746e-60	0.531474	0.587	0.562	5.52376e-56	CTB	USP47
3.49775e-59	0.606412	0.534	0.491	8.30122e-55	CTB	AEBP2
4.96176e-59	0.611873	0.541	0.493	1.17757e-54	CTB	DDR1
3.12974e-58	0.522666	0.666	0.676	7.42781e-54	CTB	C5orf15
4.98891e-58	0.517274	0.619	0.625	1.18402e-53	CTB	SDHAF2
2.4456e-57	0.532774	0.61	0.596	5.80414e-53	CTB	FAM129B
6.46558e-57	0.577429	0.57	0.561	1.53448e-52	CTB	SLC25A4
1.37082e-56	0.514859	0.63	0.63	3.25337e-52	CTB	GOLGB1
7.82607e-55	0.614269	0.509	0.468	1.85736e-50	CTB	TRIM44
1.4388e-54	0.564952	0.605	0.619	3.4147e-50	CTB	CCDC90B
2.14874e-54	0.62066	0.505	0.473	5.0996e-50	CTB	ACOT13
4.37363e-54	0.63634	0.538	0.526	1.03799e-49	CTB	GPR108
1.161e-53	0.603461	0.561	0.573	2.75539e-49	CTB	NTPCR
1.81758e-53	0.643777	0.512	0.484	4.31366e-49	CTB	TMEM138
2.47311e-53	0.59164	0.564	0.546	5.86943e-49	CTB	TRIM33
1.07263e-52	0.666797	0.582	0.581	2.54568e-48	CTB	INTS6
1.45545e-51	0.500904	0.627	0.64	3.45422e-47	CTB	APEH
3.02211e-51	0.534002	0.63	0.658	7.17238e-47	CTB	ARFIP2
1.43255e-50	0.564474	0.524	0.488	3.39987e-46	CTB	ATPAF1
1.5224e-50	0.596282	0.522	0.492	3.61311e-46	CTB	MYO1C
1.87598e-50	0.637831	0.537	0.53	4.45226e-46	CTB	VPS36
1.05359e-48	0.532681	0.6	0.613	2.50048e-44	CTB	NFYC
1.09013e-48	0.538342	0.587	0.59	2.5872e-44	CTB	MRPL1
4.79289e-48	0.531942	0.566	0.557	1.1375e-43	CTB	CMC1
5.42959e-48	0.547207	0.564	0.546	1.28861e-43	CTB	RPS6KA4
1.07888e-47	0.543641	0.571	0.579	2.56051e-43	CTB	ARL16
1.11414e-47	0.578321	0.508	0.475	2.64418e-43	CTB	ASH1L
1.34866e-47	0.52375	0.598	0.613	3.20078e-43	CTB	CPNE3
7.19075e-47	0.540439	0.562	0.57	1.70658e-42	CTB	GMPR2
8.64578e-47	0.507956	0.58	0.578	2.0519e-42	CTB	BCL7B
9.69021e-47	0.506645	0.607	0.618	2.29978e-42	CTB	UBA3
9.79245e-46	0.586468	0.527	0.514	2.32404e-41	CTB	ATXN7L3B
1.49861e-44	0.571457	0.521	0.511	3.55665e-40	CTB	LRRC47
2.50161e-43	0.528678	0.504	0.461	5.93707e-39	CTB	MCM2
2.62535e-43	0.527188	0.573	0.574	6.23074e-39	CTB	RAD50
4.69739e-43	0.555771	0.52	0.514	1.11483e-38	CTB	UROS
2.19885e-42	0.53848	0.546	0.552	5.21853e-38	CTB	DNTTIP1
2.74399e-39	0.554911	0.521	0.527	6.51232e-35	CTB	MTFR1L
3.59037e-39	0.535102	0.564	0.583	8.52103e-35	CTB	ZNF622
5.82962e-39	0.554287	0.503	0.483	1.38354e-34	CTB	RBM5
8.57926e-39	0.546703	0.526	0.539	2.03612e-34	CTB	CCS
1.6901e-38	0.540869	0.528	0.529	4.01112e-34	CTB	RPP25L
2.31166e-38	0.534174	0.584	0.605	5.48625e-34	CTB	ATRX
3.66812e-38	0.535753	0.54	0.537	8.70556e-34	CTB	THUMPD1
9.55432e-38	0.524173	0.548	0.556	2.26753e-33	CTB	COMMD3
2.17239e-36	0.521707	0.538	0.536	5.15572e-32	CTB	UFL1
2.21026e-36	0.523012	0.532	0.541	5.2456e-32	CTB	MTA3
2.04199e-35	0.518727	0.547	0.553	4.84625e-31	CTB	MRPS31
3.40962e-35	0.527989	0.547	0.562	8.09206e-31	CTB	UPF3A
9.11103e-34	0.544465	0.538	0.556	2.16232e-29	CTB	SETD3
6.82472e-33	0.540115	0.498	0.507	1.61971e-28	CTB	TRUB2
1.24975e-31	0.548613	0.501	0.508	2.96602e-27	CTB	NCBP2-AS2
2.02924e-30	0.503356	0.504	0.509	4.816e-26	CTB	SMARCD2
2.649e-30	0.521589	0.511	0.514	6.28688e-26	CTB	SSBP3
2.78278e-27	0.509795	0.498	0.507	6.60437e-23	CTB	FBXL5
1.2282e-26	0.510272	0.525	0.543	2.91489e-22	CTB	SLC25A36
3.22561e-26	0.507242	0.491	0.5	7.65534e-22	CTB	SRPK2
3.37632e-26	0.530672	0.602	0.627	8.01302e-22	CTB	CBR1
3.44915e-25	0.514355	0.484	0.5	8.18586e-21	CTB	CYB561A3
2.33118e-24	0.58201	0.522	0.538	5.5326e-20	CTB	RNASET2
9.0307e-19	0.512098	0.481	0.509	2.14326e-14	CTB	TCTN3
0	5.23658	0.627	0.109	0	STB	LGALS16
0	5.05234	0.933	0.244	0	STB	CYP19A1
0	4.97308	0.999	0.981	0	STB	CGA
0	4.58152	0.915	0.447	0	STB	GDF15
0	4.34	0.783	0.176	0	STB	LCMT1-AS2
0	4.27216	0.528	0.025	0	STB	DHRS9
0	4.1296	0.879	0.388	0	STB	GADD45G
0	3.69543	0.625	0.085	0	STB	ERVV-1
0	3.67189	0.56	0.066	0	STB	GREM2
0	3.61991	0.981	0.697	0	STB	INSL4
0	3.551	0.501	0.043	0	STB	KMO
0	3.33324	0.632	0.173	0	STB	OVOL1
0	3.15401	0.918	0.387	0	STB	TBX3
0	3.07597	0.959	0.632	0	STB	HSPB8
0	3.00926	0.943	0.63	0	STB	PRKCZ
0	2.92278	0.839	0.419	0	STB	ZNF703
0	2.88764	0.866	0.424	0	STB	MAFF
0	2.86255	0.992	0.899	0	STB	SQSTM1
0	2.827	0.913	0.519	0	STB	PDLIM2
0	2.76711	0.925	0.69	0	STB	ST3GAL4
0	2.74997	0.868	0.391	0	STB	EPS8L1
0	2.69206	0.96	0.711	0	STB	CYP11A1
0	2.64177	0.856	0.385	0	STB	PVRL4
0	2.54289	0.505	0.092	0	STB	ATG9B
0	2.49887	0.991	0.863	0	STB	KRT23
0	2.4851	0.956	0.788	0	STB	NUCB2
0	2.45561	0.946	0.568	0	STB	TMEM40
0	2.03087	0.973	0.825	0	STB	UBE2B
0	2.02636	1	0.999	0	STB	ANXA1
0	1.97608	0.999	0.919	0	STB	S100P
0	1.92094	0.949	0.809	0	STB	MAP1LC3B
0	1.89027	0.965	0.807	0	STB	TAX1BP1
0	0.939261	1	0.999	0	STB	EIF1
1.57846e-304	1.69387	0.981	0.881	3.74617e-300	STB	SLC3A2
4.40198e-302	1.6046	0.966	0.86	1.04472e-297	STB	ERVW-1
9.36336e-301	2.4406	0.761	0.326	2.22221e-296	STB	MIR22HG
7.91068e-296	2.69432	0.705	0.254	1.87744e-291	STB	MAP1LC3A
8.95213e-295	2.42294	0.952	0.761	2.12461e-290	STB	SLC40A1
5.61535e-293	2.29322	0.769	0.336	1.33269e-288	STB	HDAC5
1.35352e-292	2.8723	0.915	0.644	3.2123e-288	STB	DAB2
5.81889e-285	2.9369	0.597	0.175	1.381e-280	STB	SLC1A2
1.10021e-284	1.94445	0.942	0.832	2.61112e-280	STB	CEBPB
1.12623e-284	1.37923	0.981	0.959	2.67289e-280	STB	EIF4G2
1.54952e-284	2.35885	0.942	0.69	3.67748e-280	STB	HSD17B1
2.37524e-284	1.85025	0.938	0.684	5.63717e-280	STB	CLIP1
1.58415e-276	2.28855	0.92	0.808	3.75966e-272	STB	FDX1
9.97475e-272	2.02668	0.905	0.719	2.36731e-267	STB	SIAH1
2.01199e-271	1.32594	0.997	0.977	4.77506e-267	STB	EZR
3.9322e-271	1.84698	0.959	0.824	9.3323e-267	STB	PDCD4
1.93324e-270	2.17957	0.683	0.239	4.58817e-266	STB	SLC19A2
8.83355e-267	2.65737	0.876	0.591	2.09647e-262	STB	LYPD3
1.26256e-266	1.80972	0.935	0.683	2.99644e-262	STB	KCNN4
1.75042e-266	1.51322	0.976	0.895	4.15428e-262	STB	CD55
3.91004e-263	1.68719	0.977	0.851	9.27971e-259	STB	CSF3R
5.82698e-260	1.72546	0.929	0.855	1.38292e-255	STB	TOP1
4.53056e-257	1.33959	0.986	0.959	1.07524e-252	STB	RAB11A
1.50567e-254	2.4841	0.858	0.641	3.5734e-250	STB	SECISBP2L
1.7607e-254	1.23742	0.982	0.962	4.17868e-250	STB	PAPOLA
5.96579e-253	0.940434	1	1	1.41586e-248	STB	H3F3B
5.5475e-247	2.00521	0.928	0.834	1.31659e-242	STB	ARID5B
6.13532e-247	1.83765	0.887	0.641	1.45609e-242	STB	BACE2
1.95332e-246	1.70337	0.94	0.777	4.63581e-242	STB	GABARAPL1
2.24478e-246	3.05114	0.711	0.306	5.32753e-242	STB	SERPINE1
1.90648e-245	1.41457	0.985	0.951	4.52465e-241	STB	BTG1
4.80222e-242	3.1433	0.782	0.424	1.13971e-237	STB	MUC15
5.55733e-242	2.24566	0.686	0.285	1.31892e-237	STB	ESRRG
2.03101e-237	1.60976	0.907	0.761	4.82019e-233	STB	HEXIM1
1.73811e-236	1.19002	1	0.999	4.12505e-232	STB	MALAT1
3.6139e-235	1.89735	0.801	0.421	8.57686e-231	STB	HBP1
2.77152e-233	1.45133	0.963	0.812	6.57764e-229	STB	RASA1
4.07792e-232	2.07284	0.786	0.409	9.67813e-228	STB	RHOBTB1
5.70563e-225	1.89299	0.878	0.625	1.35412e-220	STB	TFRC
1.06215e-223	1.38886	0.978	0.988	2.52081e-219	STB	SLC2A1
1.10683e-223	2.17568	0.839	0.66	2.62684e-219	STB	SLC52A1
2.48921e-222	2.32921	0.714	0.32	5.90765e-218	STB	GULP1
9.69768e-222	1.56555	0.957	0.899	2.30155e-217	STB	NEAT1
3.02249e-219	3.28122	0.715	0.381	7.17328e-215	STB	SGK1
7.85757e-219	2.04717	0.82	0.548	1.86484e-214	STB	COBLL1
7.53047e-214	1.29763	0.957	0.776	1.78721e-209	STB	SLC43A2
5.93381e-211	2.24534	0.644	0.259	1.40827e-206	STB	HIST2H2BE
2.044e-208	1.2994	0.982	0.946	4.85102e-204	STB	GATA3
6.77797e-207	2.44991	0.736	0.439	1.60861e-202	STB	BPGM
4.79035e-206	1.82489	0.771	0.45	1.13689e-201	STB	RNF11
1.7636e-204	2.02769	0.503	0.15	4.18554e-200	STB	BCORL1
7.94262e-204	1.92403	0.908	0.791	1.88502e-199	STB	HERPUD1
3.56374e-203	2.59259	0.73	0.429	8.45782e-199	STB	ARG2
7.93612e-198	1.30342	0.943	0.864	1.88348e-193	STB	UBE2A
1.11629e-193	1.7345	0.89	0.784	2.64929e-189	STB	SLC38A9
2.26485e-192	1.60004	0.938	0.895	5.37517e-188	STB	CCNDBP1
5.42398e-192	2.49963	0.593	0.261	1.28727e-187	STB	ABHD5
1.53243e-190	1.61559	0.868	0.736	3.63692e-186	STB	RBMS1
3.3727e-190	1.56221	0.929	0.829	8.00443e-186	STB	NFKBIA
6.1403e-189	2.19833	0.681	0.349	1.45728e-184	STB	ZNF292
6.60806e-189	2.16293	0.753	0.459	1.56829e-184	STB	KIAA0040
6.84471e-189	1.88807	0.719	0.389	1.62446e-184	STB	RDH13
4.8902e-184	1.78734	0.818	0.643	1.16059e-179	STB	RAB9A
3.70597e-183	1.79162	0.804	0.55	8.79538e-179	STB	ALAS1
9.93068e-182	1.77715	0.717	0.419	2.35685e-177	STB	COQ10B
6.07964e-180	1.27089	0.991	0.963	1.44288e-175	STB	HMGB3
1.59061e-179	1.34932	0.932	0.824	3.77499e-175	STB	APMAP
6.75883e-176	1.90091	0.913	0.879	1.60407e-171	STB	BTG3
9.12743e-174	1.97047	0.785	0.6	2.16621e-169	STB	SLC13A4
8.63156e-172	0.913628	0.985	0.958	2.04853e-167	STB	RAB1A
1.08754e-171	1.36493	0.922	0.785	2.58105e-167	STB	SLC22A11
1.83887e-171	1.28392	0.889	0.792	4.36418e-167	STB	ZFAND6
2.2142e-171	1.78265	0.687	0.37	5.25495e-167	STB	SEMA7A
5.01363e-170	2.67367	0.537	0.22	1.18988e-165	STB	FAR2
2.70984e-166	1.9325	0.897	0.645	6.43125e-162	STB	PGF
1.96493e-164	1.72947	0.854	0.634	4.66337e-160	STB	ARRDC3
5.12022e-162	1.93924	0.622	0.297	1.21518e-157	STB	B3GNT5
1.32032e-161	1.84418	0.745	0.49	3.13351e-157	STB	DIRC2
2.03284e-159	1.7437	0.772	0.572	4.82455e-155	STB	NRBF2
5.25644e-159	0.835089	0.975	0.923	1.24751e-154	STB	RAB7A
2.67446e-158	1.67092	0.679	0.357	6.34729e-154	STB	IDS
3.03651e-158	1.11276	0.956	0.936	7.20655e-154	STB	TFAP2A
3.44126e-158	1.0958	0.929	0.828	8.16715e-154	STB	YPEL5
5.57226e-157	0.949171	0.967	0.964	1.32246e-152	STB	DDX5
1.12449e-156	0.860107	0.981	0.97	2.66875e-152	STB	ATP6V1G1
2.69617e-155	1.71052	0.791	0.565	6.39882e-151	STB	FAM13A
2.88195e-155	1.05496	0.932	0.874	6.83973e-151	STB	ATP6V0B
2.97406e-154	1.01564	0.971	0.949	7.05833e-150	STB	SERP1
9.92203e-153	1.07923	0.91	0.878	2.3548e-148	STB	PAIP2
2.91658e-152	1.90628	0.676	0.38	6.92192e-148	STB	RYBP
5.87995e-152	1.69068	0.714	0.451	1.39549e-147	STB	OSER1
2.27094e-147	1.81236	0.704	0.42	5.38962e-143	STB	CEBPA
3.64841e-147	1.48883	0.804	0.648	8.65876e-143	STB	TOX4
1.0505e-145	1.90439	0.671	0.368	2.49315e-141	STB	TACC2
1.19339e-141	1.87429	0.841	0.73	2.83228e-137	STB	DNAJB9
8.95832e-141	1.27343	0.943	0.836	2.12608e-136	STB	LAMP2
3.83287e-140	1.14363	0.915	0.828	9.09654e-136	STB	SBDS
1.59662e-139	1.72965	0.672	0.379	3.78927e-135	STB	DACT2
1.94519e-138	1.09744	0.889	0.767	4.61652e-134	STB	HNRNPH2
2.32266e-137	0.955041	0.938	0.9	5.51236e-133	STB	ATP6V1E1
7.40382e-137	1.43348	0.756	0.523	1.75715e-132	STB	ARL8B
1.43881e-136	1.53132	0.778	0.558	3.41474e-132	STB	GSTA3
3.33466e-136	1.69339	0.615	0.327	7.91416e-132	STB	PIK3C2A
1.52473e-134	1.07769	0.858	0.745	3.61864e-130	STB	ETF1
1.55984e-133	1.15663	0.853	0.797	3.70197e-129	STB	MOB4
2.15698e-133	1.18862	0.993	0.982	5.11917e-129	STB	CD63
8.7865e-132	1.74738	0.716	0.479	2.0853e-127	STB	ARHGAP24
3.76483e-131	0.767722	0.999	0.996	8.93506e-127	STB	UBC
4.282e-131	1.82521	0.684	0.446	1.01625e-126	STB	FAM184A
4.50111e-131	1.74739	0.589	0.306	1.06825e-126	STB	SIN3B
1.09757e-130	1.90792	0.528	0.24	2.60486e-126	STB	SERINC5
2.28151e-130	1.59468	0.879	0.786	5.41471e-126	STB	BASP1
2.07893e-129	1.22141	0.85	0.719	4.93392e-125	STB	ATP6V0D1
8.48196e-127	1.14843	0.902	0.959	2.01302e-122	STB	CDKN1C
1.39441e-126	0.840168	0.929	0.892	3.30936e-122	STB	EIF5
7.26522e-125	1.23698	0.953	0.944	1.72425e-120	STB	TSC22D1
2.64467e-124	2.95729	0.709	0.501	6.27659e-120	STB	S100A9
2.78987e-123	1.23931	0.816	0.642	6.6212e-119	STB	AAK1
2.98852e-123	0.859776	0.942	0.91	7.09267e-119	STB	SELT
3.19075e-122	1.15188	0.846	0.75	7.57261e-118	STB	YIPF6
7.98389e-121	0.723905	0.966	0.953	1.89482e-116	STB	ARF4
2.32856e-120	1.84993	0.631	0.328	5.52637e-116	STB	BCAR4
1.19198e-119	0.788561	0.935	0.92	2.82893e-115	STB	TCF25
3.42131e-119	1.06022	0.924	0.788	8.11979e-115	STB	MLLT1
9.0373e-119	2.50824	0.88	0.798	2.14482e-114	STB	PLIN2
5.1774e-118	1.69738	0.644	0.375	1.22875e-113	STB	GPR87
6.27298e-117	1.45872	0.774	0.567	1.48877e-112	STB	SEMA6A
2.47908e-115	1.54408	0.678	0.449	5.88359e-111	STB	DNAJB4
2.80955e-115	1.03133	0.98	0.994	6.66792e-111	STB	PHLDA2
2.84918e-115	1.26975	0.783	0.607	6.76195e-111	STB	WBP2
4.26523e-115	1.10605	0.827	0.718	1.01227e-110	STB	RBM47
6.17043e-112	1.59101	0.624	0.396	1.46443e-107	STB	DEDD2
8.92254e-112	0.880588	0.922	0.901	2.11759e-107	STB	VCP
2.60729e-111	1.22605	0.809	0.633	6.18788e-107	STB	VAV3
4.72765e-111	1.57505	0.638	0.379	1.12201e-106	STB	ATP10D
1.53658e-110	2.19221	0.527	0.253	3.64676e-106	STB	HES1
2.21485e-110	1.55041	0.548	0.279	5.2565e-106	STB	ZCCHC6
5.6582e-110	1.3077	0.802	0.594	1.34286e-105	STB	PIM3
4.40166e-109	0.889208	0.908	0.865	1.04465e-104	STB	CHMP4B
1.65827e-108	1.20558	0.766	0.621	3.93558e-104	STB	BNIP2
1.01816e-105	0.730513	0.955	0.924	2.41641e-101	STB	PSMD7
1.28875e-105	1.61874	0.717	0.562	3.0586e-101	STB	MTHFS
1.22566e-103	1.34739	0.846	0.691	2.90885e-99	STB	JUNB
2.45534e-103	0.768913	0.936	0.884	5.82725e-99	STB	BZW2
7.09653e-103	1.18862	0.788	0.641	1.68422e-98	STB	YIPF4
8.69116e-103	1.0554	0.939	0.893	2.06267e-98	STB	CTSD
2.34393e-102	1.41247	0.674	0.462	5.56285e-98	STB	EPHB4
1.00913e-101	1.77989	0.728	0.531	2.39497e-97	STB	HMOX1
1.44506e-101	1.1961	0.881	0.779	3.42955e-97	STB	LGMN
1.78632e-100	1.43424	0.616	0.378	4.23948e-96	STB	CLN8
2.15389e-100	1.37772	0.867	0.854	5.11182e-96	STB	CMAS
6.27932e-100	1.74916	0.51	0.261	1.49027e-95	STB	SLC7A5
1.71433e-99	1.18577	0.783	0.572	4.06861e-95	STB	P2RY6
4.81038e-99	1.27941	0.617	0.343	1.14165e-94	STB	RPS6KA5
3.5258e-98	0.947963	0.902	0.861	8.36778e-94	STB	RBM42
4.40329e-98	1.20619	0.739	0.563	1.04503e-93	STB	GSE1
5.2764e-97	0.681425	0.974	0.969	1.25225e-92	STB	TUSC3
5.27864e-97	1.17262	0.766	0.61	1.25278e-92	STB	GRHL1
2.37591e-96	1.19559	0.781	0.617	5.63876e-92	STB	TINCR
3.05383e-96	0.681176	0.933	0.93	7.24765e-92	STB	DNAJB6
6.23093e-96	1.37228	0.503	0.247	1.47879e-91	STB	ACOX3
1.91007e-95	1.64357	0.613	0.408	4.53317e-91	STB	UBE2D1
1.93713e-95	1.1447	0.746	0.585	4.5974e-91	STB	TOM1
2.02392e-95	3.21462	0.78	0.725	4.80336e-91	STB	HSPB1
3.82009e-95	0.849207	0.929	0.898	9.06623e-91	STB	PRRC2C
2.36256e-94	1.85547	0.535	0.307	5.60706e-90	STB	TNFRSF21
3.64054e-94	1.88339	0.753	0.666	8.6401e-90	STB	SLC26A2
5.13348e-94	0.884843	0.935	0.958	1.21833e-89	STB	WSB1
7.60705e-94	1.7663	0.555	0.327	1.80538e-89	STB	NABP1
2.49545e-93	1.43899	0.791	0.682	5.92245e-89	STB	AIM1
4.84256e-93	1.3473	0.643	0.441	1.14928e-88	STB	SPAG9
1.116e-92	1.20007	0.769	0.638	2.6486e-88	STB	RRAGC
1.63309e-92	1.02196	0.96	0.944	3.87581e-88	STB	CD164
1.65634e-91	2.24557	0.575	0.354	3.931e-87	STB	C10orf10
1.91503e-91	1.35445	0.727	0.579	4.54494e-87	STB	NEU1
1.17e-90	1.39072	0.538	0.302	2.77677e-86	STB	DDX28
1.33299e-90	1.22381	0.803	0.765	3.16358e-86	STB	DHX36
1.8717e-90	0.944553	0.854	0.817	4.44211e-86	STB	PSMC4
2.58013e-90	1.93272	0.72	0.566	6.12343e-86	STB	NUPR1
5.32194e-90	1.39919	0.77	0.636	1.26305e-85	STB	IFNGR1
1.69889e-89	1.3957	0.744	0.564	4.03198e-85	STB	ELF3
2.42403e-89	1.1599	0.736	0.563	5.75294e-85	STB	PNPLA2
6.48381e-89	1.37843	0.743	0.608	1.5388e-84	STB	MAN1A2
8.12851e-89	0.915667	0.919	0.909	1.92914e-84	STB	C10orf54
8.30098e-88	1.39311	0.624	0.419	1.97007e-83	STB	MAP3K8
1.73673e-86	1.29108	0.833	0.737	4.12179e-82	STB	MYLIP
3.75667e-86	1.31184	0.664	0.444	8.9157e-82	STB	CTC-242N15.1
4.37225e-85	1.41326	0.527	0.291	1.03767e-80	STB	CSRNP1
2.28854e-84	0.654257	0.975	0.969	5.4314e-80	STB	PCBP1
8.56362e-84	1.19498	0.721	0.61	2.0324e-79	STB	AP2A1
9.0819e-84	0.71245	0.903	0.872	2.15541e-79	STB	ADRM1
1.70833e-83	1.09388	0.788	0.677	4.05438e-79	STB	MVP
1.90115e-83	0.993142	0.842	0.751	4.51201e-79	STB	FAM120AOS
2.76423e-83	1.09324	0.801	0.714	6.56035e-79	STB	HLA-E
2.77104e-83	1.03241	0.745	0.608	6.57651e-79	STB	UBQLN1
3.33354e-83	1.01566	0.815	0.701	7.91149e-79	STB	SIAH2
4.08341e-83	0.809632	0.917	0.857	9.69116e-79	STB	PTTG1IP
8.12588e-83	1.23441	0.648	0.427	1.92852e-78	STB	SLC19A3
1.03247e-82	1.16086	0.687	0.519	2.45035e-78	STB	CYTH2
3.27996e-81	1.11035	0.765	0.651	7.78434e-77	STB	EPB41L3
3.77765e-81	0.790478	0.937	0.9	8.96549e-77	STB	CLDN7
1.14612e-80	0.595153	0.977	0.963	2.7201e-76	STB	UBE2D3
1.43668e-80	1.45304	0.655	0.488	3.40967e-76	STB	ANXA6
1.88661e-80	0.790164	0.981	0.975	4.4775e-76	STB	SRSF5
3.19544e-80	1.11583	0.719	0.547	7.58375e-76	STB	GLTP
4.16954e-80	0.621827	0.986	0.997	9.89557e-76	STB	COX6C
1.94946e-79	0.799499	0.93	0.89	4.62666e-75	STB	ARID3A
2.70244e-79	0.566483	0.964	0.95	6.4137e-75	STB	NDUFA6
3.82784e-79	0.962976	0.792	0.71	9.08462e-75	STB	NAPA
4.26962e-79	1.28002	0.62	0.431	1.01331e-74	STB	CSNK1E
4.51436e-79	1.02401	0.828	0.8	1.07139e-74	STB	AKAP9
1.19301e-78	1.28659	0.582	0.374	2.83136e-74	STB	TBK1
1.41664e-78	0.791576	0.882	0.84	3.36212e-74	STB	PPP2CA
1.69313e-78	0.893356	0.824	0.755	4.01832e-74	STB	VPS26A
3.26537e-78	1.56549	0.59	0.398	7.7497e-74	STB	CPM
7.47751e-78	0.857732	0.969	0.954	1.77464e-73	STB	FKBP2
7.78182e-78	2.07485	0.65	0.551	1.84686e-73	STB	NFYB
8.68206e-78	0.942933	0.875	0.784	2.06051e-73	STB	AZIN1
8.74481e-78	0.53827	0.984	0.988	2.07541e-73	STB	ATP6V0E1
9.17536e-78	1.18014	0.935	0.939	2.17759e-73	STB	SAT1
4.08919e-77	0.572102	0.964	0.955	9.70488e-73	STB	EIF2S2
1.386e-76	0.593152	0.969	0.962	3.28939e-72	STB	RBM8A
3.08931e-76	1.30059	0.505	0.282	7.33186e-72	STB	AMMECR1
3.23686e-76	0.694453	0.949	0.923	7.68204e-72	STB	RAB2A
5.77584e-75	0.674633	0.908	0.851	1.37078e-70	STB	STARD10
9.51266e-75	0.731161	0.875	0.818	2.25764e-70	STB	EPAS1
1.68302e-74	1.18821	0.65	0.489	3.99431e-70	STB	KPNA6
3.61446e-74	0.807767	0.854	0.811	8.57819e-70	STB	TMBIM1
5.10955e-74	1.24521	0.689	0.547	1.21265e-69	STB	NUFIP2
2.06598e-73	1.48733	0.821	0.696	4.90319e-69	STB	ANXA4
2.31801e-73	1.33403	0.552	0.341	5.50134e-69	STB	ATP6V0A1
3.51951e-72	1.13792	0.749	0.733	8.35286e-68	STB	FAM104A
2.04415e-71	1.39217	0.58	0.368	4.85139e-67	STB	BHLHE40
6.18336e-71	0.659418	0.984	0.902	1.4675e-66	STB	SPINT1
6.49119e-71	0.70239	0.91	0.914	1.54055e-66	STB	PTP4A1
1.24841e-70	1.1192	0.732	0.615	2.96286e-66	STB	BAZ1A
1.26735e-70	0.837708	0.855	0.763	3.0078e-66	STB	MCL1
1.2681e-70	0.611912	0.924	0.914	3.00957e-66	STB	RER1
3.7855e-70	1.07773	0.687	0.58	8.98413e-66	STB	STX5
4.81731e-70	1.44784	0.743	0.639	1.14329e-65	STB	ARL4A
8.05834e-70	1.17253	0.583	0.392	1.91249e-65	STB	RGL2
2.63988e-69	0.97469	0.847	0.72	6.26522e-65	STB	PPP1R15A
2.79204e-69	0.859768	0.825	0.756	6.62635e-65	STB	HIGD1A
3.33319e-69	0.730916	0.927	0.936	7.91067e-65	STB	CTSB
3.35155e-69	1.02192	0.964	0.972	7.95424e-65	STB	CLIC3
4.37197e-69	0.859873	0.83	0.759	1.0376e-64	STB	GOLGA4
6.83543e-69	1.14126	0.794	0.751	1.62225e-64	STB	NFE2L3
3.73846e-68	0.762188	0.853	0.795	8.8725e-64	STB	MIEN1
4.1772e-68	0.953544	0.781	0.7	9.91375e-64	STB	C1GALT1
1.2178e-67	0.606562	0.932	0.91	2.89021e-63	STB	GABARAPL2
2.69006e-66	0.640409	0.901	0.88	6.38432e-62	STB	CSNK1A1
4.59376e-66	1.42339	0.578	0.409	1.09024e-61	STB	SAR1B
6.05687e-66	1.07706	0.748	0.654	1.43748e-61	STB	SLC19A1
1.32795e-65	1.20607	0.709	0.558	3.15162e-61	STB	CYP2J2
2.38318e-65	1.22009	0.629	0.482	5.656e-61	STB	GNA12
3.4246e-65	0.986576	0.72	0.613	8.12761e-61	STB	ARID4B
4.46498e-65	0.879058	0.758	0.654	1.05967e-60	STB	RAB5A
1.01628e-64	1.22291	0.803	0.747	2.41195e-60	STB	MGAT1
1.11616e-64	0.590072	0.99	0.975	2.64899e-60	STB	TMBIM6
4.1345e-64	1.15135	0.579	0.403	9.81241e-60	STB	VEZT
5.12981e-64	1.40564	0.584	0.403	1.21746e-59	STB	CDKN1A
1.97473e-63	0.834916	0.933	0.975	4.68664e-59	STB	ZFP36L1
1.99586e-63	1.06995	0.605	0.436	4.73679e-59	STB	GOLGA2
2.29097e-63	1.36732	0.704	0.537	5.43716e-59	STB	EFHD1
3.22221e-63	1.378	0.682	0.529	7.64728e-59	STB	PMAIP1
5.54159e-63	0.620734	0.88	0.875	1.31518e-58	STB	UBXN1
1.59037e-62	0.706719	0.96	0.946	3.77442e-58	STB	TINAGL1
1.92703e-62	0.631879	0.907	0.862	4.57342e-58	STB	TSG101
3.22e-62	1.19458	0.725	0.621	7.64203e-58	STB	GATA2
3.34594e-62	0.882082	0.768	0.713	7.94092e-58	STB	ATP6V1D
3.84366e-62	1.40922	0.525	0.345	9.12217e-58	STB	ZBTB38
4.19245e-62	1.34126	0.611	0.414	9.94993e-58	STB	GCM1
6.23468e-62	1.39722	0.708	0.643	1.47968e-57	STB	GDE1
6.26975e-62	1.20768	0.66	0.514	1.488e-57	STB	TMEM106B
3.23027e-61	1.05158	0.696	0.578	7.6664e-57	STB	LGALS8
8.14422e-61	0.981824	0.711	0.608	1.93287e-56	STB	C1orf115
1.19091e-60	0.848786	0.892	0.742	2.82638e-56	STB	CDO1
1.28838e-60	0.616841	0.969	0.964	3.05772e-56	STB	FBLN1
1.46986e-60	1.08657	0.619	0.469	3.48843e-56	STB	VPS37A
1.87976e-60	0.591922	0.927	0.943	4.46124e-56	STB	EIF4A1
2.67677e-60	1.01759	0.687	0.579	6.35277e-56	STB	TEAD3
5.11657e-60	0.968101	0.752	0.733	1.21432e-55	STB	C1orf21
8.20433e-60	1.08606	0.763	0.715	1.94713e-55	STB	PGRMC2
1.45017e-59	0.698576	0.855	0.853	3.44169e-55	STB	EIF2AK1
3.14837e-58	1.06771	0.666	0.525	7.47202e-54	STB	TANK
3.84409e-58	0.649404	0.873	0.857	9.12318e-54	STB	PDE4DIP
7.27973e-58	0.847727	0.909	0.927	1.7277e-53	STB	SEC62
1.28576e-57	1.11966	0.544	0.365	3.05149e-53	STB	LRCH4
7.38781e-57	1.71267	0.593	0.504	1.75335e-52	STB	TBPL1
9.11661e-57	1.19512	0.556	0.385	2.16364e-52	STB	GRB7
1.28223e-56	1.13852	0.609	0.456	3.04311e-52	STB	KMT2C
1.38823e-56	0.552689	0.957	0.967	3.29468e-52	STB	SLC25A5
5.11484e-56	1.35805	0.535	0.36	1.2139e-51	STB	BTG2
1.48715e-55	0.688947	0.881	0.853	3.52946e-51	STB	RSRC2
2.43586e-55	1.19921	0.593	0.479	5.78103e-51	STB	RAP1B
4.08271e-55	1.05852	0.683	0.558	9.6895e-51	STB	DAZAP2
7.55481e-55	1.28613	0.566	0.415	1.79298e-50	STB	EVA1A
2.09236e-54	1.04078	0.701	0.576	4.96579e-50	STB	AK3
2.17294e-54	0.884653	0.723	0.613	5.15704e-50	STB	VPS4B
5.36788e-54	0.889155	0.697	0.6	1.27396e-49	STB	NR1H2
6.51667e-54	0.785758	0.867	0.754	1.5466e-49	STB	ATF3
7.90325e-54	0.984194	0.793	0.769	1.87568e-49	STB	KIF5B
9.52059e-54	0.790077	0.759	0.667	2.25952e-49	STB	STAU1
1.2126e-53	0.877695	0.77	0.742	2.87785e-49	STB	GRINA
2.13399e-53	0.500954	0.974	0.967	5.0646e-49	STB	ACADVL
2.23452e-53	1.02257	0.752	0.692	5.30318e-49	STB	CREM
3.22204e-53	0.847596	0.762	0.718	7.64687e-49	STB	DCTN6
4.68491e-53	1.10711	0.511	0.33	1.11187e-48	STB	SLC4A2
6.69846e-53	1.24843	0.684	0.602	1.58974e-48	STB	KATNBL1
8.50556e-53	0.94328	0.661	0.537	2.01862e-48	STB	PNPLA8
8.9524e-53	1.04544	0.584	0.428	2.12467e-48	STB	HOOK3
1.59879e-52	1.2001	0.821	0.72	3.79441e-48	STB	ADM
2.07342e-52	1.26345	0.589	0.46	4.92085e-48	STB	MAST4
2.6822e-52	1.31974	0.586	0.419	6.36568e-48	STB	SIGLEC6
6.25609e-52	0.834333	0.717	0.626	1.48476e-47	STB	GTF2B
7.21595e-52	0.501874	0.946	0.947	1.71256e-47	STB	CHMP2A
1.17062e-51	1.01686	0.597	0.454	2.77824e-47	STB	OCEL1
1.20135e-51	0.608352	0.854	0.834	2.85117e-47	STB	PSMD11
1.23601e-51	0.883737	0.708	0.623	2.93342e-47	STB	AKIRIN1
2.04797e-51	1.05564	0.621	0.484	4.86045e-47	STB	RIMKLB
2.6608e-51	0.783379	0.873	0.879	6.31488e-47	STB	LEPROT
1.08014e-50	0.983198	0.816	0.783	2.56349e-46	STB	PPP1CB
2.04881e-50	0.861093	0.705	0.631	4.86243e-46	STB	GNL1
2.68116e-50	0.957561	0.711	0.618	6.36319e-46	STB	TLK1
2.97545e-50	0.791521	0.96	0.968	7.06165e-46	STB	HSPA5
7.99947e-50	0.831405	0.808	0.797	1.89851e-45	STB	NAGK
1.43146e-49	0.547938	0.906	0.902	3.39728e-45	STB	TXNL1
2.31495e-49	1.03084	0.625	0.506	5.49407e-45	STB	EGLN2
3.43693e-49	1.0095	0.875	0.887	8.15686e-45	STB	SPTSSA
3.74027e-49	0.978035	0.561	0.411	8.87679e-45	STB	PPARD
4.45191e-49	1.06904	0.712	0.634	1.05657e-44	STB	RNASEH2C
5.36211e-49	0.536599	0.908	0.868	1.27259e-44	STB	CD46
6.51335e-49	0.724676	0.869	0.882	1.54581e-44	STB	RRBP1
8.83275e-49	0.970554	0.668	0.592	2.09628e-44	STB	TMEM55B
1.2949e-48	0.670699	0.859	0.825	3.07319e-44	STB	DDA1
2.10859e-48	0.944947	0.591	0.467	5.00431e-44	STB	PITPNA
2.48383e-48	0.764611	0.83	0.805	5.89487e-44	STB	CHMP1B
2.7557e-48	0.808002	0.79	0.741	6.54011e-44	STB	SLC5A6
9.88144e-48	1.00544	0.625	0.521	2.34516e-43	STB	AKIRIN2
1.21702e-47	0.555694	0.849	0.828	2.88835e-43	STB	STRAP
8.44008e-47	0.756169	0.748	0.693	2.00308e-42	STB	ACO2
8.75166e-47	0.522113	0.916	0.918	2.07703e-42	STB	PSMC1
3.10651e-46	1.11811	0.522	0.382	7.37267e-42	STB	PAK1
3.55724e-46	0.931154	0.615	0.493	8.4424e-42	STB	SERTAD1
7.11695e-46	0.790704	0.826	0.83	1.68907e-41	STB	TNFAIP8
1.07585e-45	0.861827	0.688	0.62	2.5533e-41	STB	TDG
1.10115e-45	1.35542	0.513	0.351	2.61337e-41	STB	DDIT3
2.25773e-45	1.05695	0.587	0.456	5.35827e-41	STB	SNX9
2.35809e-45	1.70049	0.596	0.465	5.59644e-41	STB	H1F0
3.18427e-45	0.992205	0.533	0.384	7.55723e-41	STB	TRAPPC2P1
3.76647e-45	1.6835	0.608	0.467	8.93897e-41	STB	ENG
5.44469e-45	0.619993	0.891	0.868	1.29219e-40	STB	VAMP2
2.8713e-44	0.682768	0.776	0.759	6.81445e-40	STB	GORASP2
4.66076e-44	0.886334	0.714	0.679	1.10614e-39	STB	GNAI1
7.53588e-44	0.9146	0.757	0.722	1.78849e-39	STB	TPD52
5.71752e-43	1.10979	0.645	0.564	1.35694e-38	STB	ETS2
8.97486e-43	0.788811	0.739	0.669	2.13e-38	STB	NFE2L2
1.34459e-42	0.77099	0.724	0.677	3.19111e-38	STB	DNAJA2
1.46682e-42	0.529438	0.873	0.859	3.4812e-38	STB	SURF4
1.88418e-42	0.684298	0.748	0.71	4.47172e-38	STB	SERTAD3
3.66356e-42	0.859471	0.689	0.613	8.69473e-38	STB	IRF6
3.69681e-42	1.05507	0.505	0.359	8.77364e-38	STB	ETNK1
7.47124e-42	0.789035	0.748	0.711	1.77315e-37	STB	FEZ2
1.14471e-41	0.694903	0.844	0.786	2.71674e-37	STB	CYB5R1
1.63856e-41	0.793905	0.695	0.634	3.88879e-37	STB	SYAP1
1.67081e-41	1.15232	0.607	0.517	3.96534e-37	STB	IDI1
2.26946e-41	0.500066	0.964	0.969	5.38612e-37	STB	EIF4A2
2.84641e-41	0.59812	0.837	0.784	6.75539e-37	STB	SAR1A
3.48647e-41	0.943183	0.631	0.539	8.27443e-37	STB	FAM49A
6.81076e-41	0.912532	0.546	0.417	1.6164e-36	STB	UBAP1
9.82186e-41	0.699885	0.746	0.701	2.33102e-36	STB	SERINC3
3.4007e-40	1.05807	0.503	0.357	8.07087e-36	STB	MYO6
5.09689e-40	0.936934	0.579	0.463	1.20964e-35	STB	PDPK1
6.34895e-40	0.708271	0.738	0.678	1.5068e-35	STB	CDK2
8.96248e-40	0.938653	0.587	0.465	2.12707e-35	STB	NXF1
1.01331e-39	0.532571	0.954	0.965	2.40489e-35	STB	AKR1B1
1.1815e-39	0.906461	0.579	0.448	2.80406e-35	STB	RAB4B
1.2605e-39	0.734841	0.732	0.674	2.99155e-35	STB	USP16
1.40101e-39	0.681937	0.783	0.76	3.32503e-35	STB	TDRP
1.42023e-39	1.33473	0.537	0.432	3.37062e-35	STB	RAI14
1.82351e-39	0.639242	0.78	0.732	4.32773e-35	STB	DDX3X
1.98519e-39	0.553089	0.941	0.952	4.71145e-35	STB	REEP5
2.48421e-39	0.811466	0.668	0.567	5.89578e-35	STB	USP47
3.23088e-39	0.883767	0.659	0.557	7.66786e-35	STB	SERINC1
6.15607e-39	0.656927	0.761	0.724	1.46102e-34	STB	UBE2H
1.30593e-38	0.921772	0.658	0.608	3.09935e-34	STB	GNG12
1.36048e-38	0.815973	0.767	0.722	3.22882e-34	STB	POR
3.75365e-38	0.664259	0.768	0.697	8.90853e-34	STB	CHMP2B
6.14916e-38	1.05251	0.56	0.475	1.45938e-33	STB	GSKIP
6.7101e-38	0.831935	0.607	0.509	1.59251e-33	STB	TOLLIP
7.8634e-38	0.922382	0.629	0.549	1.86622e-33	STB	TMEM33
1.02108e-37	0.654277	0.789	0.729	2.42333e-33	STB	GPBP1
1.41984e-37	0.970228	0.512	0.388	3.36971e-33	STB	CDC42EP4
4.76288e-37	0.842419	0.622	0.522	1.13038e-32	STB	KAT5
7.46502e-37	0.846305	0.999	1	1.77167e-32	STB	KRT18
7.85169e-37	0.878309	0.558	0.434	1.86344e-32	STB	CLPX
1.2523e-36	0.60853	0.85	0.867	2.97209e-32	STB	SELK
1.90643e-36	0.804317	0.659	0.592	4.52454e-32	STB	PAFAH1B1
2.63759e-36	0.648797	0.737	0.646	6.2598e-32	STB	JUND
2.67289e-36	0.882533	0.582	0.481	6.34356e-32	STB	MBD3
3.75323e-36	1.09454	0.525	0.411	8.90754e-32	STB	UAP1
8.48473e-36	1.02391	0.508	0.381	2.01368e-31	STB	OFD1
8.75528e-36	0.80859	0.663	0.594	2.07789e-31	STB	HECTD1
1.21094e-35	0.684475	0.708	0.661	2.87392e-31	STB	SRP68
2.38646e-35	0.720749	0.866	0.824	5.66379e-31	STB	DUSP1
2.42167e-35	0.592014	0.79	0.751	5.74735e-31	STB	BAG1
5.82541e-35	0.556304	0.966	0.951	1.38254e-30	STB	IER2
6.1897e-35	1.09872	0.683	0.605	1.469e-30	STB	HSPA1B
1.29927e-34	0.523321	0.95	0.958	3.08355e-30	STB	VAPA
1.54269e-34	0.841418	0.591	0.474	3.66126e-30	STB	DIAPH2
1.67768e-34	0.928473	0.754	0.789	3.98165e-30	STB	TCAF1
1.73965e-34	0.953709	0.665	0.594	4.12872e-30	STB	DNAJC3
6.5979e-34	0.608635	0.76	0.725	1.56588e-29	STB	BRD2
1.72027e-33	0.898919	0.528	0.414	4.08273e-29	STB	ZFAND3
2.05278e-33	0.659106	0.81	0.838	4.87187e-29	STB	GSTA4
2.77354e-33	0.907125	0.501	0.388	6.58244e-29	STB	STX12
5.67245e-33	0.807749	0.626	0.544	1.34624e-28	STB	B4GALT3
6.96135e-33	0.722199	0.669	0.612	1.65214e-28	STB	SCYL1
7.65489e-33	0.588386	0.858	0.814	1.81673e-28	STB	PEG3
1.02297e-32	0.948864	0.574	0.49	2.42781e-28	STB	LGR4
2.16395e-32	0.696725	0.692	0.638	5.1357e-28	STB	TNFRSF1A
3.32945e-32	0.636632	0.807	0.814	7.90178e-28	STB	YTHDF2
4.50005e-32	0.509884	0.836	0.845	1.068e-27	STB	SNX6
4.88128e-32	0.793417	0.642	0.574	1.15847e-27	STB	PTP4A2
6.44884e-32	0.839384	0.592	0.505	1.5305e-27	STB	ATF6
1.13504e-31	0.929902	0.553	0.459	2.69378e-27	STB	STXBP3
1.27437e-31	0.830787	0.815	0.777	3.02447e-27	STB	XBP1
1.31688e-31	0.744847	0.689	0.625	3.12536e-27	STB	GOLGB1
1.58409e-31	0.801897	0.573	0.472	3.75953e-27	STB	TMUB2
1.63524e-31	0.913292	0.536	0.44	3.88092e-27	STB	ZBTB10
2.3551e-31	0.879793	0.523	0.399	5.58937e-27	STB	RICTOR
3.46487e-31	0.562797	0.781	0.764	8.22318e-27	STB	EAPP
4.569e-31	1.15687	0.728	0.71	1.08436e-26	STB	ILVBL
5.3025e-31	0.62415	0.869	0.808	1.25844e-26	STB	EGFR
6.6442e-31	0.595787	0.811	0.796	1.57687e-26	STB	SPPL2A
1.48596e-30	0.68157	0.73	0.668	3.52662e-26	STB	CRIM1
1.4897e-30	0.745401	0.728	0.687	3.5355e-26	STB	PCOLCE2
1.5737e-30	0.824717	1	1	3.73485e-26	STB	KRT8
2.29633e-30	0.743032	0.658	0.579	5.44988e-26	STB	IFRD1
3.01171e-30	0.728914	0.591	0.5	7.14768e-26	STB	BSDC1
8.27338e-30	0.71361	0.638	0.597	1.96352e-25	STB	EMD
9.85919e-30	0.731735	0.793	0.779	2.33988e-25	STB	HMG20B
1.84751e-29	0.779658	0.611	0.541	4.38469e-25	STB	GPR137
1.96839e-29	1.00296	0.598	0.48	4.67158e-25	STB	BNIP3L
3.90219e-29	0.574596	0.903	0.853	9.26107e-25	STB	FOSB
5.49133e-29	0.870398	0.553	0.45	1.30326e-24	STB	MDM2
6.63497e-29	1.12565	0.579	0.525	1.57468e-24	STB	EIF2B2
1.32423e-28	0.663394	0.677	0.592	3.1428e-24	STB	KRAS
1.46552e-28	0.664112	0.682	0.63	3.47812e-24	STB	LRRC41
2.03114e-28	0.514818	0.809	0.822	4.82049e-24	STB	DPM1
2.30291e-28	0.658006	0.653	0.601	5.46549e-24	STB	BAG6
4.44476e-28	0.953792	0.519	0.429	1.05487e-23	STB	ATAD1
9.25495e-28	0.765429	0.563	0.447	2.19648e-23	STB	ZNF385A
2.51361e-27	0.597413	0.865	0.941	5.96556e-23	STB	PKIB
4.31775e-27	0.842796	0.642	0.619	1.02473e-22	STB	AATF
5.28644e-27	0.628563	0.681	0.619	1.25463e-22	STB	LRP10
1.53531e-26	0.733242	0.616	0.579	3.64375e-22	STB	AKT1S1
1.5563e-26	0.629387	0.752	0.721	3.69356e-22	STB	MAP3K13
2.14726e-26	0.920358	0.951	0.966	5.09609e-22	STB	GPX3
2.25888e-26	0.678476	0.79	0.768	5.36099e-22	STB	DNAJB1
5.81391e-26	0.840751	0.616	0.556	1.37981e-21	STB	MAP7D1
7.83077e-26	0.668402	0.665	0.613	1.85848e-21	STB	RNF149
8.61686e-26	0.737804	0.616	0.581	2.04504e-21	STB	COPS2
1.61188e-25	0.770657	0.525	0.426	3.82547e-21	STB	KDM5B
1.61618e-25	0.820066	0.522	0.435	3.83568e-21	STB	SLU7
2.17901e-25	0.715167	0.594	0.501	5.17144e-21	STB	ZFAT
2.22438e-25	0.748493	0.652	0.617	5.27912e-21	STB	RNMT
2.45727e-25	0.581634	0.685	0.644	5.83184e-21	STB	PPP4R2
5.00741e-25	0.790789	0.515	0.421	1.18841e-20	STB	PPP1R10
6.93249e-25	0.987781	0.759	0.821	1.64529e-20	STB	ID2
7.70941e-25	0.79685	0.631	0.575	1.82968e-20	STB	ZFP36
8.41152e-25	0.636929	0.701	0.658	1.99631e-20	STB	SNAP23
8.68201e-25	0.693664	0.676	0.622	2.0605e-20	STB	DLG5
1.14286e-24	0.892094	0.617	0.588	2.71234e-20	STB	ARHGAP18
1.60483e-24	0.690135	0.618	0.547	3.80874e-20	STB	PDCD6IP
1.84143e-24	0.803007	0.504	0.419	4.37027e-20	STB	ATP6V1C1
1.93554e-24	0.700707	0.598	0.532	4.59363e-20	STB	RBM23
1.97771e-24	0.796497	0.545	0.451	4.6937e-20	STB	MB21D2
4.39823e-24	0.69096	0.913	0.939	1.04383e-19	STB	FXYD3
7.05557e-24	0.811214	0.513	0.426	1.6745e-19	STB	SMG9
7.57083e-24	0.641754	0.626	0.566	1.79678e-19	STB	YIPF1
8.05437e-24	0.703797	0.807	0.832	1.91154e-19	STB	DLX5
1.83758e-23	0.574942	0.827	0.848	4.36112e-19	STB	CHPF
2.30371e-23	0.521816	0.724	0.748	5.4674e-19	STB	ERLEC1
2.97844e-23	0.865997	0.702	0.674	7.06873e-19	STB	RHOB
4.8522e-23	0.556078	0.732	0.721	1.15157e-18	STB	SRA1
5.22645e-23	0.828712	0.505	0.425	1.24039e-18	STB	CWC25
9.98253e-23	0.722462	0.528	0.455	2.36915e-18	STB	ABI1
1.04435e-22	0.72136	0.684	0.655	2.47855e-18	STB	ORMDL2
1.31188e-22	0.856911	0.505	0.447	3.11349e-18	STB	CANT1
1.34327e-22	0.800335	0.522	0.459	3.18797e-18	STB	SMIM14
1.50387e-22	0.782506	0.525	0.443	3.56913e-18	STB	EPS8L2
1.91774e-22	0.646235	0.579	0.503	4.55137e-18	STB	EML2
1.97485e-22	0.912078	0.531	0.466	4.68691e-18	STB	TMEM30A
2.40654e-22	0.787922	0.524	0.446	5.71143e-18	STB	FBXO8
3.00477e-22	0.824122	0.733	0.78	7.13121e-18	STB	PNP
3.37447e-22	0.529282	0.707	0.683	8.00862e-18	STB	MKRN1
4.04607e-22	0.72667	0.554	0.492	9.60254e-18	STB	BCL2L13
5.39063e-22	0.51625	0.885	0.917	1.27936e-17	STB	TIMP3
2.94068e-21	0.76916	0.56	0.505	6.97911e-17	STB	PDXK
3.21436e-21	1.14547	0.542	0.486	7.62863e-17	STB	FAM46A
3.68384e-21	0.750703	0.808	0.875	8.74285e-17	STB	CTNNB1
5.58357e-21	0.570544	0.751	0.734	1.32515e-16	STB	TM9SF2
1.0406e-20	0.666828	0.708	0.695	2.46967e-16	STB	DDX24
1.31827e-20	0.605489	0.599	0.504	3.12865e-16	STB	AIG1
1.57282e-20	0.646672	0.557	0.501	3.73277e-16	STB	BAZ2A
1.79316e-20	0.626766	0.638	0.625	4.2557e-16	STB	CREB3L2
2.4366e-20	0.618361	0.642	0.6	5.78278e-16	STB	FAM129B
2.46354e-20	0.915168	0.511	0.446	5.84671e-16	STB	TPP1
3.80901e-20	0.626101	0.638	0.6	9.03992e-16	STB	TERF2IP
3.99921e-20	0.674335	0.563	0.497	9.49132e-16	STB	RIOK3
4.05089e-20	0.638045	0.593	0.551	9.61398e-16	STB	ACTR1A
5.28782e-20	0.64291	0.835	0.886	1.25496e-15	STB	ATP6V1F
5.86942e-20	0.552172	0.65	0.612	1.39299e-15	STB	PPP1R13L
8.54609e-20	0.622857	0.775	0.82	2.02824e-15	STB	VIMP
8.90578e-20	0.808273	0.518	0.464	2.11361e-15	STB	DHRSX
2.08608e-19	0.801266	0.632	0.582	4.9509e-15	STB	PLPP3
3.01009e-19	0.655697	0.716	0.729	7.14386e-15	STB	SLC38A1
3.07732e-19	0.708426	0.501	0.417	7.3034e-15	STB	TMEM2
3.93239e-19	0.598491	0.524	0.419	9.33275e-15	STB	TMEM8A
4.78681e-19	0.533313	0.693	0.682	1.13605e-14	STB	TM9SF3
5.90585e-19	0.606021	0.463	0.736	1.40164e-14	STB	HILPDA
6.21637e-19	0.680466	0.541	0.483	1.47533e-14	STB	RAB5B
8.23387e-19	0.656082	0.522	0.451	1.95414e-14	STB	ZNF24
9.24353e-19	0.647406	0.527	0.448	2.19377e-14	STB	NFATC3
1.0726e-18	0.657744	0.55	0.501	2.54561e-14	STB	MAEA
1.2261e-18	0.530491	0.812	0.849	2.9099e-14	STB	DUSP9
2.36879e-18	0.544486	0.791	0.839	5.62185e-14	STB	IL10RB
2.5202e-18	0.738315	0.555	0.508	5.98119e-14	STB	TNKS2
5.37343e-18	0.548561	0.759	0.776	1.27528e-13	STB	TIMM17A
7.06548e-18	0.636246	0.501	0.43	1.67685e-13	STB	AGO2
1.32327e-17	0.572719	0.625	0.604	3.14053e-13	STB	LIMK2
1.40285e-17	0.567679	0.632	0.62	3.32938e-13	STB	CSNK1D
1.65228e-17	0.532717	0.64	0.592	3.92135e-13	STB	EHD1
1.73623e-17	0.695536	0.551	0.495	4.12058e-13	STB	TWF1
2.06856e-17	0.515406	0.654	0.619	4.90931e-13	STB	NTMT1
3.37376e-17	0.533043	0.789	0.735	8.00694e-13	STB	OLR1
7.8169e-17	0.668058	0.553	0.529	1.85519e-12	STB	ZDHHC3
8.91042e-17	0.515072	0.722	0.713	2.11471e-12	STB	DNAJB11
1.12649e-16	0.668214	0.503	0.451	2.67351e-12	STB	RAB21
2.20049e-15	0.619113	0.599	0.588	5.22242e-11	STB	ASNSD1
2.49225e-15	0.552672	0.636	0.578	5.91486e-11	STB	CPPED1
4.05662e-15	0.561059	0.546	0.488	9.62757e-11	STB	RBM5
6.14482e-15	0.621437	0.605	0.583	1.45835e-10	STB	TBC1D10A
6.5341e-15	0.56565	0.595	0.572	1.55074e-10	STB	NSRP1
1.46489e-14	0.506432	0.802	0.833	3.47663e-10	STB	TMEM141
3.72625e-14	0.559023	0.567	0.551	8.8435e-10	STB	MRPL49
4.21713e-14	0.556274	0.62	0.614	1.00085e-09	STB	COPB1
9.29542e-14	0.542498	0.587	0.555	2.20608e-09	STB	ERBB3
9.89921e-14	0.671718	0.508	0.474	2.34938e-09	STB	IWS1
1.23786e-13	0.638647	0.525	0.5	2.9378e-09	STB	PLEKHB2
1.31105e-13	0.541937	0.638	0.638	3.11152e-09	STB	TNPO1
1.77451e-13	0.73587	0.946	0.978	4.21144e-09	STB	CD59
2.34296e-13	0.905204	0.962	0.952	5.56055e-09	STB	CALM1
4.6891e-13	0.582731	0.546	0.519	1.11286e-08	STB	PPP6C
6.58437e-13	0.543519	0.577	0.559	1.56267e-08	STB	USP8
6.86622e-13	0.513499	0.607	0.611	1.62956e-08	STB	RNF10
7.71682e-13	0.529431	0.559	0.524	1.83143e-08	STB	AFG3L2
8.52944e-13	0.519093	0.624	0.623	2.02429e-08	STB	CIR1
9.64337e-13	0.649728	0.523	0.491	2.28866e-08	STB	ALG2
1.08911e-12	0.550299	0.603	0.559	2.58478e-08	STB	GADD45B
2.25588e-12	0.940778	0.569	0.587	5.35387e-08	STB	WNT7A
3.76424e-12	0.53431	0.646	0.625	8.93368e-08	STB	CREG1
4.58664e-12	0.613704	0.675	0.693	1.08855e-07	STB	STOM
6.91941e-12	0.683742	0.51	0.482	1.64218e-07	STB	SNX27
7.10762e-12	1.5016	0.531	0.509	1.68685e-07	STB	CCR7
3.03591e-11	0.628338	0.56	0.561	7.20512e-07	STB	EEA1
5.07867e-11	0.50312	0.565	0.557	1.20532e-06	STB	TMEM115
6.61037e-11	0.594088	0.531	0.502	1.56884e-06	STB	CLK1
7.14197e-11	0.532758	0.535	0.521	1.695e-06	STB	CALCOCO2
7.46275e-11	0.645474	0.538	0.525	1.77114e-06	STB	SLC10A3
1.31366e-10	0.512798	0.537	0.516	3.11772e-06	STB	USO1
1.63254e-10	0.582656	0.987	0.994	3.8745e-06	STB	CTSL
1.92185e-10	0.522523	0.507	0.484	4.56113e-06	STB	NIPA2
2.65795e-10	0.503472	0.588	0.588	6.30811e-06	STB	SBNO1
7.46238e-10	0.502441	0.578	0.582	1.77105e-05	STB	WDR45B
1.14362e-09	0.534026	0.656	0.645	2.71415e-05	STB	MSX2
1.25484e-09	1.26412	0.576	0.602	2.9781e-05	STB	SERPINB9
1.5481e-09	0.728223	0.513	0.512	3.67411e-05	STB	RBBP6
1.69531e-09	0.564025	0.658	0.65	4.02347e-05	STB	SPCS3
3.43029e-09	0.543614	0.552	0.56	8.14111e-05	STB	SWI5
3.43609e-09	0.652141	0.615	0.639	8.15488e-05	STB	SEC11C
5.18921e-09	0.760714	0.63	0.651	0.000123155	STB	SQLE
8.41637e-09	0.515627	0.501	0.446	0.000199746	STB	TMEM150C
1.21712e-08	0.624531	0.502	0.492	0.000288859	STB	REEP4
1.33317e-08	1.51076	0.807	0.84	0.000316402	STB	FLT1
1.47275e-08	0.663825	0.502	0.486	0.000349528	STB	ANKRD12
1.61922e-08	0.507666	0.574	0.59	0.000384291	STB	UBALD1
2.08344e-08	0.512522	0.55	0.557	0.000494463	STB	LRRC1
3.66539e-08	0.547162	0.517	0.524	0.000869906	STB	GTPBP4
7.40092e-08	0.655576	0.816	0.819	0.00175646	STB	PRSS8
7.72145e-08	0.579988	0.53	0.521	0.00183253	STB	CDC42SE1
1.25699e-07	0.525244	0.785	0.908	0.00298322	STB	GGH
1.54176e-07	0.531099	0.505	0.508	0.00365906	STB	TP53RK
1.98411e-07	0.537252	0.623	0.651	0.00470889	STB	FH
1.22517e-06	0.538097	0.503	0.51	0.029077	STB	CHD1
0	4.90367	0.99	0.128	0	Proliferating EVT	HAPLN3
0	4.32007	0.873	0.074	0	Proliferating EVT	MT1H
0	4.1084	0.972	0.215	0	Proliferating EVT	MT1E
0	4.06871	0.961	0.067	0	Proliferating EVT	MYCNUT
0	4.04001	0.812	0.08	0	Proliferating EVT	SPON2
0	3.94693	0.998	0.266	0	Proliferating EVT	QSOX1
0	3.92765	0.998	0.298	0	Proliferating EVT	C12orf75
0	3.92108	0.851	0.154	0	Proliferating EVT	LAIR2
0	3.86627	0.946	0.109	0	Proliferating EVT	AIF1L
0	3.86502	0.962	0.211	0	Proliferating EVT	ASCL2
0	3.84972	0.998	0.356	0	Proliferating EVT	FSTL3
0	3.82887	0.881	0.093	0	Proliferating EVT	GLIPR1
0	3.78654	0.967	0.12	0	Proliferating EVT	MT1F
0	3.75474	0.991	0.106	0	Proliferating EVT	DIO2
0	3.74941	0.925	0.082	0	Proliferating EVT	HTRA4
0	3.74746	0.867	0.162	0	Proliferating EVT	HLA-G
0	3.69458	0.831	0.083	0	Proliferating EVT	MT1G
0	3.61711	0.974	0.133	0	Proliferating EVT	MT1X
0	3.58962	0.987	0.135	0	Proliferating EVT	C1QTNF6
0	3.56301	0.825	0.064	0	Proliferating EVT	MGST1
0	3.54026	0.993	0.114	0	Proliferating EVT	TGFB1
0	3.51417	0.998	0.532	0	Proliferating EVT	TFPI
0	3.48361	0.93	0.155	0	Proliferating EVT	NOTUM
0	3.46274	0.941	0.079	0	Proliferating EVT	SLCO4A1
0	3.45242	0.959	0.108	0	Proliferating EVT	ABCA7
0	3.4517	0.987	0.117	0	Proliferating EVT	ITGA5
0	3.41667	0.997	0.476	0	Proliferating EVT	IGFBP3
0	3.40552	0.936	0.207	0	Proliferating EVT	CA2
0	3.39647	0.978	0.601	0	Proliferating EVT	LGALS1
0	3.38043	0.882	0.056	0	Proliferating EVT	LRRC32
0	3.36795	0.908	0.046	0	Proliferating EVT	ACAN
0	3.34184	0.754	0.112	0	Proliferating EVT	MMP2
0	3.31501	0.991	0.587	0	Proliferating EVT	CCNE1
0	3.27196	0.988	0.296	0	Proliferating EVT	HLA-C
0	3.27139	0.721	0.093	0	Proliferating EVT	FABP7
0	3.26996	0.979	0.162	0	Proliferating EVT	PLAC8
0	3.24089	0.891	0.058	0	Proliferating EVT	LOXL1
0	3.19267	0.998	0.51	0	Proliferating EVT	SLC16A3
0	3.14117	0.915	0.145	0	Proliferating EVT	MXRA8
0	3.13773	0.814	0.146	0	Proliferating EVT	TSPO
0	3.06797	0.999	0.65	0	Proliferating EVT	TPM1
0	3.04585	0.797	0.045	0	Proliferating EVT	LAMA4
0	3.01219	0.927	0.096	0	Proliferating EVT	PFKP
0	2.98036	0.839	0.072	0	Proliferating EVT	ADA
0	2.96353	0.992	0.204	0	Proliferating EVT	FXYD5
0	2.96215	0.967	0.224	0	Proliferating EVT	ADAM12
0	2.94151	0.873	0.357	0	Proliferating EVT	TNNI2
0	2.90825	0.907	0.098	0	Proliferating EVT	MFAP2
0	2.90342	0.936	0.225	0	Proliferating EVT	TYMP
0	2.86153	0.785	0.071	0	Proliferating EVT	TSC22D3
0	2.85502	0.939	0.186	0	Proliferating EVT	CD276
0	2.83237	0.84	0.08	0	Proliferating EVT	N4BP3
0	2.83211	0.991	0.449	0	Proliferating EVT	COL4A1
0	2.82298	0.93	0.169	0	Proliferating EVT	CMTM3
0	2.82296	0.71	0.041	0	Proliferating EVT	IL10RA
0	2.81734	0.987	0.22	0	Proliferating EVT	SH3BP5
0	2.804	0.986	0.384	0	Proliferating EVT	HSPA2
0	2.7989	0.957	0.208	0	Proliferating EVT	ISG15
0	2.79811	0.905	0.173	0	Proliferating EVT	CLDN19
0	2.79321	0.672	0.065	0	Proliferating EVT	PPM1N
0	2.77917	0.991	0.296	0	Proliferating EVT	GLRX
0	2.74633	0.919	0.109	0	Proliferating EVT	LHFP
0	2.7342	0.913	0.125	0	Proliferating EVT	RGS16
0	2.70195	0.99	0.687	0	Proliferating EVT	COTL1
0	2.6615	0.896	0.147	0	Proliferating EVT	EPSTI1
0	2.63581	0.987	0.317	0	Proliferating EVT	AES
0	2.62583	0.885	0.138	0	Proliferating EVT	GPR146
0	2.62274	0.959	0.449	0	Proliferating EVT	LITAF
0	2.61787	0.962	0.407	0	Proliferating EVT	TUBB6
0	2.59559	0.999	0.813	0	Proliferating EVT	SRI
0	2.59435	0.914	0.202	0	Proliferating EVT	ADAM15
0	2.57922	0.836	0.076	0	Proliferating EVT	PLS3
0	2.57124	0.781	0.046	0	Proliferating EVT	CCR1
0	2.56597	0.876	0.126	0	Proliferating EVT	GALNT2
0	2.54257	0.811	0.073	0	Proliferating EVT	KCTD12
0	2.53348	0.993	0.466	0	Proliferating EVT	PPP1R14B
0	2.53084	0.996	0.664	0	Proliferating EVT	HN1
0	2.52599	0.949	0.107	0	Proliferating EVT	EBI3
0	2.52433	0.762	0.042	0	Proliferating EVT	COL27A1
0	2.51598	0.899	0.201	0	Proliferating EVT	LY6K
0	2.51458	0.951	0.263	0	Proliferating EVT	TIMP1
0	2.50249	0.975	0.358	0	Proliferating EVT	APOC1
0	2.50097	0.957	0.164	0	Proliferating EVT	UPP1
0	2.49305	0.899	0.118	0	Proliferating EVT	AFAP1
0	2.48655	0.906	0.134	0	Proliferating EVT	RALB
0	2.47807	0.829	0.056	0	Proliferating EVT	WIPF1
0	2.46891	0.998	0.584	0	Proliferating EVT	PGF
0	2.46817	0.843	0.109	0	Proliferating EVT	HPCAL1
0	2.4612	0.694	0.033	0	Proliferating EVT	IL2RB
0	2.44444	0.708	0.062	0	Proliferating EVT	PRKCDBP
0	2.38606	0.678	0.04	0	Proliferating EVT	HEG1
0	2.37775	0.57	0.042	0	Proliferating EVT	KRT14
0	2.37449	0.94	0.349	0	Proliferating EVT	CAPG
0	2.36573	0.626	0.049	0	Proliferating EVT	SERPINB7
0	2.33774	0.818	0.137	0	Proliferating EVT	C4orf48
0	2.3234	0.987	0.509	0	Proliferating EVT	ARHGDIB
0	2.31746	0.733	0.115	0	Proliferating EVT	HEY1
0	2.3047	0.586	0.025	0	Proliferating EVT	NLRP9
0	2.30254	0.64	0.028	0	Proliferating EVT	PLA2G10
0	2.29396	0.607	0.03	0	Proliferating EVT	B3GNT7
0	2.29238	0.914	0.233	0	Proliferating EVT	SLC39A8
0	2.28678	0.64	0.037	0	Proliferating EVT	TNFAIP2
0	2.28077	0.597	0.058	0	Proliferating EVT	MX1
0	2.27985	0.565	0.058	0	Proliferating EVT	KRT17
0	2.26684	0.937	0.151	0	Proliferating EVT	CD9
0	2.26521	0.642	0.06	0	Proliferating EVT	DSEL
0	2.26338	0.836	0.108	0	Proliferating EVT	CSF1R
0	2.26025	0.915	0.316	0	Proliferating EVT	HPGD
0	2.26025	0.865	0.128	0	Proliferating EVT	FBLIM1
0	2.25046	0.788	0.109	0	Proliferating EVT	ADAM8
0	2.24188	0.809	0.149	0	Proliferating EVT	PLOD2
0	2.22584	0.927	0.294	0	Proliferating EVT	EFHD2
0	2.21782	0.631	0.066	0	Proliferating EVT	AADAT
0	2.21728	0.703	0.094	0	Proliferating EVT	TAP1
0	2.20953	0.528	0.041	0	Proliferating EVT	NRN1
0	2.1774	0.996	0.615	0	Proliferating EVT	MFAP5
0	2.17448	0.702	0.066	0	Proliferating EVT	TMEM91
0	2.16642	0.989	0.599	0	Proliferating EVT	COL4A2
0	2.15796	0.587	0.03	0	Proliferating EVT	AC004878.2
0	2.1492	0.751	0.109	0	Proliferating EVT	MYCN
0	2.14302	0.823	0.135	0	Proliferating EVT	TNFAIP3
0	2.13662	0.82	0.14	0	Proliferating EVT	JAK1
0	2.12201	0.754	0.067	0	Proliferating EVT	P4HA2
0	2.12102	0.834	0.178	0	Proliferating EVT	NDRG1
0	2.1126	0.827	0.186	0	Proliferating EVT	OSR2
0	2.10845	0.876	0.123	0	Proliferating EVT	IL1RAP
0	2.1078	0.989	0.583	0	Proliferating EVT	VASP
0	2.10212	0.765	0.085	0	Proliferating EVT	CALHM2
0	2.09247	0.92	0.468	0	Proliferating EVT	CCNB1
0	2.08869	0.728	0.075	0	Proliferating EVT	PLCL2
0	2.07737	0.711	0.074	0	Proliferating EVT	ISG20
0	2.06995	0.97	0.43	0	Proliferating EVT	PLOD1
0	2.06532	0.603	0.017	0	Proliferating EVT	FLT4
0	2.06428	0.56	0.034	0	Proliferating EVT	KLHL5
0	2.06091	0.57	0.138	0	Proliferating EVT	DDIT4
0	2.04765	0.93	0.37	0	Proliferating EVT	IGSF8
0	2.0476	0.938	0.386	0	Proliferating EVT	CAV1
0	2.04668	0.609	0.026	0	Proliferating EVT	DEPDC7
0	2.031	0.979	0.668	0	Proliferating EVT	ADM
0	2.018	0.797	0.12	0	Proliferating EVT	IL1R1
0	2.01496	0.96	0.331	0	Proliferating EVT	FLNB
0	2.00772	0.898	0.166	0	Proliferating EVT	SYDE1
0	2.00574	0.638	0.078	0	Proliferating EVT	SCD
0	1.99621	0.831	0.17	0	Proliferating EVT	MAP7D3
0	1.98994	0.744	0.105	0	Proliferating EVT	KDELR3
0	1.98714	0.841	0.2	0	Proliferating EVT	CAV2
0	1.98421	0.503	0.05	0	Proliferating EVT	AK5
0	1.97813	0.986	0.647	0	Proliferating EVT	IFITM3
0	1.97217	0.978	0.479	0	Proliferating EVT	SOX4
0	1.9645	0.865	0.343	0	Proliferating EVT	SYT8
0	1.96226	0.7	0.119	0	Proliferating EVT	FSCN1
0	1.96102	1	0.921	0	Proliferating EVT	TAGLN2
0	1.95745	0.926	0.214	0	Proliferating EVT	BCAR4
0	1.94995	1	0.958	0	Proliferating EVT	KRT19
0	1.94313	0.893	0.231	0	Proliferating EVT	NRIP1
0	1.94001	0.596	0.047	0	Proliferating EVT	OXGR1
0	1.93881	0.511	0.057	0	Proliferating EVT	TNFSF10
0	1.93466	0.949	0.312	0	Proliferating EVT	ERO1A
0	1.92852	0.901	0.374	0	Proliferating EVT	CYBA
0	1.92002	0.746	0.139	0	Proliferating EVT	SLC25A19
0	1.9174	0.503	0.049	0	Proliferating EVT	PYCR1
0	1.91645	0.806	0.176	0	Proliferating EVT	PROCR
0	1.91523	0.88	0.226	0	Proliferating EVT	MFSD12
0	1.915	0.619	0.067	0	Proliferating EVT	ARHGEF16
0	1.90221	0.736	0.216	0	Proliferating EVT	RRM2
0	1.89129	0.738	0.081	0	Proliferating EVT	LYN
0	1.88766	0.787	0.129	0	Proliferating EVT	TSPAN14
0	1.88499	0.878	0.423	0	Proliferating EVT	S100A4
0	1.87452	0.722	0.115	0	Proliferating EVT	MGAT4A
0	1.86838	0.748	0.153	0	Proliferating EVT	EFNA4
0	1.8682	0.72	0.101	0	Proliferating EVT	LIPG
0	1.86668	0.95	0.666	0	Proliferating EVT	RALBP1
0	1.86418	0.977	0.359	0	Proliferating EVT	ENG
0	1.86047	0.665	0.079	0	Proliferating EVT	TIMP2
0	1.85231	0.763	0.164	0	Proliferating EVT	CBLB
0	1.83608	0.582	0.046	0	Proliferating EVT	SLC25A15
0	1.83374	0.834	0.221	0	Proliferating EVT	SNX10
0	1.82798	0.877	0.239	0	Proliferating EVT	HYI
0	1.82774	0.782	0.145	0	Proliferating EVT	COLGALT1
0	1.8242	0.963	0.449	0	Proliferating EVT	TCF7L2
0	1.82275	0.663	0.117	0	Proliferating EVT	JAM3
0	1.82035	0.803	0.237	0	Proliferating EVT	FABP5
0	1.81448	0.774	0.136	0	Proliferating EVT	CNN2
0	1.81203	0.86	0.225	0	Proliferating EVT	DGKZ
0	1.80641	0.626	0.05	0	Proliferating EVT	GCH1
0	1.80301	0.738	0.101	0	Proliferating EVT	CXCR6
0	1.79949	0.551	0.046	0	Proliferating EVT	TAP2
0	1.7983	0.824	0.156	0	Proliferating EVT	MTDH
0	1.79709	0.741	0.145	0	Proliferating EVT	SNAI1
0	1.79701	0.573	0.053	0	Proliferating EVT	ALDH1B1
0	1.79116	0.615	0.05	0	Proliferating EVT	FAM114A1
0	1.79107	0.84	0.178	0	Proliferating EVT	PDLIM5
0	1.78722	0.964	0.583	0	Proliferating EVT	ID3
0	1.78343	0.915	0.346	0	Proliferating EVT	RAC3
0	1.78282	0.977	0.453	0	Proliferating EVT	RFK
0	1.76786	0.999	0.813	0	Proliferating EVT	CALD1
0	1.75806	0.954	0.358	0	Proliferating EVT	SDC4
0	1.75726	0.53	0.02	0	Proliferating EVT	GPC4
0	1.75541	0.964	0.315	0	Proliferating EVT	MYADM
0	1.75381	1	0.923	0	Proliferating EVT	RPS27L
0	1.74941	0.609	0.043	0	Proliferating EVT	SFXN3
0	1.74926	0.772	0.335	0	Proliferating EVT	HLA-B
0	1.74784	0.576	0.151	0	Proliferating EVT	CLEC11A
0	1.74355	0.583	0.045	0	Proliferating EVT	PAM
0	1.74352	0.823	0.184	0	Proliferating EVT	ERBB2
0	1.73489	0.999	0.846	0	Proliferating EVT	LAPTM4A
0	1.73361	0.821	0.186	0	Proliferating EVT	WWTR1
0	1.73049	0.867	0.178	0	Proliferating EVT	SELM
0	1.72738	0.588	0.039	0	Proliferating EVT	SLC7A1
0	1.72379	0.849	0.328	0	Proliferating EVT	GCM1
0	1.72258	0.614	0.203	0	Proliferating EVT	PLTP
0	1.71672	0.881	0.313	0	Proliferating EVT	MTHFD1L
0	1.71049	0.927	0.453	0	Proliferating EVT	IMPA2
0	1.70907	0.871	0.219	0	Proliferating EVT	RAB8B
0	1.70537	0.581	0.054	0	Proliferating EVT	TMEM45A
0	1.70133	0.998	0.78	0	Proliferating EVT	EFNA1
0	1.69791	0.705	0.151	0	Proliferating EVT	TPM2
0	1.68914	0.986	0.614	0	Proliferating EVT	GRB2
0	1.68854	0.654	0.084	0	Proliferating EVT	MTSS1L
0	1.68366	0.881	0.298	0	Proliferating EVT	PYGL
0	1.67578	0.931	0.316	0	Proliferating EVT	FOSL2
0	1.67156	0.607	0.057	0	Proliferating EVT	ASAP3
0	1.6705	0.807	0.143	0	Proliferating EVT	LPCAT1
0	1.66808	0.687	0.086	0	Proliferating EVT	UCK2
0	1.6653	0.85	0.339	0	Proliferating EVT	TPD52L1
0	1.66189	0.736	0.138	0	Proliferating EVT	FGFR1
0	1.6537	0.944	0.53	0	Proliferating EVT	PIM3
0	1.64662	0.95	0.503	0	Proliferating EVT	GM2A
0	1.64599	0.562	0.043	0	Proliferating EVT	FAM78A
0	1.64032	0.511	0.042	0	Proliferating EVT	BATF3
0	1.63395	0.795	0.197	0	Proliferating EVT	SEMA4B
0	1.63063	0.736	0.164	0	Proliferating EVT	SESTD1
0	1.62948	0.993	0.818	0	Proliferating EVT	TUBA1C
0	1.6277	0.98	0.561	0	Proliferating EVT	PTPRF
0	1.62141	0.508	0.024	0	Proliferating EVT	SPATA9
0	1.62072	0.946	0.442	0	Proliferating EVT	GPX8
0	1.61673	0.722	0.12	0	Proliferating EVT	ANGPTL4
0	1.61504	0.795	0.235	0	Proliferating EVT	AXIN2
0	1.61316	0.977	0.339	0	Proliferating EVT	SLC2A3
0	1.60196	0.507	0.063	0	Proliferating EVT	HBZ
0	1.59953	0.719	0.126	0	Proliferating EVT	SLC25A24
0	1.59655	0.531	0.045	0	Proliferating EVT	ATP11A
0	1.59225	0.831	0.223	0	Proliferating EVT	AGTRAP
0	1.5866	0.785	0.206	0	Proliferating EVT	ING1
0	1.58477	0.889	0.358	0	Proliferating EVT	CHCHD10
0	1.58374	0.957	0.59	0	Proliferating EVT	PON2
0	1.58262	0.539	0.039	0	Proliferating EVT	GFOD1
0	1.57887	0.686	0.148	0	Proliferating EVT	EFNB1
0	1.57652	0.582	0.089	0	Proliferating EVT	PLAUR
0	1.57612	0.856	0.292	0	Proliferating EVT	WFS1
0	1.57513	0.987	0.753	0	Proliferating EVT	CALU
0	1.57066	0.859	0.261	0	Proliferating EVT	MAN2A1
0	1.567	0.764	0.189	0	Proliferating EVT	BAIAP2L1
0	1.55731	0.943	0.33	0	Proliferating EVT	EIF4EBP1
0	1.55215	0.814	0.235	0	Proliferating EVT	KIF21A
0	1.54612	0.999	0.968	0	Proliferating EVT	LY6E
0	1.5439	0.975	0.577	0	Proliferating EVT	ID1
0	1.53865	0.697	0.107	0	Proliferating EVT	LASP1
0	1.53771	0.586	0.099	0	Proliferating EVT	SGCB
0	1.5376	0.868	0.487	0	Proliferating EVT	EVA1B
0	1.53726	0.927	0.37	0	Proliferating EVT	VGLL3
0	1.5349	0.789	0.261	0	Proliferating EVT	C5orf30
0	1.53109	0.997	0.914	0	Proliferating EVT	CSTB
0	1.53041	0.806	0.26	0	Proliferating EVT	HTRA1
0	1.51291	0.623	0.079	0	Proliferating EVT	ADGRE5
0	1.5117	0.789	0.229	0	Proliferating EVT	DNAJC1
0	1.50806	0.702	0.122	0	Proliferating EVT	EGLN3
0	1.50763	0.967	0.63	0	Proliferating EVT	CSRP1
0	1.50712	0.755	0.187	0	Proliferating EVT	DLX4
0	1.50332	0.83	0.285	0	Proliferating EVT	FANCE
0	1.50214	0.794	0.229	0	Proliferating EVT	UBL3
0	1.50148	0.925	0.409	0	Proliferating EVT	NLRP2
0	1.49734	0.534	0.091	0	Proliferating EVT	COL9A3
0	1.49531	0.541	0.05	0	Proliferating EVT	PCSK5
0	1.48648	0.977	0.633	0	Proliferating EVT	AP3S1
0	1.48403	0.902	0.363	0	Proliferating EVT	NR6A1
0	1.47877	0.661	0.115	0	Proliferating EVT	SLC39A6
0	1.45837	0.711	0.14	0	Proliferating EVT	PPFIBP2
0	1.45718	0.998	0.861	0	Proliferating EVT	BZW2
0	1.45624	0.971	0.597	0	Proliferating EVT	DNAJC15
0	1.44953	0.822	0.258	0	Proliferating EVT	IMPAD1
0	1.44723	0.597	0.079	0	Proliferating EVT	RRAS
0	1.44624	0.999	0.873	0	Proliferating EVT	NPC2
0	1.43646	0.985	0.727	0	Proliferating EVT	SSR3
0	1.42849	1	0.979	0	Proliferating EVT	CD63
0	1.42844	0.683	0.157	0	Proliferating EVT	SH2B2
0	1.42829	0.966	0.695	0	Proliferating EVT	CITED2
0	1.42629	0.651	0.15	0	Proliferating EVT	LCP1
0	1.42532	0.513	0.052	0	Proliferating EVT	ADRBK2
0	1.42256	0.74	0.215	0	Proliferating EVT	ABCG2
0	1.42166	0.559	0.066	0	Proliferating EVT	ODF3B
0	1.41036	1	1	0	Proliferating EVT	ACTB
0	1.4013	0.939	0.331	0	Proliferating EVT	CAPN6
0	1.40056	0.943	0.544	0	Proliferating EVT	PLK2
0	1.39886	0.938	0.616	0	Proliferating EVT	UBE2F
[truncated: 1,277 more rows]

## Sheet: SC subclusters
Table S6-3. Differentially expressed genes in SC subclusters
p_val	avg_log2FC	pct.1	pct.2	p_val_adj	cluster	gene
5.59062e-101	1.22098	0.997	0.804	1.32682e-96	SC1	SERPINE2
5.70666e-90	0.936589	1	0.99	1.35436e-85	SC1	LUM
1.83552e-84	1.15714	0.976	0.789	4.35624e-80	SC1	TGFBI
1.49118e-79	1.0853	0.998	0.819	3.53902e-75	SC1	CXCL14
4.616e-77	0.743407	1	0.998	1.09551e-72	SC1	DCN
4.42505e-68	0.76038	0.995	0.96	1.0502e-63	SC1	GPC3
4.58144e-64	1.19112	0.949	0.752	1.08731e-59	SC1	CFD
1.38584e-63	1.09256	0.925	0.834	3.289e-59	SC1	SELM
2.93614e-63	0.713631	0.998	0.992	6.96833e-59	SC1	MEG3
2.5047e-61	1.05672	0.914	0.699	5.94439e-57	SC1	GJA1
2.2591e-60	1.23134	0.91	0.796	5.36151e-56	SC1	PLPP3
3.76332e-60	0.89279	0.963	0.947	8.93149e-56	SC1	OLFML3
6.41255e-60	0.955493	0.986	0.867	1.52189e-55	SC1	SERPINF1
7.48748e-60	1.27914	0.883	0.684	1.777e-55	SC1	VTN
8.20929e-59	0.681523	0.992	0.996	1.94831e-54	SC1	PCOLCE
9.04767e-57	1.18748	0.9	0.676	2.14728e-52	SC1	F3
1.96108e-54	0.67129	0.999	0.931	4.65423e-50	SC1	S100A6
9.80618e-54	1.08322	0.886	0.79	2.3273e-49	SC1	HSD17B2
1.82569e-53	1.09165	0.897	0.806	4.3329e-49	SC1	SRPX
2.55942e-52	0.91573	0.993	0.874	6.07428e-48	SC1	IGFBP3
4.65135e-52	0.538735	1	1	1.1039e-47	SC1	IFITM3
2.06996e-51	1.09333	0.881	0.777	4.91264e-47	SC1	PLTP
1.73441e-49	1.32246	0.947	0.895	4.11628e-45	SC1	MGP
1.81341e-49	1.08594	0.925	0.779	4.30378e-45	SC1	CSRP2
4.22914e-49	1.03347	0.981	0.949	1.0037e-44	SC1	JUNB
1.5113e-47	0.714385	0.982	0.99	3.58678e-43	SC1	EIF3E
1.27041e-46	0.76802	0.969	0.901	3.01507e-42	SC1	PITX2
3.99987e-46	0.617322	0.999	0.983	9.4929e-42	SC1	S100A10
1.03696e-45	0.920199	0.873	0.752	2.46103e-41	SC1	MMP23B
3.44864e-41	0.992521	0.894	0.821	8.18467e-37	SC1	TMEM98
7.28422e-40	0.870381	0.926	0.771	1.72877e-35	SC1	MFAP4
4.88639e-38	1.08971	0.87	0.676	1.15969e-33	SC1	PTGDS
6.74064e-38	0.617664	0.984	0.926	1.59976e-33	SC1	HAPLN1
7.50826e-38	0.882098	0.923	0.87	1.78194e-33	SC1	ENPP2
6.98204e-37	0.744104	0.953	0.945	1.65705e-32	SC1	EIF4A2
8.92743e-37	0.762573	0.893	0.886	2.11875e-32	SC1	PLD3
5.72509e-36	0.526934	1	0.998	1.35874e-31	SC1	COL1A1
1.80892e-34	1.50623	0.549	0.309	4.2931e-30	SC1	CYP2W1
2.51793e-34	1.05212	0.733	0.581	5.9758e-30	SC1	HSPB6
1.76772e-33	1.06456	0.706	0.514	4.19532e-29	SC1	CLMP
3.11297e-33	1.42465	0.647	0.434	7.38802e-29	SC1	OGN
5.59248e-33	1.33387	0.67	0.507	1.32726e-28	SC1	BST2
1.04185e-32	1.02353	0.813	0.705	2.47262e-28	SC1	IER3
1.70956e-32	0.876656	0.872	0.762	4.05729e-28	SC1	S100A4
4.714e-32	0.818918	0.891	0.737	1.11877e-27	SC1	ENPP1
1.31235e-30	0.590804	0.967	0.914	3.11461e-26	SC1	IL6ST
1.8551e-30	0.670411	0.998	0.998	4.4027e-26	SC1	FOS
7.17685e-30	0.760831	0.851	0.714	1.70328e-25	SC1	CRABP2
9.20436e-30	0.710719	0.947	0.903	2.18447e-25	SC1	CTHRC1
1.00811e-29	0.91068	0.758	0.644	2.39255e-25	SC1	CREB3L1
1.03921e-29	1.00063	0.717	0.627	2.46635e-25	SC1	SELENBP1
4.56239e-29	0.916205	0.782	0.676	1.08279e-24	SC1	NUPR1
4.92832e-29	0.866076	0.77	0.659	1.16964e-24	SC1	STXBP6
7.44647e-29	0.518523	0.96	0.968	1.76727e-24	SC1	ARF4
7.85353e-29	1.03866	0.83	0.783	1.86388e-24	SC1	SEPP1
9.9344e-29	0.818578	0.82	0.703	2.35773e-24	SC1	DES
1.24455e-27	0.571952	0.953	0.941	2.95369e-23	SC1	PMP22
1.35216e-27	0.990101	0.803	0.733	3.20907e-23	SC1	GLUL
2.15049e-27	1.2407	0.621	0.438	5.10375e-23	SC1	ADAMTS5
8.3982e-27	0.789997	0.807	0.72	1.99314e-22	SC1	MMP2
3.08615e-26	0.571332	0.936	0.867	7.32437e-22	SC1	CDH11
8.25373e-26	0.587493	0.939	0.92	1.95886e-21	SC1	TMED2
2.31441e-25	1.344	0.577	0.389	5.49278e-21	SC1	TNNT1
4.89096e-25	0.878573	0.772	0.705	1.16077e-20	SC1	CRYAB
5.90033e-25	0.823477	0.738	0.579	1.40033e-20	SC1	FBLN5
2.83621e-24	0.586783	0.96	0.964	6.73118e-20	SC1	CNN3
3.07822e-24	0.673344	0.858	0.758	7.30553e-20	SC1	ADAMTS1
8.9933e-24	0.519414	0.96	0.958	2.13438e-19	SC1	PLAC9
1.00643e-23	0.809611	0.744	0.619	2.38857e-19	SC1	COL21A1
4.37506e-23	1.13725	0.566	0.436	1.03833e-18	SC1	TMEM120A
7.33896e-23	0.842176	0.731	0.653	1.74176e-18	SC1	PAMR1
7.7043e-23	0.943007	0.645	0.528	1.82846e-18	SC1	ANGPTL2
1.12e-22	0.670639	0.84	0.821	2.6581e-18	SC1	S100A13
2.52833e-22	0.583527	0.87	0.707	6.00049e-18	SC1	COL15A1
4.96978e-22	1.06173	0.787	0.669	1.17948e-17	SC1	SOCS3
6.48988e-22	0.530993	0.906	0.922	1.54024e-17	SC1	EMP3
1.98334e-21	0.504398	0.872	0.88	4.70706e-17	SC1	TSPO
2.18995e-20	0.853304	0.787	0.73	5.19741e-16	SC1	CEBPB
8.81238e-20	1.17461	0.512	0.333	2.09144e-15	SC1	RSPO2
1.65698e-19	0.607967	0.81	0.76	3.93252e-15	SC1	PLOD2
1.98906e-19	0.646337	0.88	0.888	4.72063e-15	SC1	KCNQ1OT1
1.94041e-18	0.899942	0.631	0.541	4.60516e-14	SC1	PRLR
2.08862e-18	0.756051	0.819	0.77	4.95692e-14	SC1	TCF21
4.33605e-18	0.7666	0.729	0.608	1.02908e-13	SC1	LTBP1
4.46697e-18	1.00031	0.824	0.8	1.06015e-13	SC1	CITED2
8.85387e-18	0.919236	0.614	0.482	2.10129e-13	SC1	FGL2
1.20013e-17	0.540052	0.894	0.85	2.84826e-13	SC1	RARRES2
2.54199e-17	0.560971	0.85	0.88	6.0329e-13	SC1	IFITM2
3.72337e-17	1.07944	0.575	0.476	8.83667e-13	SC1	ANGPTL4
4.58089e-17	1.15576	0.717	0.674	1.08718e-12	SC1	GADD45B
5.0865e-17	0.59241	0.63	0.48	1.20718e-12	SC1	C1R
5.79088e-17	0.52057	0.941	0.891	1.37435e-12	SC1	FBLN1
1.47319e-16	0.745284	0.66	0.6	3.49633e-12	SC1	TMEM45A
2.29016e-16	0.714376	0.697	0.63	5.43523e-12	SC1	TGFBR3
2.6285e-16	0.709046	0.744	0.651	6.23821e-12	SC1	KLF4
3.03465e-16	0.895108	0.587	0.509	7.20214e-12	SC1	BIN1
3.46298e-16	0.621331	0.747	0.72	8.21869e-12	SC1	FXYD1
4.47922e-16	0.942709	0.569	0.478	1.06305e-11	SC1	TPST1
1.06852e-15	0.583179	0.798	0.779	2.53591e-11	SC1	EML4
1.12599e-15	0.669606	0.691	0.634	2.67231e-11	SC1	SYNGR1
1.98473e-15	1.00172	0.514	0.375	4.71036e-11	SC1	PTGES
2.72716e-15	0.695388	0.676	0.558	6.47238e-11	SC1	CD36
2.82009e-15	0.811346	0.647	0.541	6.69291e-11	SC1	DIO3
2.91905e-14	0.781037	0.634	0.547	6.92778e-10	SC1	TMEM88
6.5881e-14	0.675086	0.786	0.75	1.56355e-09	SC1	CEBPD
6.73529e-14	0.721153	0.692	0.638	1.59849e-09	SC1	RSPO3
1.55965e-13	0.647638	0.724	0.665	3.70151e-09	SC1	PLAC1
1.58568e-13	0.586965	0.963	0.966	3.7633e-09	SC1	JUN
1.95209e-13	0.818604	0.625	0.573	4.63288e-09	SC1	MXRA8
3.58604e-13	0.711995	0.728	0.667	8.51075e-09	SC1	PNRC1
6.27428e-13	0.608481	0.794	0.781	1.48907e-08	SC1	PPP1R15A
8.77619e-13	0.777362	0.6	0.51	2.08285e-08	SC1	CNTFR
8.89836e-13	0.62148	0.703	0.552	2.11185e-08	SC1	DKK1
1.03233e-12	0.578054	0.703	0.709	2.45004e-08	SC1	TM2D1
1.0794e-12	0.773426	0.634	0.564	2.56175e-08	SC1	FIBIN
2.00109e-12	0.651122	0.73	0.676	4.74918e-08	SC1	C2orf40
2.2843e-12	0.653331	0.649	0.512	5.42133e-08	SC1	RBP7
2.58565e-12	0.665814	0.984	0.987	6.13651e-08	SC1	TIMP1
2.85511e-12	0.660304	0.659	0.627	6.77604e-08	SC1	GNAI1
4.55013e-12	0.845966	0.518	0.394	1.07988e-07	SC1	DDIT4
4.57248e-12	0.875001	0.681	0.636	1.08519e-07	SC1	APOC1
7.38803e-12	0.871869	0.507	0.404	1.7534e-07	SC1	CCDC184
9.88712e-12	0.676562	0.624	0.581	2.34651e-07	SC1	IGF2BP2
1.17588e-11	0.589364	0.698	0.665	2.79071e-07	SC1	GSTM3
1.21665e-11	0.702767	0.644	0.594	2.88748e-07	SC1	PDGFRA
1.55857e-11	0.532242	0.732	0.682	3.69895e-07	SC1	MAN1A1
6.63068e-11	0.719685	0.591	0.554	1.57366e-06	SC1	STRA6
7.78283e-11	0.544704	0.716	0.752	1.8471e-06	SC1	TNFRSF1A
8.17384e-11	0.690595	0.625	0.625	1.9399e-06	SC1	CCS
1.43412e-10	0.713205	0.557	0.472	3.40359e-06	SC1	FMOD
2.20706e-10	0.671607	0.627	0.606	5.23801e-06	SC1	LITAF
2.43347e-10	0.645417	0.622	0.602	5.77536e-06	SC1	SLC39A13
2.51182e-10	0.573975	0.674	0.667	5.9613e-06	SC1	TMEM106B
2.51623e-10	0.644335	0.627	0.608	5.97176e-06	SC1	BAG2
2.97617e-10	0.721709	0.539	0.453	7.06333e-06	SC1	MATN2
4.92311e-10	0.571698	0.662	0.655	1.1684e-05	SC1	FSCN1
5.09755e-10	0.788187	0.526	0.455	1.2098e-05	SC1	HAND2-AS1
8.27412e-10	0.527027	0.726	0.762	1.9637e-05	SC1	CLNS1A
1.60198e-09	0.668918	0.502	0.415	3.80198e-05	SC1	COL9A3
1.61195e-09	0.541549	0.646	0.613	3.82565e-05	SC1	ARID5B
1.61452e-09	0.628349	0.676	0.669	3.83174e-05	SC1	SERINC3
1.65642e-09	0.529692	0.653	0.573	3.93119e-05	SC1	IQGAP2
2.31943e-09	0.675956	0.658	0.629	5.5047e-05	SC1	VCAM1
3.25989e-09	0.765606	0.601	0.592	7.7367e-05	SC1	CFL2
4.16837e-09	0.649107	0.672	0.676	9.8928e-05	SC1	CRISPLD2
4.19645e-09	0.748598	0.815	0.789	9.95943e-05	SC1	DUSP1
5.25206e-09	0.717403	0.548	0.526	0.000124647	SC1	ALDH9A1
5.39071e-09	0.605392	0.663	0.667	0.000127938	SC1	RND3
6.50755e-09	0.678226	0.599	0.596	0.000154444	SC1	DRAM2
1.93371e-08	0.755086	0.73	0.69	0.000458927	SC1	APOE
2.2506e-08	0.710665	0.535	0.499	0.000534135	SC1	HSPB2
5.20591e-08	0.732408	0.518	0.455	0.00123552	SC1	CLU
1.76842e-07	0.529124	0.605	0.516	0.004197	SC1	PDPN
2.86249e-07	0.503533	0.624	0.556	0.00679354	SC1	TNNT2
2.96774e-07	0.56342	0.566	0.56	0.00704335	SC1	KDELR3
3.33341e-07	0.687493	0.543	0.507	0.00791119	SC1	LMCD1
3.37111e-07	0.61843	0.501	0.43	0.00800065	SC1	AQP1
3.56428e-07	0.708529	0.534	0.512	0.00845911	SC1	RUNX1T1
4.69883e-07	0.521769	0.749	0.779	0.0111517	SC1	BAMBI
6.17541e-07	0.563801	0.782	0.8	0.0146561	SC1	ZFP36
9.16228e-07	0.60204	0.56	0.581	0.0217448	SC1	TMEM263
2.57982e-245	4.53222	0.757	0.048	6.12269e-241	SC2	TOP2A
1.21161e-242	4.15649	0.713	0.037	2.87551e-238	SC2	CENPF
1.0228e-233	4.19246	0.882	0.105	2.42742e-229	SC2	CDK1
8.39858e-230	3.53729	0.787	0.064	1.99324e-225	SC2	BIRC5
1.018e-223	4.05248	0.746	0.058	2.41603e-219	SC2	NUSAP1
2.25916e-220	3.48665	0.651	0.032	5.36167e-216	SC2	PBK
7.45617e-220	3.73494	0.699	0.045	1.76957e-215	SC2	AURKB
1.03793e-211	3.88751	0.89	0.13	2.46331e-207	SC2	TK1
2.17971e-211	4.0846	0.864	0.118	5.1731e-207	SC2	TYMS
1.86175e-208	3.42428	0.699	0.05	4.41849e-204	SC2	PRC1
7.16851e-202	3.14149	0.548	0.018	1.7013e-197	SC2	GTSE1
2.75659e-198	3.14183	0.599	0.031	6.54221e-194	SC2	TPX2
3.30372e-197	3.02482	0.596	0.03	7.84071e-193	SC2	ANLN
2.43023e-195	3.74327	0.824	0.113	5.76768e-191	SC2	KIAA0101
7.44458e-195	4.54568	0.882	0.156	1.76682e-190	SC2	UBE2C
4.56031e-188	3.49663	0.577	0.031	1.0823e-183	SC2	MKI67
7.75472e-185	3.19048	0.824	0.119	1.84043e-180	SC2	MAD2L1
1.09796e-184	2.93063	0.607	0.038	2.6058e-180	SC2	RAD51AP1
9.86092e-184	3.34715	0.618	0.044	2.34029e-179	SC2	CCNA2
4.02668e-180	2.8952	0.537	0.025	9.55652e-176	SC2	SPC25
1.08267e-179	2.84853	0.551	0.028	2.56949e-175	SC2	TACC3
3.03184e-179	2.98652	0.665	0.057	7.19547e-175	SC2	CENPK
1.91443e-170	3.11934	0.732	0.093	4.54352e-166	SC2	UBE2T
1.66901e-169	2.86466	0.522	0.027	3.96106e-165	SC2	SPC24
1.6662e-168	3.4926	0.603	0.048	3.9544e-164	SC2	RRM2
1.44998e-167	3.14067	0.54	0.032	3.44123e-163	SC2	CDCA3
1.294e-163	2.88707	0.934	0.246	3.07104e-159	SC2	CENPW
8.51584e-158	2.96319	0.717	0.099	2.02106e-153	SC2	ZWINT
1.55409e-156	2.72182	0.699	0.089	3.68833e-152	SC2	CENPN
3.75235e-149	3.22386	0.559	0.049	8.90545e-145	SC2	CDKN3
1.00855e-146	2.91811	0.912	0.278	2.39359e-142	SC2	SMC4
1.54084e-145	2.85078	0.511	0.036	3.65687e-141	SC2	CLSPN
2.81316e-142	3.05165	0.985	0.546	6.67648e-138	SC2	STMN1
3.03612e-142	3.75468	0.801	0.181	7.20563e-138	SC2	PTTG1
3.9843e-141	2.68846	0.996	0.707	9.45595e-137	SC2	H2AFZ
1.0215e-139	2.8554	0.665	0.093	2.42432e-135	SC2	CCNB2
1.82256e-139	2.86815	0.96	0.413	4.32547e-135	SC2	CKS1B
4.47604e-137	2.52859	0.669	0.09	1.0623e-132	SC2	KIF20B
1.46988e-136	2.05343	1	0.934	3.48846e-132	SC2	HMGB1
2.97746e-135	2.5419	0.526	0.046	7.06641e-131	SC2	DIAPH3
2.26546e-133	2.63483	0.735	0.133	5.37662e-129	SC2	SMC2
1.82441e-132	2.71477	0.533	0.051	4.32988e-128	SC2	CENPU
6.82211e-132	2.78362	0.533	0.052	1.61909e-127	SC2	CENPM
4.71691e-130	2.32519	0.996	0.909	1.11947e-125	SC2	TUBA1B
1.69388e-128	2.58457	0.577	0.068	4.02008e-124	SC2	ORC6
2.02927e-127	2.49532	0.522	0.05	4.81606e-123	SC2	LMNB1
9.53959e-121	2.87841	0.989	0.698	2.26403e-116	SC2	HMGB2
1.47537e-113	2.91054	0.699	0.149	3.5015e-109	SC2	H2AFX
1.33818e-112	2.67026	0.592	0.09	3.17591e-108	SC2	GINS2
6.52059e-110	2.29136	0.662	0.123	1.54753e-105	SC2	CCDC34
9.57409e-108	1.75387	0.996	0.92	2.27222e-103	SC2	TUBB
2.56998e-98	2.27395	0.5	0.068	6.09933e-94	SC2	CENPH
2.57862e-98	2.9063	0.816	0.303	6.11984e-94	SC2	CKS2
4.44557e-96	2.30899	0.585	0.106	1.05507e-91	SC2	DHFR
3.27961e-94	2.2849	0.507	0.074	7.7835e-90	SC2	HELLS
8.86722e-93	3.07674	0.654	0.157	2.10446e-88	SC2	CCNB1
3.78966e-87	1.49248	0.989	0.815	8.99399e-83	SC2	NUCKS1
5.14713e-87	2.08006	0.658	0.155	1.22157e-82	SC2	ITGB3BP
2.14558e-86	2.39789	0.529	0.094	5.09211e-82	SC2	CKAP2
3.8013e-86	2.06879	0.518	0.09	9.02162e-82	SC2	FEN1
8.18236e-86	2.10186	0.662	0.165	1.94192e-81	SC2	DNAJC9
2.09273e-85	2.18114	0.629	0.147	4.96668e-81	SC2	TMPO
1.94138e-84	2.07876	0.732	0.218	4.60748e-80	SC2	DTYMK
6.69457e-84	1.40337	1	0.984	1.58882e-79	SC2	HMGN2
8.99636e-82	2.47477	0.776	0.291	2.13511e-77	SC2	PCNA
4.11332e-81	2.19262	0.562	0.12	9.76214e-77	SC2	LMNB2
1.50542e-78	1.95451	0.625	0.154	3.57281e-74	SC2	RNASEH2A
1.94915e-78	1.83361	0.68	0.183	4.62591e-74	SC2	NUDT1
1.94832e-75	2.38899	0.691	0.225	4.62396e-71	SC2	UBE2S
4.63975e-75	1.82929	0.86	0.394	1.10115e-70	SC2	RPA3
5.9154e-75	3.76384	0.779	0.365	1.4039e-70	SC2	HIST1H4C
1.14937e-74	2.15888	0.621	0.163	2.7278e-70	SC2	CDCA4
3.30227e-74	1.64782	0.912	0.509	7.83729e-70	SC2	DEK
3.58538e-74	1.56621	0.912	0.462	8.50918e-70	SC2	GGH
5.93957e-74	1.85621	0.607	0.151	1.40964e-69	SC2	GMNN
1.31104e-72	1.65874	0.908	0.53	3.1115e-68	SC2	H2AFV
7.21908e-72	2.10509	0.908	0.594	1.7133e-67	SC2	TUBB4B
1.29906e-64	1.82996	0.507	0.114	3.08307e-60	SC2	RRM1
1.34049e-62	0.860918	1	0.992	3.18138e-58	SC2	PTMA
2.02187e-61	2.2216	0.831	0.449	4.79851e-57	SC2	KPNA2
6.00701e-61	1.63525	0.765	0.308	1.42564e-56	SC2	CBX5
3.03244e-60	0.840893	0.989	0.946	7.19688e-56	SC2	HNRNPA2B1
3.71226e-60	1.81756	0.592	0.175	8.81031e-56	SC2	KIF22
5.62838e-60	1.74983	0.897	0.627	1.33578e-55	SC2	DUT
1.81514e-59	1.3318	0.923	0.545	4.30788e-55	SC2	LSM4
8.58479e-57	1.89389	0.507	0.129	2.03743e-52	SC2	FAM111A
1.58379e-56	1.60568	0.699	0.257	3.75882e-52	SC2	TMEM97
1.59613e-56	0.923395	0.985	0.888	3.7881e-52	SC2	RAN
5.02536e-55	1.91323	0.537	0.15	1.19267e-50	SC2	MCM7
7.37093e-53	1.45681	0.522	0.138	1.74934e-48	SC2	MIS18A
1.05372e-52	1.82278	0.577	0.19	2.50078e-48	SC2	MCM3
1.24633e-52	1.58128	0.625	0.207	2.95791e-48	SC2	ANP32E
7.12018e-51	1.44989	0.662	0.232	1.68983e-46	SC2	BCL2L12
3.80585e-50	1.06044	0.96	0.818	9.03242e-46	SC2	RANBP1
7.61872e-50	2.09625	0.798	0.435	1.80815e-45	SC2	ARL6IP1
1.09907e-49	1.54289	0.621	0.223	2.60843e-45	SC2	RPL39L
2.76718e-48	1.56053	0.61	0.213	6.56735e-44	SC2	WDR34
7.27348e-43	1.07798	0.923	0.652	1.72622e-38	SC2	TUBB6
8.78654e-43	1.44269	0.544	0.176	2.08531e-38	SC2	RMI2
1.14241e-42	1.11286	0.875	0.59	2.71129e-38	SC2	LSM5
1.99264e-42	0.900301	0.989	0.934	4.72914e-38	SC2	HSP90AA1
3.2958e-42	1.2633	0.662	0.258	7.82193e-38	SC2	CSE1L
2.05383e-41	1.56233	0.757	0.433	4.87436e-37	SC2	HN1
4.62567e-41	1.45099	0.533	0.179	1.09781e-36	SC2	REEP4
7.44499e-41	1.20617	0.853	0.517	1.76692e-36	SC2	RAD21
2.15492e-38	1.41341	0.842	0.558	5.11428e-34	SC2	TUBA1C
4.09467e-38	1.31396	0.728	0.353	9.71788e-34	SC2	PSIP1
7.21766e-38	1.28618	0.684	0.307	1.71297e-33	SC2	HMGB3
4.34835e-37	1.31422	0.809	0.501	1.03199e-32	SC2	NASP
2.72549e-36	1.26877	0.5	0.169	6.4684e-32	SC2	ACOT7
7.88534e-36	0.777601	0.952	0.793	1.87143e-31	SC2	SNRPD1
9.66127e-36	1.32141	0.537	0.2	2.29291e-31	SC2	SMC1A
1.34006e-35	1.00426	0.831	0.514	3.18035e-31	SC2	KPNB1
2.69958e-35	1.28291	0.592	0.248	6.40692e-31	SC2	TUBG1
4.46502e-35	0.75508	0.952	0.827	1.05968e-30	SC2	SNRPG
5.36331e-35	0.852099	0.912	0.701	1.27288e-30	SC2	SNRPB
5.10043e-33	1.11408	0.632	0.273	1.21048e-28	SC2	PHIP
3.3133e-32	0.7257	0.974	0.849	7.86345e-28	SC2	ANAPC11
2.87981e-31	0.543778	0.996	0.971	6.83466e-27	SC2	PPIA
8.2701e-31	1.20471	0.636	0.305	1.96274e-26	SC2	HNRNPAB
1.55114e-30	1.20446	0.673	0.325	3.68131e-26	SC2	TMEM106C
1.95939e-30	0.975574	0.717	0.364	4.65023e-26	SC2	COMMD4
3.26839e-30	1.21196	0.507	0.201	7.75686e-26	SC2	DDX39A
5.36428e-30	0.785766	0.952	0.788	1.2731e-25	SC2	FUS
6.88933e-30	1.11643	0.651	0.304	1.63504e-25	SC2	EMP2
7.8741e-30	0.539155	0.996	0.969	1.86876e-25	SC2	CFL1
4.37848e-29	0.749148	0.919	0.718	1.03914e-24	SC2	CALM3
3.24183e-28	1.21669	0.618	0.291	7.69385e-24	SC2	C19orf48
5.41402e-28	1.19009	0.5	0.2	1.28491e-23	SC2	PAFAH1B3
1.06793e-27	1.03527	0.636	0.315	2.53451e-23	SC2	TPRKB
1.31237e-27	1.0244	0.754	0.427	3.11465e-23	SC2	SMC3
1.34788e-27	0.991772	0.717	0.385	3.19893e-23	SC2	SAE1
1.59701e-27	0.892185	0.757	0.413	3.79018e-23	SC2	CACYBP
8.1669e-27	0.738663	0.912	0.725	1.93825e-22	SC2	ANP32B
1.70842e-26	0.578823	0.989	0.962	4.05459e-22	SC2	DYNLL1
2.24721e-26	0.993897	0.787	0.467	5.33331e-22	SC2	YWHAH
2.38468e-26	0.985836	0.691	0.366	5.65957e-22	SC2	CBX1
4.8057e-26	0.89325	0.835	0.566	1.14054e-21	SC2	KIF5B
1.29308e-25	1.02332	0.75	0.435	3.06888e-21	SC2	HP1BP3
2.26455e-25	0.632225	0.963	0.794	5.37446e-21	SC2	HNRNPA3
3.17695e-25	0.749029	0.812	0.533	7.53985e-21	SC2	UQCC2
4.67834e-25	0.677828	0.915	0.703	1.11031e-20	SC2	PKM
5.29948e-25	0.973135	0.665	0.347	1.25773e-20	SC2	XPO1
5.31024e-25	1.12269	0.665	0.371	1.26028e-20	SC2	BUB3
2.1561e-24	0.535217	0.974	0.875	5.11708e-20	SC2	HNRNPDL
2.75864e-24	0.939572	0.618	0.309	6.54708e-20	SC2	HMGXB4
5.47854e-24	0.836105	0.511	0.214	1.30022e-19	SC2	RABL6
6.08499e-24	0.864393	0.779	0.444	1.44415e-19	SC2	BTG3
6.4327e-24	0.696116	0.901	0.744	1.52667e-19	SC2	SRSF2
1.47409e-23	1.06277	0.518	0.233	3.49845e-19	SC2	RNF26
1.90691e-23	0.639518	0.897	0.738	4.52567e-19	SC2	LSM3
2.19593e-23	0.897957	0.544	0.247	5.2116e-19	SC2	FN3KRP
2.37547e-23	0.843906	0.835	0.634	5.6377e-19	SC2	PLP2
2.83423e-23	0.64974	0.915	0.757	6.72648e-19	SC2	BANF1
3.78646e-23	0.535935	0.96	0.88	8.98641e-19	SC2	COX8A
4.06172e-23	0.89522	0.754	0.46	9.63968e-19	SC2	PARP1
5.18417e-23	0.824516	0.82	0.556	1.23036e-18	SC2	SFPQ
9.98909e-23	0.692543	0.93	0.698	2.37071e-18	SC2	CKAP4
2.29599e-22	0.951526	0.64	0.349	5.44908e-18	SC2	HPRT1
1.2573e-21	0.797434	0.886	0.667	2.98396e-17	SC2	COPS8
1.39369e-21	0.863117	0.537	0.248	3.30763e-17	SC2	GOLM1
3.09182e-21	0.845947	0.688	0.395	7.33781e-17	SC2	MAGOHB
3.97049e-21	0.63878	0.93	0.754	9.42317e-17	SC2	SIVA1
6.36456e-21	1.03199	0.625	0.36	1.5105e-16	SC2	CKLF
6.95122e-21	0.769258	0.882	0.677	1.64973e-16	SC2	FLNA
7.02947e-21	0.72327	0.846	0.604	1.6683e-16	SC2	PHGDH
1.302e-20	0.797857	0.779	0.502	3.09003e-16	SC2	MZT2A
2.1437e-20	0.662851	0.908	0.754	5.08764e-16	SC2	RHEB
2.35983e-20	0.709252	0.526	0.234	5.60058e-16	SC2	DNMT1
2.80705e-20	0.922768	0.559	0.285	6.66197e-16	SC2	CCDC167
3.24894e-20	0.598479	0.93	0.847	7.71072e-16	SC2	HINT1
5.37653e-20	0.761819	0.614	0.31	1.27601e-15	SC2	EXOSC8
1.12224e-19	0.533906	0.956	0.85	2.66342e-15	SC2	SRSF3
1.79395e-19	0.619679	0.875	0.595	4.25757e-15	SC2	COL6A3
4.66983e-19	0.685102	0.842	0.631	1.10829e-14	SC2	HNRNPD
5.29969e-19	0.748144	0.743	0.431	1.25778e-14	SC2	C9orf142
1.03712e-18	0.805613	0.544	0.267	2.46139e-14	SC2	RSRC1
1.40183e-18	0.609928	0.882	0.642	3.32696e-14	SC2	HNRNPR
1.52281e-18	0.828245	0.5	0.236	3.6141e-14	SC2	MAD2L2
2.6497e-18	0.698393	0.798	0.558	6.28853e-14	SC2	HSPB11
2.81941e-18	0.838179	0.5	0.239	6.6913e-14	SC2	NT5DC2
4.09617e-18	0.969894	0.643	0.375	9.72144e-14	SC2	SLBP
5.44906e-18	0.774725	0.629	0.347	1.29323e-13	SC2	POP7
9.02815e-18	0.745452	0.665	0.385	2.14265e-13	SC2	BCL7C
9.14571e-18	0.845294	0.526	0.269	2.17055e-13	SC2	DHX9
1.51029e-17	0.799764	0.526	0.265	3.58438e-13	SC2	PPIH
1.7968e-17	0.839061	0.529	0.274	4.26434e-13	SC2	PRKDC
2.39479e-17	0.908361	0.585	0.334	5.68355e-13	SC2	HAUS1
2.71865e-17	0.881718	0.566	0.301	6.45218e-13	SC2	SNRNP25
2.74439e-17	0.597754	0.86	0.636	6.51327e-13	SC2	MANF
2.94927e-17	0.5204	0.934	0.839	6.9995e-13	SC2	MZT2B
3.97451e-17	0.84891	0.665	0.405	9.4327e-13	SC2	STRA13
4.40485e-17	0.680004	0.761	0.479	1.0454e-12	SC2	LSM8
5.59791e-17	0.829631	0.691	0.426	1.32855e-12	SC2	H1FX
7.43984e-17	0.82915	0.537	0.288	1.7657e-12	SC2	BAZ1B
8.06931e-17	0.616964	0.824	0.585	1.91509e-12	SC2	TMEM160
9.19124e-17	0.711562	0.824	0.591	2.18136e-12	SC2	PA2G4
1.71786e-16	0.504471	0.93	0.803	4.07699e-12	SC2	SNRPF
7.12954e-16	0.694295	0.544	0.281	1.69205e-11	SC2	WEE1
9.2707e-16	0.560447	0.923	0.73	2.20022e-11	SC2	GNAS
1.36477e-15	0.600165	0.853	0.635	3.239e-11	SC2	HNRNPH3
2.52329e-15	0.772902	0.562	0.319	5.98853e-11	SC2	PAICS
3.20569e-15	0.828509	0.537	0.303	7.60806e-11	SC2	RFC1
3.81693e-15	0.643265	0.636	0.368	9.05872e-11	SC2	BOLA3
4.04906e-15	0.759105	0.555	0.306	9.60963e-11	SC2	NID2
4.11638e-15	0.751996	0.5	0.255	9.7694e-11	SC2	FGD5-AS1
7.75532e-15	0.608211	0.765	0.531	1.84057e-10	SC2	VDAC3
9.28673e-15	0.608392	0.787	0.531	2.20402e-10	SC2	NONO
1.06875e-14	0.597367	0.853	0.652	2.53646e-10	SC2	RBMX
1.22504e-14	0.652696	0.61	0.366	2.90738e-10	SC2	SLC2A4RG
1.2743e-14	0.678518	0.61	0.353	3.0243e-10	SC2	SNRPA
1.51084e-14	0.609789	0.79	0.565	3.58567e-10	SC2	FDPS
1.8356e-14	0.636222	0.699	0.471	4.35644e-10	SC2	FADS1
2.07061e-14	0.67571	0.695	0.451	4.91418e-10	SC2	LSM2
2.29679e-14	0.711604	0.515	0.27	5.45097e-10	SC2	ACTL6A
4.68191e-14	0.694022	0.647	0.401	1.11116e-09	SC2	RNASEH2C
5.02135e-14	0.604766	0.743	0.514	1.19172e-09	SC2	HACD3
5.24364e-14	0.799603	0.511	0.282	1.24447e-09	SC2	PXMP2
6.42173e-14	0.742873	0.574	0.327	1.52407e-09	SC2	TRIM28
1.01245e-13	0.788469	0.676	0.44	2.40285e-09	SC2	FABP5
1.28494e-13	0.560542	0.772	0.544	3.04954e-09	SC2	TPR
1.69771e-13	0.526668	0.533	0.285	4.02917e-09	SC2	LINC00152
1.79435e-13	0.569375	0.732	0.466	4.25853e-09	SC2	FBL
2.38194e-13	0.531797	0.86	0.655	5.65305e-09	SC2	HNRNPU
3.17332e-13	0.574333	0.805	0.567	7.53124e-09	SC2	SRSF10
3.2829e-13	0.570302	0.805	0.578	7.7913e-09	SC2	PDIA4
3.91564e-13	0.563097	0.919	0.802	9.29299e-09	SC2	HSPA8
4.0254e-13	0.616247	0.702	0.45	9.55347e-09	SC2	ARL6IP6
4.30279e-13	0.604781	0.57	0.325	1.02118e-08	SC2	UFD1L
4.87328e-13	0.559817	0.897	0.758	1.15658e-08	SC2	AKR1B1
5.54812e-13	0.572052	0.64	0.383	1.31674e-08	SC2	NAP1L4
5.97773e-13	0.680389	0.551	0.313	1.41869e-08	SC2	MTHFD2
6.95713e-13	0.607919	0.511	0.275	1.65113e-08	SC2	TFDP1
7.03168e-13	0.682585	0.57	0.337	1.66883e-08	SC2	STIP1
7.0337e-13	0.501889	0.882	0.722	1.66931e-08	SC2	PSMC3
8.05593e-13	0.627433	0.625	0.396	1.91191e-08	SC2	HAT1
1.09773e-12	0.644963	0.548	0.315	2.60523e-08	SC2	TOMM40
1.21092e-12	0.58322	0.511	0.276	2.87387e-08	SC2	CDK16
1.974e-12	0.559803	0.61	0.367	4.68489e-08	SC2	HINT2
2.33388e-12	0.722009	0.526	0.304	5.539e-08	SC2	SKA2
3.05476e-12	0.577328	0.882	0.773	7.24987e-08	SC2	PTMS
3.31817e-12	0.554832	0.577	0.338	7.87502e-08	SC2	PPM1G
3.87706e-12	0.633089	0.529	0.304	9.20143e-08	SC2	MAZ
4.44058e-12	0.53429	0.529	0.295	1.05388e-07	SC2	CEP57
4.45985e-12	0.525608	0.695	0.444	1.05846e-07	SC2	NUDT5
5.03491e-12	0.530127	0.853	0.698	1.19494e-07	SC2	HSPD1
5.28954e-12	0.578205	0.64	0.406	1.25537e-07	SC2	AC013461.1
5.58823e-12	0.54531	0.596	0.347	1.32626e-07	SC2	PLXNB2
5.84346e-12	0.666037	0.515	0.29	1.38683e-07	SC2	NFIB
1.35125e-11	0.568336	0.515	0.287	3.20693e-07	SC2	GLRX5
1.42685e-11	0.519414	0.643	0.401	3.38634e-07	SC2	CHD4
1.66368e-11	0.601313	0.706	0.499	3.94842e-07	SC2	RBBP4
1.82055e-11	0.59548	0.61	0.386	4.32072e-07	SC2	USP22
1.91891e-11	0.582289	0.801	0.575	4.55415e-07	SC2	TUBA1A
2.56568e-11	0.729134	0.507	0.305	6.08912e-07	SC2	ACAT2
3.38661e-11	0.590112	0.61	0.395	8.03745e-07	SC2	PSMD14
3.52032e-11	0.607128	0.599	0.375	8.35478e-07	SC2	PITX1
3.76291e-11	0.568432	0.816	0.599	8.93053e-07	SC2	HNRNPH1
3.94132e-11	0.537981	0.779	0.552	9.35394e-07	SC2	CNIH4
4.11921e-11	0.521119	0.522	0.297	9.77611e-07	SC2	GPN3
4.22876e-11	0.553613	0.5	0.286	1.00361e-06	SC2	FUBP1
9.03324e-11	0.574406	0.588	0.374	2.14386e-06	SC2	TPGS2
1.06912e-10	0.589505	0.555	0.342	2.53733e-06	SC2	POLR2H
1.3119e-10	0.512444	0.614	0.391	3.11353e-06	SC2	NUDT21
1.31919e-10	0.526383	0.805	0.592	3.13083e-06	SC2	EMILIN1
1.35309e-10	0.626722	0.643	0.435	3.21129e-06	SC2	ARSI
1.64113e-10	0.504443	0.574	0.355	3.89489e-06	SC2	PSMD1
1.71326e-10	0.622891	0.507	0.293	4.06607e-06	SC2	MAT2A
1.77197e-10	0.584748	0.596	0.394	4.20541e-06	SC2	SSRP1
1.86273e-10	0.544748	0.588	0.374	4.42083e-06	SC2	MRPS16
1.96695e-10	0.553397	0.507	0.298	4.66816e-06	SC2	EBP
3.88001e-10	0.506726	0.706	0.471	9.20843e-06	SC2	ADRM1
8.80201e-10	0.530957	0.684	0.483	2.08898e-05	SC2	IKBIP
1.17988e-09	0.530163	0.504	0.298	2.8002e-05	SC2	CLIC4
1.24935e-09	0.559499	0.551	0.351	2.96509e-05	SC2	SMARCA4
1.55168e-09	0.58596	0.603	0.395	3.68261e-05	SC2	GANAB
3.39361e-09	0.506498	0.555	0.341	8.05407e-05	SC2	NOTCH2
4.95728e-09	0.597858	0.57	0.375	0.000117651	SC2	C12orf75
5.21039e-09	0.517416	0.504	0.311	0.000123658	SC2	TIMM10
1.24196e-08	0.583943	0.54	0.349	0.000294755	SC2	GNB1
1.71741e-08	0.525383	0.592	0.392	0.000407593	SC2	COLGALT1
3.50239e-08	0.520216	0.585	0.409	0.000831221	SC2	PMM1
3.96607e-08	0.558241	0.607	0.421	0.000941268	SC2	PABPN1
5.55831e-08	0.554766	0.629	0.438	0.00131915	SC2	GNAI2
3.32126e-150	2.51292	0.631	0.036	7.88235e-146	SC3	DSC2
9.59011e-148	2.93697	0.723	0.058	2.27602e-143	SC3	TFAP2A
4.41384e-144	2.48129	0.582	0.031	1.04754e-139	SC3	FAM84A
4.41976e-138	2.93876	0.773	0.076	1.04894e-133	SC3	CSF2RA
6.12962e-135	2.25609	0.582	0.034	1.45474e-130	SC3	CDH1
8.43911e-131	2.88294	0.638	0.05	2.00285e-126	SC3	NFE2L3
3.85254e-128	2.61417	0.532	0.03	9.14322e-124	SC3	ITGA6
3.95974e-122	2.24084	0.61	0.046	9.39764e-118	SC3	EPB41L3
1.40633e-121	2.99642	0.794	0.101	3.33765e-117	SC3	EGFR
2.08748e-119	2.59961	0.652	0.059	4.95421e-115	SC3	ADGRG1
1.78578e-118	2.69105	0.681	0.069	4.23819e-114	SC3	FOXO4
1.22554e-116	2.85725	0.553	0.04	2.90858e-112	SC3	SLC27A2
1.88065e-116	2.03408	0.532	0.035	4.46334e-112	SC3	PPARG
7.65926e-113	2.00161	0.504	0.031	1.81777e-108	SC3	TFAP2C
1.32752e-112	2.52615	0.518	0.034	3.15061e-108	SC3	PMAIP1
2.1698e-112	2.70562	0.695	0.077	5.14959e-108	SC3	CLDN7
2.56023e-111	2.52583	0.574	0.047	6.0762e-107	SC3	DLX5
3.79082e-110	2.25624	0.546	0.042	8.99674e-106	SC3	AP1M2
5.58626e-108	3.20484	0.816	0.13	1.32579e-103	SC3	GATA3
5.69786e-108	2.16688	0.518	0.037	1.35227e-103	SC3	TPD52
1.03426e-103	2.07934	0.504	0.036	2.45462e-99	SC3	VAV3
9.61286e-102	2.54687	0.645	0.072	2.28142e-97	SC3	KCNN4
5.02543e-101	2.01497	0.567	0.051	1.19269e-96	SC3	TENM3
6.63706e-100	2.54744	0.532	0.045	1.57517e-95	SC3	TMEM40
6.68943e-99	2.47631	0.567	0.054	1.5876e-94	SC3	SLC52A1
1.01516e-97	2.58812	0.73	0.101	2.40928e-93	SC3	RGS2
2.16413e-97	2.42913	0.745	0.11	5.13614e-93	SC3	LSR
5.95341e-94	3.08982	0.794	0.138	1.41292e-89	SC3	FOLR1
8.55417e-94	1.89942	0.553	0.053	2.03016e-89	SC3	SLC38A1
1.78118e-93	2.7711	0.596	0.069	4.22726e-89	SC3	FAM3B
2.94905e-93	2.49836	0.582	0.063	6.99897e-89	SC3	AIM1
3.01239e-93	2.14701	0.624	0.072	7.1493e-89	SC3	TDRP
7.82344e-93	2.22136	0.553	0.055	1.85674e-88	SC3	PKP3
8.87274e-92	2.94077	0.638	0.083	2.10577e-87	SC3	ADIRF
1.83772e-88	3.2487	0.837	0.19	4.36146e-84	SC3	KRT23
5.83547e-87	2.30152	0.532	0.053	1.38493e-82	SC3	EFHD1
8.20129e-87	2.08727	0.567	0.061	1.94641e-82	SC3	ATP6V1C2
9.23664e-87	3.16879	0.809	0.178	2.19213e-82	SC3	BCAM
1.45389e-86	2.23776	0.61	0.077	3.45051e-82	SC3	DFNA5
3.18028e-86	2.58497	0.73	0.122	7.54777e-82	SC3	PRSS8
2.8381e-84	2.65951	0.759	0.145	6.73566e-80	SC3	DSP
1.60156e-83	2.91309	0.794	0.164	3.80099e-79	SC3	CSF3R
1.28763e-82	2.53904	0.66	0.1	3.05593e-78	SC3	ERVW-1
9.77876e-80	2.47391	0.752	0.14	2.32079e-75	SC3	CDO1
1.89679e-79	2.84265	0.702	0.131	4.50165e-75	SC3	ISM2
3.11055e-79	2.65906	0.645	0.105	7.38227e-75	SC3	PNP
1.62852e-78	2.13705	0.504	0.054	3.86498e-74	SC3	NPL
8.55466e-78	2.94119	0.78	0.188	2.03028e-73	SC3	SLC22A11
9.53519e-76	3.28255	0.879	0.297	2.26299e-71	SC3	VGLL1
4.36642e-75	2.79452	0.915	0.325	1.03628e-70	SC3	PERP
1.29457e-72	2.81034	0.766	0.19	3.0724e-68	SC3	CD24
3.72208e-72	2.47944	0.738	0.157	8.83362e-68	SC3	MPP1
8.72587e-70	2.88297	0.858	0.267	2.07091e-65	SC3	FXYD3
4.96856e-69	2.88425	0.865	0.31	1.17919e-64	SC3	CLDN4
1.4266e-67	1.94741	0.518	0.068	3.38575e-63	SC3	CROT
8.28437e-67	3.29676	0.816	0.248	1.96613e-62	SC3	SMAGP
1.30749e-66	2.82453	0.809	0.238	3.10306e-62	SC3	HMGA1
1.98015e-66	2.08687	0.56	0.085	4.6995e-62	SC3	SLC19A1
2.4906e-66	3.55638	0.95	0.484	5.91093e-62	SC3	XAGE3
4.87345e-65	1.91999	0.702	0.139	1.15661e-60	SC3	TPST2
1.04391e-63	2.00645	0.702	0.144	2.47751e-59	SC3	TSTD1
2.47262e-63	1.76565	0.624	0.109	5.86827e-59	SC3	ERVH48-1
2.80085e-63	3.10212	0.865	0.359	6.64726e-59	SC3	XAGE2
9.68738e-63	2.1567	0.553	0.087	2.29911e-58	SC3	CPVL
9.89618e-62	2.04373	0.738	0.165	2.34866e-57	SC3	RASA1
2.2386e-61	2.15605	0.773	0.201	5.31288e-57	SC3	CLN3
1.73844e-60	1.99724	0.645	0.127	4.12584e-56	SC3	FAM89A
4.29479e-60	3.32846	0.879	0.408	1.01928e-55	SC3	KRT7
5.13986e-60	2.73817	0.922	0.372	1.21984e-55	SC3	EFEMP1
9.02739e-60	1.76738	0.589	0.098	2.14247e-55	SC3	MSX2
9.46768e-60	2.56504	0.518	0.077	2.24696e-55	SC3	LYPD3
1.75073e-59	1.87397	0.596	0.105	4.15501e-55	SC3	CAMK2G
1.83275e-58	2.62554	0.794	0.245	4.34967e-54	SC3	MLLT1
1.20903e-57	2.2229	0.78	0.235	2.86938e-53	SC3	DNMT1
1.5829e-57	2.2607	0.709	0.18	3.75669e-53	SC3	SLC43A2
2.09478e-57	2.06069	0.695	0.163	4.97155e-53	SC3	MBNL3
2.89173e-57	1.74659	0.66	0.134	6.86293e-53	SC3	ASS1
4.03866e-56	1.57424	0.518	0.081	9.58495e-52	SC3	SH2D4A
1.47723e-55	2.26581	0.695	0.17	3.50592e-51	SC3	SLC26A2
1.71921e-55	1.7036	0.759	0.181	4.0802e-51	SC3	STARD10
1.36738e-54	1.63602	0.617	0.119	3.2452e-50	SC3	HCLS1
1.41293e-54	1.72336	0.546	0.092	3.3533e-50	SC3	AGL
1.51095e-54	2.18301	0.553	0.102	3.58594e-50	SC3	MFAP5
2.29752e-54	1.51485	0.532	0.087	5.45269e-50	SC3	FAM60A
3.96196e-54	1.8669	0.723	0.17	9.40293e-50	SC3	NUDT4
4.24943e-54	1.64628	0.716	0.158	1.00852e-49	SC3	PDE4DIP
6.53854e-54	2.92751	0.844	0.384	1.55179e-49	SC3	SPINT1
2.40646e-53	2.90986	0.745	0.233	5.71125e-49	SC3	S100P
3.80322e-53	2.00158	0.929	0.453	9.02618e-49	SC3	SMS
2.26753e-52	2.25768	0.759	0.261	5.38152e-48	SC3	PKIB
2.40852e-52	2.608	0.851	0.309	5.71615e-48	SC3	DUSP9
3.86781e-52	1.98459	0.695	0.175	9.17948e-48	SC3	TFDP2
4.42033e-52	1.55951	0.589	0.111	1.04908e-47	SC3	SLC5A6
1.03638e-51	1.87173	0.645	0.139	2.45964e-47	SC3	SLC38A9
2.55078e-50	2.28255	0.511	0.095	6.05377e-46	SC3	PLA2G16
4.48408e-50	1.33574	0.504	0.083	1.06421e-45	SC3	HOMER1
2.43697e-49	1.86081	0.95	0.503	5.78366e-45	SC3	SLC2A1
4.01025e-49	2.99476	0.901	0.509	9.51752e-45	SC3	PEG10
4.56668e-49	1.84097	0.83	0.261	1.08381e-44	SC3	CD55
6.08002e-49	3.42253	0.972	0.693	1.44297e-44	SC3	PHLDA2
7.19727e-49	2.67693	0.986	0.826	1.70813e-44	SC3	IFI6
5.39732e-48	2.02245	0.979	0.785	1.28095e-43	SC3	KRT8
5.90802e-48	1.74358	0.589	0.129	1.40215e-43	SC3	FAM195A
1.70314e-47	1.51414	0.582	0.119	4.04206e-43	SC3	OPN3
2.03505e-47	1.95266	0.851	0.319	4.82977e-43	SC3	HMGB3
3.51571e-47	1.56533	0.801	0.25	8.34382e-43	SC3	RPIA
3.66438e-47	2.41795	0.589	0.138	8.69667e-43	SC3	EFNA1
4.73619e-47	1.92016	0.766	0.243	1.12404e-42	SC3	FBN2
5.10842e-47	1.70813	0.511	0.095	1.21238e-42	SC3	NSG1
3.24212e-46	1.50018	0.652	0.15	7.69451e-42	SC3	HSBP1L1
5.89593e-46	2.13872	0.702	0.201	1.39928e-41	SC3	SERINC2
4.35082e-45	1.51774	0.504	0.095	1.03258e-40	SC3	TOMM34
4.95217e-45	1.47043	0.56	0.113	1.1753e-40	SC3	RBM47
1.11382e-44	2.10692	0.511	0.103	2.64342e-40	SC3	CYP11A1
3.28001e-44	1.29032	0.603	0.129	7.78446e-40	SC3	SH3GLB2
3.50769e-44	1.58381	0.518	0.102	8.3248e-40	SC3	GCHFR
5.08718e-44	1.23537	0.816	0.244	1.20734e-39	SC3	PTN
5.46855e-44	1.89191	0.972	0.913	1.29785e-39	SC3	KRT18
9.13532e-44	2.11168	0.723	0.254	2.16808e-39	SC3	CYSTM1
1.28077e-43	1.44612	0.56	0.118	3.03966e-39	SC3	KANK1
3.99309e-43	2.34481	0.73	0.222	9.4768e-39	SC3	INSL4
2.10357e-42	1.28646	0.624	0.142	4.99241e-38	SC3	DSG2
2.17039e-42	1.52018	0.574	0.129	5.15098e-38	SC3	UBAC1
3.35929e-42	1.99429	0.943	0.664	7.97261e-38	SC3	SPINT2
7.23851e-42	3.62203	0.972	0.869	1.71792e-37	SC3	PAGE4
1.18124e-41	1.5198	0.681	0.186	2.80343e-37	SC3	COX20
2.17474e-40	1.3928	0.972	0.749	5.16132e-36	SC3	PEBP1
8.62938e-40	2.02958	0.901	0.567	2.04801e-35	SC3	ISYNA1
3.80804e-39	1.53169	0.66	0.183	9.03763e-35	SC3	SIAH2
6.84869e-39	1.44871	0.979	0.753	1.6254e-34	SC3	HMGN3
1.76195e-38	1.35043	0.553	0.129	4.18163e-34	SC3	TEX30
2.71898e-38	2.76077	0.858	0.502	6.45296e-34	SC3	KRT19
3.19524e-38	1.2074	0.511	0.107	7.58325e-34	SC3	EPHB4
7.59545e-38	1.27506	0.617	0.159	1.80263e-33	SC3	BMP7
1.61587e-37	0.711848	1	1	3.83495e-33	SC3	RPS12
1.61607e-37	1.69316	0.922	0.471	3.83541e-33	SC3	TSC22D1
4.42579e-37	2.14752	0.908	0.602	1.05037e-32	SC3	SAT1
5.64984e-37	1.57325	0.972	0.864	1.34088e-32	SC3	MGST3
1.1e-36	1.37153	0.56	0.137	2.61063e-32	SC3	DLG5
1.48935e-36	1.64259	0.78	0.308	3.53467e-32	SC3	GGCT
2.0437e-36	1.13239	0.567	0.134	4.85032e-32	SC3	BAZ1A
2.52597e-36	1.45744	0.511	0.117	5.99489e-32	SC3	SEMA6A
2.61789e-36	1.64122	0.915	0.63	6.21303e-32	SC3	SLC25A5
3.38915e-36	1.2827	0.56	0.135	8.04347e-32	SC3	UTRN
1.12762e-35	1.40774	0.567	0.146	2.67617e-31	SC3	CDK7
1.2149e-35	1.90465	0.759	0.305	2.88332e-31	SC3	OLR1
2.66764e-35	1.50484	0.936	0.675	6.33112e-31	SC3	VAMP8
3.86671e-35	1.60097	0.511	0.122	9.17685e-31	SC3	GJA5
4.74118e-35	1.31247	0.667	0.192	1.12522e-30	SC3	AVPI1
1.15371e-34	1.12207	0.532	0.124	2.7381e-30	SC3	TP53TG1
1.36471e-34	1.1209	0.986	0.848	3.23887e-30	SC3	PRDX1
1.53313e-34	1.15145	0.617	0.163	3.63858e-30	SC3	JUP
1.69125e-34	1.57148	0.688	0.221	4.01383e-30	SC3	SIAH1
2.35141e-34	0.832611	1	0.986	5.5806e-30	SC3	S100A11
2.73535e-34	1.30112	0.716	0.23	6.49181e-30	SC3	CNDP2
3.58856e-34	1.35326	0.823	0.328	8.51673e-30	SC3	BEX4
4.81131e-34	1.30209	0.631	0.179	1.14187e-29	SC3	ADK
5.09669e-34	1.32803	0.532	0.129	1.2096e-29	SC3	LAMA5
5.74435e-34	1.52105	0.645	0.203	1.36331e-29	SC3	SMYD2
9.99916e-34	1.39335	0.681	0.216	2.3731e-29	SC3	ECI1
1.76613e-33	1.08648	0.532	0.127	4.19155e-29	SC3	NCOA3
1.88911e-33	1.26027	0.603	0.167	4.48343e-29	SC3	SMARCA2
5.88585e-33	1.62508	0.858	0.518	1.39689e-28	SC3	GCSH
8.78729e-33	1.54999	0.759	0.323	2.08549e-28	SC3	ALDH7A1
9.0235e-33	1.28461	0.681	0.214	2.14155e-28	SC3	YPEL3
1.52408e-32	1.24861	0.979	0.73	3.6171e-28	SC3	APLP2
4.34835e-32	0.911863	1	0.993	1.03199e-27	SC3	GAPDH
8.13209e-32	1.58694	0.837	0.397	1.92999e-27	SC3	TGM2
1.02284e-31	1.23551	0.766	0.264	2.4275e-27	SC3	NR2F2
1.48646e-30	1.66164	0.73	0.274	3.52781e-26	SC3	HSD17B1
2.4838e-30	1.10975	0.511	0.129	5.89481e-26	SC3	ACSF2
2.60596e-30	1.1871	0.688	0.226	6.18472e-26	SC3	P2RX4
7.39055e-30	1.24949	0.582	0.163	1.754e-25	SC3	RNASET2
1.04847e-29	0.529978	1	1	2.48834e-25	SC3	RPS16
1.0511e-29	1.0422	0.511	0.128	2.49458e-25	SC3	SLC19A3
2.27415e-29	1.15373	0.574	0.164	5.39723e-25	SC3	TRAF4
2.30103e-29	1.88714	0.887	0.531	5.46102e-25	SC3	GPX3
2.92563e-29	1.35071	0.766	0.314	6.94341e-25	SC3	ITIH5
3.28467e-29	1.10665	0.596	0.17	7.7955e-25	SC3	CPPED1
3.98343e-29	0.867425	0.979	0.884	9.45387e-25	SC3	PSAP
6.96686e-29	1.18187	0.589	0.172	1.65344e-24	SC3	TMEM37
1.01997e-28	1.12237	1	0.9	2.42069e-24	SC3	ANXA1
1.55876e-28	1.1484	0.539	0.152	3.69942e-24	SC3	MCM5
1.61466e-28	1.13641	0.624	0.195	3.83207e-24	SC3	C1orf21
1.62634e-28	1.2128	0.922	0.604	3.85979e-24	SC3	IDH2
2.64506e-28	0.547252	0.823	0.388	6.27751e-24	SC3	HIST1H4C
4.91278e-28	1.20924	0.589	0.183	1.16595e-23	SC3	ATP6V1B2
9.09365e-28	1.27783	0.574	0.177	2.15819e-23	SC3	PISD
1.0017e-27	1.14082	0.887	0.426	2.37733e-23	SC3	FHL2
1.2744e-27	1.21276	0.943	0.577	3.02453e-23	SC3	ACADVL
7.15275e-27	1.06269	0.957	0.771	1.69756e-22	SC3	ECH1
7.17763e-27	1.03619	0.979	0.739	1.70347e-22	SC3	GNAS
2.07979e-26	0.865165	0.567	0.162	4.93597e-22	SC3	ARRDC1
2.88885e-26	1.22279	0.759	0.312	6.85611e-22	SC3	RAB31
3.10657e-26	1.18276	0.915	0.623	7.37282e-22	SC3	ARPC1B
3.54737e-26	0.928913	0.979	0.819	8.41898e-22	SC3	CLTA
3.60195e-26	1.10937	0.894	0.488	8.54851e-22	SC3	SMDT1
4.50441e-26	1.12255	0.816	0.351	1.06903e-21	SC3	ANXA7
5.0964e-26	1.30686	0.589	0.193	1.20953e-21	SC3	SH3YL1
5.60028e-26	0.937616	0.631	0.198	1.32911e-21	SC3	INTS6
6.20578e-26	1.02734	0.61	0.193	1.47282e-21	SC3	ABHD12
1.14792e-25	1.06715	0.801	0.327	2.72437e-21	SC3	CMAS
1.17412e-25	1.0052	0.624	0.196	2.78654e-21	SC3	FAM129B
1.2533e-25	0.910034	0.695	0.236	2.97446e-21	SC3	PYM1
1.53561e-25	1.35922	0.652	0.241	3.64447e-21	SC3	CLIP1
2.20448e-25	0.97441	0.532	0.154	5.2319e-21	SC3	F11R
2.23273e-25	1.63106	0.567	0.191	5.29894e-21	SC3	ARHGDIB
2.44688e-25	0.676034	1	0.932	5.80717e-21	SC3	ALDOA
2.95706e-25	1.88889	0.518	0.162	7.01798e-21	SC3	S100A9
3.75574e-25	1.22639	0.752	0.29	8.9135e-21	SC3	CYB5R1
4.00876e-25	0.892131	0.504	0.139	9.51399e-21	SC3	DERA
5.03433e-25	1.02388	0.56	0.171	1.1948e-20	SC3	LPCAT3
5.13161e-25	1.00342	0.546	0.164	1.21789e-20	SC3	SWAP70
9.76085e-25	1.08	0.532	0.161	2.31654e-20	SC3	FLOT2
1.07768e-24	1.16726	0.681	0.258	2.55766e-20	SC3	LRRFIP1
1.27076e-24	1.04709	0.645	0.218	3.01589e-20	SC3	FAM120AOS
2.18546e-24	1.10015	0.738	0.301	5.18676e-20	SC3	ZDHHC12
2.32864e-24	0.939018	0.574	0.179	5.52657e-20	SC3	ZSWIM7
3.1134e-24	1.00839	0.61	0.201	7.38904e-20	SC3	AAK1
3.14028e-24	1.07868	0.667	0.252	7.45282e-20	SC3	ATIC
3.52463e-24	0.986147	0.78	0.319	8.36501e-20	SC3	MAP3K13
3.74726e-24	1.39671	0.652	0.256	8.89338e-20	SC3	SLC2A3
4.02322e-24	1.17809	0.801	0.41	9.5483e-20	SC3	DDB1
4.55188e-24	0.57436	1	0.993	1.0803e-19	SC3	RPSA
4.56062e-24	1.03112	0.681	0.258	1.08237e-19	SC3	LCMT1
7.35444e-24	0.71421	0.539	0.155	1.74543e-19	SC3	ELAC2
8.0349e-24	0.725214	0.73	0.249	1.90692e-19	SC3	MAPK3
9.00017e-24	1.11255	0.759	0.34	2.13601e-19	SC3	BRD4
9.12543e-24	0.593017	0.986	0.975	2.16574e-19	SC3	RPS21
1.41444e-23	1.06771	0.638	0.225	3.3569e-19	SC3	DAG1
1.50085e-23	0.867165	0.504	0.145	3.56197e-19	SC3	EDEM2
1.54869e-23	1.33648	0.83	0.461	3.67551e-19	SC3	BTG3
2.70572e-23	0.942355	0.504	0.147	6.42149e-19	SC3	MAP2K1
3.40645e-23	1.03298	0.794	0.353	8.08452e-19	SC3	ECHDC2
5.18073e-23	0.962342	0.638	0.229	1.22954e-18	SC3	PPA2
6.78017e-23	0.687054	1	0.929	1.60914e-18	SC3	PRDX5
8.80309e-23	0.937191	0.674	0.245	2.08924e-18	SC3	NET1
9.68152e-23	1.2233	0.972	0.866	2.29772e-18	SC3	LDHB
1.00973e-22	0.956788	0.929	0.656	2.39639e-18	SC3	TECR
1.15475e-22	0.995654	0.957	0.745	2.74057e-18	SC3	LRPAP1
1.81588e-22	0.977336	0.504	0.157	4.30962e-18	SC3	PGP
1.98303e-22	0.972372	0.738	0.285	4.70633e-18	SC3	NINJ1
2.1111e-22	1.00335	0.865	0.452	5.01027e-18	SC3	ENSA
2.48308e-22	1.1351	0.809	0.416	5.8931e-18	SC3	IDH1
2.49121e-22	0.905951	0.567	0.186	5.91238e-18	SC3	C15orf57
3.13076e-22	0.712968	0.603	0.193	7.43022e-18	SC3	FAM13A
3.14622e-22	1.17282	0.695	0.276	7.46693e-18	SC3	HSPB8
3.71469e-22	1.11297	0.695	0.275	8.81608e-18	SC3	AZIN1
5.57945e-22	0.947153	0.957	0.706	1.32417e-17	SC3	PRDX2
7.21278e-22	1.38225	0.915	0.668	1.71181e-17	SC3	CLIC3
7.36916e-22	0.859922	0.539	0.174	1.74892e-17	SC3	MCM7
7.58782e-22	1.04436	0.645	0.244	1.80082e-17	SC3	FUCA1
7.91834e-22	0.934842	0.624	0.21	1.87926e-17	SC3	MCM3
1.13214e-21	0.961763	0.95	0.67	2.6869e-17	SC3	BCAP31
1.24117e-21	0.806165	0.56	0.179	2.94567e-17	SC3	SEC11C
1.24581e-21	0.748365	0.993	0.861	2.95669e-17	SC3	ENO1
1.28683e-21	1.20725	0.752	0.369	3.05404e-17	SC3	MORC4
1.52223e-21	1.11934	0.83	0.473	3.6127e-17	SC3	PARP1
1.68507e-21	0.945773	0.759	0.321	3.99918e-17	SC3	EIF2AK1
1.72864e-21	0.82215	0.66	0.239	4.10259e-17	SC3	MSI2
2.41643e-21	1.11506	0.901	0.569	5.7349e-17	SC3	APP
2.4298e-21	1.23171	0.681	0.292	5.76664e-17	SC3	VWA1
2.75654e-21	0.902867	0.567	0.195	6.5421e-17	SC3	HN1L
2.95438e-21	0.887615	0.66	0.24	7.01163e-17	SC3	AK3
3.15482e-21	0.780457	0.511	0.156	7.48733e-17	SC3	UBALD1
3.50165e-21	0.835069	0.574	0.19	8.31047e-17	SC3	TRIM33
5.15684e-21	0.655306	1	1	1.22387e-16	SC3	FTH1
5.79627e-21	1.06835	0.816	0.412	1.37563e-16	SC3	CD46
6.42899e-21	0.84841	0.695	0.265	1.52579e-16	SC3	NELFCD
9.59146e-21	0.956534	0.518	0.169	2.27634e-16	SC3	SLC2A8
1.09316e-20	0.95157	0.723	0.306	2.5944e-16	SC3	LIMA1
1.09331e-20	0.93913	0.539	0.182	2.59475e-16	SC3	MRPL46
1.17372e-20	0.950968	0.943	0.703	2.78558e-16	SC3	LGALS3
1.3628e-20	0.658611	0.674	0.242	3.23433e-16	SC3	TLE4
1.7696e-20	0.868479	0.965	0.75	4.19978e-16	SC3	PRELID1
2.02399e-20	0.948773	0.922	0.606	4.80353e-16	SC3	PAPOLA
2.18174e-20	0.729005	0.972	0.849	5.17792e-16	SC3	HINT1
2.45981e-20	0.873083	0.589	0.208	5.83786e-16	SC3	CCDC28A
2.96607e-20	1.30992	0.865	0.711	7.03937e-16	SC3	TINAGL1
2.97754e-20	1.11317	0.816	0.464	7.06661e-16	SC3	CCNDBP1
3.1634e-20	1.04127	0.716	0.325	7.5077e-16	SC3	LYPLA1
3.55245e-20	0.910817	0.674	0.273	8.43104e-16	SC3	HILPDA
3.62982e-20	1.01376	0.752	0.349	8.61465e-16	SC3	CAPN1
3.72005e-20	0.95208	0.539	0.184	8.8288e-16	SC3	IGDCC3
3.80535e-20	0.965342	0.908	0.569	9.03125e-16	SC3	RBBP7
4.43982e-20	0.956132	0.887	0.569	1.0537e-15	SC3	ADI1
4.45798e-20	0.978557	0.787	0.381	1.05801e-15	SC3	ANP32A
5.86667e-20	0.973054	0.887	0.531	1.39234e-15	SC3	PSMD7
6.74794e-20	0.954419	0.652	0.257	1.60149e-15	SC3	NFE2L2
7.63111e-20	0.880191	0.56	0.197	1.81109e-15	SC3	RMI2
9.4129e-20	0.936553	0.851	0.479	2.23396e-15	SC3	TKT
1.00641e-19	0.596456	0.993	0.928	2.38851e-15	SC3	ANXA5
1.08549e-19	0.993314	0.816	0.425	2.57619e-15	SC3	PMVK
1.10094e-19	0.782616	0.638	0.238	2.61286e-15	SC3	GID8
1.14336e-19	0.702757	0.759	0.304	2.71353e-15	SC3	CTNND1
1.43427e-19	0.91135	0.752	0.322	3.40396e-15	SC3	PSMD11
1.54626e-19	0.867014	0.645	0.253	3.66974e-15	SC3	CREM
1.85974e-19	0.719658	0.95	0.796	4.41372e-15	SC3	EIF3L
2.58394e-19	1.05368	0.794	0.401	6.13246e-15	SC3	ECI2
2.96079e-19	0.732242	0.695	0.266	7.02685e-15	SC3	ARFIP2
3.07679e-19	1.2326	0.553	0.206	7.30214e-15	SC3	FAM118A
3.0775e-19	1.202	0.667	0.297	7.30383e-15	SC3	FDX1
3.4755e-19	0.838239	0.894	0.535	8.24841e-15	SC3	GSTK1
4.18151e-19	0.820274	0.539	0.186	9.92398e-15	SC3	HOOK2
4.9357e-19	0.78221	0.539	0.183	1.17139e-14	SC3	GALE
4.94564e-19	0.703266	0.553	0.187	1.17375e-14	SC3	AATF
5.10068e-19	0.80341	0.922	0.557	1.21054e-14	SC3	DNAJB6
5.74087e-19	0.916506	0.787	0.37	1.36248e-14	SC3	CD47
5.88404e-19	1.07038	0.887	0.588	1.39646e-14	SC3	TUSC3
6.18051e-19	0.860494	0.532	0.185	1.46682e-14	SC3	MYCBP
6.43381e-19	1.61204	0.887	0.5	1.52693e-14	SC3	MT2A
6.8671e-19	0.887493	0.56	0.205	1.62977e-14	SC3	NUDT22
7.7475e-19	0.679679	0.539	0.182	1.83871e-14	SC3	CBWD1
8.39902e-19	0.936028	0.709	0.31	1.99334e-14	SC3	DUSP14
9.09657e-19	0.884757	0.532	0.186	2.15889e-14	SC3	ALAS1
9.38218e-19	0.96526	0.645	0.258	2.22667e-14	SC3	SECISBP2L
9.99997e-19	0.934055	0.702	0.307	2.37329e-14	SC3	SCAMP2
1.18781e-18	0.821276	0.567	0.207	2.81903e-14	SC3	PHF20
1.2407e-18	0.950295	0.823	0.486	2.94455e-14	SC3	DCXR
1.3221e-18	0.864184	0.56	0.2	3.13774e-14	SC3	SLC16A1
1.47941e-18	0.774173	0.546	0.19	3.51108e-14	SC3	MOGS
1.7895e-18	0.892209	0.837	0.414	4.24701e-14	SC3	ATF3
2.17226e-18	0.812661	0.546	0.193	5.15543e-14	SC3	C1GALT1
2.25336e-18	0.984581	0.674	0.284	5.34791e-14	SC3	SLC29A1
2.37079e-18	0.721896	0.553	0.194	5.6266e-14	SC3	PNPLA2
3.05353e-18	0.666967	0.688	0.272	7.24695e-14	SC3	CSRP1
3.239e-18	0.823541	0.603	0.23	7.68712e-14	SC3	FAM104A
4.01287e-18	0.797074	0.745	0.34	9.52375e-14	SC3	EMC10
4.65412e-18	0.741934	0.738	0.307	1.10456e-13	SC3	TRAPPC6A
7.73485e-18	0.884774	0.943	0.702	1.83571e-13	SC3	HSPD1
1.21192e-17	0.676457	0.511	0.172	2.87625e-13	SC3	SETD3
1.39473e-17	0.764617	0.759	0.339	3.31012e-13	SC3	MIEN1
2.39776e-17	0.713088	0.645	0.25	5.6906e-13	SC3	B4GALT1
3.03997e-17	0.739999	0.752	0.325	7.21476e-13	SC3	ADAMTSL4
3.20448e-17	0.773979	0.589	0.231	7.6052e-13	SC3	EIF1AY
4.27275e-17	0.90561	0.518	0.193	1.01405e-12	SC3	DYNLL2
5.5588e-17	0.799733	0.674	0.298	1.31927e-12	SC3	MRPL23
5.61707e-17	0.768053	0.865	0.439	1.3331e-12	SC3	TSG101
5.80755e-17	0.711705	0.73	0.324	1.37831e-12	SC3	ACBD6
6.0525e-17	0.688006	0.61	0.234	1.43644e-12	SC3	NR1H2
7.49163e-17	0.578909	0.567	0.205	1.77799e-12	SC3	TMEM170A
8.09378e-17	1.00806	0.957	0.882	1.9209e-12	SC3	CTSL
8.25788e-17	0.585041	0.539	0.191	1.95984e-12	SC3	CFLAR
8.38787e-17	0.682259	0.539	0.196	1.99069e-12	SC3	MYOF
1.03013e-16	0.777947	0.652	0.261	2.44481e-12	SC3	MYLIP
1.04676e-16	1.03947	0.716	0.347	2.48427e-12	SC3	EXTL2
1.05235e-16	0.846845	0.851	0.43	2.49753e-12	SC3	YPEL5
1.05773e-16	0.851169	0.936	0.615	2.51031e-12	SC3	BTG1
1.24033e-16	0.748673	0.546	0.204	2.94368e-12	SC3	CREG1
1.37216e-16	0.593239	0.993	0.969	3.25654e-12	SC3	ITM2B
1.41403e-16	0.77003	0.574	0.221	3.35591e-12	SC3	PTDSS1
1.60272e-16	0.794756	0.787	0.397	3.80375e-12	SC3	WDR1
1.68375e-16	0.796013	0.879	0.528	3.99605e-12	SC3	SPTSSA
2.09813e-16	0.731552	0.936	0.714	4.97949e-12	SC3	PKM
2.13202e-16	0.843664	0.929	0.646	5.05992e-12	SC3	PDLIM1
2.48558e-16	0.804715	0.582	0.241	5.89902e-12	SC3	RNPEP
2.76106e-16	0.788983	0.589	0.24	6.55281e-12	SC3	PLGRKT
2.78276e-16	0.570235	1	0.973	6.60433e-12	SC3	ATP5L
3.0772e-16	0.588616	0.582	0.214	7.30313e-12	SC3	GALNT11
3.36866e-16	0.934373	0.865	0.5	7.99485e-12	SC3	APMAP
3.46772e-16	0.698095	0.61	0.244	8.22993e-12	SC3	NMRAL1
3.93883e-16	0.924447	0.901	0.621	9.34802e-12	SC3	TALDO1
4.04921e-16	0.799256	0.567	0.224	9.60998e-12	SC3	RAD1
5.15092e-16	0.719332	0.957	0.714	1.22247e-11	SC3	ERP29
5.65729e-16	0.70458	0.631	0.26	1.34264e-11	SC3	ARRDC3
5.70127e-16	0.824526	0.56	0.221	1.35308e-11	SC3	OARD1
5.71218e-16	0.817943	0.745	0.349	1.35567e-11	SC3	DDA1
6.57158e-16	0.835731	0.56	0.223	1.55963e-11	SC3	CTNNBL1
6.74019e-16	0.871238	0.518	0.203	1.59965e-11	SC3	PHYH
7.0588e-16	0.819445	0.787	0.417	1.67527e-11	SC3	COMMD7
8.05469e-16	0.735672	0.596	0.238	1.91162e-11	SC3	VASP
8.12796e-16	0.677366	0.539	0.203	1.92901e-11	SC3	KIF22
8.15637e-16	0.669207	0.511	0.183	1.93575e-11	SC3	TLE1
8.31618e-16	0.717462	0.645	0.268	1.97368e-11	SC3	CCDC47
9.57663e-16	0.731971	0.631	0.256	2.27282e-11	SC3	ACO2
1.00191e-15	0.557802	0.993	0.886	2.37784e-11	SC3	PRDX6
1.01363e-15	0.672738	0.589	0.229	2.40564e-11	SC3	LGALS8
1.03963e-15	0.838979	0.752	0.366	2.46735e-11	SC3	IL10RB
1.05253e-15	0.747982	0.709	0.314	2.49797e-11	SC3	GAA
1.0625e-15	0.676008	0.511	0.185	2.52164e-11	SC3	MED15
1.08306e-15	0.754978	0.936	0.68	2.57043e-11	SC3	UGP2
1.12992e-15	0.599171	0.546	0.204	2.68163e-11	SC3	CCDC186
1.22756e-15	0.792739	0.567	0.221	2.91337e-11	SC3	RRAGC
1.34859e-15	0.657148	0.709	0.301	3.20061e-11	SC3	UBE2H
1.54606e-15	0.610744	0.979	0.906	3.66926e-11	SC3	PSMB1
1.724e-15	0.66375	0.993	0.966	4.09156e-11	SC3	NGFRAP1
2.01868e-15	0.736081	0.879	0.466	4.79094e-11	SC3	ORMDL1
2.26667e-15	0.651382	0.638	0.273	5.3795e-11	SC3	CASP4
2.86199e-15	0.604665	0.972	0.77	6.79236e-11	SC3	PCBP1
2.97373e-15	0.709937	0.546	0.214	7.05754e-11	SC3	STX7
3.70661e-15	0.712804	0.638	0.271	8.7969e-11	SC3	ETF1
3.7138e-15	0.79459	0.709	0.346	8.81395e-11	SC3	CTNNAL1
4.09604e-15	0.576454	0.504	0.182	9.72114e-11	SC3	MNAT1
4.32945e-15	0.546653	0.546	0.21	1.02751e-10	SC3	PIM1
4.55416e-15	0.811921	0.78	0.431	1.08084e-10	SC3	PTP4A1
4.69373e-15	0.697232	0.532	0.204	1.11396e-10	SC3	UMPS
4.89533e-15	0.657494	0.617	0.255	1.16181e-10	SC3	SMARCC1
5.26601e-15	0.654898	0.574	0.225	1.24978e-10	SC3	SMUG1
5.28748e-15	0.541458	0.993	0.902	1.25488e-10	SC3	ARPC2
5.50659e-15	0.503207	0.617	0.241	1.30688e-10	SC3	TTC19
6.24412e-15	0.633507	0.553	0.215	1.48192e-10	SC3	SUZ12
6.24421e-15	0.555163	0.511	0.187	1.48194e-10	SC3	BCAT2
6.42759e-15	0.889958	0.73	0.389	1.52546e-10	SC3	ACSS1
6.71535e-15	0.633963	0.624	0.263	1.59375e-10	SC3	USP10
7.06231e-15	0.729897	0.56	0.226	1.6761e-10	SC3	BRD7
8.11049e-15	0.712986	0.674	0.3	1.92486e-10	SC3	CCNC
8.4353e-15	0.906109	0.66	0.301	2.00195e-10	SC3	ANXA4
8.4977e-15	0.697743	0.738	0.34	2.01676e-10	SC3	MRPL15
1.09001e-14	0.510913	0.56	0.214	2.58691e-10	SC3	VPS36
1.19337e-14	0.616766	0.56	0.222	2.83222e-10	SC3	LYPLAL1
1.37105e-14	0.854795	0.972	0.931	3.2539e-10	SC3	LY6E
1.46142e-14	0.747647	0.596	0.243	3.46839e-10	SC3	NHLRC3
1.81471e-14	0.761545	0.582	0.244	4.30686e-10	SC3	ABRACL
2.07139e-14	0.783566	0.908	0.553	4.91603e-10	SC3	ID2
2.20496e-14	0.826567	0.816	0.484	5.23304e-10	SC3	ETFA
3.03244e-14	0.787354	0.652	0.29	7.19689e-10	SC3	WEE1
3.42495e-14	0.743075	0.908	0.603	8.12843e-10	SC3	UQCRC1
4.49282e-14	0.560228	0.525	0.204	1.06628e-09	SC3	DNAJC9
4.63666e-14	0.579214	0.674	0.291	1.10042e-09	SC3	WBP2
5.02616e-14	0.61174	0.504	0.194	1.19286e-09	SC3	PUM2
5.25298e-14	0.787588	0.823	0.472	1.24669e-09	SC3	SLC3A2
5.9509e-14	0.578414	0.603	0.249	1.41233e-09	SC3	ACAA1
6.15421e-14	0.620505	0.674	0.299	1.46058e-09	SC3	CLIC4
8.04495e-14	0.749079	0.922	0.62	1.90931e-09	SC3	ARL6IP5
8.7865e-14	0.639792	0.66	0.288	2.0853e-09	SC3	MVP
9.37143e-14	0.859396	0.936	0.778	2.22412e-09	SC3	COMT
1.3696e-13	0.656071	0.56	0.227	3.25048e-09	SC3	NCBP3
1.38597e-13	0.557259	0.518	0.203	3.28933e-09	SC3	AFG3L2
1.52054e-13	0.638525	0.596	0.245	3.6087e-09	SC3	SSBP3
1.72886e-13	0.557149	0.61	0.258	4.10311e-09	SC3	IGF2BP3
1.74376e-13	0.58114	0.525	0.21	4.13848e-09	SC3	SS18L2
1.84323e-13	0.580945	0.624	0.273	4.37455e-09	SC3	CDK2AP2
2.01761e-13	0.694056	0.73	0.374	4.78839e-09	SC3	HINT2
2.04574e-13	0.675093	0.624	0.285	4.85516e-09	SC3	EMG1
2.25485e-13	0.672282	0.844	0.458	5.35143e-09	SC3	BBX
2.45896e-13	0.625157	0.553	0.223	5.83585e-09	SC3	WDR74
3.07474e-13	0.84633	0.78	0.458	7.29728e-09	SC3	GSTA4
3.40019e-13	0.504881	0.539	0.215	8.06966e-09	SC3	TMEM55B
3.53107e-13	0.871232	0.865	0.57	8.38029e-09	SC3	HEXB
3.64674e-13	0.543184	0.582	0.24	8.65482e-09	SC3	NUFIP2
3.77495e-13	0.63206	0.518	0.208	8.95908e-09	SC3	GLTP
3.78631e-13	0.652915	0.723	0.34	8.98604e-09	SC3	HEXIM1
3.84369e-13	0.80454	0.759	0.417	9.12223e-09	SC3	FDFT1
5.21044e-13	0.749603	0.78	0.433	1.23659e-08	SC3	CACYBP
5.8506e-13	0.670413	0.915	0.646	1.38852e-08	SC3	PSMA3
6.23835e-13	0.567586	0.979	0.833	1.48055e-08	SC3	SNRPG
6.51135e-13	0.520566	0.681	0.305	1.54534e-08	SC3	ZNF90
7.07447e-13	0.601179	0.631	0.286	1.67898e-08	SC3	LYPLA2
7.11497e-13	0.527921	0.83	0.455	1.6886e-08	SC3	ARL6IP1
7.26885e-13	0.654365	0.922	0.774	1.72512e-08	SC3	PSMB6
7.44089e-13	0.637	0.745	0.366	1.76595e-08	SC3	SLC44A2
8.25787e-13	0.664417	0.553	0.236	1.95984e-08	SC3	SMIM19
8.8847e-13	0.579871	0.553	0.229	2.10861e-08	SC3	LSM10
9.41538e-13	0.605357	0.709	0.34	2.23455e-08	SC3	NSFL1C
9.54958e-13	0.970104	0.83	0.474	2.2664e-08	SC3	PLIN2
1.10719e-12	0.707572	0.943	0.779	2.62769e-08	SC3	HSPE1
1.23587e-12	0.61487	0.965	0.805	2.93308e-08	SC3	CD59
1.23588e-12	0.665507	0.624	0.282	2.93312e-08	SC3	BLCAP
1.29182e-12	0.649111	0.879	0.556	3.06588e-08	SC3	ATP1B3
1.48712e-12	0.604294	0.702	0.336	3.52937e-08	SC3	YIPF6
1.51594e-12	0.605008	0.688	0.337	3.59778e-08	SC3	MRPS12
1.52502e-12	0.502664	0.993	0.9	3.61933e-08	SC3	SNX3
1.68318e-12	0.61232	0.574	0.249	3.9947e-08	SC3	NFYC
1.7973e-12	0.544732	0.723	0.334	4.26553e-08	SC3	SF3B4
1.8207e-12	0.508069	0.631	0.273	4.32106e-08	SC3	KRAS
1.99158e-12	0.558644	0.652	0.293	4.72661e-08	SC3	PHIP
2.14021e-12	0.617025	0.504	0.207	5.07937e-08	SC3	NF1
2.20177e-12	0.72993	0.709	0.348	5.22547e-08	SC3	CBR1
2.78401e-12	0.656689	0.872	0.534	6.60729e-08	SC3	MCL1
3.08411e-12	0.64116	0.837	0.503	7.31952e-08	SC3	EIF5
3.23466e-12	0.621445	0.667	0.308	7.67683e-08	SC3	SLC25A1
3.23867e-12	0.58843	0.603	0.273	7.68633e-08	SC3	UBAC2
3.24614e-12	0.710881	0.589	0.263	7.70407e-08	SC3	IFRD1
3.4061e-12	0.581749	0.73	0.365	8.0837e-08	SC3	ZNF593
3.44826e-12	0.627025	0.766	0.392	8.18375e-08	SC3	PPCS
3.83368e-12	0.565842	0.645	0.3	9.09848e-08	SC3	RTN2
5.15081e-12	0.625611	0.943	0.676	1.22244e-07	SC3	RAB11A
5.3438e-12	0.828909	0.759	0.453	1.26824e-07	SC3	HEBP2
5.93525e-12	0.551309	0.681	0.316	1.40861e-07	SC3	SCAMP3
5.94137e-12	0.743941	0.716	0.403	1.41006e-07	SC3	MRPL4
5.96261e-12	0.968344	0.794	0.497	1.41511e-07	SC3	GGH
6.07232e-12	0.613109	0.667	0.32	1.44114e-07	SC3	NUDCD2
6.08305e-12	0.581917	0.688	0.326	1.44369e-07	SC3	PAICS
6.37075e-12	0.500173	0.567	0.241	1.51197e-07	SC3	MED16
6.52934e-12	0.588494	0.723	0.348	1.54961e-07	SC3	SPPL2A
7.0942e-12	0.557768	0.922	0.731	1.68367e-07	SC3	ISCU
8.34541e-12	0.771747	0.759	0.448	1.98062e-07	SC3	BZW2
8.93749e-12	0.506719	0.511	0.212	2.12113e-07	SC3	SPAG9
9.07523e-12	0.529238	0.631	0.283	2.15382e-07	SC3	FARSA
1.20992e-11	0.577073	0.667	0.32	2.87151e-07	SC3	FAM49B
1.24007e-11	0.66192	0.851	0.541	2.94306e-07	SC3	SLC39A1
1.31026e-11	0.680139	0.872	0.562	3.10963e-07	SC3	GABARAPL1
1.34829e-11	0.580592	0.518	0.224	3.19989e-07	SC3	KATNBL1
1.38082e-11	0.635165	0.851	0.552	3.27709e-07	SC3	RAD23B
1.63502e-11	0.649336	0.681	0.336	3.88039e-07	SC3	FAM120A
1.77105e-11	0.513724	0.766	0.396	4.20323e-07	SC3	EPB41L4A-AS1
1.91649e-11	0.615224	0.993	0.94	4.54841e-07	SC3	WBP5
1.95052e-11	0.539534	0.738	0.366	4.62917e-07	SC3	CHMP4A
2.148e-11	0.696056	0.901	0.581	5.09785e-07	SC3	SQSTM1
2.15863e-11	0.620839	0.674	0.338	5.12307e-07	SC3	HMG20B
2.30531e-11	0.625356	0.872	0.525	5.47119e-07	SC3	ZNF706
2.39545e-11	0.575882	0.681	0.333	5.68513e-07	SC3	UFD1L
2.6428e-11	0.620264	0.752	0.418	6.27216e-07	SC3	AP1S1
3.0454e-11	0.761229	0.766	0.443	7.22764e-07	SC3	HADHB
3.14129e-11	0.594673	0.73	0.389	7.45523e-07	SC3	ETHE1
3.18286e-11	0.550602	0.61	0.283	7.55388e-07	SC3	STXBP2
4.21571e-11	0.532231	0.957	0.802	1.00051e-06	SC3	ERGIC3
4.65693e-11	0.640078	0.582	0.268	1.10523e-06	SC3	AKAP13
4.72e-11	0.593705	0.596	0.276	1.1202e-06	SC3	TMEM150A
4.82339e-11	0.614714	0.915	0.621	1.14474e-06	SC3	C7orf73
4.93925e-11	0.572924	0.504	0.217	1.17223e-06	SC3	HRAS
5.12374e-11	0.549589	0.957	0.828	1.21602e-06	SC3	SOD1
5.25684e-11	0.598835	0.745	0.405	1.24761e-06	SC3	SNHG8
6.19208e-11	0.576441	0.809	0.432	1.46957e-06	SC3	PSMC4
6.76299e-11	0.632958	0.624	0.295	1.60506e-06	SC3	GBP1
7.10227e-11	0.591481	0.624	0.314	1.68558e-06	SC3	TNFAIP8
7.32467e-11	0.635155	0.787	0.464	1.73836e-06	SC3	SND1
7.75107e-11	0.629019	0.894	0.546	1.83956e-06	SC3	PTTG1IP
7.81919e-11	0.611389	0.759	0.415	1.85573e-06	SC3	STRA13
7.83099e-11	0.584775	0.887	0.651	1.85853e-06	SC3	CHMP2A
7.99042e-11	0.500773	0.603	0.278	1.89637e-06	SC3	EHD1
9.82229e-11	0.628427	0.901	0.618	2.33112e-06	SC3	C10orf54
1.05857e-10	0.723055	0.617	0.307	2.51231e-06	SC3	TOR1AIP2
1.3334e-10	0.571338	0.83	0.454	3.16455e-06	SC3	TMED4
1.38217e-10	0.587357	0.546	0.255	3.2803e-06	SC3	S1PR2
1.42436e-10	0.509945	0.78	0.441	3.38044e-06	SC3	SPG21
2.13574e-10	0.591274	0.738	0.395	5.06875e-06	SC3	SKP2
2.30135e-10	0.570194	0.738	0.398	5.4618e-06	SC3	ARF6
2.39849e-10	0.528595	0.674	0.33	5.69235e-06	SC3	GOLGB1
2.4162e-10	0.59771	0.525	0.243	5.73438e-06	SC3	FAM127C
2.92417e-10	0.55691	0.823	0.457	6.93994e-06	SC3	ARL6IP6
3.28314e-10	0.644665	0.667	0.375	7.79187e-06	SC3	PEF1
3.55325e-10	0.537352	0.553	0.256	8.43292e-06	SC3	PKP2
3.69872e-10	0.509578	0.667	0.33	8.77818e-06	SC3	TRIAP1
3.9448e-10	0.565942	0.794	0.454	9.3622e-06	SC3	COX14
4.36748e-10	0.582691	0.858	0.523	1.03653e-05	SC3	ATP6V1E1
4.70168e-10	0.558062	0.844	0.481	1.11585e-05	SC3	LAMP2
5.65939e-10	0.523625	0.518	0.234	1.34314e-05	SC3	UTP18
6.26644e-10	0.522223	0.922	0.658	1.48721e-05	SC3	HNRNPF
7.96608e-10	0.668662	0.865	0.662	1.89059e-05	SC3	ECHS1
8.77996e-10	0.50209	0.851	0.518	2.08375e-05	SC3	PSMB4
9.16936e-10	0.542607	0.872	0.601	2.17617e-05	SC3	EIF6
9.41454e-10	0.75943	0.518	0.245	2.23435e-05	SC3	ST3GAL4
9.43551e-10	0.515376	0.61	0.3	2.23933e-05	SC3	LINC00998
1.03066e-09	0.635716	0.851	0.523	2.44607e-05	SC3	LGMN
1.16563e-09	0.590192	0.965	0.78	2.76638e-05	SC3	SRSF5
1.34519e-09	0.558094	0.766	0.442	3.19254e-05	SC3	MDFI
1.36698e-09	0.592613	0.73	0.429	3.24426e-05	SC3	THOC7
1.57556e-09	0.574017	0.865	0.583	3.73927e-05	SC3	GHITM
1.60029e-09	0.674169	0.823	0.523	3.79798e-05	SC3	C1QBP
1.68991e-09	0.62083	0.823	0.519	4.01068e-05	SC3	NASP
1.72506e-09	0.543486	0.894	0.61	4.09408e-05	SC3	DDT
2.02173e-09	0.738037	0.794	0.584	4.79818e-05	SC3	MPC2
2.55666e-09	0.598363	0.823	0.535	6.06771e-05	SC3	PSMC1
3.55043e-09	0.520318	0.723	0.41	8.42624e-05	SC3	FKBP4
3.71738e-09	0.513289	0.723	0.41	8.82246e-05	SC3	AK2
3.76154e-09	0.54316	0.681	0.361	8.92726e-05	SC3	POP7
3.86673e-09	0.559274	0.823	0.527	9.1769e-05	SC3	TCAF1
4.12023e-09	0.616855	0.908	0.69	9.77855e-05	SC3	CTSB
4.66284e-09	0.505878	0.667	0.343	0.000110663	SC3	ABT1
4.9856e-09	0.535509	0.66	0.362	0.000118323	SC3	NCSTN
5.98068e-09	0.584032	0.518	0.255	0.00014194	SC3	GDE1
6.10649e-09	0.525727	0.865	0.53	0.000144925	SC3	TGIF1
6.1259e-09	0.500334	0.759	0.431	0.000145386	SC3	CHCHD1
6.31103e-09	0.500563	0.816	0.546	0.00014978	SC3	PSMC5
6.86772e-09	0.500872	0.78	0.479	0.000162992	SC3	DPY30
7.75931e-09	0.515968	0.794	0.447	0.000184152	SC3	GTF2I
8.81069e-09	0.523151	0.688	0.376	0.000209104	SC3	AHCY
9.1563e-09	0.503945	0.901	0.63	0.000217306	SC3	PSMD4
1.06673e-08	0.558176	0.553	0.285	0.000253167	SC3	E2F4
1.08296e-08	0.546911	0.78	0.447	0.000257018	SC3	GRINA
1.17231e-08	0.569208	0.787	0.514	0.000278225	SC3	MRPS15
3.48442e-08	0.531047	0.539	0.278	0.000826957	SC3	DST
4.65962e-08	0.580904	0.816	0.528	0.00110587	SC3	PDCD4
4.8893e-08	0.54941	0.809	0.488	0.00116038	SC3	UBE2A
4.94375e-08	0.618276	0.858	0.558	0.0011733	SC3	CTNNB1
7.38689e-08	0.565245	0.901	0.766	0.00175313	SC3	AKR1B1
1.22599e-07	0.696541	0.83	0.509	0.00290964	SC3	DAB2
1.90174e-07	0.703327	0.652	0.403	0.00451341	SC3	ANXA3
4.61795e-07	1.05362	0.539	0.313	0.0109598	SC3	PGF
0	4.93332	0.759	0.005	0	SMC	HIGD1B
0	4.81304	0.795	0.006	0	SMC	GJA4
1.15879e-274	6.23272	0.884	0.028	2.75015e-270	SMC	COX4I2
1.45985e-267	3.53532	0.634	0.005	3.46467e-263	SMC	ADAMTS18
5.51136e-252	3.85001	0.679	0.011	1.30801e-247	SMC	ESAM
2.33026e-245	4.10083	0.705	0.015	5.5304e-241	SMC	OLFM2
3.54993e-215	3.19947	0.58	0.009	8.42505e-211	SMC	WNT3A
2.97802e-202	3.1635	0.536	0.008	7.06773e-198	SMC	ITGA9
2.14768e-201	4.35569	0.866	0.051	5.09708e-197	SMC	GPR183
7.08847e-197	5.56685	0.562	0.011	1.68231e-192	SMC	REN
4.30148e-186	3.57448	0.705	0.03	1.02087e-181	SMC	PLA2G5
6.36652e-182	4.40882	0.741	0.038	1.51097e-177	SMC	FAM162B
1.26187e-177	3.95944	0.759	0.042	2.99479e-173	SMC	SFRP1
4.08554e-177	5.3462	0.946	0.09	9.69621e-173	SMC	AGTR1
1.38414e-162	4.01258	0.866	0.076	3.28497e-158	SMC	LIPG
3.93337e-155	3.51522	0.661	0.035	9.33506e-151	SMC	OLFML2B
1.01162e-154	3.12549	0.554	0.02	2.40088e-150	SMC	GPC4
1.04929e-151	3.57291	0.75	0.054	2.49028e-147	SMC	CCDC102B
1.94098e-151	3.35634	0.589	0.026	4.60654e-147	SMC	MEF2C
1.16496e-132	5.6848	0.946	0.142	2.7648e-128	SMC	AREG
3.15037e-119	2.99346	0.625	0.045	7.47677e-115	SMC	FOXS1
8.1834e-111	4.14736	0.911	0.165	1.94217e-106	SMC	GATM
1.46955e-110	3.43802	0.839	0.12	3.48769e-106	SMC	CCDC68
3.0129e-108	2.59119	0.625	0.051	7.15051e-104	SMC	POSTN
2.35944e-107	2.84258	0.598	0.049	5.59967e-103	SMC	SVIL
3.27628e-100	3.39352	0.679	0.077	7.7756e-96	SMC	CCDC3
1.46345e-99	3.19273	0.705	0.083	3.4732e-95	SMC	SDPR
1.70422e-98	3.21455	0.58	0.052	4.04462e-94	SMC	COLEC10
2.93921e-96	2.90097	0.786	0.11	6.97563e-92	SMC	PXDN
1.17246e-89	2.71751	0.527	0.045	2.78259e-85	SMC	GMFG
1.69557e-89	2.73725	0.643	0.073	4.02409e-85	SMC	MCAM
2.05224e-89	2.80222	0.554	0.05	4.87059e-85	SMC	HEYL
4.24065e-89	2.86594	0.661	0.08	1.00643e-84	SMC	KCNK3
5.78853e-85	2.60755	0.527	0.048	1.37379e-80	SMC	LINGO1
3.53858e-83	3.2732	0.884	0.203	8.39812e-79	SMC	NDUFA4L2
9.41495e-81	2.62425	0.554	0.058	2.23445e-76	SMC	CTD-3193K9.4
4.75978e-77	2.92743	0.634	0.088	1.12964e-72	SMC	A2M
8.77534e-77	2.67586	0.83	0.167	2.08265e-72	SMC	EDNRB
1.16803e-76	2.79941	0.571	0.068	2.77208e-72	SMC	GJC1
3.19655e-75	2.79962	0.536	0.06	7.58638e-71	SMC	HSD11B1
3.1684e-74	2.93304	0.884	0.22	7.51956e-70	SMC	TPPP3
6.99573e-73	2.56574	0.688	0.114	1.6603e-68	SMC	RASL12
1.21659e-71	2.70343	0.527	0.062	2.88733e-67	SMC	SH3KBP1
4.3721e-71	2.35436	0.661	0.102	1.03763e-66	SMC	TMEM173
2.20203e-68	2.3444	0.83	0.177	5.22609e-64	SMC	F5
2.7656e-68	2.45395	0.821	0.177	6.56359e-64	SMC	RERG
1.15987e-66	2.72906	0.679	0.122	2.75271e-62	SMC	CADM1
1.74621e-66	5.6735	0.938	0.383	4.14429e-62	SMC	PLA2G2A
8.20374e-66	2.34965	0.527	0.063	1.94699e-61	SMC	KCNJ8
1.05304e-65	3.34749	0.759	0.165	2.49918e-61	SMC	IGFBP7
1.67572e-65	2.68781	0.518	0.064	3.97698e-61	SMC	SEPT4
4.62325e-63	2.51078	0.92	0.305	1.09724e-58	SMC	NID2
1.3776e-62	2.57923	0.652	0.114	3.26945e-58	SMC	COL5A3
1.43225e-61	2.60134	0.938	0.378	3.39915e-57	SMC	BGN
1.91003e-61	2.58711	0.741	0.165	4.53308e-57	SMC	NOTCH3
4.97983e-61	2.59849	0.679	0.136	1.18186e-56	SMC	LIMD2
6.50199e-61	2.80219	0.973	0.572	1.54312e-56	SMC	PPP1R14A
9.1408e-60	2.64879	0.982	0.676	2.16939e-55	SMC	TFPI
1.26774e-54	2.47111	0.92	0.407	3.00872e-50	SMC	LHFP
4.10911e-54	2.27932	0.982	0.652	9.75215e-50	SMC	STOM
1.49398e-53	2.6458	0.812	0.265	3.54566e-49	SMC	COLEC11
2.05633e-53	2.27219	0.5	0.074	4.8803e-49	SMC	PLCB1
6.14138e-53	2.49646	0.839	0.281	1.45753e-48	SMC	TACC1
2.65407e-51	2.40712	0.554	0.099	6.29891e-47	SMC	GUCY1A2
1.72371e-50	2.11744	0.5	0.077	4.09087e-46	SMC	MASP1
2.96526e-48	2.2868	0.759	0.225	7.03746e-44	SMC	EGFLAM
1.42234e-46	2.30701	0.848	0.337	3.37563e-42	SMC	TGFB3
1.46917e-46	2.24599	0.777	0.244	3.48678e-42	SMC	NT5DC2
4.61092e-46	2.03252	0.67	0.161	1.09431e-41	SMC	CRIP2
1.15108e-45	2.09825	0.848	0.328	2.73185e-41	SMC	LAMC3
5.12138e-44	2.48053	0.839	0.361	1.21546e-39	SMC	MARCKSL1
1.34274e-42	2.75456	0.75	0.255	3.18673e-38	SMC	PTN
2.55786e-42	1.77849	0.982	0.61	6.07057e-38	SMC	COL6A3
7.993e-42	2.20536	0.714	0.211	1.89698e-37	SMC	PAG1
1.49972e-41	1.20853	1	0.995	3.55929e-37	SMC	DLK1
1.03808e-40	2.5412	0.554	0.126	2.46367e-36	SMC	HES4
2.38584e-40	2.18588	0.652	0.181	5.66231e-36	SMC	GUCY1B3
7.44484e-40	2.2143	0.607	0.159	1.76688e-35	SMC	TRPV2
1.08736e-38	2.00551	0.643	0.181	2.58063e-34	SMC	MYO1B
7.13847e-38	2.13783	0.67	0.196	1.69417e-33	SMC	PLK2
2.06994e-37	1.96523	0.616	0.167	4.91259e-33	SMC	CCDC92
5.81166e-35	1.59569	0.938	0.701	1.37928e-30	SMC	ITM2C
3.76327e-34	2.13838	0.884	0.466	8.93138e-30	SMC	THY1
2.09823e-33	1.80202	0.554	0.139	4.97973e-29	SMC	TBX5
3.01752e-33	1.93899	0.536	0.133	7.16147e-29	SMC	SPRY1
3.25569e-33	2.35973	0.562	0.159	7.72673e-29	SMC	CES1
2.61982e-32	1.65736	0.812	0.374	6.21762e-28	SMC	MFGE8
2.85481e-32	1.98515	0.723	0.294	6.77532e-28	SMC	LINC00152
5.04043e-32	0.849561	1	0.988	1.19624e-27	SMC	EGFL6
1.7952e-31	1.97023	0.795	0.354	4.26055e-27	SMC	PDGFRB
3.03905e-31	1.0561	0.982	0.861	7.21257e-27	SMC	CLIC1
6.57711e-31	1.79259	0.607	0.184	1.56095e-26	SMC	KCNS3
8.77967e-31	1.3843	0.973	0.633	2.08368e-26	SMC	SDC2
1.00028e-30	1.61996	0.857	0.454	2.37396e-26	SMC	LIMS1
6.03552e-30	1.66957	0.625	0.198	1.43241e-25	SMC	EBF1
7.41455e-30	0.582838	1	0.999	1.7597e-25	SMC	RPL6
8.39473e-30	1.53119	0.911	0.582	1.99232e-25	SMC	FERMT2
3.76725e-29	1.60974	0.723	0.263	8.94081e-25	SMC	MYLIP
4.26315e-29	1.67323	0.83	0.436	1.01177e-24	SMC	SEPT9
5.67845e-29	1.48441	0.893	0.622	1.34767e-24	SMC	ITGA1
8.39599e-29	2.02048	0.554	0.168	1.99262e-24	SMC	GAS6
8.71526e-29	1.11675	0.982	0.898	2.06839e-24	SMC	COL4A1
1.17655e-28	1.79897	0.777	0.335	2.7923e-24	SMC	SPON2
1.76106e-28	1.5036	0.92	0.609	4.17951e-24	SMC	OAZ2
2.39799e-28	1.70585	0.759	0.342	5.69115e-24	SMC	CLEC11A
2.95857e-28	1.61573	0.911	0.586	7.02157e-24	SMC	TUBA1A
6.65995e-28	1.74448	0.732	0.322	1.58061e-23	SMC	PCDH18
1.62908e-27	1.51935	0.536	0.148	3.86629e-23	SMC	GNG2
1.77197e-27	1.0264	0.955	0.856	4.20541e-23	SMC	RHOC
4.58756e-27	1.00572	1	0.843	1.08877e-22	SMC	COL4A2
9.72488e-27	1.75982	0.598	0.209	2.30801e-22	SMC	FARP1
6.39152e-26	1.47218	0.643	0.225	1.5169e-21	SMC	PDLIM3
2.5805e-25	1.60853	0.661	0.257	6.12431e-21	SMC	KLHDC8B
2.6533e-25	1.46358	0.893	0.566	6.29707e-21	SMC	TGFB1I1
3.88149e-25	1.1707	0.938	0.678	9.21194e-21	SMC	ANXA6
9.71591e-25	0.72134	1	0.969	2.30588e-20	SMC	ITM2B
1.07332e-24	1.49347	0.625	0.22	2.5473e-20	SMC	PTPRD
2.0421e-24	1.40945	0.902	0.576	4.84651e-20	SMC	FDPS
2.50481e-24	1.10508	0.982	0.776	5.94468e-20	SMC	EZR
3.07907e-24	0.699836	0.866	0.506	7.30755e-20	SMC	MT2A
5.38907e-24	1.67439	0.598	0.212	1.27899e-19	SMC	MID1IP1
7.1601e-24	1.37747	0.545	0.164	1.69931e-19	SMC	NCALD
8.24356e-24	1.61616	0.527	0.167	1.95644e-19	SMC	HIF3A
1.41817e-23	1.51786	0.634	0.241	3.36575e-19	SMC	VASP
2.45691e-23	1.30038	0.929	0.61	5.83098e-19	SMC	SNAI2
2.57769e-23	1.12191	0.938	0.758	6.11764e-19	SMC	H2AFJ
3.42128e-23	1.62307	0.661	0.291	8.11974e-19	SMC	NQO2
5.55463e-23	1.25335	0.759	0.344	1.31828e-18	SMC	DLC1
2.46713e-21	1.47912	0.652	0.276	5.85523e-17	SMC	NR2F2
2.71271e-21	1.10089	0.92	0.594	6.43806e-17	SMC	CHN1
4.30928e-21	1.22665	0.902	0.546	1.02272e-16	SMC	GNG11
5.98322e-21	0.800635	0.991	0.954	1.42e-16	SMC	POMP
7.18649e-21	1.4351	0.571	0.202	1.70557e-16	SMC	HOPX
8.04897e-21	1.62577	0.634	0.275	1.91026e-16	SMC	MIR4435-2HG
2.23601e-20	1.56621	0.616	0.259	5.30672e-16	SMC	TBX2
5.1433e-20	0.939952	0.982	0.85	1.22066e-15	SMC	PRDX1
5.42336e-20	1.63334	0.598	0.263	1.28713e-15	SMC	EMILIN2
5.89687e-20	0.519838	1	0.995	1.3995e-15	SMC	RPL4
6.35215e-20	0.711944	1	0.989	1.50756e-15	SMC	COL6A1
8.75208e-20	1.51572	0.607	0.249	2.07713e-15	SMC	HTRA3
1.14701e-19	1.2565	0.804	0.48	2.7222e-15	SMC	GOLGA7
1.34424e-19	1.6479	0.545	0.216	3.19028e-15	SMC	CD82
1.55612e-19	0.630885	1	0.998	3.69314e-15	SMC	CALD1
2.08005e-19	1.24331	0.679	0.308	4.93659e-15	SMC	BCAR1
3.19963e-19	1.32506	0.705	0.336	7.59367e-15	SMC	PDIA5
3.21007e-19	1.27625	0.732	0.347	7.61846e-15	SMC	TJP1
3.2661e-19	1.03483	0.884	0.666	7.75144e-15	SMC	C12orf57
3.77446e-19	0.622391	1	0.976	8.95794e-15	SMC	MYL12A
4.07691e-19	1.12743	0.661	0.289	9.67574e-15	SMC	PHLDA1
5.58043e-19	1.13634	0.839	0.496	1.3244e-14	SMC	SH3BGRL
5.74368e-19	0.756334	0.938	0.759	1.36315e-14	SMC	SH3BGRL3
7.9121e-19	1.32428	0.741	0.412	1.87778e-14	SMC	WLS
1.335e-18	1.08376	0.866	0.573	3.16836e-14	SMC	ASAH1
1.69228e-18	1.18546	0.804	0.436	4.01629e-14	SMC	MT1E
2.04339e-18	1.13689	0.821	0.446	4.84958e-14	SMC	IDI1
2.3638e-18	1.22499	0.884	0.679	5.61002e-14	SMC	PPA1
2.94275e-18	1.45957	0.688	0.339	6.98402e-14	SMC	GLRX
3.04698e-18	1.46989	0.554	0.232	7.23141e-14	SMC	VEZT
4.10512e-18	0.980874	0.946	0.653	9.74269e-14	SMC	LAMA2
5.41034e-18	0.772303	0.991	0.825	1.28404e-13	SMC	CALU
1.81329e-17	1.03565	0.857	0.607	4.30347e-13	SMC	ARHGDIA
1.99314e-17	1.29139	0.75	0.413	4.73031e-13	SMC	IFI27L2
3.38733e-17	1.36631	0.786	0.451	8.03915e-13	SMC	FABP5
4.07147e-17	0.616438	0.982	0.903	9.66283e-13	SMC	ARPC2
5.01301e-17	0.806733	0.955	0.828	1.18974e-12	SMC	TMEM141
7.42315e-17	0.809754	0.955	0.766	1.76174e-12	SMC	ITGB1
1.63031e-16	0.969837	0.946	0.747	3.86922e-12	SMC	FKBP1A
2.26625e-16	1.29664	0.625	0.298	5.37849e-12	SMC	MVD
2.41368e-16	0.678598	0.982	0.934	5.7284e-12	SMC	CALR
1.10281e-15	1.17277	0.759	0.452	2.61731e-11	SMC	CFAP20
1.96392e-15	1.36073	0.536	0.231	4.66096e-11	SMC	FUOM
2.70484e-15	1.04774	0.991	0.975	6.4194e-11	SMC	MEST
3.33517e-15	1.29372	0.5	0.204	7.91536e-11	SMC	BLVRA
4.52638e-15	0.829598	0.875	0.572	1.07425e-10	SMC	ISYNA1
4.89684e-15	1.20003	0.795	0.522	1.16217e-10	SMC	CYBA
6.39676e-15	0.877307	0.911	0.704	1.51814e-10	SMC	GSTO1
8.3789e-15	1.09181	0.75	0.431	1.98856e-10	SMC	PPP1R12A
1.87917e-14	0.923965	0.911	0.799	4.45983e-10	SMC	VAMP5
3.42181e-14	1.15849	0.714	0.399	8.12098e-10	SMC	MSMO1
3.62729e-14	1.03284	0.821	0.53	8.60865e-10	SMC	SQLE
4.0386e-14	0.615159	0.982	0.949	9.5848e-10	SMC	P4HB
4.96868e-14	1.1509	0.616	0.317	1.17922e-09	SMC	ISCA1
5.1541e-14	0.703968	0.866	0.526	1.22322e-09	SMC	ID3
5.52605e-14	0.825694	0.884	0.61	1.3115e-09	SMC	IDH2
7.67419e-14	1.101	0.571	0.267	1.82132e-09	SMC	CCNB1IP1
1.01673e-13	0.624664	0.973	0.891	2.41301e-09	SMC	RBM3
1.33214e-13	0.905077	0.884	0.59	3.16157e-09	SMC	PDIA4
1.42712e-13	1.30563	0.607	0.315	3.38699e-09	SMC	ACAT2
2.2869e-13	1.01124	0.83	0.549	5.4275e-09	SMC	PDLIM5
3.13125e-13	0.99753	0.768	0.467	7.4314e-09	SMC	BBX
4.97481e-13	0.872763	0.839	0.598	1.18067e-08	SMC	VASN
5.95493e-13	1.002	0.688	0.386	1.41328e-08	SMC	UACA
6.71593e-13	0.816486	0.812	0.468	1.59389e-08	SMC	NR2F1
8.49431e-13	0.897477	0.634	0.31	2.01596e-08	SMC	MMAB
9.02343e-13	0.984266	0.732	0.396	2.14153e-08	SMC	GUCY1A3
1.18641e-12	0.783645	0.875	0.673	2.8157e-08	SMC	CD248
1.74493e-12	1.21879	0.625	0.344	4.14123e-08	SMC	KCNK6
2.69613e-12	0.860861	0.795	0.492	6.39873e-08	SMC	IKBIP
3.15018e-12	1.17358	0.5	0.226	7.47633e-08	SMC	SLC22A3
3.46695e-12	0.839554	0.946	0.806	8.22811e-08	SMC	TXNIP
6.61665e-12	0.587771	0.982	0.9	1.57033e-07	SMC	HSPA5
6.62301e-12	1.10738	0.571	0.298	1.57184e-07	SMC	DAPK3
1.08992e-11	1.08184	0.536	0.254	2.5867e-07	SMC	FNDC3A
1.33263e-11	1.08539	0.589	0.312	3.16272e-07	SMC	IGFBP5
1.86007e-11	0.977252	0.598	0.313	4.41449e-07	SMC	PGF
2.29378e-11	0.608045	0.964	0.874	5.44382e-07	SMC	PRKCDBP
2.52569e-11	0.854093	0.723	0.443	5.99421e-07	SMC	MRPS26
6.30564e-11	0.741037	0.946	0.809	1.49652e-06	SMC	HSPA8
6.80081e-11	0.673264	0.812	0.533	1.61404e-06	SMC	ZNF706
1.13049e-10	0.501105	1	0.889	2.683e-06	SMC	WNT2
1.15832e-10	0.81501	0.705	0.426	2.74905e-06	SMC	IDH1
1.2112e-10	0.58576	0.955	0.808	2.87454e-06	SMC	DDX5
1.33092e-10	0.982898	0.723	0.456	3.15866e-06	SMC	MYH9
1.37172e-10	1.01278	0.5	0.247	3.25549e-06	SMC	CHORDC1
1.45969e-10	0.9708	0.571	0.307	3.46428e-06	SMC	FDX1
1.48778e-10	0.672706	0.911	0.753	3.53095e-06	SMC	CALM1
1.53682e-10	0.773708	0.83	0.629	3.64733e-06	SMC	ILK
2.41157e-10	1.0541	0.518	0.264	5.72339e-06	SMC	SMIM12
4.02003e-10	0.813229	0.643	0.354	9.54074e-06	SMC	LURAP1L
5.07956e-10	1.04584	0.509	0.264	1.20553e-05	SMC	MTUS1
5.21582e-10	0.629756	0.929	0.706	1.23787e-05	SMC	YWHAB
6.24831e-10	0.861534	0.625	0.359	1.48291e-05	SMC	IFT57
9.4126e-10	0.618606	0.884	0.577	2.23389e-05	SMC	CAV1
1.13645e-09	0.766458	0.696	0.438	2.69713e-05	SMC	DECR1
1.17775e-09	0.674699	0.902	0.697	2.79515e-05	SMC	FLT1
1.38261e-09	0.704199	0.812	0.564	3.28135e-05	SMC	HSD17B10
1.42566e-09	0.807523	0.598	0.328	3.38352e-05	SMC	HMGCS1
1.88272e-09	0.908595	0.536	0.285	4.46825e-05	SMC	SLC25A37
1.90333e-09	0.772883	0.679	0.412	4.51716e-05	SMC	SAE1
1.91243e-09	0.811739	0.679	0.399	4.53878e-05	SMC	COX7A1
1.95839e-09	0.781397	0.607	0.336	4.64785e-05	SMC	LYPLA1
2.04478e-09	0.777496	0.741	0.478	4.85288e-05	SMC	CYB5B
2.27007e-09	0.846966	0.652	0.394	5.38756e-05	SMC	ANP32A
2.57849e-09	0.907292	0.696	0.402	6.11953e-05	SMC	SEMA6D
3.61484e-09	0.63064	0.982	0.869	8.5791e-05	SMC	TPM2
3.89078e-09	0.760042	0.679	0.426	9.23399e-05	SMC	FDFT1
4.29565e-09	0.942095	0.589	0.357	0.000101949	SMC	CTNNAL1
4.68553e-09	1.07602	0.696	0.566	0.000111202	SMC	C4orf48
4.9595e-09	0.984727	0.509	0.27	0.000117704	SMC	TAOK3
5.03075e-09	0.678661	0.848	0.645	0.000119395	SMC	ATP6AP2
5.37165e-09	0.784631	0.607	0.354	0.000127485	SMC	TMEM106C
5.70867e-09	0.975981	0.562	0.321	0.000135484	SMC	PLEKHA5
6.67338e-09	0.840345	0.58	0.33	0.000158379	SMC	HSD17B12
6.95472e-09	0.539631	0.938	0.824	0.000165056	SMC	PDIA6
7.19736e-09	0.597463	0.875	0.635	0.000170815	SMC	SCAND1
7.60041e-09	0.543477	0.946	0.851	0.000180381	SMC	C19orf43
9.12608e-09	0.551549	0.884	0.662	0.000216589	SMC	DYNC1I2
1.09699e-08	0.734397	0.723	0.491	0.000260349	SMC	TKT
1.20031e-08	0.611857	0.875	0.732	0.00028487	SMC	RNF7
1.26404e-08	0.658332	0.812	0.617	0.000299995	SMC	ILF2
1.5053e-08	0.735144	0.607	0.352	0.000357254	SMC	FAM127B
2.02595e-08	1.24425	0.518	0.313	0.000480818	SMC	CCND1
2.17196e-08	0.697868	0.616	0.357	0.000515471	SMC	ISG15
2.2362e-08	0.857418	0.527	0.294	0.000530717	SMC	FH
2.27333e-08	0.626265	0.768	0.535	0.000539529	SMC	RRAS
2.85058e-08	0.820197	0.777	0.627	0.000676527	SMC	BTG1
2.99046e-08	0.749884	0.58	0.341	0.000709726	SMC	IFI16
3.13102e-08	0.625576	0.661	0.382	0.000743086	SMC	FRG1
3.29092e-08	0.760972	0.67	0.451	0.000781034	SMC	RAP1A
3.96292e-08	0.532429	0.938	0.809	0.000940519	SMC	CD59
7.37245e-08	0.641415	0.741	0.508	0.0017497	SMC	ATP6V0D1
7.97567e-08	0.683394	0.777	0.582	0.00189286	SMC	CCT5
8.89075e-08	0.714991	0.741	0.507	0.00211004	SMC	VMP1
8.9349e-08	0.688959	0.67	0.444	0.00212052	SMC	PSMC4
9.27293e-08	0.805024	0.5	0.275	0.00220074	SMC	HARS
1.02012e-07	0.643366	0.723	0.479	0.00242106	SMC	LAMB2
1.03461e-07	0.693569	0.545	0.3	0.00245544	SMC	CCDC107
1.03562e-07	0.793668	0.616	0.375	0.00245783	SMC	MAP4K4
1.15521e-07	0.609012	0.866	0.733	0.00274166	SMC	PGK1
1.31887e-07	0.941672	0.518	0.32	0.00313006	SMC	RNF146
1.67101e-07	0.849503	0.545	0.321	0.00396582	SMC	CCDC28B
1.70292e-07	0.884696	0.509	0.289	0.00404154	SMC	LIN28B
1.72733e-07	0.561816	0.83	0.635	0.00409946	SMC	RCN3
1.86972e-07	0.569094	0.795	0.565	0.00443741	SMC	ATP1B3
2.06811e-07	0.721442	0.723	0.473	0.00490824	SMC	PYCR1
2.08774e-07	0.523767	0.902	0.75	0.00495483	SMC	SEPT11
2.21466e-07	0.800341	0.589	0.36	0.00525605	SMC	ANKRD11
2.29007e-07	0.641703	0.661	0.412	0.00543502	SMC	MAP1LC3A
2.31277e-07	0.60596	0.973	0.858	0.00548889	SMC	TPM1
2.57702e-07	0.813568	0.616	0.392	0.00611604	SMC	ACTR1A
3.66066e-07	0.587119	0.759	0.577	0.00868784	SMC	ARL2
3.81887e-07	0.56584	0.839	0.672	0.00906332	SMC	ZNF428
3.91675e-07	0.667406	0.661	0.406	0.00929563	SMC	SSRP1
3.99326e-07	0.79534	0.527	0.298	0.00947719	SMC	TMEM97
4.28275e-07	0.537386	0.786	0.629	0.0101642	SMC	PAIP2
4.29301e-07	0.73438	0.598	0.368	0.0101886	SMC	C9orf3
4.5243e-07	0.593325	0.821	0.654	0.0107375	SMC	MANF
5.48405e-07	0.760906	0.571	0.362	0.0130153	SMC	CORO1B
6.48776e-07	0.595482	0.768	0.571	0.0153974	SMC	CHMP4B
7.48228e-07	0.545241	0.92	0.729	0.0177577	SMC	PPP2R1A
8.68332e-07	0.63542	0.545	0.324	0.0206081	SMC	SMTN
1.03234e-06	0.611861	0.723	0.519	0.0245006	SMC	PON2
1.03376e-06	0.518668	0.857	0.698	0.0245342	SMC	FIS1
1.09638e-06	0.668338	0.589	0.4	0.0260203	SMC	UBA2
1.11942e-06	0.527814	0.58	0.34	0.0265673	SMC	MRPS11
1.17482e-06	0.552623	0.821	0.608	0.027882	SMC	AKR1A1
1.2394e-06	0.658173	0.589	0.364	0.0294146	SMC	SMARCA4
1.27657e-06	0.566437	0.839	0.635	0.0302969	SMC	CCT3
1.43458e-06	0.592788	0.652	0.407	0.034047	SMC	SRA1
1.45507e-06	0.545989	0.741	0.485	0.0345333	SMC	FBL
1.61983e-06	0.580147	0.616	0.379	0.0384434	SMC	TSPAN6
1.78657e-06	0.6326	0.509	0.295	0.0424006	SMC	IMP4

## Sheet: Immune subclusters
Table S6-4. Differentially expressed genes in Immune subclusters
p_val	avg_log2FC	pct.1	pct.2	p_val_adj	cluster	gene
1.11656e-182	3.15691	0.64	0.011	2.64993e-178	CMP	CREB3L1
5.30627e-174	2.95331	0.54	0.007	1.25934e-169	CMP	RUNX1T1
6.15021e-161	3.06671	0.6	0.011	1.45963e-156	CMP	HAND2
4.81506e-153	4.34644	0.76	0.025	1.14276e-148	CMP	CDH11
5.5506e-144	3.35864	0.82	0.033	1.31732e-139	CMP	FKBP10
1.8894e-138	2.7823	0.5	0.009	4.48412e-134	CMP	TWIST2
3.97912e-135	3.47454	0.72	0.026	9.44364e-131	CMP	FBLN2
1.5652e-134	2.59588	0.52	0.011	3.71468e-130	CMP	HAND2-AS1
6.18252e-134	2.27997	0.5	0.009	1.4673e-129	CMP	SNAI2
1.63168e-130	3.82825	0.82	0.039	3.87247e-126	CMP	COL5A2
5.42144e-124	3.12597	0.52	0.012	1.28667e-119	CMP	ADAMTS5
6.66042e-123	3.17342	0.58	0.017	1.58072e-118	CMP	MAP1B
4.09349e-117	3.77471	0.74	0.036	9.71509e-113	CMP	COL14A1
3.30349e-115	3.24534	0.54	0.016	7.84016e-111	CMP	PDGFRA
1.2975e-114	3.15152	0.56	0.018	3.07935e-110	CMP	LAMA2
1.51963e-112	3.00379	0.62	0.024	3.60653e-108	CMP	CLMP
6.35684e-106	3.68903	0.74	0.041	1.50867e-101	CMP	SRPX
1.77689e-105	3.05509	0.52	0.016	4.2171e-101	CMP	VCAM1
3.50027e-101	4.2505	0.78	0.049	8.30718e-97	CMP	COL6A3
9.01882e-100	2.95062	0.62	0.028	2.14044e-95	CMP	FXYD1
4.8645e-96	4.08599	0.6	0.028	1.15449e-91	CMP	ENPP1
2.38749e-95	3.27508	0.64	0.032	5.66623e-91	CMP	HSPB6
2.38956e-93	4.0638	0.8	0.059	5.67114e-89	CMP	COL5A1
1.1134e-92	2.85982	0.5	0.018	2.64243e-88	CMP	C2orf40
2.18089e-91	3.50295	0.64	0.035	5.17592e-87	CMP	PLOD2
2.42098e-91	4.3484	0.74	0.05	5.74572e-87	CMP	FRZB
2.1975e-89	4.43017	0.88	0.081	5.21533e-85	CMP	PLAC9
3.03679e-89	2.83701	0.56	0.025	7.20722e-85	CMP	AEBP1
9.18535e-89	2.5519	0.52	0.021	2.17996e-84	CMP	ISLR
3.9846e-84	3.93424	0.78	0.063	9.45665e-80	CMP	GJA1
9.04799e-83	2.74592	0.6	0.033	2.14736e-78	CMP	CRISPLD2
1.66031e-80	4.28664	0.64	0.043	3.9404e-76	CMP	PITX2
7.36178e-80	3.56056	0.66	0.045	1.74717e-75	CMP	F3
3.22902e-79	4.0576	0.68	0.049	7.66343e-75	CMP	WNT2
3.81915e-78	2.70601	0.5	0.023	9.06399e-74	CMP	SVEP1
1.00426e-77	4.80173	0.96	0.124	2.3834e-73	CMP	COL6A1
5.18464e-77	3.74138	0.72	0.059	1.23047e-72	CMP	COL15A1
7.72667e-76	3.68245	0.7	0.055	1.83377e-71	CMP	BAMBI
1.65927e-75	3.7392	0.6	0.039	3.93794e-71	CMP	TCF21
2.21518e-74	4.39183	0.94	0.124	5.25728e-70	CMP	PCOLCE
3.23415e-74	3.44663	0.64	0.045	7.6756e-70	CMP	MMP23B
1.80646e-73	2.91679	0.58	0.036	4.28727e-69	CMP	CRYAB
1.39919e-69	4.13791	0.9	0.115	3.32069e-65	CMP	VCAN
5.91227e-68	3.17021	0.64	0.05	1.40316e-63	CMP	TMEM98
9.37659e-68	5.41519	1	0.173	2.22535e-63	CMP	COL6A2
8.35229e-67	4.08466	0.66	0.057	1.98225e-62	CMP	CTHRC1
2.63072e-66	4.98034	0.68	0.061	6.24348e-62	CMP	MFAP4
1.00971e-65	3.04003	0.56	0.039	2.39634e-61	CMP	CD248
1.03375e-65	5.96588	0.94	0.15	2.4534e-61	CMP	MEG3
3.46792e-65	3.00846	0.54	0.036	8.23042e-61	CMP	DES
2.55279e-64	3.43368	0.6	0.047	6.05853e-60	CMP	COL21A1
4.81333e-62	5.45448	0.76	0.092	1.14235e-57	CMP	EGFL6
7.74136e-61	5.22176	0.68	0.07	1.83726e-56	CMP	HAPLN1
7.78061e-61	3.00294	0.6	0.05	1.84657e-56	CMP	FBLN5
4.06037e-56	3.30767	0.58	0.05	9.63647e-52	CMP	WFDC1
3.25075e-55	2.6838	0.64	0.063	7.71502e-51	CMP	MFAP2
1.88478e-54	4.53191	0.98	0.225	4.47315e-50	CMP	CALD1
4.56303e-53	2.71016	0.7	0.085	1.08294e-48	CMP	EFEMP2
8.61092e-52	2.98918	0.58	0.055	2.04363e-47	CMP	EMILIN1
1.19061e-51	2.99362	0.88	0.15	2.82567e-47	CMP	CNN3
1.07224e-49	3.47216	0.54	0.05	2.54474e-45	CMP	C1R
1.66592e-49	4.1356	0.54	0.051	3.95372e-45	CMP	DKK1
4.07479e-49	4.5842	0.86	0.166	9.67069e-45	CMP	MGP
7.19088e-48	2.17357	0.52	0.046	1.70661e-43	CMP	TMEM45A
1.38453e-47	5.75837	0.98	0.264	3.28591e-43	CMP	COL1A1
8.08528e-47	2.89356	0.52	0.049	1.91888e-42	CMP	PDPN
2.57022e-46	2.98213	0.6	0.069	6.0999e-42	CMP	CRABP2
2.74619e-46	4.36538	0.76	0.13	6.51753e-42	CMP	HGF
3.10284e-46	5.33533	0.96	0.275	7.36398e-42	CMP	DCN
9.07018e-46	2.8584	0.9	0.168	2.15263e-41	CMP	OLFML3
4.04531e-45	4.06302	0.62	0.077	9.60074e-41	CMP	CTGF
5.45058e-45	3.14205	0.76	0.122	1.29359e-40	CMP	ADAMTS1
5.49472e-45	2.71951	0.72	0.104	1.30406e-40	CMP	TGFBR3
7.14422e-45	3.97792	0.64	0.085	1.69554e-40	CMP	RARRES2
1.62111e-43	3.36438	0.72	0.112	3.84739e-39	CMP	CCND2
1.48748e-42	4.49708	0.82	0.173	3.53023e-38	CMP	GPC3
4.77898e-42	3.73765	0.82	0.171	1.1342e-37	CMP	PLAGL1
1.38753e-40	3.00813	0.54	0.063	3.29301e-36	CMP	NDN
6.81463e-40	2.20084	0.7	0.107	1.61732e-35	CMP	FKBP11
9.92606e-40	2.37184	0.56	0.068	2.35575e-35	CMP	LTBP4
1.03436e-39	3.81226	0.96	0.321	2.45486e-35	CMP	MDK
1.49755e-39	2.59038	0.8	0.152	3.55414e-35	CMP	FSTL1
7.93084e-39	2.39759	0.6	0.078	1.88223e-34	CMP	RND3
2.81986e-38	2.99589	0.76	0.152	6.69238e-34	CMP	SELM
3.43294e-38	5.73829	0.94	0.275	8.14739e-34	CMP	CXCL14
6.99157e-38	3.60557	0.8	0.178	1.65931e-33	CMP	KCNQ1OT1
7.29568e-38	3.33222	0.78	0.168	1.73148e-33	CMP	TPM2
8.53257e-38	3.06951	0.7	0.123	2.02503e-33	CMP	PRKCDBP
1.99167e-37	5.21667	0.94	0.338	4.72682e-33	CMP	LUM
2.00006e-37	2.64631	0.54	0.067	4.74674e-33	CMP	LTBP1
6.69273e-37	2.57384	0.6	0.087	1.58839e-32	CMP	GPX8
6.87929e-37	5.67027	0.96	0.371	1.63266e-32	CMP	COL3A1
2.29747e-36	2.60323	0.52	0.064	5.45258e-32	CMP	CCDC80
1.10631e-35	2.47909	0.56	0.076	2.62561e-31	CMP	PPP1R14A
3.42891e-35	4.00546	0.98	0.475	8.13783e-31	CMP	SPARC
4.84706e-35	2.3888	0.54	0.071	1.15035e-30	CMP	NID1
5.10772e-35	3.99103	0.76	0.165	1.21221e-30	CMP	PTGDS
1.04856e-33	3.34491	0.88	0.265	2.48856e-29	CMP	PHACTR2
3.43707e-33	2.91338	0.6	0.096	8.15719e-29	CMP	RBP1
5.32253e-33	3.43575	0.76	0.182	1.2632e-28	CMP	MYL9
7.03538e-33	3.15519	0.8	0.198	1.66971e-28	CMP	COL4A1
5.33463e-32	2.0325	0.62	0.103	1.26607e-27	CMP	PTRF
6.99108e-32	3.38276	0.84	0.246	1.65919e-27	CMP	CYR61
5.87592e-31	5.24614	0.94	0.411	1.39453e-26	CMP	DLK1
7.98903e-31	2.17696	0.54	0.081	1.89604e-26	CMP	MXRA8
4.11164e-30	4.00837	0.94	0.477	9.75815e-26	CMP	COL1A2
2.72847e-29	2.57164	0.82	0.228	6.47548e-25	CMP	COL4A2
3.34834e-29	3.22374	0.8	0.235	7.94663e-25	CMP	PLPP3
6.26426e-29	1.70772	0.5	0.071	1.4867e-24	CMP	P4HA2
3.01088e-28	1.95335	0.52	0.079	7.14572e-24	CMP	YAP1
8.57632e-28	4.329	0.92	0.401	2.03542e-23	CMP	IGFBP3
9.47738e-28	4.71467	0.82	0.286	2.24927e-23	CMP	SERPINE2
1.33994e-27	3.14223	0.96	0.403	3.18009e-23	CMP	IL6ST
5.98559e-27	3.81509	1	0.661	1.42056e-22	CMP	IGF2
7.34344e-27	2.40009	0.62	0.127	1.74282e-22	CMP	SPTBN1
8.00538e-27	2.54693	0.76	0.221	1.89992e-22	CMP	MMP2
2.42961e-26	2.44762	0.66	0.149	5.76619e-22	CMP	PEG3
2.79497e-26	4.22757	0.7	0.195	6.6333e-22	CMP	TAGLN
1.64673e-25	3.05175	0.5	0.083	3.90819e-21	CMP	APOD
5.67856e-24	2.17088	0.68	0.169	1.34769e-19	CMP	CKAP4
6.09092e-24	2.28519	0.82	0.293	1.44556e-19	CMP	PPIC
1.17294e-23	2.21733	0.52	0.096	2.78374e-19	CMP	GSTM3
1.31083e-23	2.20549	0.9	0.389	3.11099e-19	CMP	FBLN1
1.4059e-23	2.14845	0.68	0.17	3.33663e-19	CMP	RP11-14N7.2
2.02414e-23	3.15668	0.88	0.378	4.80389e-19	CMP	MEST
7.75777e-23	2.63513	0.84	0.322	1.84115e-18	CMP	TIMP3
1.23365e-22	1.9223	0.82	0.294	2.92782e-18	CMP	RCN1
3.80978e-22	2.82479	0.64	0.171	9.04176e-18	CMP	CSRP2
7.26877e-22	2.82029	0.54	0.121	1.7251e-17	CMP	ADAM12
1.62942e-21	2.33467	0.56	0.125	3.86711e-17	CMP	MYH10
1.39116e-20	3.95397	0.66	0.213	3.30165e-16	CMP	ACTA2
1.30042e-19	2.10603	0.92	0.501	3.08629e-15	CMP	SERPINH1
4.13911e-19	1.73705	1	0.885	9.82334e-15	CMP	IFITM3
1.83576e-18	2.10065	0.76	0.286	4.35682e-14	CMP	BASP1
6.68207e-18	2.14859	0.9	0.558	1.58586e-13	CMP	SERPINF1
2.32188e-17	1.71082	1	0.626	5.51053e-13	CMP	FN1
3.76294e-17	2.06069	0.8	0.299	8.93058e-13	CMP	SERPING1
6.18788e-17	2.00594	0.58	0.163	1.46857e-12	CMP	STXBP6
3.34459e-16	1.76871	0.88	0.465	7.93771e-12	CMP	SOCS3
1.65446e-15	1.91891	0.54	0.149	3.92654e-11	CMP	FAM114A1
2.21046e-15	1.21176	0.98	0.747	5.24608e-11	CMP	RABAC1
2.2696e-15	1.49303	0.52	0.133	5.38643e-11	CMP	TMEM263
3.68077e-15	1.75948	0.52	0.139	8.73556e-11	CMP	SYNGR1
4.35077e-15	1.67943	0.52	0.143	1.03257e-10	CMP	BAG2
5.76324e-15	1.80353	1	0.768	1.36779e-10	CMP	TIMP1
6.81614e-15	1.38521	0.96	0.797	1.61768e-10	CMP	FOSB
1.53201e-14	1.7678	0.74	0.311	3.63591e-10	CMP	TCF4
2.19366e-14	1.85784	0.6	0.193	5.2062e-10	CMP	PALLD
3.62175e-14	1.56178	0.82	0.405	8.5955e-10	CMP	CDKN1C
3.77942e-13	1.58639	0.66	0.254	8.96969e-09	CMP	PDLIM1
3.81062e-13	1.13778	0.9	0.531	9.04375e-09	CMP	WBP5
6.34867e-13	1.76862	0.74	0.354	1.50673e-08	CMP	SEPT11
8.80656e-13	2.24	0.56	0.205	2.09006e-08	CMP	C3orf58
1.27795e-12	1.71841	0.84	0.484	3.03295e-08	CMP	MAGED2
1.79344e-12	1.38368	0.86	0.546	4.25638e-08	CMP	NGFRAP1
2.45879e-12	1.53353	0.76	0.348	5.83544e-08	CMP	NR4A1
2.80777e-12	0.947544	1	0.996	6.66367e-08	CMP	FOS
5.22701e-12	1.47254	0.68	0.287	1.24053e-07	CMP	RAB34
6.05147e-12	1.47645	0.52	0.164	1.4362e-07	CMP	IGF2BP2
7.96117e-12	1.10328	0.6	0.201	1.88943e-07	CMP	FGL2
1.01572e-11	1.63914	0.76	0.378	2.41061e-07	CMP	ENPP2
8.88402e-11	1.23434	0.52	0.174	2.10844e-06	CMP	ASCC3
9.78497e-11	1.52533	0.88	0.576	2.32227e-06	CMP	EGR1
1.77889e-10	1.89089	0.52	0.196	4.22183e-06	CMP	FBXO8
2.49347e-10	0.923052	0.92	0.565	5.91775e-06	CMP	TGFBI
3.06811e-10	1.19124	0.8	0.455	7.28155e-06	CMP	LMO4
5.23186e-10	0.852201	0.98	0.914	1.24168e-05	CMP	BSG
5.50845e-10	0.873216	1	0.93	1.30732e-05	CMP	JUN
6.61372e-10	1.68229	0.88	0.66	1.56963e-05	CMP	CFD
7.34052e-10	1.35938	0.58	0.227	1.74212e-05	CMP	ADD3
7.57748e-10	1.08716	0.96	0.7	1.79836e-05	CMP	CEBPD
8.34517e-10	0.98198	0.88	0.599	1.98056e-05	CMP	RRBP1
1.01764e-09	1.30185	0.78	0.47	2.41516e-05	CMP	FAM127A
1.61699e-09	1.18466	0.7	0.328	3.83761e-05	CMP	PDLIM7
3.19121e-09	1.21849	0.74	0.382	7.5737e-05	CMP	SEC31A
4.55041e-09	1.40362	0.5	0.186	0.000107995	CMP	ARHGAP5
4.84117e-09	1.44366	0.7	0.393	0.000114896	CMP	EML4
6.8936e-09	1.18118	0.76	0.434	0.000163606	CMP	VAMP5
1.06346e-08	1.36441	0.7	0.363	0.000252392	CMP	NKTR
1.41417e-08	0.81545	0.78	0.371	0.000335626	CMP	FLNA
2.05434e-08	1.00138	0.8	0.451	0.000487556	CMP	C12orf57
2.15882e-08	0.73666	1	0.917	0.000512353	CMP	HSP90B1
5.56694e-08	1.20341	0.72	0.42	0.0013212	CMP	SLC40A1
6.00225e-08	1.05756	0.72	0.426	0.00142451	CMP	ERGIC2
7.65886e-08	1.37193	0.54	0.253	0.00181768	CMP	GLT8D1
1.28931e-07	0.821153	0.9	0.822	0.00305992	CMP	EID1
1.34754e-07	0.988054	0.78	0.425	0.00319812	CMP	LRP1
1.60243e-07	0.862213	0.68	0.332	0.00380304	CMP	UBE2H
1.8172e-07	0.780201	0.94	0.721	0.00431276	CMP	MORF4L2
2.46939e-07	0.516254	0.98	0.967	0.0058606	CMP	EEF2
2.52737e-07	0.971738	0.82	0.623	0.00599821	CMP	RBM25
2.54516e-07	0.967718	0.56	0.255	0.00604043	CMP	SPTAN1
3.23094e-07	1.45305	0.68	0.407	0.00766798	CMP	EPAS1
4.34369e-07	1.06891	0.76	0.507	0.0103089	CMP	KLF4
4.85531e-07	0.603071	1	0.701	0.0115231	CMP	S100A10
6.03254e-07	1.07832	0.5	0.225	0.014317	CMP	CHST12
6.2466e-07	1.04982	0.6	0.281	0.0148251	CMP	CUX1
7.01762e-07	0.959518	0.72	0.398	0.0166549	CMP	AHNAK
7.28127e-07	0.688781	0.94	0.822	0.0172806	CMP	EIF4A2
7.29682e-07	1.23206	0.56	0.297	0.0173175	CMP	TMEM106B
8.39104e-07	0.981352	0.88	0.722	0.0199145	CMP	TPM1
9.57472e-07	1.09345	0.84	0.596	0.0227237	CMP	JUND
1.0142e-06	1.03185	0.68	0.42	0.0240699	CMP	PDLIM2
1.03988e-06	0.983802	0.88	0.793	0.0246794	CMP	SEPT7
1.36076e-06	0.981788	0.86	0.584	0.0322949	CMP	TOP1
1.80167e-06	1.00513	0.52	0.236	0.042759	CMP	FLT1
2.02128e-06	0.506252	0.96	0.909	0.047971	CMP	SSR2
9.60651e-173	3.30168	0.909	0.194	2.27991e-168	Proliferating HBC	KIAA0101
1.37035e-168	3.38132	0.833	0.149	3.25225e-164	Proliferating HBC	TYMS
2.86627e-166	3.32341	0.662	0.069	6.80251e-162	Proliferating HBC	MKI67
2.61728e-165	3.00444	0.764	0.11	6.21159e-161	Proliferating HBC	CENPM
1.61876e-158	2.75218	0.567	0.044	3.8418e-154	Proliferating HBC	GTSE1
1.22742e-149	3.424	0.715	0.11	2.91303e-145	Proliferating HBC	CDK1
4.6979e-145	3.11278	0.658	0.085	1.11495e-140	Proliferating HBC	RRM2
2.22706e-141	3.47322	0.806	0.18	5.28547e-137	Proliferating HBC	TOP2A
2.26227e-140	2.34643	0.525	0.043	5.36904e-136	Proliferating HBC	NUF2
2.48362e-139	2.8764	0.525	0.044	5.89438e-135	Proliferating HBC	HMMR
3.06493e-139	2.32737	0.513	0.04	7.274e-135	Proliferating HBC	SPC25
6.19573e-134	2.33873	0.684	0.103	1.47043e-129	Proliferating HBC	MAD2L1
1.51266e-132	2.82325	0.62	0.083	3.59e-128	Proliferating HBC	AURKB
4.28243e-129	2.78672	0.764	0.158	1.01635e-124	Proliferating HBC	TK1
4.30562e-129	2.56348	0.574	0.067	1.02185e-124	Proliferating HBC	CCNA2
1.61491e-126	2.43276	0.62	0.088	3.83267e-122	Proliferating HBC	CENPK
3.91439e-125	3.61164	0.757	0.167	9.29002e-121	Proliferating HBC	UBE2C
4.23593e-124	2.24088	0.529	0.054	1.00531e-119	Proliferating HBC	CLSPN
9.4126e-121	2.58148	0.532	0.06	2.23389e-116	Proliferating HBC	TPX2
1.32514e-119	2.95902	0.559	0.071	3.14496e-115	Proliferating HBC	CENPF
1.1229e-118	2.49797	0.776	0.187	2.66497e-114	Proliferating HBC	ZWINT
1.97991e-114	2.15766	0.62	0.098	4.69891e-110	Proliferating HBC	CENPU
2.71552e-114	2.32527	0.985	0.878	6.44474e-110	Proliferating HBC	H2AFZ
2.06232e-112	2.69383	0.669	0.129	4.89451e-108	Proliferating HBC	BIRC5
2.94885e-112	2.44282	0.548	0.071	6.99851e-108	Proliferating HBC	PRC1
3.87462e-112	2.65535	0.643	0.113	9.19564e-108	Proliferating HBC	NUSAP1
1.148e-109	2.31502	0.567	0.08	2.72455e-105	Proliferating HBC	GINS2
4.81469e-109	2.80722	0.582	0.09	1.14267e-104	Proliferating HBC	CDC20
3.05207e-108	2.28482	0.563	0.082	7.24349e-104	Proliferating HBC	ASF1B
6.2165e-107	2.69213	0.593	0.097	1.47536e-102	Proliferating HBC	CDKN3
9.35553e-107	2.04132	0.643	0.113	2.22035e-102	Proliferating HBC	LMNB1
5.3554e-105	2.2517	0.722	0.169	1.271e-100	Proliferating HBC	MCM7
8.52137e-104	2.15968	0.643	0.121	2.02238e-99	Proliferating HBC	PHF19
7.33857e-103	2.39626	0.707	0.162	1.74166e-98	Proliferating HBC	RAD51AP1
1.38652e-102	2.55458	0.7	0.174	3.29063e-98	Proliferating HBC	DHFR
5.12337e-100	2.11853	0.506	0.068	1.21593e-95	Proliferating HBC	KIFC1
5.59202e-99	2.53947	0.939	0.577	1.32715e-94	Proliferating HBC	HMGB2
2.7677e-98	2.35875	0.894	0.437	6.56859e-94	Proliferating HBC	CKS1B
2.34484e-97	1.7472	0.989	0.942	5.565e-93	Proliferating HBC	TUBB
2.37331e-97	2.68845	0.745	0.203	5.63258e-93	Proliferating HBC	PTTG1
3.62489e-97	2.36926	0.73	0.2	8.60294e-93	Proliferating HBC	H2AFX
8.13584e-96	2.13907	0.806	0.268	1.93088e-91	Proliferating HBC	CENPW
1.34768e-95	2.08546	0.643	0.134	3.19845e-91	Proliferating HBC	UBE2T
1.04817e-94	2.35247	0.586	0.109	2.48762e-90	Proliferating HBC	CCNB2
4.59891e-93	2.43002	0.768	0.247	1.09146e-88	Proliferating HBC	SMC4
1.16539e-91	2.0056	0.966	0.797	2.76583e-87	Proliferating HBC	STMN1
1.8659e-89	2.07348	0.532	0.092	4.42833e-85	Proliferating HBC	CDT1
1.22156e-88	1.47796	0.992	0.971	2.89912e-84	Proliferating HBC	HMGB1
5.07939e-87	2.02233	0.601	0.127	1.20549e-82	Proliferating HBC	FEN1
1.85868e-82	1.47166	0.989	0.977	4.4112e-78	Proliferating HBC	TUBA1B
1.05874e-81	1.88855	0.928	0.628	2.51271e-77	Proliferating HBC	DUT
1.59676e-81	2.03639	0.749	0.264	3.7896e-77	Proliferating HBC	GMNN
1.28941e-78	2.27545	0.57	0.125	3.06015e-74	Proliferating HBC	CDKN2C
1.28041e-75	1.73192	0.89	0.533	3.0388e-71	Proliferating HBC	RPA3
2.3612e-75	1.89864	0.776	0.309	5.60383e-71	Proliferating HBC	DNAJC9
2.43165e-74	2.34646	0.905	0.565	5.77103e-70	Proliferating HBC	CKS2
8.40973e-74	1.10413	0.981	0.926	1.99588e-69	Proliferating HBC	RAN
7.88343e-73	1.99012	0.703	0.243	1.87097e-68	Proliferating HBC	TMEM106C
1.50007e-72	1.78426	0.745	0.266	3.56011e-68	Proliferating HBC	RNASEH2A
5.97851e-72	1.80568	0.814	0.375	1.41888e-67	Proliferating HBC	DTYMK
9.45776e-72	1.93563	0.692	0.223	2.24461e-67	Proliferating HBC	RPL39L
9.68917e-72	1.89927	0.681	0.213	2.29953e-67	Proliferating HBC	TMPO
4.59687e-69	1.66495	0.608	0.154	1.09098e-64	Proliferating HBC	CENPN
8.2274e-69	1.85727	0.517	0.113	1.95261e-64	Proliferating HBC	KIF20B
1.71303e-68	2.22153	0.73	0.283	4.06553e-64	Proliferating HBC	UBE2S
5.70771e-68	1.72043	0.544	0.128	1.35461e-63	Proliferating HBC	TMEM97
6.58796e-68	2.21981	0.779	0.348	1.56352e-63	Proliferating HBC	PCNA
2.28198e-67	1.70197	0.54	0.125	5.41582e-63	Proliferating HBC	CCDC34
6.27154e-67	1.73172	0.593	0.155	1.48842e-62	Proliferating HBC	RRM1
2.59938e-66	1.52446	0.89	0.493	6.16911e-62	Proliferating HBC	NASP
1.97846e-65	1.35797	0.951	0.756	4.69547e-61	Proliferating HBC	RANBP1
7.96724e-65	1.29339	0.985	0.96	1.89087e-60	Proliferating HBC	HMGN2
3.43886e-64	2.99623	0.833	0.458	8.16145e-60	Proliferating HBC	HIST1H4C
4.88398e-64	2.28055	0.825	0.463	1.15911e-59	Proliferating HBC	KPNA2
9.84822e-64	1.35673	0.947	0.692	2.33728e-59	Proliferating HBC	DEK
2.19228e-62	1.62811	0.734	0.259	5.20295e-58	Proliferating HBC	TACC3
2.78147e-62	0.875419	1	0.999	6.60127e-58	Proliferating HBC	PTMA
3.46454e-62	1.08665	0.97	0.831	8.2224e-58	Proliferating HBC	SNRPB
7.95555e-62	2.30931	0.646	0.22	1.88809e-57	Proliferating HBC	CCNB1
3.45779e-61	1.39446	0.947	0.784	8.20638e-57	Proliferating HBC	NUCKS1
8.71279e-61	1.54443	0.639	0.195	2.06781e-56	Proliferating HBC	ITGB3BP
3.51305e-60	1.71985	0.928	0.727	8.33752e-56	Proliferating HBC	TUBB4B
7.8121e-60	1.50006	0.54	0.133	1.85405e-55	Proliferating HBC	VRK1
3.18573e-59	1.80158	0.646	0.229	7.5607e-55	Proliferating HBC	SMC2
9.90183e-58	0.682917	0.992	0.985	2.35e-53	Proliferating HBC	CHCHD2
6.98981e-57	1.73871	0.521	0.14	1.65889e-52	Proliferating HBC	MCM6
8.56882e-57	0.738332	0.992	0.973	2.03364e-52	Proliferating HBC	HINT1
1.46357e-56	1.26642	0.935	0.767	3.4735e-52	Proliferating HBC	H2AFV
1.3117e-52	1.50773	0.662	0.25	3.11306e-48	Proliferating HBC	CBX5
3.13457e-52	1.39261	0.673	0.24	7.43929e-48	Proliferating HBC	BCL2L12
1.43925e-51	1.4178	0.532	0.146	3.41578e-47	Proliferating HBC	LMNB2
2.35567e-51	1.57565	0.646	0.249	5.59072e-47	Proliferating HBC	TUBG1
3.57676e-51	1.49847	0.517	0.143	8.48872e-47	Proliferating HBC	RFC4
1.12954e-49	0.7565	0.992	0.961	2.68074e-45	Proliferating HBC	HNRNPA2B1
1.55804e-49	1.38915	0.7	0.28	3.69769e-45	Proliferating HBC	SKA2
2.97609e-49	1.41951	0.517	0.151	7.06317e-45	Proliferating HBC	LRR1
5.14909e-49	1.12089	0.947	0.827	1.22203e-44	Proliferating HBC	ANP32B
7.71019e-49	1.53088	0.612	0.21	1.82986e-44	Proliferating HBC	PSIP1
8.08144e-49	1.25829	0.878	0.61	1.91797e-44	Proliferating HBC	STRA13
1.81792e-48	1.61796	0.601	0.215	4.31446e-44	Proliferating HBC	FADS1
2.168e-48	0.985573	0.932	0.812	5.14532e-44	Proliferating HBC	LSM4
6.67426e-48	0.550072	1	0.999	1.584e-43	Proliferating HBC	PPIA
2.20103e-47	1.05558	0.954	0.807	5.22369e-43	Proliferating HBC	SNRPD1
2.37432e-47	1.59883	0.589	0.212	5.63498e-43	Proliferating HBC	MCM3
3.27941e-46	1.40545	0.734	0.346	7.78302e-42	Proliferating HBC	SAE1
4.84018e-45	1.47538	0.57	0.199	1.14872e-40	Proliferating HBC	SAC3D1
5.01732e-45	1.29729	0.837	0.533	1.19076e-40	Proliferating HBC	SNRNP25
7.62287e-45	1.13102	0.905	0.727	1.80914e-40	Proliferating HBC	SIVA1
3.73416e-44	1.68198	0.536	0.177	8.86228e-40	Proliferating HBC	FAM111A
7.24748e-44	0.922431	0.992	0.971	1.72004e-39	Proliferating HBC	HSP90AA1
8.10148e-44	0.907284	0.939	0.773	1.92272e-39	Proliferating HBC	IDH2
3.96993e-43	1.31935	0.779	0.457	9.42184e-39	Proliferating HBC	DDX39A
9.38766e-43	1.2114	0.863	0.568	2.22797e-38	Proliferating HBC	PARP1
1.20849e-42	1.05175	0.909	0.732	2.8681e-38	Proliferating HBC	PA2G4
2.32605e-42	1.41935	0.662	0.287	5.52042e-38	Proliferating HBC	ACAT2
3.47152e-42	0.826224	0.97	0.895	8.23896e-38	Proliferating HBC	HSPE1
9.36414e-42	1.339	0.684	0.299	2.22239e-37	Proliferating HBC	PAICS
1.13209e-41	1.19064	0.825	0.481	2.68679e-37	Proliferating HBC	NUDT1
1.82454e-40	1.26579	0.791	0.463	4.33017e-36	Proliferating HBC	HNRNPAB
4.41798e-40	1.35533	0.734	0.38	1.04852e-35	Proliferating HBC	CARHSP1
9.52677e-40	1.38646	0.776	0.462	2.26099e-35	Proliferating HBC	BUB3
1.09108e-39	1.37366	0.947	0.784	2.58946e-35	Proliferating HBC	HMGA1
5.21354e-39	0.806171	0.958	0.905	1.23733e-34	Proliferating HBC	SNRPG
1.20399e-38	1.21862	0.677	0.299	2.85742e-34	Proliferating HBC	EXOSC8
2.77574e-38	0.723574	0.985	0.94	6.58766e-34	Proliferating HBC	HMGN1
3.8515e-38	1.23694	0.548	0.2	9.14077e-34	Proliferating HBC	USP1
5.66562e-38	0.811556	0.966	0.891	1.34462e-33	Proliferating HBC	LDHB
6.61932e-38	0.512549	1	1	1.57096e-33	Proliferating HBC	GAPDH
5.18666e-37	1.47302	0.589	0.257	1.23095e-32	Proliferating HBC	C19orf48
6.16813e-37	1.21852	0.536	0.193	1.46388e-32	Proliferating HBC	ACOT7
8.43718e-37	0.79594	0.973	0.857	2.0024e-32	Proliferating HBC	MZT2B
1.99298e-36	1.19119	0.669	0.306	4.72993e-32	Proliferating HBC	SMC1A
2.28645e-36	0.736002	0.981	0.89	5.42644e-32	Proliferating HBC	SRSF3
3.88828e-36	0.868401	0.996	0.987	9.22806e-32	Proliferating HBC	HNRNPA1
9.47191e-36	1.24236	0.563	0.222	2.24797e-31	Proliferating HBC	ANKRD39
1.12693e-35	1.03157	0.852	0.586	2.67455e-31	Proliferating HBC	HINT2
1.61409e-35	1.13758	0.863	0.595	3.83072e-31	Proliferating HBC	NME4
4.90078e-35	1.32566	0.646	0.319	1.1631e-30	Proliferating HBC	TFDP1
6.17621e-35	1.27979	0.62	0.271	1.4658e-30	Proliferating HBC	KIF22
7.82514e-35	1.84724	0.673	0.328	1.85714e-30	Proliferating HBC	AGR2
9.79053e-35	0.686281	0.962	0.892	2.32359e-30	Proliferating HBC	ERH
1.01162e-34	0.905995	0.882	0.673	2.40088e-30	Proliferating HBC	HNRNPD
1.66634e-34	1.18013	0.612	0.264	3.95473e-30	Proliferating HBC	SHMT1
2.07292e-34	0.830769	0.935	0.808	4.91967e-30	Proliferating HBC	SNRPF
2.39535e-34	1.17649	0.722	0.401	5.68489e-30	Proliferating HBC	PAFAH1B3
7.33679e-34	0.802923	0.932	0.779	1.74124e-29	Proliferating HBC	FUS
1.1659e-33	1.55864	0.521	0.209	2.76703e-29	Proliferating HBC	CKAP2
1.97439e-33	0.841083	0.92	0.734	4.68581e-29	Proliferating HBC	LSM5
3.10575e-33	1.07463	0.833	0.6	7.37088e-29	Proliferating HBC	CDK4
7.83054e-33	0.954693	0.863	0.656	1.85842e-28	Proliferating HBC	LSM2
9.32238e-33	0.628637	0.97	0.887	2.21248e-28	Proliferating HBC	HNRNPA3
1.00287e-32	1.12092	0.669	0.334	2.38012e-28	Proliferating HBC	HAUS1
2.8453e-32	0.825954	0.871	0.636	6.75276e-28	Proliferating HBC	PDCD5
1.9792e-31	1.21736	0.662	0.331	4.69724e-27	Proliferating HBC	ANP32E
2.11592e-31	1.01661	0.574	0.234	5.02171e-27	Proliferating HBC	PXMP2
4.93129e-31	1.10024	0.692	0.365	1.17034e-26	Proliferating HBC	EBP
9.76517e-31	1.03348	0.783	0.54	2.31757e-26	Proliferating HBC	FDPS
1.39477e-30	0.917288	0.875	0.71	3.3102e-26	Proliferating HBC	CACYBP
2.29726e-30	1.03744	0.703	0.389	5.45208e-26	Proliferating HBC	SNRPA1
5.56731e-30	0.549652	0.996	0.984	1.32129e-25	Proliferating HBC	TPI1
5.84437e-30	0.664436	0.939	0.881	1.38704e-25	Proliferating HBC	NDUFV2
6.92151e-30	1.32379	0.597	0.301	1.64268e-25	Proliferating HBC	MCM5
1.00699e-29	1.1244	0.863	0.562	2.38988e-25	Proliferating HBC	FSCN1
1.14704e-29	0.889695	0.772	0.449	2.72228e-25	Proliferating HBC	HMGB3
2.65197e-29	0.625152	0.962	0.929	6.29392e-25	Proliferating HBC	ANAPC11
4.49522e-29	0.95435	0.84	0.607	1.06685e-24	Proliferating HBC	MZT2A
5.11896e-29	0.893506	0.89	0.677	1.21488e-24	Proliferating HBC	NME1
8.62041e-29	0.933393	0.886	0.791	2.04588e-24	Proliferating HBC	HSPD1
2.71798e-28	1.29916	0.517	0.216	6.45058e-24	Proliferating HBC	CDC25B
3.84896e-28	0.828835	0.814	0.529	9.13475e-24	Proliferating HBC	RBBP7
4.40327e-28	0.780993	0.916	0.809	1.04503e-23	Proliferating HBC	SET
4.92227e-28	0.762738	0.932	0.854	1.1682e-23	Proliferating HBC	SNRPE
6.11022e-28	1.05637	0.913	0.703	1.45014e-23	Proliferating HBC	PRDX2
8.70808e-28	0.755879	0.928	0.842	2.06669e-23	Proliferating HBC	SERBP1
1.87294e-27	0.799616	0.882	0.658	4.44505e-23	Proliferating HBC	CBX3
2.0743e-27	0.659296	0.928	0.794	4.92293e-23	Proliferating HBC	LSM3
2.37613e-27	1.02814	0.905	0.738	5.63927e-23	Proliferating HBC	TUBA1C
3.16175e-27	0.965531	0.715	0.426	7.50379e-23	Proliferating HBC	COPS3
3.22101e-27	1.03406	0.856	0.622	7.64442e-23	Proliferating HBC	CHCHD7
4.1274e-27	0.579508	0.958	0.904	9.79557e-23	Proliferating HBC	PTGES3
5.38478e-27	0.826558	0.905	0.792	1.27797e-22	Proliferating HBC	SRSF7
5.80331e-27	0.926694	0.627	0.286	1.3773e-22	Proliferating HBC	DCK
6.96137e-27	1.06144	0.601	0.292	1.65214e-22	Proliferating HBC	SUSD3
7.1754e-27	0.685464	0.92	0.833	1.70294e-22	Proliferating HBC	MRPL51
7.97364e-27	0.959466	0.757	0.489	1.89238e-22	Proliferating HBC	PPM1G
1.14917e-26	1.10271	0.643	0.354	2.72733e-22	Proliferating HBC	SSRP1
2.34162e-26	0.604912	0.966	0.902	5.55736e-22	Proliferating HBC	BANF1
2.49601e-26	1.15272	0.635	0.318	5.92377e-22	Proliferating HBC	LBR
2.82006e-26	1.35915	0.578	0.263	6.69286e-22	Proliferating HBC	CCND3
6.72889e-26	0.699322	0.916	0.816	1.59697e-21	Proliferating HBC	SRSF2
1.19888e-25	0.737324	0.909	0.761	2.84531e-21	Proliferating HBC	UQCC2
1.34967e-25	0.765028	0.992	0.972	3.20316e-21	Proliferating HBC	EEF1B2
1.5438e-25	0.779262	0.859	0.643	3.66391e-21	Proliferating HBC	RNASEH2C
1.69329e-25	0.819508	0.84	0.604	4.01869e-21	Proliferating HBC	NUDT5
2.5905e-25	0.695443	0.905	0.801	6.14802e-21	Proliferating HBC	MRPL41
3.30678e-25	1.0075	0.517	0.231	7.84798e-21	Proliferating HBC	RHNO1
3.65814e-25	0.820123	0.84	0.627	8.68186e-21	Proliferating HBC	ILF2
3.68086e-25	0.713965	0.89	0.686	8.73578e-21	Proliferating HBC	XRCC5
5.23399e-25	0.638783	0.985	0.962	1.24218e-20	Proliferating HBC	SUB1
5.71997e-25	0.958675	0.578	0.265	1.35752e-20	Proliferating HBC	PRKDC
8.41616e-25	0.816708	0.802	0.568	1.99741e-20	Proliferating HBC	HADH
1.19346e-24	0.756484	0.852	0.604	2.83243e-20	Proliferating HBC	KHDRBS1
1.32887e-24	1.00904	0.62	0.32	3.15381e-20	Proliferating HBC	PGP
1.54755e-24	0.609207	0.989	0.965	3.6728e-20	Proliferating HBC	HSP90AB1
1.96218e-24	0.736926	0.97	0.942	4.65683e-20	Proliferating HBC	HSPA8
2.15143e-24	0.918251	0.905	0.776	5.10598e-20	Proliferating HBC	NCL
3.19119e-24	0.903527	0.84	0.608	7.57365e-20	Proliferating HBC	COMMD4
3.22662e-24	0.931703	0.532	0.237	7.65773e-20	Proliferating HBC	RAD51C
7.88055e-24	1.14471	0.627	0.362	1.87029e-19	Proliferating HBC	GLRX5
7.93811e-24	0.938132	0.757	0.484	1.88395e-19	Proliferating HBC	CCDC167
1.02917e-23	0.561431	1	0.972	2.44254e-19	Proliferating HBC	ENO1
1.20715e-23	0.980784	0.677	0.391	2.86492e-19	Proliferating HBC	SMC3
1.51106e-23	0.749172	0.745	0.484	3.5862e-19	Proliferating HBC	TPGS2
1.60112e-23	0.663471	0.916	0.804	3.79994e-19	Proliferating HBC	LSM7
2.23265e-23	0.676777	0.89	0.752	5.29876e-19	Proliferating HBC	SNRPD3
2.34188e-23	0.911472	0.722	0.473	5.55798e-19	Proliferating HBC	MRPL37
2.34828e-23	0.993875	0.635	0.33	5.57317e-19	Proliferating HBC	TRIM28
2.47438e-23	0.869556	0.51	0.218	5.87244e-19	Proliferating HBC	CNTRL
4.80374e-23	0.609504	0.924	0.77	1.14007e-18	Proliferating HBC	ANP32A
5.02326e-23	0.918948	0.715	0.435	1.19217e-18	Proliferating HBC	RAD21
6.88513e-23	0.785888	0.745	0.469	1.63405e-18	Proliferating HBC	HPRT1
6.99414e-23	0.62576	0.947	0.858	1.65992e-18	Proliferating HBC	SLIRP
8.22908e-23	0.891051	0.795	0.546	1.95301e-18	Proliferating HBC	CDC123
2.68792e-22	0.765355	0.749	0.426	6.37924e-18	Proliferating HBC	GAMT
3.42419e-22	0.74339	0.844	0.633	8.12664e-18	Proliferating HBC	CCT7
3.93082e-22	0.859817	0.624	0.331	9.329e-18	Proliferating HBC	PRADC1
4.84038e-22	0.921917	0.551	0.269	1.14877e-17	Proliferating HBC	YEATS4
5.08489e-22	0.79385	0.844	0.652	1.2068e-17	Proliferating HBC	SFPQ
5.26202e-22	0.92519	0.506	0.231	1.24883e-17	Proliferating HBC	CSE1L
6.31305e-22	0.786955	0.833	0.619	1.49828e-17	Proliferating HBC	STOML2
7.87292e-22	0.668417	0.916	0.783	1.86848e-17	Proliferating HBC	CKLF
1.0956e-21	0.745015	0.703	0.398	2.60018e-17	Proliferating HBC	SNRNP40
1.14265e-21	0.927895	0.601	0.323	2.71186e-17	Proliferating HBC	MAD2L2
1.40644e-21	0.796988	0.814	0.591	3.3379e-17	Proliferating HBC	KPNB1
1.41347e-21	0.877289	0.589	0.292	3.35459e-17	Proliferating HBC	HN1L
1.46426e-21	0.848537	0.772	0.525	3.47512e-17	Proliferating HBC	ARPC5L
2.00597e-21	0.615781	0.643	0.338	4.76078e-17	Proliferating HBC	GGH
2.50339e-21	0.785056	0.833	0.628	5.94129e-17	Proliferating HBC	MRPL18
2.67989e-21	0.836459	0.798	0.582	6.36019e-17	Proliferating HBC	CCT2
3.66002e-21	0.792496	0.787	0.555	8.68632e-17	Proliferating HBC	RBM17
3.73021e-21	0.727019	0.802	0.546	8.8529e-17	Proliferating HBC	BOLA3
4.12524e-21	0.860596	0.779	0.572	9.79043e-17	Proliferating HBC	TCP1
4.19276e-21	0.86227	0.54	0.265	9.95067e-17	Proliferating HBC	ACTL6A
5.0481e-21	0.698322	0.878	0.703	1.19807e-16	Proliferating HBC	TMEM160
6.45617e-21	0.920615	0.844	0.674	1.53224e-16	Proliferating HBC	C1QBP
9.07606e-21	0.868892	0.578	0.287	2.15402e-16	Proliferating HBC	KHSRP
1.05512e-20	0.678609	0.817	0.687	2.50412e-16	Proliferating HBC	PSMC3
1.162e-20	0.56388	0.928	0.849	2.75777e-16	Proliferating HBC	DDT
1.21221e-20	0.883299	0.586	0.305	2.87694e-16	Proliferating HBC	SUPT16H
1.25472e-20	0.94428	0.54	0.269	2.97783e-16	Proliferating HBC	RFC2
1.2943e-20	0.777652	0.802	0.602	3.07176e-16	Proliferating HBC	TIMM10
1.8557e-20	0.827851	0.825	0.607	4.40412e-16	Proliferating HBC	RBMX
2.12747e-20	0.747931	0.768	0.535	5.04913e-16	Proliferating HBC	RNASEH2B
2.16423e-20	0.67408	0.875	0.684	5.13636e-16	Proliferating HBC	NHP2
2.61918e-20	0.574138	0.973	0.915	6.21609e-16	Proliferating HBC	LDHA
2.68873e-20	0.899386	0.738	0.469	6.38116e-16	Proliferating HBC	H1FX
4.28451e-20	0.814355	0.837	0.595	1.01684e-15	Proliferating HBC	RAC2
4.70054e-20	0.570966	0.935	0.816	1.11558e-15	Proliferating HBC	MRPL14
5.05419e-20	0.826665	0.548	0.274	1.19951e-15	Proliferating HBC	IFI27L1
5.48113e-20	0.747995	0.76	0.511	1.30084e-15	Proliferating HBC	SRSF10
6.10003e-20	0.989887	0.677	0.422	1.44772e-15	Proliferating HBC	DCTPP1
8.0462e-20	0.707169	0.897	0.771	1.9096e-15	Proliferating HBC	EIF5A
8.52098e-20	0.932597	0.567	0.299	2.02228e-15	Proliferating HBC	MZT1
9.0909e-20	0.668517	0.871	0.7	2.15754e-15	Proliferating HBC	MRPS34
1.0304e-19	0.78462	0.76	0.52	2.44546e-15	Proliferating HBC	TPRKB
1.18446e-19	0.93456	0.586	0.297	2.81107e-15	Proliferating HBC	TESC
1.20869e-19	0.899458	0.521	0.258	2.86857e-15	Proliferating HBC	CEP57
1.2366e-19	0.73598	0.802	0.626	2.93483e-15	Proliferating HBC	VDAC3
1.29538e-19	0.661883	0.825	0.675	3.07432e-15	Proliferating HBC	NUDC
2.50991e-19	0.750388	0.939	0.898	5.95676e-15	Proliferating HBC	CORO1A
2.97364e-19	0.888338	0.662	0.392	7.05733e-15	Proliferating HBC	C4orf27
3.10649e-19	0.690175	0.757	0.498	7.37263e-15	Proliferating HBC	STIP1
7.18647e-19	0.633742	0.878	0.728	1.70556e-14	Proliferating HBC	HNRNPM
1.06993e-18	0.604417	0.897	0.816	2.53926e-14	Proliferating HBC	MRPL57
1.26188e-18	0.590293	0.909	0.783	2.99482e-14	Proliferating HBC	TMEM14B
2.48343e-18	0.794101	0.605	0.326	5.89391e-14	Proliferating HBC	ARHGAP9
2.58874e-18	0.76997	0.703	0.439	6.14386e-14	Proliferating HBC	CBX1
2.78534e-18	0.740969	0.7	0.435	6.61044e-14	Proliferating HBC	GSPT1
2.88723e-18	0.811576	0.738	0.495	6.85226e-14	Proliferating HBC	MRPL17
2.96107e-18	0.6882	0.639	0.328	7.02751e-14	Proliferating HBC	GNG2
3.6972e-18	0.594305	0.89	0.764	8.77457e-14	Proliferating HBC	PSMB5
4.29008e-18	0.804591	0.601	0.342	1.01816e-13	Proliferating HBC	MAGOHB
4.53493e-18	0.834212	0.51	0.253	1.07627e-13	Proliferating HBC	DCAF12
5.3497e-18	0.745765	0.859	0.681	1.26965e-13	Proliferating HBC	CCT4
5.58128e-18	0.909423	0.532	0.294	1.32461e-13	Proliferating HBC	ELP5
8.3253e-18	0.522615	0.939	0.898	1.97584e-13	Proliferating HBC	VPS29
8.84154e-18	0.680235	0.658	0.383	2.09836e-13	Proliferating HBC	DNMT1
8.86263e-18	0.728516	0.707	0.465	2.10337e-13	Proliferating HBC	CHCHD3
8.93443e-18	0.603371	0.905	0.809	2.12041e-13	Proliferating HBC	HNRNPF
9.45784e-18	0.750441	0.658	0.403	2.24463e-13	Proliferating HBC	SNRPA
9.67305e-18	0.862838	0.57	0.317	2.29571e-13	Proliferating HBC	POLD2
1.11392e-17	0.791626	0.673	0.4	2.64367e-13	Proliferating HBC	TOMM5
1.15106e-17	0.701075	0.779	0.519	2.73182e-13	Proliferating HBC	BIN1
1.22455e-17	0.826015	0.608	0.358	2.90623e-13	Proliferating HBC	RPA2
1.38238e-17	0.786397	0.821	0.61	3.28081e-13	Proliferating HBC	HSPB11
1.54965e-17	0.842405	0.578	0.318	3.67778e-13	Proliferating HBC	TEX30
1.84814e-17	0.743951	0.772	0.512	4.3862e-13	Proliferating HBC	ARHGAP4
2.04904e-17	0.512906	0.951	0.884	4.86298e-13	Proliferating HBC	TMEM14C
2.16014e-17	0.769171	0.73	0.51	5.12667e-13	Proliferating HBC	NOP56
2.33064e-17	0.703043	0.798	0.572	5.53132e-13	Proliferating HBC	HNRNPR
2.39307e-17	0.754724	0.646	0.399	5.67946e-13	Proliferating HBC	COA1
2.55273e-17	0.731118	0.624	0.345	6.0584e-13	Proliferating HBC	ALDH16A1
3.11193e-17	0.798189	0.677	0.392	7.38554e-13	Proliferating HBC	MIR4435-2HG
3.54418e-17	0.816594	0.616	0.37	8.4114e-13	Proliferating HBC	HDGF
3.70743e-17	0.639991	0.856	0.702	8.79884e-13	Proliferating HBC	SRSF9
4.02748e-17	0.614957	0.875	0.657	9.55842e-13	Proliferating HBC	CCT5
4.09498e-17	0.570298	0.878	0.71	9.71861e-13	Proliferating HBC	XRCC6
4.16e-17	0.628494	0.871	0.654	9.87293e-13	Proliferating HBC	MEF2C
4.17841e-17	0.835582	0.749	0.566	9.91662e-13	Proliferating HBC	FBL
4.46779e-17	0.786407	0.525	0.277	1.06034e-12	Proliferating HBC	SLC1A5
4.5474e-17	0.771946	0.62	0.359	1.07923e-12	Proliferating HBC	SF3A3
4.60668e-17	0.846326	0.707	0.463	1.0933e-12	Proliferating HBC	SRM
5.34994e-17	0.831084	0.586	0.351	1.2697e-12	Proliferating HBC	RUVBL2
5.9586e-17	0.697941	0.802	0.624	1.41415e-12	Proliferating HBC	TXNL4A
7.93405e-17	0.741561	0.601	0.336	1.88299e-12	Proliferating HBC	POLE3
8.82579e-17	0.819019	0.635	0.407	2.09462e-12	Proliferating HBC	NPM3
9.03503e-17	1.05499	0.757	0.537	2.14428e-12	Proliferating HBC	STAB1
9.19567e-17	0.69747	0.833	0.621	2.18241e-12	Proliferating HBC	MKKS
1.01687e-16	0.704303	0.567	0.31	2.41334e-12	Proliferating HBC	TFAM
1.0347e-16	0.667252	0.696	0.437	2.45566e-12	Proliferating HBC	POP7
1.35918e-16	0.857551	0.814	0.657	3.22574e-12	Proliferating HBC	PSMC4
1.4203e-16	0.785905	0.578	0.325	3.3708e-12	Proliferating HBC	METTL7B
1.4313e-16	0.713411	0.608	0.328	3.39692e-12	Proliferating HBC	RPA1
1.8028e-16	0.744106	0.51	0.259	4.27858e-12	Proliferating HBC	NAA15
1.91694e-16	0.516307	0.928	0.961	4.54948e-12	Proliferating HBC	BLVRB
1.95022e-16	0.711381	0.517	0.267	4.62846e-12	Proliferating HBC	SUZ12
1.9619e-16	0.692553	0.715	0.455	4.65617e-12	Proliferating HBC	ILF3
2.01296e-16	0.538096	0.909	0.802	4.77736e-12	Proliferating HBC	EIF2S2
2.27384e-16	0.597312	0.852	0.69	5.3965e-12	Proliferating HBC	LSM8
2.5703e-16	0.85132	0.616	0.387	6.10009e-12	Proliferating HBC	PSMG1
2.63317e-16	1.29197	0.593	0.349	6.24931e-12	Proliferating HBC	CNRIP1
3.73806e-16	1.23673	0.513	0.286	8.87154e-12	Proliferating HBC	RETN
3.95381e-16	0.758367	0.529	0.279	9.38357e-12	Proliferating HBC	PRPS1
4.56199e-16	0.565614	0.886	0.755	1.0827e-11	Proliferating HBC	GTF3A
6.05332e-16	0.672311	0.844	0.718	1.43663e-11	Proliferating HBC	CCT8
6.1901e-16	0.688346	0.688	0.434	1.4691e-11	Proliferating HBC	ELAVL1
6.63151e-16	0.518877	0.886	0.561	1.57386e-11	Proliferating HBC	EGFL7
7.17514e-16	0.647377	0.521	0.26	1.70288e-11	Proliferating HBC	PPP6R1
8.12927e-16	0.647623	0.745	0.527	1.92932e-11	Proliferating HBC	METTL9
8.28477e-16	0.805098	0.703	0.469	1.96623e-11	Proliferating HBC	HSPH1
8.63253e-16	0.809696	0.593	0.352	2.04876e-11	Proliferating HBC	HAT1
8.75568e-16	0.783951	0.586	0.351	2.07798e-11	Proliferating HBC	NAP1L4
1.01663e-15	0.571139	0.886	0.791	2.41276e-11	Proliferating HBC	EIF4EBP1
1.03132e-15	0.650316	0.677	0.423	2.44764e-11	Proliferating HBC	TOMM40
1.32192e-15	0.584977	0.848	0.77	3.13732e-11	Proliferating HBC	IFI16
1.57307e-15	0.539027	0.894	0.8	3.73337e-11	Proliferating HBC	SRP9
1.65046e-15	0.562332	0.875	0.718	3.91703e-11	Proliferating HBC	PSMC5
1.67319e-15	0.601895	0.81	0.573	3.97099e-11	Proliferating HBC	SF1
1.71942e-15	0.761251	0.513	0.274	4.0807e-11	Proliferating HBC	NUP37
1.9843e-15	0.57413	0.84	0.669	4.70934e-11	Proliferating HBC	PIN1
2.13138e-15	0.59958	0.81	0.592	5.0584e-11	Proliferating HBC	GGCT
2.16685e-15	0.633341	0.624	0.37	5.1426e-11	Proliferating HBC	PTOV1
2.41175e-15	0.703748	0.726	0.538	5.72381e-11	Proliferating HBC	LYL1
2.827e-15	0.527627	0.916	0.788	6.70932e-11	Proliferating HBC	DNAJA1
2.85791e-15	0.738219	0.521	0.283	6.78269e-11	Proliferating HBC	MCMBP
2.97958e-15	0.848756	0.582	0.343	7.07143e-11	Proliferating HBC	PIM1
3.44374e-15	0.635503	0.681	0.418	8.17304e-11	Proliferating HBC	XPO1
4.0309e-15	0.518678	0.867	0.69	9.56653e-11	Proliferating HBC	NUTF2
4.30722e-15	0.576718	0.81	0.655	1.02223e-10	Proliferating HBC	LAGE3
4.75032e-15	0.644212	0.658	0.397	1.12739e-10	Proliferating HBC	MAP2K2
4.88399e-15	0.504239	0.928	0.838	1.15912e-10	Proliferating HBC	CYCS
7.73342e-15	0.671938	0.616	0.364	1.83537e-10	Proliferating HBC	CMC2
8.43065e-15	0.60286	0.757	0.547	2.00085e-10	Proliferating HBC	AK2
8.55936e-15	0.526713	0.837	0.732	2.03139e-10	Proliferating HBC	RALY
9.68432e-15	0.741999	0.692	0.458	2.29838e-10	Proliferating HBC	TPR
9.77335e-15	0.508802	0.916	0.799	2.31951e-10	Proliferating HBC	NAA38
1.11655e-14	0.835972	0.654	0.477	2.64991e-10	Proliferating HBC	SLBP
1.14139e-14	0.664924	0.722	0.496	2.70886e-10	Proliferating HBC	PRPF38B
1.33147e-14	0.725149	0.548	0.319	3.15998e-10	Proliferating HBC	POLR3K
1.33253e-14	0.670744	0.555	0.31	3.16249e-10	Proliferating HBC	RASSF1
1.49833e-14	0.649463	0.795	0.643	3.55599e-10	Proliferating HBC	CCT6A
1.70242e-14	0.552163	0.779	0.533	4.04036e-10	Proliferating HBC	UBE2E3
1.99182e-14	0.586594	0.768	0.541	4.72719e-10	Proliferating HBC	LINC00152
2.05612e-14	0.655811	0.798	0.664	4.87979e-10	Proliferating HBC	MRPL12
2.26092e-14	0.653961	0.753	0.534	5.36585e-10	Proliferating HBC	SYNCRIP
2.26777e-14	0.510837	0.844	0.684	5.3821e-10	Proliferating HBC	MRPS16
2.95594e-14	0.753553	0.506	0.275	7.01533e-10	Proliferating HBC	GTPBP4
2.95689e-14	0.582278	0.776	0.587	7.01758e-10	Proliferating HBC	FAM26F
3.50139e-14	0.656431	0.703	0.498	8.30985e-10	Proliferating HBC	PTBP1
3.71611e-14	0.685288	0.749	0.57	8.81944e-10	Proliferating HBC	HDAC2
4.71617e-14	0.592456	0.81	0.641	1.11929e-09	Proliferating HBC	C20orf27
6.43713e-14	0.610289	0.817	0.693	1.52772e-09	Proliferating HBC	CCT3
6.48185e-14	1.02023	0.517	0.293	1.53834e-09	Proliferating HBC	ODC1
6.98843e-14	0.649746	0.639	0.401	1.65856e-09	Proliferating HBC	PHF5A
7.58964e-14	0.662073	0.555	0.328	1.80125e-09	Proliferating HBC	EXOSC3
9.54204e-14	0.574551	0.749	0.515	2.26461e-09	Proliferating HBC	UFD1L
9.84624e-14	1.08565	0.757	0.624	2.33681e-09	Proliferating HBC	RPL22L1
9.99147e-14	0.581997	0.996	0.982	2.37128e-09	Proliferating HBC	NPM1
1.03409e-13	0.638753	0.715	0.485	2.4542e-09	Proliferating HBC	AMD1
1.06308e-13	0.627402	0.787	0.63	2.523e-09	Proliferating HBC	NONO
1.116e-13	0.627239	0.582	0.341	2.6486e-09	Proliferating HBC	DHX15
1.19944e-13	0.597152	0.646	0.411	2.84663e-09	Proliferating HBC	POLR2H
1.22958e-13	0.647109	0.54	0.299	2.91815e-09	Proliferating HBC	C1orf35
1.29034e-13	0.530027	0.821	0.637	3.06237e-09	Proliferating HBC	POLR2I
1.58945e-13	0.774499	0.521	0.3	3.77224e-09	Proliferating HBC	CBFB
1.6169e-13	0.580261	0.779	0.561	3.83738e-09	Proliferating HBC	CCDC85B
1.61913e-13	0.646709	0.643	0.404	3.84268e-09	Proliferating HBC	RPP30
1.79263e-13	1.04891	0.593	0.395	4.25446e-09	Proliferating HBC	HSPA1B
1.9022e-13	0.668526	0.711	0.489	4.5145e-09	Proliferating HBC	CCDC50
1.96504e-13	0.505597	0.867	0.601	4.66362e-09	Proliferating HBC	HPGDS
2.08809e-13	0.63952	0.563	0.332	4.95565e-09	Proliferating HBC	NXT1
2.2674e-13	0.616554	0.506	0.271	5.38123e-09	Proliferating HBC	ZDHHC6
2.55327e-13	0.671442	0.567	0.341	6.05967e-09	Proliferating HBC	PCM1
2.95234e-13	0.712261	0.544	0.323	7.00679e-09	Proliferating HBC	DKC1
2.98222e-13	0.658033	0.57	0.349	7.07771e-09	Proliferating HBC	PRPF19
2.98498e-13	0.509046	0.863	0.736	7.08425e-09	Proliferating HBC	RAD23A
3.44072e-13	0.665897	0.582	0.36	8.16586e-09	Proliferating HBC	PPIH
3.75055e-13	0.648789	0.532	0.31	8.90117e-09	Proliferating HBC	BRIX1
3.95268e-13	0.53534	0.529	0.288	9.38089e-09	Proliferating HBC	SIGMAR1
4.0581e-13	0.600036	0.837	0.73	9.63108e-09	Proliferating HBC	C20orf24
4.53468e-13	0.619009	0.738	0.535	1.07621e-08	Proliferating HBC	GPN3
5.07732e-13	0.643371	0.65	0.425	1.205e-08	Proliferating HBC	EIF2S1
5.32867e-13	0.548172	0.89	0.811	1.26465e-08	Proliferating HBC	ATP5G1
6.39178e-13	0.656337	0.54	0.307	1.51696e-08	Proliferating HBC	CPSF6
6.76693e-13	0.62924	0.665	0.449	1.606e-08	Proliferating HBC	NUDT21
7.49202e-13	0.586913	0.757	0.551	1.77808e-08	Proliferating HBC	PLEKHJ1
7.50728e-13	0.671476	0.525	0.294	1.7817e-08	Proliferating HBC	SQLE
7.76307e-13	1.20903	0.757	0.599	1.84241e-08	Proliferating HBC	HSPA1A
7.82956e-13	0.590745	0.673	0.425	1.85819e-08	Proliferating HBC	PKN1
1.02733e-12	0.680836	0.548	0.329	2.43816e-08	Proliferating HBC	SMARCA4
1.22649e-12	0.520224	0.817	0.654	2.91084e-08	Proliferating HBC	PPP1CC
1.41349e-12	0.724352	0.548	0.336	3.35464e-08	Proliferating HBC	FH
1.50529e-12	0.66709	0.536	0.313	3.57251e-08	Proliferating HBC	U2AF2
1.51088e-12	0.612393	0.631	0.409	3.58577e-08	Proliferating HBC	CYB5B
1.51119e-12	0.608676	0.57	0.351	3.5865e-08	Proliferating HBC	HACD3
1.76876e-12	0.661069	0.738	0.529	4.19781e-08	Proliferating HBC	DDX21
1.86096e-12	0.560338	0.81	0.642	4.41662e-08	Proliferating HBC	EIF5B
1.89032e-12	0.605864	0.536	0.306	4.48629e-08	Proliferating HBC	ECI1
1.91851e-12	0.759673	0.506	0.301	4.55321e-08	Proliferating HBC	NSUN5
1.93492e-12	0.686817	0.548	0.328	4.59214e-08	Proliferating HBC	HDAC1
2.11539e-12	0.636983	0.616	0.406	5.02046e-08	Proliferating HBC	MAZ
2.32108e-12	0.5118	0.646	0.388	5.50862e-08	Proliferating HBC	INO80C
2.32892e-12	0.682846	0.582	0.358	5.52721e-08	Proliferating HBC	SHMT2
2.43744e-12	0.689054	0.696	0.474	5.78477e-08	Proliferating HBC	RB1
2.58606e-12	0.519639	0.608	0.369	6.1375e-08	Proliferating HBC	AK1
2.7643e-12	0.554332	0.54	0.316	6.56051e-08	Proliferating HBC	RNF126
3.02963e-12	0.720217	0.703	0.488	7.19021e-08	Proliferating HBC	IMPDH2
3.03251e-12	0.530866	0.886	0.776	7.19705e-08	Proliferating HBC	TRA2B
3.28251e-12	0.694613	0.745	0.579	7.79039e-08	Proliferating HBC	MRC1
3.62676e-12	0.697093	0.684	0.468	8.60739e-08	Proliferating HBC	FDFT1
3.86374e-12	0.615285	0.555	0.33	9.16982e-08	Proliferating HBC	TMEM107
3.90125e-12	0.571379	0.696	0.463	9.25885e-08	Proliferating HBC	SLC9A3R1
4.23097e-12	0.621476	0.605	0.385	1.00414e-07	Proliferating HBC	POP5
4.41207e-12	0.767959	0.517	0.301	1.04712e-07	Proliferating HBC	LMO2
4.51991e-12	0.574346	0.696	0.465	1.07271e-07	Proliferating HBC	GAS6
4.90076e-12	0.602609	0.593	0.367	1.1631e-07	Proliferating HBC	TARDBP
5.17902e-12	0.551338	0.776	0.626	1.22914e-07	Proliferating HBC	HSPA9
7.31543e-12	0.538545	0.84	0.671	1.73617e-07	Proliferating HBC	PMVK
7.43546e-12	0.503941	0.844	0.725	1.76466e-07	Proliferating HBC	SSNA1
7.61584e-12	0.504502	0.81	0.63	1.80747e-07	Proliferating HBC	MRPL11
8.20291e-12	0.554119	0.81	0.698	1.9468e-07	Proliferating HBC	SRRM1
8.43008e-12	0.539398	0.745	0.569	2.00071e-07	Proliferating HBC	MRPL47
8.43008e-12	0.554461	0.776	0.565	2.00071e-07	Proliferating HBC	PRMT1
9.79367e-12	0.608067	0.624	0.407	2.32433e-07	Proliferating HBC	UQCC3
9.97579e-12	0.669281	0.574	0.346	2.36755e-07	Proliferating HBC	NOP58
1.02091e-11	0.509234	0.696	0.494	2.42293e-07	Proliferating HBC	RDX
1.03702e-11	0.617684	0.563	0.353	2.46116e-07	Proliferating HBC	DAZAP1
1.32178e-11	0.508278	0.783	0.599	3.13698e-07	Proliferating HBC	RNPS1
1.54848e-11	0.569626	0.707	0.487	3.675e-07	Proliferating HBC	SMARCB1
1.57829e-11	0.596218	0.51	0.3	3.74576e-07	Proliferating HBC	NOC2L
1.75354e-11	0.54125	0.677	0.47	4.16167e-07	Proliferating HBC	NUDCD2
1.78863e-11	0.643643	0.544	0.325	4.24495e-07	Proliferating HBC	GARS
1.97602e-11	0.592938	0.703	0.512	4.68969e-07	Proliferating HBC	RRP7A
2.0277e-11	0.553381	0.757	0.57	4.81233e-07	Proliferating HBC	MRPL22
2.09709e-11	0.589497	0.639	0.421	4.97702e-07	Proliferating HBC	RPS6KB2
2.14912e-11	0.629872	0.502	0.292	5.10051e-07	Proliferating HBC	HTATSF1
2.56767e-11	0.528354	0.7	0.501	6.09385e-07	Proliferating HBC	CLPP
2.69672e-11	0.55435	0.555	0.331	6.40013e-07	Proliferating HBC	DHX9
3.04308e-11	0.563766	0.57	0.34	7.22214e-07	Proliferating HBC	TAF11
3.10265e-11	0.745537	0.521	0.318	7.36352e-07	Proliferating HBC	RNF141
3.15532e-11	0.510784	0.54	0.314	7.48853e-07	Proliferating HBC	TIMM22
3.47901e-11	0.500391	0.665	0.455	8.25674e-07	Proliferating HBC	GATM
3.67443e-11	0.558011	0.665	0.45	8.72053e-07	Proliferating HBC	OSGEP
3.72201e-11	0.517452	0.81	0.702	8.83345e-07	Proliferating HBC	PHB2
4.61752e-11	0.631608	0.741	0.614	1.09588e-06	Proliferating HBC	PYGL
4.66187e-11	0.566036	0.829	0.651	1.1064e-06	Proliferating HBC	SDF2L1
4.89239e-11	0.520751	0.783	0.583	1.16111e-06	Proliferating HBC	COX20
5.55021e-11	0.571553	0.559	0.345	1.31723e-06	Proliferating HBC	NUP62
5.55124e-11	0.501664	0.787	0.607	1.31748e-06	Proliferating HBC	RBM25
5.73837e-11	0.563922	0.65	0.437	1.36189e-06	Proliferating HBC	NSL1
5.74808e-11	0.612724	0.593	0.387	1.36419e-06	Proliferating HBC	MRPL42
6.84641e-11	0.568452	0.696	0.46	1.62486e-06	Proliferating HBC	ACTN4
7.66887e-11	0.617746	0.529	0.328	1.82005e-06	Proliferating HBC	SF3A1
7.86809e-11	0.5171	0.521	0.308	1.86733e-06	Proliferating HBC	ENOSF1
7.89377e-11	0.567608	0.76	0.612	1.87343e-06	Proliferating HBC	C17orf89
8.11247e-11	0.551503	0.703	0.501	1.92533e-06	Proliferating HBC	ABCG2
8.1598e-11	0.61801	0.574	0.384	1.93656e-06	Proliferating HBC	REEP4
9.18855e-11	0.740506	0.624	0.434	2.18072e-06	Proliferating HBC	PNN
9.3436e-11	0.571334	0.605	0.389	2.21752e-06	Proliferating HBC	BATF
1.05036e-10	0.69715	0.525	0.325	2.49282e-06	Proliferating HBC	TRAP1
1.10379e-10	0.538597	0.738	0.572	2.61963e-06	Proliferating HBC	AHCY
1.10461e-10	0.517288	0.627	0.403	2.62156e-06	Proliferating HBC	GANAB
1.15602e-10	0.565615	0.639	0.454	2.74357e-06	Proliferating HBC	PPIF
1.20694e-10	0.574753	0.608	0.399	2.86442e-06	Proliferating HBC	PSMG3
1.21365e-10	0.546374	0.62	0.405	2.88035e-06	Proliferating HBC	ENOPH1
1.25124e-10	0.526187	0.753	0.616	2.96956e-06	Proliferating HBC	NOL7
1.32699e-10	0.596542	0.677	0.487	3.14935e-06	Proliferating HBC	GLO1
1.55884e-10	0.586722	0.502	0.29	3.69959e-06	Proliferating HBC	PRRC2A
1.61268e-10	0.5589	0.814	0.695	3.82737e-06	Proliferating HBC	APEX1
1.65498e-10	0.505834	0.764	0.567	3.92776e-06	Proliferating HBC	TOP1
1.78545e-10	0.626981	0.616	0.423	4.2374e-06	Proliferating HBC	RPP25
1.80841e-10	0.536345	0.513	0.307	4.2919e-06	Proliferating HBC	HNRNPUL2
2.09258e-10	0.510222	0.779	0.624	4.96633e-06	Proliferating HBC	EIF4H
2.35148e-10	0.525648	0.521	0.312	5.58078e-06	Proliferating HBC	GABPB1
2.4153e-10	0.567078	0.559	0.337	5.73223e-06	Proliferating HBC	TAF15
2.85402e-10	0.519265	0.525	0.309	6.77345e-06	Proliferating HBC	DYNLL2
3.06929e-10	0.561775	0.658	0.439	7.28435e-06	Proliferating HBC	U2SURP
3.21714e-10	0.613263	0.51	0.319	7.63525e-06	Proliferating HBC	OCIAD2
3.64112e-10	0.630247	0.601	0.412	8.64147e-06	Proliferating HBC	DEF8
3.69286e-10	0.614732	0.51	0.314	8.76427e-06	Proliferating HBC	DNAJC2
4.79257e-10	0.806249	0.696	0.558	1.13742e-05	Proliferating HBC	DNAJB1
5.39958e-10	0.53756	0.502	0.303	1.28148e-05	Proliferating HBC	ARFGAP2
5.53709e-10	0.555247	0.506	0.311	1.31412e-05	Proliferating HBC	C7orf49
6.05185e-10	0.516754	0.764	0.59	1.43629e-05	Proliferating HBC	HNRNPH1
6.5538e-10	0.574729	0.639	0.453	1.55541e-05	Proliferating HBC	MRPL9
6.72294e-10	0.5215	0.612	0.402	1.59556e-05	Proliferating HBC	THYN1
1.01251e-09	0.505891	0.749	0.585	2.40298e-05	Proliferating HBC	EIF4A3
1.09766e-09	0.517376	0.586	0.378	2.60506e-05	Proliferating HBC	THOC6
1.19611e-09	0.50403	0.692	0.497	2.83873e-05	Proliferating HBC	MPDU1
1.22455e-09	0.516215	0.532	0.337	2.90623e-05	Proliferating HBC	COQ2
1.27588e-09	0.575958	0.654	0.453	3.02805e-05	Proliferating HBC	SLC39A3
1.43624e-09	0.542605	0.688	0.514	3.40863e-05	Proliferating HBC	DPM2
1.56254e-09	0.527034	0.593	0.4	3.70838e-05	Proliferating HBC	ANAPC5
1.57218e-09	0.545272	0.616	0.426	3.73126e-05	Proliferating HBC	DRG1
1.69868e-09	0.848024	0.654	0.438	4.03147e-05	Proliferating HBC	LMO4
2.01139e-09	0.604741	0.532	0.353	4.77364e-05	Proliferating HBC	EEF1E1
2.20956e-09	0.574337	0.612	0.398	5.24396e-05	Proliferating HBC	SF3B4
2.29137e-09	0.618465	0.548	0.375	5.43811e-05	Proliferating HBC	PSME3
2.38741e-09	0.529859	0.532	0.334	5.66605e-05	Proliferating HBC	PWP1
2.39689e-09	0.640377	0.639	0.459	5.68853e-05	Proliferating HBC	TMIGD3
2.64094e-09	0.568367	0.532	0.341	6.26774e-05	Proliferating HBC	SEPT11
2.68472e-09	0.559348	0.574	0.391	6.37166e-05	Proliferating HBC	EBNA1BP2
2.82039e-09	0.551788	0.627	0.436	6.69363e-05	Proliferating HBC	GPS1
3.05289e-09	0.539815	0.54	0.348	7.24543e-05	Proliferating HBC	EMC8
3.0816e-09	0.625178	0.517	0.339	7.31356e-05	Proliferating HBC	EIF3B
3.36437e-09	0.552919	0.715	0.545	7.98466e-05	Proliferating HBC	HNRNPH3
3.95707e-09	0.509062	0.631	0.443	9.39131e-05	Proliferating HBC	TIMM50
4.77255e-09	0.508738	0.627	0.442	0.000113267	Proliferating HBC	TIMM9
4.933e-09	0.525055	0.559	0.365	0.000117075	Proliferating HBC	CCM2
1.01504e-08	0.518145	0.506	0.314	0.0002409	Proliferating HBC	ARL6IP6
1.02056e-08	0.659803	0.593	0.422	0.000242209	Proliferating HBC	ASPH
1.03414e-08	0.540833	0.681	0.501	0.000245431	Proliferating HBC	HMG20B
1.20876e-08	0.71428	0.517	0.366	0.000286875	Proliferating HBC	CNN2
1.28683e-08	0.652416	0.563	0.373	0.000305404	Proliferating HBC	ITSN1
1.30667e-08	0.506644	0.601	0.431	0.000310113	Proliferating HBC	SRSF1
2.40005e-08	0.550535	0.616	0.437	0.000569604	Proliferating HBC	SLA
3.91701e-08	0.524418	0.741	0.62	0.000929625	Proliferating HBC	NRP1
5.62998e-08	0.517702	0.578	0.378	0.00133616	Proliferating HBC	PGRMC1
8.98616e-08	0.660721	0.612	0.42	0.00213269	Proliferating HBC	SEPT6
1.52556e-07	0.541551	0.643	0.488	0.00362061	Proliferating HBC	UROS
1.83086e-07	0.505921	0.532	0.36	0.00434518	Proliferating HBC	ETV5
1.30409e-06	0.507924	0.57	0.418	0.0309499	Proliferating HBC	CRELD2
6.39057e-303	2.59678	0.993	0.28	1.51667e-298	HBC	LYVE1
8.12541e-299	2.55377	0.997	0.42	1.9284e-294	HBC	FOLR2
7.2297e-287	2.29525	0.998	0.76	1.71582e-282	HBC	DAB2
3.4062e-277	2.49088	0.982	0.289	8.08394e-273	HBC	F13A1
7.0342e-254	2.12646	0.997	0.806	1.66943e-249	HBC	CD14
4.86433e-253	2.22192	0.971	0.311	1.15445e-248	HBC	EGFL7
3.94856e-248	2.45187	0.98	0.487	9.37111e-244	HBC	SEPP1
1.53018e-245	2.23213	0.972	0.37	3.63158e-241	HBC	HPGDS
4.46909e-239	2.14761	0.964	0.573	1.06065e-234	HBC	PMP22
9.26547e-237	1.97872	0.971	0.489	2.19897e-232	HBC	MAF
3.54364e-236	1.66164	0.996	0.84	8.41012e-232	HBC	CD36
4.02021e-234	2.17449	0.978	0.772	9.54117e-230	HBC	PLTP
3.08587e-224	1.9091	0.973	0.671	7.3237e-220	HBC	VSIG4
2.21181e-220	1.50049	0.992	0.817	5.24929e-216	HBC	NINJ1
2.72245e-220	2.06474	0.959	0.544	6.46119e-216	HBC	ATP1B1
1.0957e-219	1.34546	0.999	0.988	2.60043e-215	HBC	ITM2B
7.44078e-217	2.22491	0.913	0.273	1.76592e-212	HBC	IGFBP4
3.02501e-216	1.08785	0.998	0.961	7.17925e-212	HBC	FCGRT
1.96836e-209	2.53	0.796	0.187	4.67151e-205	HBC	IGF1
1.38173e-203	1.64892	0.961	0.769	3.27926e-199	HBC	NPL
1.39658e-200	1.84786	0.926	0.466	3.3145e-196	HBC	C2
7.37898e-196	1.84908	0.94	0.694	1.75125e-191	HBC	RBPJ
8.48858e-195	1.18822	0.995	0.915	2.0146e-190	HBC	CD99
2.99414e-194	1.61918	1	0.96	7.10598e-190	HBC	SPP1
1.34587e-189	1.4298	0.98	0.733	3.19416e-185	HBC	GYPC
4.78043e-189	0.737478	0.999	0.998	1.13454e-184	HBC	PFDN5
2.75415e-187	1.85534	0.895	0.327	6.53643e-183	HBC	COLEC12
8.10668e-185	2.57472	0.688	0.124	1.92396e-180	HBC	LRRC39
1.5702e-183	1.16415	0.997	0.927	3.72657e-179	HBC	BLVRB
2.89952e-183	2.60591	0.728	0.145	6.88142e-179	HBC	CD5L
4.55249e-179	1.27326	0.997	0.662	1.08044e-174	HBC	C1QA
1.38918e-177	2.32661	0.731	0.179	3.29693e-173	HBC	FEZ1
7.4063e-177	1.78285	0.917	0.523	1.75774e-172	HBC	GPR34
1.16348e-173	1.60781	0.914	0.353	2.76128e-169	HBC	FSCN1
1.40703e-167	1.20537	0.982	0.875	3.3393e-163	HBC	LY96
4.73317e-166	0.648189	1	0.999	1.12332e-161	HBC	ATP5E
5.0794e-166	1.68923	0.884	0.378	1.20549e-161	HBC	MRC1
1.12604e-162	0.921376	0.991	0.955	2.67242e-158	HBC	CAPZB
5.1673e-162	1.19277	0.986	0.901	1.22636e-157	HBC	CTSC
5.51415e-161	0.89806	0.995	0.98	1.30867e-156	HBC	SNX3
2.48143e-158	2.34615	0.65	0.133	5.88918e-154	HBC	SCN9A
4.40333e-156	1.03938	0.976	0.913	1.04504e-151	HBC	AP2M1
6.3098e-155	1.76378	0.846	0.321	1.49751e-150	HBC	BIN1
9.62455e-151	1.52559	0.92	0.724	2.2842e-146	HBC	PTMS
1.35984e-149	0.578769	1	0.999	3.22731e-145	HBC	RPS28
6.35184e-149	1.73237	0.85	0.561	1.50748e-144	HBC	TM2D2
1.15135e-148	1.24439	0.964	0.784	2.7325e-144	HBC	CD59
1.51553e-148	2.11504	0.809	0.402	3.59682e-144	HBC	ANKH
4.36046e-147	1.26833	0.966	0.783	1.03487e-142	HBC	CSF1R
2.12584e-145	1.83457	0.794	0.317	5.04525e-141	HBC	ABCG2
4.44557e-144	2.02806	0.729	0.26	1.05507e-139	HBC	GAPLINC
2.17056e-143	1.15088	0.954	0.8	5.1514e-139	HBC	MGST2
1.03889e-142	0.874892	0.999	0.996	2.4656e-138	HBC	TPT1
1.13228e-137	2.31961	0.597	0.123	2.68724e-133	HBC	BIRC7
1.42584e-137	2.00832	0.718	0.267	3.38394e-133	HBC	FAM20A
1.62433e-137	1.78106	0.94	0.651	3.85503e-133	HBC	RNASE1
3.06658e-136	1.52104	0.852	0.458	7.27792e-132	HBC	PYGL
2.87067e-135	2.97092	0.619	0.147	6.81295e-131	HBC	S100A1
3.1487e-134	1.00619	0.996	0.666	7.4728e-130	HBC	C1QC
6.23702e-134	0.93526	0.985	0.917	1.48023e-129	HBC	CALM3
3.55737e-133	1.67338	0.774	0.275	8.44271e-129	HBC	GAS6
6.76996e-133	1.6546	0.806	0.439	1.60672e-128	HBC	HSD17B14
9.04224e-133	1.93921	0.745	0.277	2.14599e-128	HBC	TMIGD3
1.62487e-132	1.24986	0.919	0.68	3.8563e-128	HBC	BLVRA
9.16427e-130	1.21807	0.965	0.917	2.17496e-125	HBC	ATP6AP2
1.56577e-129	1.95197	0.689	0.231	3.71604e-125	HBC	SCIN
2.27755e-127	1.31942	0.925	0.803	5.4053e-123	HBC	CREG1
6.00412e-125	1.81073	0.698	0.261	1.42496e-120	HBC	C10orf128
5.57858e-122	1.30012	0.878	0.645	1.32396e-117	HBC	NCOA4
2.8481e-121	1.35872	0.892	0.514	6.75939e-117	HBC	MEF2C
1.12762e-120	0.763483	0.986	0.949	2.67618e-116	HBC	CLTA
3.12356e-120	2.08233	0.566	0.131	7.41313e-116	HBC	LILRB5
1.07234e-119	2.01568	0.667	0.252	2.54499e-115	HBC	BHLHE41
4.26469e-119	1.01408	0.983	0.899	1.01214e-114	HBC	RGS10
5.92114e-117	0.963331	0.96	0.869	1.40527e-112	HBC	PEBP1
1.62597e-116	0.66664	0.996	0.98	3.85891e-112	HBC	COX6C
3.39203e-116	1.0226	0.986	0.87	8.0503e-112	HBC	LGMN
2.98536e-115	1.49686	0.8	0.476	7.08516e-111	HBC	BMP2K
1.61121e-114	0.83662	1	0.975	3.82387e-110	HBC	AIF1
1.62695e-114	1.57083	0.717	0.267	3.86124e-110	HBC	GAMT
4.14229e-112	1.67753	0.699	0.288	9.83091e-108	HBC	SIGLEC1
1.13544e-111	2.12417	0.55	0.134	2.69475e-107	HBC	NBL1
7.25063e-111	1.75419	0.619	0.195	1.72079e-106	HBC	SLC9A9
4.91529e-110	1.2139	0.884	0.686	1.16655e-105	HBC	TMEM261
1.5284e-108	1.94577	0.529	0.114	3.62736e-104	HBC	SLC28A1
1.81039e-108	1.72644	0.638	0.214	4.29659e-104	HBC	GNG7
3.89976e-108	1.34236	0.827	0.505	9.2553e-104	HBC	MKNK1
4.74796e-108	1.82457	0.588	0.167	1.12683e-103	HBC	FAM212A
1.90273e-106	0.768199	0.993	0.894	4.51576e-102	HBC	S100A9
6.40767e-106	1.97394	0.54	0.143	1.52073e-101	HBC	KCNJ5
3.17464e-105	1.79968	0.609	0.207	7.53437e-101	HBC	SLC25A4
7.10491e-105	1.5436	0.785	0.455	1.68621e-100	HBC	S100A13
4.12211e-104	1.75958	0.721	0.373	9.783e-100	HBC	EPHX1
3.65991e-102	0.794718	0.988	0.936	8.68605e-98	HBC	ATOX1
6.34023e-102	1.22363	0.887	0.638	1.50473e-97	HBC	CD163
7.65128e-101	1.68111	0.638	0.248	1.81588e-96	HBC	EPS8
3.27126e-100	0.778747	0.985	0.63	7.76367e-96	HBC	C1QB
5.17041e-100	1.00796	0.913	0.753	1.22709e-95	HBC	SNX6
5.57617e-98	1.54456	0.618	0.209	1.32339e-93	HBC	ENPP2
8.63259e-98	1.14366	0.852	0.639	2.04877e-93	HBC	GLMP
1.31042e-97	1.36718	0.891	0.673	3.11002e-93	HBC	CITED2
2.51912e-97	1.10379	0.902	0.73	5.97863e-93	HBC	KCTD12
6.48181e-97	1.09109	0.897	0.68	1.53833e-92	HBC	ADI1
5.34457e-96	2.11592	0.63	0.281	1.26843e-91	HBC	CHCHD6
1.0665e-95	1.35421	0.788	0.489	2.53111e-91	HBC	NRP2
1.49159e-95	1.43751	0.73	0.373	3.53999e-91	HBC	EPS15
2.80779e-95	1.22975	0.881	0.628	6.66373e-91	HBC	IFITM2
1.16023e-94	0.909275	0.933	0.814	2.75358e-90	HBC	SNX2
5.57625e-94	0.946745	0.932	0.752	1.32341e-89	HBC	MRPL14
8.0149e-93	1.56291	0.663	0.289	1.90218e-88	HBC	MTSS1
9.26772e-91	1.50045	0.642	0.259	2.19951e-86	HBC	ITM2C
1.97028e-89	1.7991	0.604	0.246	4.67607e-85	HBC	SLC18B1
3.3318e-89	1.09144	0.846	0.657	7.90737e-85	HBC	STX7
1.96343e-88	0.791922	0.954	0.844	4.65981e-84	HBC	TMEM14C
3.96943e-88	1.54571	0.658	0.305	9.42065e-84	HBC	CRYBB1
3.26073e-87	1.0081	0.866	0.651	7.73869e-83	HBC	NCF4
5.52798e-87	1.63548	0.569	0.188	1.31196e-82	HBC	METTL7B
8.89245e-86	1.57865	0.588	0.22	2.11045e-81	HBC	RAB3IL1
9.35459e-85	1.35395	0.729	0.399	2.22012e-80	HBC	RPS4Y1
2.4836e-83	1.03405	0.899	0.752	5.89432e-79	HBC	XBP1
3.11056e-83	0.93929	0.89	0.718	7.3823e-79	HBC	DDAH2
6.38597e-83	1.07176	0.838	0.642	1.51558e-78	HBC	TPD52L2
6.7687e-83	1.45119	0.681	0.323	1.60642e-78	HBC	GATM
6.92028e-83	1.15927	0.806	0.502	1.64239e-78	HBC	NRP1
5.45127e-80	0.623194	0.988	0.939	1.29375e-75	HBC	APLP2
9.45855e-80	1.2052	0.783	0.543	2.2448e-75	HBC	NUDT14
4.89016e-79	0.565721	0.993	0.98	1.16058e-74	HBC	UQCRB
1.44328e-78	0.709258	0.958	0.889	3.42534e-74	HBC	RAB5C
6.5813e-78	1.53659	0.578	0.236	1.56194e-73	HBC	MTUS1
3.10415e-76	0.96988	0.874	0.695	7.36708e-72	HBC	PEPD
3.38546e-76	1.35082	0.676	0.33	8.03471e-72	HBC	KLF2
1.41232e-75	0.663257	0.979	0.932	3.35186e-71	HBC	GMFG
6.23123e-75	1.10699	0.827	0.623	1.47886e-70	HBC	ATP2B1
2.89784e-73	1.01645	0.586	0.2	6.87745e-69	HBC	AGR2
3.33167e-73	0.688621	0.961	0.936	7.90706e-69	HBC	RTN4
4.31131e-73	1.12069	0.791	0.539	1.0232e-68	HBC	TTYH3
1.4074e-72	0.591867	0.993	0.969	3.34018e-68	HBC	NDUFA1
2.05214e-72	0.947499	0.882	0.664	4.87035e-68	HBC	A2M
4.76179e-72	0.837179	0.852	0.628	1.13011e-67	HBC	TPM1
3.02588e-71	1.29754	0.629	0.305	7.18133e-67	HBC	RPP25
6.51631e-71	0.92019	0.866	0.705	1.54652e-66	HBC	TIMP2
1.98001e-70	0.862052	0.871	0.725	4.69915e-66	HBC	ANXA4
2.29444e-70	1.54562	0.505	0.187	5.44539e-66	HBC	PTPRN2
8.26824e-70	1.51552	0.565	0.255	1.9623e-65	HBC	WWP1
2.80527e-69	0.544125	0.998	0.999	6.65775e-65	HBC	MALAT1
3.11006e-69	1.28124	0.519	0.184	7.3811e-65	HBC	TESC
1.3904e-68	1.65457	0.665	0.417	3.29985e-64	HBC	MAN1A1
1.59019e-68	1.34986	0.676	0.366	3.77399e-64	HBC	MAGED1
1.63689e-68	0.711541	0.95	0.861	3.88483e-64	HBC	UCP2
5.8613e-68	1.39639	0.553	0.242	1.39106e-63	HBC	FARP1
7.46081e-68	0.926259	0.824	0.573	1.77068e-63	HBC	FCGR2A
1.83671e-67	0.835807	0.895	0.749	4.35905e-63	HBC	WSB1
3.79956e-67	1.49128	0.587	0.286	9.0175e-63	HBC	FXYD6
4.41813e-67	1.38531	0.571	0.261	1.04855e-62	HBC	AK1
4.50177e-67	1.34873	0.596	0.295	1.06841e-62	HBC	MAGEF1
8.909e-66	0.921228	0.875	0.702	2.11437e-61	HBC	TSPAN4
9.48451e-66	1.40319	0.51	0.199	2.25096e-61	HBC	RGL1
1.09893e-65	0.905011	0.868	0.678	2.6081e-61	HBC	FCGR1A
4.74523e-65	1.04028	0.721	0.414	1.12619e-60	HBC	ARID3A
1.18561e-64	0.934929	0.789	0.589	2.81381e-60	HBC	NEU1
1.69369e-64	1.20426	0.656	0.361	4.01963e-60	HBC	SLC9A3R1
5.18476e-64	1.31755	0.622	0.319	1.2305e-59	HBC	FCGR1B
8.76995e-64	0.821813	0.87	0.714	2.08137e-59	HBC	TNFRSF1A
9.67753e-64	1.23032	0.644	0.364	2.29677e-59	HBC	NRROS
3.06975e-63	0.74742	0.949	0.84	7.28545e-59	HBC	IFITM3
1.07064e-62	0.827416	0.873	0.759	2.54095e-58	HBC	NAA20
1.51018e-62	1.07654	0.702	0.414	3.5841e-58	HBC	FPR1
2.41411e-62	1.40915	0.562	0.256	5.7294e-58	HBC	CCND1
1.39097e-61	0.573916	0.987	0.967	3.3012e-57	HBC	SDCBP
1.69935e-61	1.19189	0.598	0.305	4.03307e-57	HBC	SLC7A8
2.08604e-61	1.2002	0.631	0.351	4.9508e-57	HBC	CD180
3.15423e-61	0.699364	0.914	0.827	7.48594e-57	HBC	TPP1
1.38602e-60	1.05311	0.734	0.515	3.28943e-56	HBC	AMDHD2
6.21202e-60	1.28439	0.533	0.233	1.4743e-55	HBC	GNG2
1.104e-59	1.18398	0.672	0.437	2.62013e-55	HBC	ORAI3
1.03981e-58	0.980545	0.777	0.55	2.46778e-54	HBC	CHCHD7
2.15758e-58	0.585497	0.975	0.936	5.12058e-54	HBC	ASAH1
3.09161e-58	1.19272	0.644	0.394	7.33733e-54	HBC	MILR1
4.93893e-58	0.710918	0.916	0.814	1.17216e-53	HBC	MDH1
7.96373e-58	0.772578	0.886	0.697	1.89003e-53	HBC	IFI16
2.74621e-57	0.949298	0.786	0.548	6.51758e-53	HBC	RASSF4
4.70732e-57	1.23689	0.678	0.432	1.11719e-52	HBC	RIN2
1.04496e-56	1.0945	0.695	0.449	2.48e-52	HBC	FRMD4B
2.09129e-56	0.855109	0.823	0.646	4.96327e-52	HBC	RENBP
2.12303e-56	0.615685	0.973	0.914	5.03858e-52	HBC	ZFP36L1
2.92248e-56	1.02279	0.715	0.444	6.93592e-52	HBC	STAB1
5.33505e-56	0.803086	0.833	0.69	1.26617e-51	HBC	SAT2
6.86706e-56	0.92065	0.898	0.746	1.62976e-51	HBC	MS4A4A
8.4612e-55	0.72934	0.88	0.738	2.0081e-50	HBC	PPP1R18
1.95623e-54	0.693546	0.886	0.772	4.64272e-50	HBC	LINC00998
6.43191e-54	0.714581	0.873	0.786	1.52649e-49	HBC	OSTF1
8.37736e-54	0.525792	0.991	0.961	1.9882e-49	HBC	ATP5I
1.43898e-53	1.03461	0.715	0.517	3.41512e-49	HBC	PLA2G15
2.69949e-53	0.864292	0.848	0.688	6.40671e-49	HBC	CLTC
3.4971e-53	1.16446	0.65	0.415	8.29966e-49	HBC	RABEP1
3.62897e-53	0.565929	0.968	0.912	8.61263e-49	HBC	C11orf31
8.46528e-53	1.24306	0.608	0.358	2.00907e-48	HBC	CPEB4
3.73479e-52	0.938239	0.746	0.568	8.86379e-48	HBC	ADAM9
7.70509e-52	1.01261	0.711	0.516	1.82865e-47	HBC	MPV17
2.16576e-51	1.298	0.679	0.493	5.13999e-47	HBC	SDCCAG8
2.4977e-51	1.41107	0.508	0.262	5.92779e-47	HBC	ABCC5
2.96732e-51	1.07946	0.643	0.407	7.04235e-47	HBC	SPATS2L
3.7758e-51	0.595097	0.936	0.865	8.96109e-47	HBC	CUTA
4.76947e-51	0.66352	0.925	0.814	1.13194e-46	HBC	HNMT
5.64637e-51	1.22303	0.594	0.333	1.34005e-46	HBC	HHEX
1.44147e-50	0.51605	0.96	0.843	3.42105e-46	HBC	CCL3
1.45444e-50	0.523192	0.866	0.62	3.45183e-46	HBC	PRDX2
2.02989e-50	0.852201	0.774	0.628	4.81753e-46	HBC	WBP2
2.78843e-50	0.883336	0.536	0.255	6.61779e-46	HBC	CNRIP1
3.07725e-50	0.588527	0.934	0.867	7.30323e-46	HBC	RAB1A
3.75634e-50	0.919001	0.742	0.544	8.91492e-46	HBC	SLCO2B1
2.74534e-49	0.600936	0.912	0.833	6.51552e-45	HBC	PGLS
4.55844e-48	0.729624	0.823	0.682	1.08185e-43	HBC	RAB32
1.28153e-47	1.25379	0.582	0.356	3.04146e-43	HBC	RAB42
1.46509e-47	0.990734	0.685	0.488	3.47711e-43	HBC	PTPN18
1.55126e-47	1.05456	0.523	0.248	3.6816e-43	HBC	MPEG1
3.25279e-47	1.0033	0.665	0.439	7.71985e-43	HBC	GOLGA4
4.06685e-47	1.0729	0.667	0.465	9.65186e-43	HBC	DEF6
1.68473e-46	1.12409	0.569	0.334	3.99837e-42	HBC	FAM213A
4.49389e-46	1.02043	0.608	0.371	1.06653e-41	HBC	ITGB5
9.79304e-46	0.587593	0.755	0.489	2.32418e-41	HBC	CCL4
1.82067e-45	0.525124	0.962	0.917	4.32099e-41	HBC	NDUFB1
4.99364e-45	0.82562	0.725	0.494	1.18514e-40	HBC	CCR1
5.43458e-45	0.603171	0.913	0.871	1.28979e-40	HBC	FIS1
2.5469e-44	0.983035	0.65	0.399	6.04456e-40	HBC	LPAR6
3.06469e-44	1.17821	0.544	0.306	7.27343e-40	HBC	SPRED1
7.16794e-44	1.0421	0.587	0.349	1.70117e-39	HBC	TMEM173
2.5978e-43	0.95475	0.654	0.427	6.16536e-39	HBC	ANXA6
1.60297e-42	0.503162	0.956	0.911	3.80433e-38	HBC	LAMTOR5
2.55184e-42	0.906595	0.708	0.53	6.05627e-38	HBC	MCOLN1
5.01277e-42	0.735171	0.794	0.692	1.18968e-37	HBC	PRKAR1A
5.81911e-42	0.698212	0.9	0.811	1.38105e-37	HBC	MAFB
1.11237e-41	0.611867	0.898	0.823	2.63999e-37	HBC	RAB11A
2.95425e-41	0.632631	0.941	0.892	7.01132e-37	HBC	HCST
3.2837e-41	1.05409	0.6	0.38	7.79321e-37	HBC	FAM198B
5.16543e-41	0.78574	0.737	0.549	1.22591e-36	HBC	NUDT5
7.70118e-41	1.01066	0.597	0.391	1.82772e-36	HBC	CRYL1
1.39795e-40	0.574597	0.919	0.798	3.31775e-36	HBC	DNPH1
1.63404e-40	0.757033	0.807	0.716	3.87808e-36	HBC	RNF13
3.61989e-40	0.947187	0.549	0.294	8.59108e-36	HBC	GSTA4
3.84757e-40	1.02507	0.524	0.296	9.13144e-36	HBC	ITSN1
1.23745e-39	1.03346	0.559	0.343	2.93683e-35	HBC	SLC2A8
5.04658e-39	0.652156	0.86	0.767	1.19771e-34	HBC	NDUFC1
1.24931e-38	0.918165	0.641	0.448	2.96499e-34	HBC	GALNT1
3.71629e-38	0.978235	0.638	0.458	8.81988e-34	HBC	GALE
4.4321e-38	0.774036	0.755	0.618	1.05187e-33	HBC	NECAP2
7.0522e-38	0.982791	0.684	0.5	1.6737e-33	HBC	BTG2
1.70627e-37	0.524932	0.902	0.845	4.04949e-33	HBC	ARRB2
1.84212e-37	0.768383	0.691	0.464	4.37191e-33	HBC	QPRT
3.87444e-37	0.999638	0.532	0.323	9.19521e-33	HBC	BATF
5.16937e-37	0.723788	0.708	0.486	1.22685e-32	HBC	EGR1
5.19206e-37	1.0987	0.678	0.576	1.23223e-32	HBC	DHRS4L2
7.08869e-37	0.612267	0.844	0.737	1.68236e-32	HBC	TRAPPC2L
3.45926e-36	0.787843	0.671	0.468	8.20987e-32	HBC	FAM105A
2.06261e-35	0.809798	0.631	0.425	4.8952e-31	HBC	CCDC50
4.54479e-35	0.916907	0.574	0.364	1.07861e-30	HBC	LINC01094
5.55473e-35	0.964456	0.58	0.377	1.3183e-30	HBC	H1F0
7.02461e-35	0.768604	0.696	0.53	1.66715e-30	HBC	CREM
8.32638e-35	0.87454	0.605	0.411	1.9761e-30	HBC	IDI1
1.14248e-34	0.689516	0.79	0.73	2.71145e-30	HBC	C4orf48
2.31554e-34	0.624924	0.845	0.806	5.49546e-30	HBC	CHCHD10
7.62887e-34	0.923155	0.581	0.39	1.81056e-29	HBC	ABHD3
8.53124e-33	0.624921	0.953	0.912	2.02472e-28	HBC	CTSZ
8.76709e-33	0.678523	0.777	0.647	2.08069e-28	HBC	IDH1
3.73176e-32	1.02562	0.5	0.308	8.85658e-28	HBC	TRIM47
7.32982e-32	0.516235	0.892	0.808	1.73959e-27	HBC	GTF3C6
8.11095e-32	0.881821	0.619	0.453	1.92497e-27	HBC	AP2A2
9.24749e-32	0.892055	0.572	0.381	2.19471e-27	HBC	NAIP
1.17633e-31	0.750869	0.693	0.53	2.79178e-27	HBC	NTAN1
1.85498e-31	0.860564	0.592	0.413	4.40241e-27	HBC	LINC00657
2.67949e-31	0.62203	0.746	0.608	6.35924e-27	HBC	RBMS1
2.7472e-31	0.864442	0.595	0.426	6.51992e-27	HBC	C15orf57
2.95571e-31	0.631406	0.771	0.638	7.01479e-27	HBC	AP1B1
5.61083e-31	0.643145	0.773	0.639	1.33162e-26	HBC	PNKD
8.24161e-31	0.913408	0.537	0.361	1.95598e-26	HBC	NMRK1
8.98501e-31	0.660628	0.741	0.627	2.13241e-26	HBC	RAP2B
1.18347e-30	0.839801	0.518	0.314	2.80874e-26	HBC	PLA2G16
2.23597e-30	0.65208	0.79	0.64	5.30664e-26	HBC	RHOB
3.22421e-30	0.887488	0.595	0.439	7.65201e-26	HBC	HOMER3
3.32227e-30	0.579279	0.844	0.767	7.88474e-26	HBC	TMEM256
6.69941e-30	0.826321	0.634	0.48	1.58997e-25	HBC	EHD4
1.0317e-29	0.812672	0.618	0.448	2.44853e-25	HBC	CYTH4
1.18419e-29	0.662002	0.728	0.62	2.81043e-25	HBC	TPST2
2.71341e-29	0.713141	0.705	0.561	6.43974e-25	HBC	GNPDA1
3.44046e-29	0.514101	0.865	0.812	8.16525e-25	HBC	MPP1
3.57201e-29	0.763818	0.701	0.587	8.47745e-25	HBC	CDV3
4.51916e-29	0.856146	0.585	0.402	1.07253e-24	HBC	FABP3
1.04037e-28	0.676838	0.759	0.662	2.46911e-24	HBC	SNX5
1.06122e-28	0.779624	0.65	0.491	2.51858e-24	HBC	LYL1
2.13824e-28	0.707911	0.707	0.586	5.07468e-24	HBC	TFPT
3.27711e-28	0.82073	0.572	0.399	7.77756e-24	HBC	ZFHX3
3.7649e-28	0.860275	0.536	0.37	8.93525e-24	HBC	SLC17A5
9.42961e-28	0.791406	0.607	0.444	2.23793e-23	HBC	SNX8
1.06603e-27	0.620431	0.756	0.598	2.53001e-23	HBC	IGSF6
1.39195e-27	0.89511	0.518	0.333	3.30353e-23	HBC	METRNL
3.76366e-27	0.835734	0.576	0.437	8.93229e-23	HBC	ZNF330
4.20926e-27	0.542765	0.723	0.55	9.98983e-23	HBC	NME4
5.97159e-27	0.821361	0.548	0.368	1.41724e-22	HBC	ETS2
1.0506e-26	0.847505	0.544	0.38	2.49339e-22	HBC	SNRPN
1.45483e-26	0.695844	0.703	0.588	3.45276e-22	HBC	VAT1
2.38885e-26	0.876009	0.53	0.361	5.66945e-22	HBC	TCEAL3
2.60307e-26	0.689202	0.699	0.578	6.17786e-22	HBC	IFRD1
3.50297e-26	0.833285	0.566	0.408	8.3136e-22	HBC	TNFAIP8L2
7.22448e-26	0.565814	0.757	0.661	1.71459e-21	HBC	UBE2F
9.37816e-26	0.678744	0.682	0.528	2.22572e-21	HBC	HADH
1.18455e-25	0.999442	0.548	0.398	2.81129e-21	HBC	ABCA1
2.86917e-25	0.564878	0.756	0.648	6.8094e-21	HBC	CHCHD1
4.77846e-25	0.507008	0.812	0.735	1.13407e-20	HBC	NDUFS3
8.45057e-25	0.799793	0.55	0.407	2.00557e-20	HBC	NUDT16
2.50661e-24	0.757154	0.646	0.518	5.94893e-20	HBC	ZSCAN16-AS1
6.12035e-24	0.683651	0.621	0.48	1.45254e-19	HBC	ARHGAP4
2.62176e-23	0.539928	0.78	0.7	6.22223e-19	HBC	C7orf50
7.31896e-23	0.586479	0.719	0.599	1.73701e-18	HBC	DOK2
1.30893e-22	0.789285	0.514	0.383	3.10647e-18	HBC	CDS2
3.78002e-22	0.782053	0.552	0.416	8.97112e-18	HBC	LYRM4
4.01603e-22	0.661059	0.652	0.552	9.53123e-18	HBC	C6orf1
1.49782e-21	0.644556	0.649	0.534	3.55478e-17	HBC	FEZ2
1.54211e-21	0.69755	0.571	0.428	3.65988e-17	HBC	TNS3
1.67335e-21	0.653316	0.625	0.492	3.97136e-17	HBC	DUSP3
2.78988e-21	0.677182	0.618	0.518	6.62123e-17	HBC	NIPSNAP3A
2.84495e-21	0.706494	0.559	0.425	6.75191e-17	HBC	CD276
1.53568e-20	0.747221	0.525	0.389	3.64462e-16	HBC	AAK1
1.85652e-20	0.666324	0.631	0.492	4.40608e-16	HBC	OAS1
3.0609e-20	0.782365	0.56	0.429	7.26443e-16	HBC	RUNX1
5.75974e-20	0.770012	0.59	0.481	1.36696e-15	HBC	MCUR1
1.20203e-19	0.620454	0.69	0.583	2.85278e-15	HBC	GCA
1.55792e-19	0.528127	0.655	0.536	3.69742e-15	HBC	RAB20
3.02059e-19	0.791678	0.507	0.386	7.16876e-15	HBC	WDR26
4.57127e-19	0.666986	0.587	0.47	1.0849e-14	HBC	SCNM1
6.72664e-19	0.545901	0.723	0.612	1.59643e-14	HBC	C3AR1
1.04609e-18	0.603626	0.618	0.525	2.48269e-14	HBC	TOLLIP
8.04285e-18	0.673754	0.596	0.489	1.90881e-13	HBC	PLXND1
8.11166e-18	0.624554	0.609	0.492	1.92514e-13	HBC	CD33
9.2793e-18	0.761353	0.509	0.396	2.20226e-13	HBC	PPP2CB
1.14344e-17	0.604375	0.653	0.554	2.71373e-13	HBC	SMIM4
1.13909e-16	0.807465	0.512	0.393	2.7034e-12	HBC	HIST1H1C
2.75473e-16	0.520733	0.701	0.63	6.53779e-12	HBC	ATP6V1D
3.65568e-16	0.634401	0.547	0.443	8.67602e-12	HBC	CCS
5.34051e-16	0.945862	0.516	0.416	1.26746e-11	HBC	OTOA
1.37154e-15	0.747551	0.568	0.471	3.25507e-11	HBC	TPGS2
3.05372e-15	0.513986	0.663	0.574	7.2474e-11	HBC	TIMM17B
8.99379e-15	0.578045	0.599	0.53	2.1345e-10	HBC	MGMT
1.18854e-14	0.501001	0.634	0.548	2.82075e-10	HBC	SNAP23
1.55447e-14	0.563803	0.502	0.383	3.68923e-10	HBC	TMEM37
2.71338e-14	0.626903	0.508	0.403	6.43965e-10	HBC	ASAP1
4.02117e-14	0.547053	0.541	0.414	9.54343e-10	HBC	CBX1
5.56702e-14	0.592278	0.575	0.514	1.32122e-09	HBC	HPS1
9.76836e-14	0.562418	0.616	0.542	2.31832e-09	HBC	DPH3
1.90037e-13	0.50816	0.613	0.525	4.51014e-09	HBC	STOM
1.96102e-13	0.528237	0.683	0.608	4.65409e-09	HBC	NCKAP1L
2.45746e-13	0.600767	0.507	0.412	5.83229e-09	HBC	PKN1
1.00462e-12	0.525249	0.647	0.605	2.38428e-08	HBC	MPC1
2.92052e-12	0.564928	0.557	0.476	6.93128e-08	HBC	PPP2R5C
3.12507e-12	0.625349	0.532	0.454	7.41672e-08	HBC	ATP5EP2
8.85185e-12	0.563218	0.531	0.449	2.10081e-07	HBC	ARID5A
6.60455e-11	0.578432	0.555	0.486	1.56746e-06	HBC	CELF1
4.52449e-10	0.531787	0.547	0.462	1.0738e-05	HBC	RB1
1.63147e-07	0.528345	0.514	0.473	0.00387198	HBC	STARD7
0	5.05462	0.994	0.116	0	Decidual Macrophage	HLA-DRB1
0	4.95322	0.994	0.193	0	Decidual Macrophage	HLA-DRA
0	4.88609	0.992	0.145	0	Decidual Macrophage	HLA-DPA1
0	4.73102	0.992	0.195	0	Decidual Macrophage	HLA-DPB1
0	4.70748	0.947	0.069	0	Decidual Macrophage	HLA-DQB1
0	4.66724	0.882	0.06	0	Decidual Macrophage	HLA-DQA1
0	4.54725	0.905	0.066	0	Decidual Macrophage	HLA-DRB5
0	4.51678	0.93	0.14	0	Decidual Macrophage	CD9
0	4.51247	0.999	0.658	0	Decidual Macrophage	CD74
0	4.04246	0.978	0.142	0	Decidual Macrophage	LSP1
0	3.93479	0.955	0.247	0	Decidual Macrophage	HLA-DMA
0	1.99743	1	0.95	0	Decidual Macrophage	HLA-B
8.59557e-308	2.25311	0.999	0.991	2.03999e-303	Decidual Macrophage	PSAP
6.11177e-305	2.07592	1	0.956	1.45051e-300	Decidual Macrophage	HLA-C
1.47611e-302	2.70981	0.999	0.894	3.50325e-298	Decidual Macrophage	VIM
1.63438e-299	3.09995	0.993	0.537	3.87888e-295	Decidual Macrophage	S100A10
3.39369e-297	3.97751	0.883	0.149	8.05424e-293	Decidual Macrophage	CD52
1.98677e-293	3.05387	0.937	0.264	4.71519e-289	Decidual Macrophage	CD44
7.75114e-284	3.4862	0.79	0.068	1.83958e-279	Decidual Macrophage	LILRB4
8.10181e-283	1.97539	0.998	0.951	1.9228e-278	Decidual Macrophage	HLA-A
6.84384e-282	4.26114	0.755	0.043	1.62425e-277	Decidual Macrophage	SDS
5.86267e-279	4.9271	0.932	0.451	1.39139e-274	Decidual Macrophage	APOC1
1.2289e-278	2.47894	0.999	0.939	2.91656e-274	Decidual Macrophage	S100A6
2.78953e-277	1.46588	1	1	6.62039e-273	Decidual Macrophage	FTH1
5.31826e-273	3.85529	0.766	0.067	1.26218e-268	Decidual Macrophage	FBP1
1.80832e-270	2.99137	0.957	0.443	4.29167e-266	Decidual Macrophage	PLAUR
2.80133e-264	2.91203	0.97	0.664	6.64839e-260	Decidual Macrophage	LGALS3
2.5684e-263	3.86165	0.722	0.045	6.09558e-259	Decidual Macrophage	MSR1
1.22134e-262	1.34921	1	1	2.8986e-258	Decidual Macrophage	B2M
9.82471e-259	2.73791	0.931	0.425	2.3317e-254	Decidual Macrophage	CTSH
1.00662e-256	3.58945	0.877	0.251	2.38901e-252	Decidual Macrophage	C15orf48
1.51622e-256	2.91778	0.88	0.236	3.59844e-252	Decidual Macrophage	IFI30
1.58092e-253	3.9006	0.963	0.484	3.75199e-249	Decidual Macrophage	LYZ
1.27735e-248	3.83183	0.756	0.086	3.03152e-244	Decidual Macrophage	CXCR4
1.57476e-247	2.68692	0.92	0.299	3.73738e-243	Decidual Macrophage	C1orf162
1.21561e-246	2.87622	0.867	0.199	2.885e-242	Decidual Macrophage	OLR1
1.37096e-240	1.72001	0.99	0.85	3.25371e-236	Decidual Macrophage	TSPO
4.81034e-237	3.17917	0.838	0.244	1.14164e-232	Decidual Macrophage	LTA4H
2.62928e-236	3.35968	0.882	0.344	6.24008e-232	Decidual Macrophage	RGS1
6.86577e-235	2.27102	0.967	0.662	1.62945e-230	Decidual Macrophage	CAPG
6.3467e-234	3.4273	0.725	0.094	1.50626e-229	Decidual Macrophage	LINC01272
3.79134e-232	2.79774	0.744	0.097	8.99799e-228	Decidual Macrophage	CLEC2B
3.703e-228	1.29207	0.999	0.995	8.78833e-224	Decidual Macrophage	S100A11
3.48945e-225	1.2517	0.997	0.971	8.2815e-221	Decidual Macrophage	LAPTM5
2.19587e-222	3.01628	0.874	0.325	5.21146e-218	Decidual Macrophage	HLA-DMB
3.07177e-220	2.98437	0.859	0.264	7.29023e-216	Decidual Macrophage	SERPINA1
1.48255e-216	4.03531	0.622	0.036	3.51853e-212	Decidual Macrophage	HAMP
2.31685e-213	3.37988	0.691	0.1	5.49858e-209	Decidual Macrophage	MGST1
2.47882e-213	1.73723	0.993	0.936	5.88299e-209	Decidual Macrophage	ANXA2
1.29769e-206	3.04484	0.621	0.047	3.0798e-202	Decidual Macrophage	FPR3
9.23102e-204	3.17371	0.863	0.434	2.1908e-199	Decidual Macrophage	ACP5
1.07978e-203	3.77915	0.591	0.031	2.56263e-199	Decidual Macrophage	HLA-DQA2
5.31981e-200	1.75553	0.984	0.982	1.26255e-195	Decidual Macrophage	CTSD
1.63063e-198	2.76417	0.622	0.055	3.86997e-194	Decidual Macrophage	HLA-F
8.3158e-196	2.64495	0.608	0.053	1.97359e-191	Decidual Macrophage	LPXN
3.36072e-193	2.55767	0.793	0.216	7.976e-189	Decidual Macrophage	CSTA
1.97632e-190	3.21917	0.687	0.133	4.6904e-186	Decidual Macrophage	CYP27A1
1.2634e-187	2.58923	0.732	0.169	2.99842e-183	Decidual Macrophage	FLNA
8.29879e-186	0.79695	0.999	0.985	1.96955e-181	Decidual Macrophage	TYROBP
1.43906e-185	3.17348	0.606	0.068	3.41533e-181	Decidual Macrophage	IL4I1
1.52284e-184	2.53377	0.721	0.15	3.61414e-180	Decidual Macrophage	PILRA
1.56545e-183	3.25169	0.825	0.473	3.71528e-179	Decidual Macrophage	GCHFR
4.46655e-182	3.63687	0.897	0.559	1.06005e-177	Decidual Macrophage	APOE
6.28526e-181	2.44455	0.762	0.21	1.49168e-176	Decidual Macrophage	SLC11A1
9.13305e-180	2.20251	0.874	0.394	2.16755e-175	Decidual Macrophage	TGFBI
3.5557e-179	3.38457	0.564	0.049	8.43874e-175	Decidual Macrophage	LPL
7.84319e-177	1.48386	0.991	0.971	1.86142e-172	Decidual Macrophage	GRN
6.64583e-174	2.33845	0.885	0.489	1.57725e-169	Decidual Macrophage	SGK1
2.25792e-173	2.35706	0.684	0.129	5.35873e-169	Decidual Macrophage	CD48
5.17374e-172	1.85066	0.913	0.622	1.22788e-167	Decidual Macrophage	PPT1
9.54809e-172	2.77965	0.745	0.229	2.26605e-167	Decidual Macrophage	ALDH2
6.48386e-171	2.32242	0.851	0.376	1.53881e-166	Decidual Macrophage	FCGR3A
1.91105e-170	2.28601	0.798	0.287	4.5355e-166	Decidual Macrophage	PSMB9
6.9009e-166	2.66838	0.566	0.063	1.63779e-161	Decidual Macrophage	ALCAM
1.38755e-165	2.6185	0.54	0.047	3.29308e-161	Decidual Macrophage	SORL1
2.58151e-165	2.50903	0.708	0.184	6.12671e-161	Decidual Macrophage	TNFSF13B
1.13533e-163	1.40338	1	0.994	2.69448e-159	Decidual Macrophage	SAT1
1.09529e-162	2.44738	0.609	0.097	2.59944e-158	Decidual Macrophage	FGR
3.34478e-161	3.64464	0.561	0.062	7.93816e-157	Decidual Macrophage	RP11-1143G9.4
1.36982e-160	1.31229	0.994	0.96	3.25099e-156	Decidual Macrophage	LGALS1
8.93154e-159	2.12902	0.915	0.661	2.11972e-154	Decidual Macrophage	TYMP
5.25049e-157	3.17649	0.778	0.31	1.2461e-152	Decidual Macrophage	S100A8
2.96044e-156	1.99277	0.849	0.476	7.02601e-152	Decidual Macrophage	LIMS1
3.43828e-154	2.46978	0.583	0.096	8.16007e-150	Decidual Macrophage	ST14
5.74253e-153	1.62482	0.984	0.902	1.36287e-148	Decidual Macrophage	CTSS
1.58951e-152	2.3641	0.724	0.246	3.77239e-148	Decidual Macrophage	UPP1
6.62447e-150	2.06836	0.789	0.321	1.57219e-145	Decidual Macrophage	C5AR1
1.6626e-147	2.07086	0.926	0.636	3.94585e-143	Decidual Macrophage	BTG1
9.6834e-145	1.19983	0.975	0.836	2.29816e-140	Decidual Macrophage	FXYD5
3.5115e-144	1.16869	0.97	0.899	8.33385e-140	Decidual Macrophage	ITGB2
9.65118e-144	1.13883	0.963	0.914	2.29051e-139	Decidual Macrophage	GSTO1
1.31785e-143	2.19843	0.58	0.097	3.12764e-139	Decidual Macrophage	PECAM1
2.73724e-142	2.22422	0.637	0.15	6.49628e-138	Decidual Macrophage	CECR1
2.15969e-141	2.3913	0.538	0.08	5.12559e-137	Decidual Macrophage	ASGR1
1.87659e-140	2.31607	0.77	0.399	4.45372e-136	Decidual Macrophage	GLIPR2
3.93126e-138	1.75155	0.916	0.764	9.33007e-134	Decidual Macrophage	LIPA
1.53786e-134	1.67524	0.893	0.515	3.64981e-130	Decidual Macrophage	GPNMB
3.49186e-133	1.90805	0.9	0.663	8.28723e-129	Decidual Macrophage	PLIN2
8.38611e-132	1.41184	0.897	0.618	1.99028e-127	Decidual Macrophage	SLC16A3
1.54799e-131	1.7849	0.778	0.399	3.67383e-127	Decidual Macrophage	SQRDL
8.44881e-131	1.63889	0.864	0.539	2.00516e-126	Decidual Macrophage	CXCL16
1.83844e-130	0.664949	1	0.992	4.36316e-126	Decidual Macrophage	CYBA
3.74285e-130	2.256	0.541	0.098	8.88291e-126	Decidual Macrophage	ITGAX
5.93465e-129	0.624655	1	1	1.40847e-124	Decidual Macrophage	TMSB10
2.56893e-128	2.75077	0.56	0.116	6.09685e-124	Decidual Macrophage	PHLDA1
3.8219e-128	2.2245	0.506	0.073	9.07052e-124	Decidual Macrophage	ABI3
5.84296e-128	1.33316	0.929	0.747	1.38671e-123	Decidual Macrophage	TAGLN2
1.32578e-124	3.00273	0.515	0.097	3.14647e-120	Decidual Macrophage	SDC2
1.3704e-124	2.04221	0.722	0.28	3.25238e-120	Decidual Macrophage	EVI2B
2.38803e-123	1.0612	1	0.997	5.6675e-119	Decidual Macrophage	SH3BGRL3
2.01657e-121	2.0686	0.6	0.16	4.78593e-117	Decidual Macrophage	IL18
1.61173e-120	1.28419	0.906	0.732	3.82513e-116	Decidual Macrophage	SYNGR2
2.43519e-116	2.00373	0.889	0.623	5.77944e-112	Decidual Macrophage	SOD2
1.65554e-115	1.73217	0.746	0.334	3.9291e-111	Decidual Macrophage	PLXDC2
1.03563e-113	1.15134	0.991	0.979	2.45786e-109	Decidual Macrophage	CTSB
2.97213e-112	1.40057	0.886	0.627	7.05374e-108	Decidual Macrophage	LITAF
6.38712e-111	2.23698	0.816	0.525	1.51586e-106	Decidual Macrophage	FN1
5.23793e-110	1.75896	0.77	0.449	1.24312e-105	Decidual Macrophage	SNX10
1.21761e-109	1.15334	0.906	0.7	2.88974e-105	Decidual Macrophage	CIB1
6.56634e-109	2.20566	0.625	0.256	1.55839e-104	Decidual Macrophage	RMDN3
9.28468e-105	1.46018	0.983	0.862	2.20353e-100	Decidual Macrophage	SRGN
2.30319e-104	1.84727	0.611	0.213	5.46616e-100	Decidual Macrophage	PEA15
1.31725e-103	0.812769	0.994	0.938	3.12624e-99	Decidual Macrophage	HLA-E
4.977e-102	1.93021	0.572	0.172	1.18119e-97	Decidual Macrophage	CAMK1
8.85086e-100	3.63763	0.52	0.138	2.10057e-95	Decidual Macrophage	IL1RN
1.92005e-99	1.76096	0.869	0.764	4.55686e-95	Decidual Macrophage	GSN
3.2932e-99	1.58248	0.662	0.251	7.81575e-95	Decidual Macrophage	AHNAK
1.61472e-97	1.00039	0.967	0.82	3.83222e-93	Decidual Macrophage	ANXA1
8.48496e-97	1.33956	0.809	0.467	2.01373e-92	Decidual Macrophage	SAMHD1
1.48664e-96	1.26995	0.949	0.871	3.52825e-92	Decidual Macrophage	ID2
4.76035e-96	2.47828	0.603	0.21	1.12977e-91	Decidual Macrophage	GPR183
8.04029e-93	2.53127	0.52	0.158	1.9082e-88	Decidual Macrophage	TMEM176B
8.90577e-93	1.75627	0.571	0.195	2.11361e-88	Decidual Macrophage	PDLIM7
2.64506e-91	1.25341	0.687	0.235	6.27752e-87	Decidual Macrophage	XIST
6.63532e-89	1.58725	0.667	0.326	1.57476e-84	Decidual Macrophage	LACTB
7.16424e-89	0.756296	0.972	0.913	1.70029e-84	Decidual Macrophage	SSR4
1.01177e-88	0.575751	0.998	0.997	2.40123e-84	Decidual Macrophage	GPX1
9.35384e-88	1.32302	0.753	0.441	2.21995e-83	Decidual Macrophage	CD151
7.80061e-86	1.42513	0.785	0.475	1.85132e-81	Decidual Macrophage	CD83
1.02115e-84	1.07447	0.902	0.829	2.42351e-80	Decidual Macrophage	BCAP31
1.43899e-84	1.48185	0.703	0.314	3.41515e-80	Decidual Macrophage	CLEC7A
1.9135e-83	1.00836	0.92	0.755	4.54132e-79	Decidual Macrophage	FAM49B
5.64849e-83	1.35673	0.705	0.386	1.34056e-78	Decidual Macrophage	TCIRG1
1.7138e-82	1.42761	0.831	0.64	4.06736e-78	Decidual Macrophage	YWHAH
5.73315e-79	1.61917	0.517	0.164	1.36065e-74	Decidual Macrophage	DSE
3.67876e-78	1.77514	0.668	0.332	8.73081e-74	Decidual Macrophage	STAT1
1.51171e-76	1.05039	0.902	0.717	3.58775e-72	Decidual Macrophage	MS4A7
1.09983e-75	0.543464	1	0.999	2.61022e-71	Decidual Macrophage	PTMA
4.65616e-75	1.27327	0.757	0.526	1.10505e-70	Decidual Macrophage	SCARB2
1.79686e-74	0.722096	0.959	0.884	4.26448e-70	Decidual Macrophage	SERP1
2.07984e-74	1.51274	0.655	0.356	4.93607e-70	Decidual Macrophage	SDSL
2.41711e-74	1.47354	0.528	0.188	5.73652e-70	Decidual Macrophage	TAP1
4.18075e-73	1.53347	0.593	0.279	9.92217e-69	Decidual Macrophage	SOAT1
1.86733e-72	1.33977	0.647	0.304	4.43173e-68	Decidual Macrophage	LRP1
2.67453e-72	1.47611	0.577	0.242	6.34746e-68	Decidual Macrophage	CD58
1.17297e-71	1.04824	0.821	0.597	2.78381e-67	Decidual Macrophage	PSMB8
7.49202e-71	1.37204	0.611	0.276	1.77808e-66	Decidual Macrophage	THEMIS2
1.20231e-70	0.983771	0.885	0.746	2.85345e-66	Decidual Macrophage	CTSA
8.57277e-70	1.28905	0.699	0.409	2.03457e-65	Decidual Macrophage	PLBD1
9.01851e-69	1.40541	0.577	0.249	2.14036e-64	Decidual Macrophage	SLC31A2
1.21518e-68	0.869935	0.998	0.99	2.88398e-64	Decidual Macrophage	CST3
3.14619e-68	0.892786	0.914	0.799	7.46686e-64	Decidual Macrophage	HEXB
1.07692e-66	0.768282	0.962	0.933	2.55585e-62	Decidual Macrophage	PKM
1.24274e-66	0.817716	0.882	0.784	2.9494e-62	Decidual Macrophage	TMED10
2.23894e-65	0.936377	0.895	0.754	5.31367e-61	Decidual Macrophage	HN1
1.95455e-64	1.9192	0.933	0.95	4.63873e-60	Decidual Macrophage	FABP5
9.83784e-64	1.77027	0.74	0.484	2.33481e-59	Decidual Macrophage	BCL2A1
1.60899e-63	1.30277	0.545	0.218	3.81861e-59	Decidual Macrophage	IDS
3.61077e-63	1.09163	0.785	0.553	8.56943e-59	Decidual Macrophage	SMCO4
6.88914e-63	1.09605	0.897	0.783	1.635e-58	Decidual Macrophage	PSME2
1.09921e-62	1.63538	0.649	0.39	2.60875e-58	Decidual Macrophage	CPM
1.14703e-62	1.32223	0.58	0.265	2.72226e-58	Decidual Macrophage	MTHFD2
1.33667e-62	2.08402	0.501	0.194	3.17232e-58	Decidual Macrophage	CXCL2
9.31776e-61	0.810948	0.899	0.844	2.21139e-56	Decidual Macrophage	TREM2
3.5119e-57	1.26384	0.566	0.281	8.3348e-53	Decidual Macrophage	SRD5A3
6.93517e-57	1.16126	0.71	0.453	1.64592e-52	Decidual Macrophage	PLP2
8.70402e-56	0.761878	0.972	0.953	2.06572e-51	Decidual Macrophage	GLUL
2.09811e-55	0.655712	0.954	0.889	4.97944e-51	Decidual Macrophage	H2AFY
2.78581e-55	1.12871	0.687	0.384	6.61157e-51	Decidual Macrophage	ATF3
6.35006e-55	2.49149	0.574	0.322	1.50706e-50	Decidual Macrophage	NUPR1
1.79284e-54	1.24977	0.51	0.212	4.25495e-50	Decidual Macrophage	LRRC25
6.91648e-54	0.941135	0.661	0.331	1.64149e-49	Decidual Macrophage	PPA1
2.06582e-53	1.28385	0.624	0.38	4.9028e-49	Decidual Macrophage	ME2
2.13164e-53	0.882581	0.816	0.671	5.05903e-49	Decidual Macrophage	NCF2
7.83392e-53	1.06221	0.713	0.501	1.85922e-48	Decidual Macrophage	FAM195A
3.03177e-52	0.912481	0.961	0.926	7.19529e-48	Decidual Macrophage	EMP3
4.1433e-52	1.00502	0.685	0.449	9.83329e-48	Decidual Macrophage	CCDC107
8.56516e-52	1.47262	0.595	0.349	2.03277e-47	Decidual Macrophage	MGLL
2.76531e-51	1.26697	0.638	0.413	6.56291e-47	Decidual Macrophage	GM2A
4.70178e-51	1.29533	0.538	0.259	1.11587e-46	Decidual Macrophage	MAP3K2
8.54748e-51	1.18608	0.577	0.292	2.02857e-46	Decidual Macrophage	GPR65
1.43103e-50	0.771183	0.833	0.657	3.39627e-46	Decidual Macrophage	LAIR1
1.97121e-50	1.26598	0.509	0.231	4.67827e-46	Decidual Macrophage	GPCPD1
3.75061e-49	1.01177	0.69	0.413	8.90133e-45	Decidual Macrophage	YBX3
4.11156e-49	1.28496	0.549	0.292	9.75796e-45	Decidual Macrophage	SLC43A3
8.98719e-49	1.01624	0.731	0.473	2.13293e-44	Decidual Macrophage	PTPRC
1.45978e-48	0.998332	0.71	0.481	3.46449e-44	Decidual Macrophage	USF2
2.28277e-48	0.813845	0.808	0.622	5.41771e-44	Decidual Macrophage	SPG21
4.14459e-47	1.16193	0.662	0.457	9.83636e-43	Decidual Macrophage	RALA
5.65467e-47	1.03316	0.846	0.772	1.34202e-42	Decidual Macrophage	CEBPB
9.58864e-47	0.962953	0.716	0.536	2.27567e-42	Decidual Macrophage	CORO1C
2.18578e-46	1.1175	0.578	0.311	5.18751e-42	Decidual Macrophage	IRF8
3.77606e-46	0.546948	0.975	0.952	8.96173e-42	Decidual Macrophage	TMBIM6
4.39984e-46	0.957297	0.989	0.986	1.04421e-41	Decidual Macrophage	CSTB
8.34183e-46	0.671634	0.946	0.878	1.97977e-41	Decidual Macrophage	NAP1L1
1.2743e-45	1.05732	0.675	0.478	3.0243e-41	Decidual Macrophage	CCDC88A
1.80663e-45	0.802776	0.828	0.692	4.28767e-41	Decidual Macrophage	SLC7A7
3.06892e-45	1.05707	0.948	0.918	7.28346e-41	Decidual Macrophage	ZFP36
6.9482e-45	0.779377	0.946	0.894	1.64902e-40	Decidual Macrophage	COTL1
8.96241e-45	1.28426	0.6	0.364	2.12705e-40	Decidual Macrophage	ATF5
5.36202e-44	1.19128	0.532	0.277	1.27257e-39	Decidual Macrophage	ZNF385A
8.5012e-44	0.649195	0.933	0.842	2.01759e-39	Decidual Macrophage	SARAF
1.10129e-43	1.04671	0.597	0.347	2.61369e-39	Decidual Macrophage	ACTN1
2.01018e-43	0.991561	0.694	0.476	4.77077e-39	Decidual Macrophage	PABPC4
4.53233e-43	0.685599	0.916	0.855	1.07566e-38	Decidual Macrophage	ATP6V0D1
6.5356e-43	1.35514	0.52	0.264	1.55109e-38	Decidual Macrophage	ZNF331
1.96885e-42	0.774468	0.877	0.795	4.67268e-38	Decidual Macrophage	LCP1
2.32759e-42	0.615788	0.92	0.827	5.52407e-38	Decidual Macrophage	RNF130
3.00359e-42	0.911463	0.979	0.962	7.12843e-38	Decidual Macrophage	DUSP1
6.11555e-42	0.625503	0.962	0.897	1.4514e-37	Decidual Macrophage	LDHA
8.56113e-42	0.972914	0.806	0.632	2.03181e-37	Decidual Macrophage	MNDA
1.04283e-41	0.848051	0.783	0.654	2.47496e-37	Decidual Macrophage	ATP6V1B2
1.92677e-41	0.608097	0.917	0.883	4.57281e-37	Decidual Macrophage	PDIA3
2.09882e-40	1.00634	0.81	0.577	4.98113e-36	Decidual Macrophage	CFD
2.46758e-40	1.16211	0.722	0.509	5.85631e-36	Decidual Macrophage	CHMP1B
2.78254e-40	0.629925	0.817	0.663	6.60381e-36	Decidual Macrophage	ACADVL
4.78213e-40	0.815523	0.786	0.601	1.13494e-35	Decidual Macrophage	HCLS1
6.77028e-40	0.629062	0.898	0.814	1.60679e-35	Decidual Macrophage	PGAM1
1.09937e-39	0.526617	0.936	0.867	2.60914e-35	Decidual Macrophage	LAPTM4A
4.39544e-39	0.590024	0.928	0.87	1.04317e-34	Decidual Macrophage	MYDGF
1.02492e-38	1.10669	0.508	0.271	2.43243e-34	Decidual Macrophage	PAPSS1
1.44504e-37	0.573442	0.903	0.803	3.42951e-33	Decidual Macrophage	LGALS9
1.96299e-37	0.908578	0.775	0.73	4.65876e-33	Decidual Macrophage	RAB13
2.25592e-37	1.06864	0.52	0.275	5.35398e-33	Decidual Macrophage	REL
2.43642e-37	0.835653	0.837	0.688	5.78236e-33	Decidual Macrophage	STXBP2
4.40637e-37	0.834942	0.737	0.571	1.04576e-32	Decidual Macrophage	TAPBP
7.15627e-37	0.705224	0.531	0.271	1.6984e-32	Decidual Macrophage	CSF3R
6.47347e-36	0.636533	0.854	0.752	1.53635e-31	Decidual Macrophage	FKBP2
9.13905e-36	0.700771	0.802	0.661	2.16897e-31	Decidual Macrophage	ZYX
3.87224e-35	0.763122	0.823	0.69	9.18999e-31	Decidual Macrophage	LRRFIP1
1.01881e-34	0.642524	0.872	0.764	2.41794e-30	Decidual Macrophage	LRPAP1
2.07205e-34	0.937054	0.826	0.768	4.9176e-30	Decidual Macrophage	LMNA
9.9428e-34	1.06966	0.798	0.654	2.35973e-29	Decidual Macrophage	TXNIP
1.24899e-33	0.901182	0.8	0.64	2.96423e-29	Decidual Macrophage	DNASE2
1.5315e-33	1.60692	0.932	0.9	3.63471e-29	Decidual Macrophage	NFKBIA
5.54479e-33	1.17874	0.523	0.337	1.31595e-28	Decidual Macrophage	GALM
1.31433e-32	0.509503	0.929	0.88	3.1193e-28	Decidual Macrophage	RNH1
1.46331e-32	0.569164	0.997	0.976	3.47288e-28	Decidual Macrophage	S100A4
3.8182e-32	0.556062	0.898	0.872	9.06173e-28	Decidual Macrophage	NDUFB9
7.32931e-32	0.503762	0.885	0.816	1.73947e-27	Decidual Macrophage	REEP5
8.30692e-31	0.906943	0.61	0.425	1.97148e-26	Decidual Macrophage	UBE2D1
9.21686e-31	0.568339	0.867	0.765	2.18744e-26	Decidual Macrophage	TMED2
4.16319e-30	0.533819	0.936	0.883	9.8805e-26	Decidual Macrophage	PSME1
1.38531e-29	0.558134	0.914	0.833	3.28775e-25	Decidual Macrophage	ZFAS1
1.41953e-29	0.547492	0.833	0.704	3.36898e-25	Decidual Macrophage	RABAC1
1.65167e-29	0.658264	0.764	0.605	3.9199e-25	Decidual Macrophage	RHOC
1.93184e-29	0.503744	0.98	0.973	4.58484e-25	Decidual Macrophage	YBX1
4.47713e-29	0.921113	0.543	0.34	1.06256e-24	Decidual Macrophage	PQLC3
4.90546e-29	0.509782	0.908	0.851	1.16421e-24	Decidual Macrophage	ARL6IP5
6.00237e-29	1.00763	0.539	0.341	1.42454e-24	Decidual Macrophage	SCO2
8.71453e-29	0.542808	0.925	0.874	2.06822e-24	Decidual Macrophage	ACTR3
3.71685e-28	0.749615	0.589	0.378	8.8212e-24	Decidual Macrophage	PARVG
5.88712e-28	0.8658	0.57	0.373	1.39719e-23	Decidual Macrophage	MYADM
5.9875e-28	0.938126	0.539	0.349	1.42101e-23	Decidual Macrophage	MFSD12
2.01917e-27	0.649463	0.746	0.616	4.7921e-23	Decidual Macrophage	BLOC1S2
2.75579e-27	0.677363	0.731	0.551	6.54032e-23	Decidual Macrophage	CISD2
1.07327e-26	0.799781	0.639	0.481	2.54719e-22	Decidual Macrophage	STX4
1.39306e-26	0.779924	0.646	0.493	3.30616e-22	Decidual Macrophage	DHRS7
4.82858e-26	0.820953	0.821	0.672	1.14597e-21	Decidual Macrophage	PPP1R15A
9.75044e-26	0.648576	0.695	0.508	2.31407e-21	Decidual Macrophage	C6orf62
1.15446e-25	0.891025	0.551	0.362	2.73988e-21	Decidual Macrophage	TDP2
1.47756e-24	0.702834	0.771	0.664	3.5067e-20	Decidual Macrophage	VASP
3.82733e-24	0.799907	0.509	0.321	9.08341e-20	Decidual Macrophage	LHFPL2
3.83849e-24	0.741868	0.737	0.636	9.10989e-20	Decidual Macrophage	PDXK
5.90877e-24	0.849139	0.538	0.36	1.40233e-19	Decidual Macrophage	MGAT4A
7.5948e-24	0.636512	0.723	0.578	1.80247e-19	Decidual Macrophage	ATG3
8.46831e-24	0.78461	0.53	0.337	2.00978e-19	Decidual Macrophage	TFRC
1.65553e-23	0.613992	0.852	0.795	3.92907e-19	Decidual Macrophage	TPM4
2.46774e-23	0.843041	0.532	0.355	5.85668e-19	Decidual Macrophage	APBB1IP
2.64496e-23	0.51425	0.998	0.995	6.27729e-19	Decidual Macrophage	FOS
2.96659e-23	0.957659	0.592	0.452	7.0406e-19	Decidual Macrophage	FDX1
5.37973e-23	0.586388	0.701	0.532	1.27677e-18	Decidual Macrophage	POLE4
1.59958e-22	0.69938	0.568	0.397	3.79628e-18	Decidual Macrophage	TMED5
2.20663e-22	0.751778	0.597	0.421	5.23698e-18	Decidual Macrophage	EPSTI1
3.17702e-22	0.616333	0.643	0.447	7.54001e-18	Decidual Macrophage	CD84
3.71461e-22	0.733898	0.621	0.459	8.81588e-18	Decidual Macrophage	GNB4
6.63349e-22	0.68543	0.578	0.392	1.57433e-17	Decidual Macrophage	TAX1BP3
7.4655e-22	1.03103	0.72	0.577	1.77179e-17	Decidual Macrophage	MT2A
7.75188e-22	0.631649	0.516	0.33	1.83975e-17	Decidual Macrophage	EML4
1.1774e-21	0.792294	0.578	0.41	2.79431e-17	Decidual Macrophage	ALOX5
1.71445e-21	0.655913	0.667	0.509	4.0689e-17	Decidual Macrophage	CTNNB1
2.62229e-21	0.694359	0.584	0.414	6.22349e-17	Decidual Macrophage	RILPL2
2.82891e-21	0.788251	0.521	0.347	6.71384e-17	Decidual Macrophage	SAMSN1
4.23699e-21	0.759104	0.751	0.649	1.00556e-16	Decidual Macrophage	FYB
3.47783e-20	0.614302	0.62	0.479	8.25393e-16	Decidual Macrophage	TMED3
3.74663e-20	0.608039	0.649	0.491	8.89187e-16	Decidual Macrophage	PSMB10
9.0268e-20	0.559897	0.806	0.723	2.14233e-15	Decidual Macrophage	HERPUD1
1.03193e-19	0.557579	0.708	0.619	2.44908e-15	Decidual Macrophage	EVL
1.74106e-19	0.919065	0.649	0.516	4.13207e-15	Decidual Macrophage	NAMPT
2.5704e-19	0.592866	0.649	0.517	6.10032e-15	Decidual Macrophage	ACAA2
3.28203e-19	0.779456	0.571	0.425	7.78924e-15	Decidual Macrophage	NUP214
1.15896e-18	0.581271	0.553	0.368	2.75056e-14	Decidual Macrophage	KLF10
1.49187e-18	0.640929	0.601	0.473	3.54067e-14	Decidual Macrophage	SCCPDH
1.50969e-18	0.653365	0.617	0.492	3.58295e-14	Decidual Macrophage	STX10
2.46957e-18	0.610485	0.544	0.392	5.86102e-14	Decidual Macrophage	MFSD10
2.29898e-17	0.807192	0.511	0.345	5.45616e-13	Decidual Macrophage	C10orf54
2.6642e-17	1.30742	0.817	0.747	6.32296e-13	Decidual Macrophage	TIMP1
3.06693e-17	0.598857	0.806	0.705	7.27875e-13	Decidual Macrophage	LY86
1.79623e-16	0.61238	0.679	0.586	4.263e-12	Decidual Macrophage	EIF4E
2.58621e-16	0.573385	0.852	0.792	6.13785e-12	Decidual Macrophage	TKT
2.92852e-16	0.574567	0.649	0.519	6.95025e-12	Decidual Macrophage	GAA
3.18617e-16	0.550201	0.706	0.601	7.56173e-12	Decidual Macrophage	TMEM123
4.1049e-16	0.534934	0.549	0.386	9.74215e-12	Decidual Macrophage	KCNAB2
9.92773e-16	0.537559	0.552	0.414	2.35615e-11	Decidual Macrophage	DERL1
1.27675e-15	0.593729	0.615	0.466	3.0301e-11	Decidual Macrophage	MYO1F
1.32483e-14	0.842232	0.593	0.478	3.14422e-10	Decidual Macrophage	CARD16
8.63912e-14	0.547231	0.584	0.463	2.05032e-09	Decidual Macrophage	CMPK1
1.13813e-13	0.51766	0.518	0.361	2.70113e-09	Decidual Macrophage	LILRB3
1.35368e-13	0.58113	0.787	0.72	3.21268e-09	Decidual Macrophage	ZFP36L2
1.44268e-13	0.565795	0.513	0.377	3.42392e-09	Decidual Macrophage	GPR108
3.26628e-13	0.515185	0.579	0.452	7.75186e-09	Decidual Macrophage	DNAJC3
6.72593e-13	0.508105	0.982	0.987	1.59627e-08	Decidual Macrophage	JUNB
1.15517e-12	0.523791	0.792	0.767	2.74156e-08	Decidual Macrophage	LAMP2
1.63384e-12	0.555133	0.507	0.371	3.87758e-08	Decidual Macrophage	ARL4A
3.07563e-12	0.608972	0.559	0.424	7.2994e-08	Decidual Macrophage	SOCS3
3.48848e-12	0.522039	0.546	0.433	8.27921e-08	Decidual Macrophage	UBE2J1
6.16226e-12	0.910528	0.517	0.414	1.46249e-07	Decidual Macrophage	PHACTR1
1.55802e-11	0.538324	0.517	0.395	3.69765e-07	Decidual Macrophage	TMEM109
6.2975e-11	0.55612	0.503	0.399	1.49459e-06	Decidual Macrophage	HPCAL1
8.20077e-11	0.653716	0.88	0.928	1.94629e-06	Decidual Macrophage	PLD3
5.65581e-10	0.566085	0.614	0.539	1.34229e-05	Decidual Macrophage	LINC00152
1.02882e-09	0.509395	0.503	0.39	2.44169e-05	Decidual Macrophage	GNA13
5.03148e-08	0.534798	0.506	0.419	0.00119412	Decidual Macrophage	PIM3
5.44755e-08	0.539748	0.53	0.442	0.00129287	Decidual Macrophage	PPIF
3.09019e-07	0.560822	0.508	0.424	0.00733396	Decidual Macrophage	LGALS3BP
1.23598e-200	3.33138	0.92	0.076	2.93335e-196	iTrophoblast	TFAP2A
1.46335e-175	2.6422	0.708	0.04	3.47297e-171	iTrophoblast	TENM3
5.08453e-173	2.33385	0.613	0.026	1.20671e-168	iTrophoblast	GLDC
5.01409e-170	3.55177	0.942	0.112	1.18999e-165	iTrophoblast	DSP
7.40541e-168	2.67202	0.693	0.041	1.75753e-163	iTrophoblast	BMP7
2.78059e-166	2.63844	0.745	0.052	6.59916e-162	iTrophoblast	TDRP
5.27417e-159	2.36904	0.613	0.031	1.25172e-154	iTrophoblast	MET
1.41267e-157	3.57523	0.92	0.112	3.35269e-153	iTrophoblast	PEG3
2.07031e-152	2.35475	0.577	0.028	4.91346e-148	iTrophoblast	RAB25
1.7263e-150	2.33015	0.635	0.038	4.09703e-146	iTrophoblast	GRAMD2
3.38087e-146	3.36891	0.781	0.078	8.02383e-142	iTrophoblast	MORC4
4.53383e-146	2.66418	0.672	0.047	1.07601e-141	iTrophoblast	NR2F2
8.78732e-144	2.20278	0.547	0.026	2.0855e-139	iTrophoblast	KLF5
6.90635e-143	3.09344	0.672	0.052	1.63908e-138	iTrophoblast	SLC13A4
3.73646e-142	2.14109	0.547	0.027	8.86774e-138	iTrophoblast	ESRP1
4.40759e-142	2.88385	0.781	0.078	1.04605e-137	iTrophoblast	MDFI
1.94536e-141	2.6739	0.781	0.076	4.61691e-137	iTrophoblast	DLX5
5.98121e-141	2.42683	0.606	0.037	1.41952e-136	iTrophoblast	IRF6
4.78113e-140	3.05263	0.737	0.07	1.13471e-135	iTrophoblast	SLC27A2
9.18691e-140	2.16085	0.511	0.022	2.18033e-135	iTrophoblast	EPN3
1.19228e-139	2.68632	0.65	0.047	2.82965e-135	iTrophoblast	MSX2
8.68701e-139	2.22195	0.555	0.029	2.06169e-134	iTrophoblast	ERBB3
4.77656e-138	2.7907	0.62	0.042	1.13362e-133	iTrophoblast	FAM84A
1.32854e-136	1.98415	0.569	0.031	3.15304e-132	iTrophoblast	SGCE
2.5388e-136	2.49452	0.73	0.067	6.02533e-132	iTrophoblast	CDH1
6.34895e-136	2.84949	0.642	0.048	1.5068e-131	iTrophoblast	ATP6V1B1
1.48577e-130	2.54593	0.679	0.058	3.52618e-126	iTrophoblast	DLG5
1.58245e-129	3.10018	0.803	0.1	3.75563e-125	iTrophoblast	VWA1
4.20189e-128	2.19807	0.511	0.027	9.97235e-124	iTrophoblast	NRK
7.67722e-128	1.98506	0.526	0.029	1.82204e-123	iTrophoblast	MAP7D2
4.62054e-127	2.54684	0.657	0.055	1.09659e-122	iTrophoblast	SEMA6A
1.0119e-126	3.35223	0.949	0.169	2.40154e-122	iTrophoblast	GATA3
2.99336e-126	2.88285	0.796	0.101	7.10415e-122	iTrophoblast	FOXO4
4.87655e-126	2.67156	0.781	0.089	1.15735e-121	iTrophoblast	SYNE2
3.33131e-124	2.25091	0.664	0.059	7.90621e-120	iTrophoblast	DSG2
3.4972e-124	3.09421	0.818	0.112	8.29991e-120	iTrophoblast	CDO1
2.55262e-123	2.65066	0.591	0.044	6.05814e-119	iTrophoblast	CCR7
6.27378e-123	2.37437	0.686	0.065	1.48896e-118	iTrophoblast	SLC38A1
6.39752e-123	2.91813	0.781	0.094	1.51832e-118	iTrophoblast	ITIH5
1.64855e-121	2.355	0.599	0.046	3.91251e-117	iTrophoblast	AP1M2
4.32411e-120	2.40299	0.635	0.055	1.02624e-115	iTrophoblast	YAP1
1.02203e-119	2.2845	0.606	0.048	2.42559e-115	iTrophoblast	PBX1
1.05013e-119	2.43773	0.723	0.078	2.49228e-115	iTrophoblast	DSCR8
4.88846e-119	2.02637	0.54	0.036	1.16018e-114	iTrophoblast	PAWR
8.22417e-119	3.07145	0.869	0.137	1.95184e-114	iTrophoblast	EGFR
1.29748e-118	3.07069	0.832	0.129	3.07932e-114	iTrophoblast	MBNL3
6.77109e-117	2.5658	0.679	0.07	1.60698e-112	iTrophoblast	ATP6V1C2
3.0337e-116	3.65468	0.869	0.135	7.19988e-112	iTrophoblast	FOLR1
2.63532e-115	2.68742	0.796	0.11	6.2544e-111	iTrophoblast	ADGRG1
6.28588e-115	2.33715	0.686	0.072	1.49183e-110	iTrophoblast	PKP3
1.82873e-114	3.22836	0.752	0.1	4.34012e-110	iTrophoblast	NFE2L3
1.21325e-113	2.39371	0.766	0.094	2.8794e-109	iTrophoblast	MYH10
1.62774e-113	2.49024	0.526	0.036	3.86312e-109	iTrophoblast	RASL11B
1.96371e-113	2.36344	0.518	0.035	4.66046e-109	iTrophoblast	CYP2J2
3.31849e-113	2.33384	0.569	0.044	7.87578e-109	iTrophoblast	TFAP2C
6.36611e-112	2.27893	0.562	0.045	1.51087e-107	iTrophoblast	SLC6A4
7.27377e-112	1.93857	0.533	0.037	1.72628e-107	iTrophoblast	TSPAN9
2.75649e-111	2.81477	0.847	0.138	6.54198e-107	iTrophoblast	ERVW-1
4.38099e-111	3.13591	0.861	0.153	1.03974e-106	iTrophoblast	FBN2
2.0115e-110	3.63753	0.876	0.174	4.7739e-106	iTrophoblast	BCAM
6.8959e-110	2.81462	0.657	0.07	1.6366e-105	iTrophoblast	FBN1
2.88355e-109	2.30427	0.591	0.052	6.84353e-105	iTrophoblast	CMTM8
4.27618e-109	2.64495	0.737	0.094	1.01487e-104	iTrophoblast	PTN
1.03216e-108	2.2695	0.606	0.056	2.44964e-104	iTrophoblast	MME
2.58369e-107	3.02983	0.839	0.141	6.13186e-103	iTrophoblast	FHL2
7.65942e-107	2.01051	0.577	0.049	1.81781e-102	iTrophoblast	EPHB4
2.74329e-106	2.12177	0.555	0.045	6.51064e-102	iTrophoblast	GRHL1
1.46858e-105	2.39802	0.672	0.075	3.48538e-101	iTrophoblast	LAMA5
4.07748e-105	1.90206	0.518	0.038	9.67707e-101	iTrophoblast	ERVMER34-1
1.05315e-104	3.08089	0.905	0.201	2.49943e-100	iTrophoblast	TUSC3
4.57341e-104	3.09464	0.723	0.102	1.08541e-99	iTrophoblast	ADIRF
5.03614e-104	3.63442	0.978	0.326	1.19523e-99	iTrophoblast	PERP
1.75278e-103	1.84141	0.642	0.065	4.15988e-99	iTrophoblast	ENAH
3.77858e-103	2.20425	0.591	0.055	8.96771e-99	iTrophoblast	ITGB4
4.3584e-103	2.85949	0.65	0.075	1.03438e-98	iTrophoblast	SLC52A1
2.36608e-102	2.49532	0.65	0.076	5.61542e-98	iTrophoblast	ASS1
5.55218e-102	2.33957	0.796	0.12	1.3177e-97	iTrophoblast	CHPF
6.38927e-102	2.50197	0.781	0.122	1.51637e-97	iTrophoblast	LSR
3.29863e-99	3.20951	0.891	0.215	7.82863e-95	iTrophoblast	PKIB
4.03529e-99	2.21115	0.701	0.092	9.57696e-95	iTrophoblast	PTPRF
5.07078e-99	2.20452	0.73	0.098	1.20345e-94	iTrophoblast	JUP
2.98011e-98	1.98087	0.686	0.085	7.0727e-94	iTrophoblast	TPD52
9.64484e-98	2.37404	0.679	0.088	2.28901e-93	iTrophoblast	GJA5
8.55404e-97	1.98981	0.518	0.044	2.03013e-92	iTrophoblast	LGR4
2.53298e-96	2.01433	0.613	0.067	6.01153e-92	iTrophoblast	MARC1
2.90161e-96	1.80593	0.526	0.045	6.88639e-92	iTrophoblast	RP11-10A14.5
5.1511e-96	3.5178	0.927	0.239	1.22251e-91	iTrophoblast	KRT23
6.05793e-96	2.19668	0.686	0.087	1.43773e-91	iTrophoblast	DPP4
8.19354e-96	1.81996	0.562	0.053	1.94457e-91	iTrophoblast	TLE1
1.12415e-95	2.39396	0.737	0.109	2.66795e-91	iTrophoblast	PTGES
1.0291e-94	2.07104	0.518	0.045	2.44236e-90	iTrophoblast	ELF3
3.29135e-94	2.57354	0.876	0.187	7.81136e-90	iTrophoblast	CLDN7
3.63676e-94	2.8198	0.883	0.192	8.63113e-90	iTrophoblast	ISM2
1.99447e-93	1.77404	0.504	0.042	4.73347e-89	iTrophoblast	TINCR
2.4168e-92	2.71941	0.847	0.184	5.73579e-88	iTrophoblast	TCAF1
3.31816e-92	2.80285	0.781	0.142	7.87499e-88	iTrophoblast	FAM3B
4.58161e-92	2.3487	0.613	0.074	1.08735e-87	iTrophoblast	GYLTL1B
1.03048e-91	2.18815	0.701	0.098	2.44563e-87	iTrophoblast	NDFIP2
2.3561e-91	2.23796	0.628	0.078	5.59174e-87	iTrophoblast	PCOLCE2
7.57964e-91	2.40133	0.803	0.149	1.79888e-86	iTrophoblast	STARD10
8.8196e-91	3.43169	0.883	0.218	2.09316e-86	iTrophoblast	SLC22A11
1.12441e-90	2.77468	0.81	0.147	2.66857e-86	iTrophoblast	PRSS8
3.00629e-90	2.17832	0.577	0.063	7.13482e-86	iTrophoblast	LIN28B
4.07465e-90	3.59101	0.964	0.396	9.67036e-86	iTrophoblast	VGLL1
5.82654e-90	2.22679	0.569	0.062	1.38281e-85	iTrophoblast	LAMB1
2.29999e-89	2.82161	0.555	0.063	5.45856e-85	iTrophoblast	GSTA3
2.335e-89	2.39102	0.759	0.129	5.54165e-85	iTrophoblast	ERVH48-1
4.9033e-89	1.92045	0.511	0.047	1.1637e-84	iTrophoblast	ZFAT
3.83283e-88	2.07544	0.518	0.05	9.09645e-84	iTrophoblast	EFHD1
1.02083e-87	1.74596	0.518	0.049	2.42274e-83	iTrophoblast	OBSL1
1.92612e-87	2.48272	0.62	0.083	4.57126e-83	iTrophoblast	PTRF
2.3812e-87	3.16916	0.978	0.368	5.65129e-83	iTrophoblast	CLDN4
3.70666e-87	3.13276	0.978	0.385	8.79702e-83	iTrophoblast	SLC2A1
4.88007e-87	3.59168	0.723	0.122	1.15819e-82	iTrophoblast	HSD17B1
1.40674e-86	3.76227	0.949	0.33	3.33861e-82	iTrophoblast	EFEMP1
1.39462e-85	2.38223	0.54	0.058	3.30985e-81	iTrophoblast	TMEM40
2.25165e-85	3.17609	0.898	0.271	5.34383e-81	iTrophoblast	MLLT1
5.44928e-85	3.57643	1	0.745	1.29328e-80	iTrophoblast	KRT18
6.31355e-85	3.84535	0.993	0.555	1.49839e-80	iTrophoblast	XAGE3
6.74036e-85	2.81976	0.876	0.224	1.59969e-80	iTrophoblast	PDLIM1
4.33193e-84	3.374	0.993	0.587	1.0281e-79	iTrophoblast	KRT7
6.90871e-84	1.80297	0.562	0.064	1.63964e-79	iTrophoblast	GATA2
9.63415e-84	3.27989	0.898	0.288	2.28647e-79	iTrophoblast	CD24
1.9433e-83	2.20977	0.555	0.064	4.61203e-79	iTrophoblast	TBL1X
5.28327e-83	2.37541	0.803	0.165	1.25388e-78	iTrophoblast	TFDP2
7.09965e-83	1.87871	0.555	0.063	1.68496e-78	iTrophoblast	GPC1
9.02601e-83	2.99114	0.956	0.365	2.14214e-78	iTrophoblast	FBLN1
1.79293e-82	3.78636	0.876	0.263	4.25516e-78	iTrophoblast	DUSP9
1.81796e-82	2.26895	0.577	0.073	4.31457e-78	iTrophoblast	KANK1
9.85717e-82	1.95123	0.562	0.067	2.3394e-77	iTrophoblast	FERMT2
1.51809e-81	3.75345	1	0.756	3.60289e-77	iTrophoblast	PHLDA2
1.87253e-81	2.25141	0.759	0.145	4.44407e-77	iTrophoblast	CSRP2
2.76315e-81	3.03192	0.949	0.38	6.55778e-77	iTrophoblast	CDKN1C
2.89105e-81	2.15659	0.701	0.114	6.86133e-77	iTrophoblast	WEE1
5.71518e-81	1.9752	0.511	0.054	1.35638e-76	iTrophoblast	PKP2
6.15974e-81	2.05601	0.642	0.092	1.46189e-76	iTrophoblast	TRAF4
7.0345e-81	2.95771	1	0.753	1.6695e-76	iTrophoblast	KRT8
1.20037e-80	3.7322	0.92	0.33	2.84883e-76	iTrophoblast	ISYNA1
1.63919e-80	3.29711	0.956	0.442	3.89028e-76	iTrophoblast	XAGE2
1.26926e-79	1.93933	0.628	0.088	3.01233e-75	iTrophoblast	CDC42EP1
1.33274e-79	1.82583	0.518	0.056	3.16299e-75	iTrophoblast	COBLL1
5.55919e-79	2.38803	0.686	0.114	1.31936e-74	iTrophoblast	ANXA3
1.05267e-78	1.84429	0.533	0.061	2.49829e-74	iTrophoblast	ERRFI1
1.08201e-78	2.74782	0.854	0.221	2.56793e-74	iTrophoblast	SERINC2
1.78958e-78	2.93489	0.591	0.083	4.24722e-74	iTrophoblast	SOD3
1.68739e-77	1.97148	0.737	0.13	4.00468e-73	iTrophoblast	FSTL1
2.31089e-77	3.40458	0.927	0.352	5.48444e-73	iTrophoblast	TINAGL1
4.15012e-77	1.83824	0.562	0.07	9.84947e-73	iTrophoblast	FAM127C
2.16711e-76	2.36919	0.774	0.161	5.1432e-72	iTrophoblast	EXTL2
2.4347e-76	4.22392	0.927	0.411	5.77826e-72	iTrophoblast	PEG10
3.16765e-76	2.39954	0.613	0.087	7.51777e-72	iTrophoblast	LYPD3
4.19417e-76	1.83599	0.511	0.057	9.95402e-72	iTrophoblast	EMP2
5.72351e-76	3.64623	0.883	0.311	1.35836e-71	iTrophoblast	SMAGP
3.2311e-75	3.24455	0.912	0.345	7.66838e-71	iTrophoblast	FXYD3
3.5029e-75	3.01864	0.971	0.512	8.31344e-71	iTrophoblast	WBP5
8.0893e-75	2.26511	0.934	0.296	1.91983e-70	iTrophoblast	TIMP3
1.37594e-74	1.78985	0.555	0.071	3.26552e-70	iTrophoblast	RBFOX2
2.99832e-74	1.66319	0.555	0.071	7.11591e-70	iTrophoblast	CTTN
3.22714e-74	2.21909	0.737	0.151	7.65898e-70	iTrophoblast	CTNNAL1
1.12141e-73	2.14118	0.723	0.136	2.66145e-69	iTrophoblast	DUSP14
2.04496e-73	2.59828	0.985	0.649	4.85331e-69	iTrophoblast	IGF2
2.90346e-73	2.03528	0.723	0.137	6.89078e-69	iTrophoblast	MSI2
3.38537e-73	3.20863	0.978	0.526	8.03449e-69	iTrophoblast	NGFRAP1
9.03112e-73	2.03146	0.737	0.147	2.14336e-68	iTrophoblast	DAG1
1.87096e-72	2.0955	0.708	0.131	4.44036e-68	iTrophoblast	CNN3
2.70192e-72	2.08819	0.591	0.089	6.41247e-68	iTrophoblast	CROT
5.28268e-72	2.64234	0.898	0.29	1.25374e-67	iTrophoblast	BTG3
7.5366e-72	2.62914	0.752	0.173	1.78866e-67	iTrophoblast	EFNA1
2.1392e-71	1.97948	0.693	0.129	5.07696e-67	iTrophoblast	LAMC1
5.39859e-71	3.18557	0.905	0.339	1.28125e-66	iTrophoblast	S100P
5.80442e-71	2.66073	0.818	0.199	1.37756e-66	iTrophoblast	SLC26A2
1.40729e-70	3.07897	0.956	0.475	3.33992e-66	iTrophoblast	SPINT1
5.91927e-70	1.68067	0.562	0.079	1.40482e-65	iTrophoblast	HIC2
4.14359e-69	1.58431	0.526	0.067	9.83398e-65	iTrophoblast	USP53
7.00452e-69	2.23593	0.577	0.088	1.66238e-64	iTrophoblast	PRKCZ
1.13397e-67	1.98604	0.62	0.105	2.69124e-63	iTrophoblast	NET1
1.72879e-67	2.07324	0.825	0.214	4.10294e-63	iTrophoblast	ECHDC2
1.12753e-66	2.03794	0.518	0.072	2.67597e-62	iTrophoblast	RHOBTB1
2.40819e-66	2.10077	0.577	0.091	5.71537e-62	iTrophoblast	CTSV
4.78202e-66	2.2043	0.985	0.777	1.13492e-61	iTrophoblast	SPINT2
6.6603e-66	2.6363	0.905	0.357	1.58069e-61	iTrophoblast	MEST
1.19345e-65	2.26541	0.642	0.119	2.83242e-61	iTrophoblast	HSPB8
1.37739e-65	2.1782	0.796	0.197	3.26895e-61	iTrophoblast	KCNN4
1.45478e-65	1.7312	0.555	0.08	3.45262e-61	iTrophoblast	GNAI1
3.9957e-65	3.0238	0.949	0.426	9.483e-61	iTrophoblast	CLIC3
2.21011e-64	2.23487	0.825	0.239	5.24526e-60	iTrophoblast	AIM1
7.03785e-64	2.45398	0.657	0.128	1.67029e-59	iTrophoblast	CYP11A1
5.96225e-62	2.59659	0.781	0.208	1.41502e-57	iTrophoblast	FLT1
3.02606e-61	2.46418	0.927	0.516	7.18174e-57	iTrophoblast	GCSH
2.12864e-60	3.14758	0.971	0.598	5.05191e-56	iTrophoblast	KRT19
2.17268e-60	2.50552	0.985	0.9	5.15642e-56	iTrophoblast	IFI6
8.03973e-60	1.8998	0.62	0.119	1.90807e-55	iTrophoblast	RMI2
1.18454e-59	2.18893	0.934	0.427	2.81126e-55	iTrophoblast	APP
1.2287e-59	1.65905	0.796	0.207	2.91606e-55	iTrophoblast	CALD1
1.32355e-59	2.17893	0.912	0.383	3.14118e-55	iTrophoblast	DNMT1
1.91351e-59	2.11987	0.81	0.242	4.54133e-55	iTrophoblast	TSPAN13
2.2975e-59	1.76732	0.584	0.103	5.45266e-55	iTrophoblast	CDK2
1.73846e-58	1.51646	1	0.91	4.12588e-54	iTrophoblast	BSG
1.81471e-58	2.66475	0.985	0.584	4.30686e-54	iTrophoblast	GPX3
2.49025e-58	1.51429	0.577	0.097	5.9101e-54	iTrophoblast	HOMER1
2.80036e-58	1.09397	1	0.999	6.64609e-54	iTrophoblast	RPLP0
3.23711e-58	1.82451	0.861	0.28	7.68264e-54	iTrophoblast	PDE4DIP
5.70005e-58	2.22526	0.701	0.175	1.35279e-53	iTrophoblast	SH3YL1
1.55111e-57	1.93192	0.745	0.194	3.68126e-53	iTrophoblast	CAMK2G
2.63271e-57	2.28841	0.825	0.288	6.2482e-53	iTrophoblast	TGM2
4.13647e-57	1.92923	0.613	0.12	9.81707e-53	iTrophoblast	ST3GAL4
5.02328e-57	4.07537	0.993	0.87	1.19218e-52	iTrophoblast	PAGE4
1.1612e-55	1.98194	0.73	0.189	2.75587e-51	iTrophoblast	SLC38A9
8.96255e-55	1.91133	0.876	0.302	2.12708e-50	iTrophoblast	RPIA
1.21006e-54	1.56456	0.642	0.132	2.87184e-50	iTrophoblast	HOOK2
2.84872e-54	2.36966	0.891	0.336	6.76087e-50	iTrophoblast	CSF3R
5.43206e-54	1.68257	0.547	0.097	1.28919e-49	iTrophoblast	AKTIP
8.047e-54	1.80996	0.693	0.165	1.90979e-49	iTrophoblast	ITGA6
3.41135e-53	2.23743	0.73	0.185	8.09616e-49	iTrophoblast	MFAP5
7.74392e-53	2.08916	0.912	0.459	1.83787e-48	iTrophoblast	HMGB3
2.67992e-52	1.83759	0.752	0.201	6.36024e-48	iTrophoblast	RTN2
5.1388e-52	2.3233	0.81	0.288	1.21959e-47	iTrophoblast	ALDH7A1
1.27032e-51	1.75541	0.752	0.19	3.01484e-47	iTrophoblast	CRIM1
7.04628e-51	2.00777	0.788	0.239	1.67229e-46	iTrophoblast	SIAH1
7.6756e-51	1.70238	0.788	0.229	1.82165e-46	iTrophoblast	MYLIP
1.07441e-50	0.82571	1	0.999	2.5499e-46	iTrophoblast	RPL10A
1.3545e-50	1.63471	0.54	0.1	3.21463e-46	iTrophoblast	GSE1
2.48453e-50	1.92931	0.577	0.12	5.89654e-46	iTrophoblast	SLC16A1
4.16699e-50	1.71672	0.81	0.24	9.88952e-46	iTrophoblast	ADAMTSL4
4.9789e-50	1.82737	0.679	0.178	1.18164e-45	iTrophoblast	CDK7
5.01316e-50	0.798152	1	1	1.18977e-45	iTrophoblast	RPL18
1.02433e-49	0.732954	1	1	2.43104e-45	iTrophoblast	RPS3
1.1982e-49	1.82168	0.766	0.229	2.84368e-45	iTrophoblast	SIAH2
1.76524e-49	1.76179	0.92	0.342	4.18944e-45	iTrophoblast	RASA1
3.16887e-49	2.26917	0.818	0.311	7.52068e-45	iTrophoblast	ACSS1
4.11626e-49	1.49815	0.54	0.104	9.76912e-45	iTrophoblast	PHLDA3
6.34751e-49	1.85369	0.839	0.297	1.50645e-44	iTrophoblast	NUDT4
6.97626e-49	1.74215	0.934	0.454	1.65568e-44	iTrophoblast	DDB1
1.03255e-48	1.78109	0.672	0.168	2.45054e-44	iTrophoblast	SLC5A6
1.18276e-48	2.03492	0.985	0.826	2.80705e-44	iTrophoblast	LY6E
3.33571e-48	1.608	0.511	0.095	7.91663e-44	iTrophoblast	S1PR2
5.34665e-48	1.82868	0.752	0.221	1.26892e-43	iTrophoblast	LIMA1
6.98385e-48	1.76296	0.599	0.135	1.65748e-43	iTrophoblast	AGL
1.26142e-47	1.64648	0.547	0.11	2.99373e-43	iTrophoblast	ADAMTS1
4.905e-47	1.99575	0.942	0.488	1.1641e-42	iTrophoblast	TSC22D1
1.13895e-46	2.71535	0.73	0.22	2.70307e-42	iTrophoblast	INSL4
1.43648e-46	1.55913	0.664	0.162	3.40919e-42	iTrophoblast	FAM129B
1.89854e-46	1.42828	0.985	0.871	4.50581e-42	iTrophoblast	HMGN3
2.8874e-46	2.42176	0.847	0.343	6.85268e-42	iTrophoblast	GGH
3.22696e-46	1.59058	0.577	0.124	7.65855e-42	iTrophoblast	NR2F6
4.18636e-46	2.13004	0.898	0.397	9.93548e-42	iTrophoblast	SLC40A1
9.56811e-46	1.60713	0.781	0.255	2.2708e-41	iTrophoblast	SKP2
1.2711e-45	1.64309	0.803	0.275	3.01669e-41	iTrophoblast	RCN1
1.74085e-45	1.98008	0.723	0.24	4.13157e-41	iTrophoblast	PISD
1.89763e-45	1.09129	1	0.955	4.50365e-41	iTrophoblast	PRDX5
3.7679e-45	0.665678	1	1	8.94236e-41	iTrophoblast	RPS27A
4.16091e-45	0.687017	1	1	9.87509e-41	iTrophoblast	RPL23A
4.92562e-45	1.88182	0.942	0.542	1.169e-40	iTrophoblast	SERPINF1
1.03648e-44	1.51951	0.65	0.163	2.45988e-40	iTrophoblast	MYCBP
3.87393e-44	1.98541	0.628	0.162	9.194e-40	iTrophoblast	SH3GLB2
9.3234e-44	1.57443	0.971	0.628	2.21272e-39	iTrophoblast	UGP2
1.40083e-43	0.592959	1	1	3.32458e-39	iTrophoblast	RPS18
2.27474e-43	1.75797	0.876	0.43	5.39864e-39	iTrophoblast	CLN3
4.65086e-43	1.69212	0.92	0.539	1.10379e-38	iTrophoblast	RBBP7
4.66171e-43	1.77908	0.686	0.192	1.10636e-38	iTrophoblast	SECISBP2L
4.85765e-43	1.6452	0.664	0.177	1.15287e-38	iTrophoblast	BACE2
1.0079e-42	1.80083	0.861	0.382	2.39205e-38	iTrophoblast	BZW2
1.68611e-42	1.68706	0.883	0.436	4.00166e-38	iTrophoblast	LMO4
2.49429e-42	1.75655	0.657	0.177	5.9197e-38	iTrophoblast	WLS
2.80879e-42	0.59366	1	1	6.66609e-38	iTrophoblast	RPS14
2.89569e-42	1.55788	0.912	0.403	6.87234e-38	iTrophoblast	BRD4
3.99035e-42	0.621825	1	0.999	9.4703e-38	iTrophoblast	RPL14
6.64705e-42	0.713765	1	1	1.57754e-37	iTrophoblast	RPL3
6.87866e-42	1.52887	0.905	0.488	1.63251e-37	iTrophoblast	HEBP2
7.2426e-42	1.41301	0.701	0.194	1.71889e-37	iTrophoblast	DSC2
1.18308e-41	1.28246	0.642	0.163	2.8078e-37	iTrophoblast	KCNQ1OT1
1.76171e-41	0.747342	1	0.998	4.18105e-37	iTrophoblast	RPS5
1.8173e-41	0.673831	1	0.999	4.313e-37	iTrophoblast	RPL6
2.1476e-41	1.10867	1	0.902	5.0969e-37	iTrophoblast	GNAS
9.62624e-41	1.67536	0.774	0.267	2.2846e-36	iTrophoblast	BASP1
1.78765e-40	1.16552	0.526	0.109	4.24264e-36	iTrophoblast	WASL
1.86953e-40	1.44753	0.796	0.271	4.43695e-36	iTrophoblast	SLC44A2
2.01643e-40	1.29389	0.985	0.787	4.78559e-36	iTrophoblast	DSTN
2.69513e-40	1.10945	0.993	0.788	6.39634e-36	iTrophoblast	ERGIC3
2.84344e-40	1.63424	0.562	0.133	6.74833e-36	iTrophoblast	SERPINB9
3.60969e-40	1.53778	0.686	0.202	8.56688e-36	iTrophoblast	OPN3
4.10634e-40	1.13716	0.971	0.816	9.74558e-36	iTrophoblast	EIF3L
6.15021e-40	0.765114	1	0.993	1.45963e-35	iTrophoblast	RPL5
7.77052e-40	1.68315	0.73	0.263	1.84418e-35	iTrophoblast	SMYD2
1.03537e-39	1.44918	0.65	0.173	2.45724e-35	iTrophoblast	UTRN
1.78107e-39	1.41316	0.934	0.452	4.22701e-35	iTrophoblast	BEX4
1.85051e-39	1.57811	0.876	0.378	4.3918e-35	iTrophoblast	C10orf54
2.31053e-39	0.651043	1	0.999	5.48357e-35	iTrophoblast	GNB2L1
3.28205e-39	1.28513	0.533	0.118	7.78929e-35	iTrophoblast	MCM2
6.15493e-39	1.58484	0.818	0.302	1.46075e-34	iTrophoblast	HEXIM1
7.69053e-39	1.55087	0.942	0.456	1.82519e-34	iTrophoblast	CD55
7.77366e-39	0.593439	1	1	1.84492e-34	iTrophoblast	RPS19
8.14803e-39	1.54992	0.92	0.583	1.93377e-34	iTrophoblast	EZR
1.13484e-38	1.6501	0.81	0.311	2.69332e-34	iTrophoblast	ARID5B
1.17069e-38	1.46728	0.912	0.487	2.77839e-34	iTrophoblast	IMPDH2
1.68002e-38	1.32056	0.628	0.175	3.98719e-34	iTrophoblast	TOMM34
2.24524e-38	1.70512	0.912	0.479	5.32864e-34	iTrophoblast	SLC43A2
3.94244e-38	1.45833	0.708	0.218	9.3566e-34	iTrophoblast	PLPP3
4.91062e-38	1.52144	0.796	0.309	1.16544e-33	iTrophoblast	FAM89A
5.42471e-38	0.565513	1	1	1.28745e-33	iTrophoblast	RPL7
7.07311e-38	0.592135	1	1	1.67866e-33	iTrophoblast	RPS8
1.01683e-37	0.764067	1	0.994	2.41325e-33	iTrophoblast	RPL4
1.40241e-37	1.61482	0.642	0.201	3.32834e-33	iTrophoblast	SLC19A1
2.24692e-37	1.6384	0.555	0.141	5.33261e-33	iTrophoblast	P2RY6
4.33654e-37	1.30575	0.54	0.128	1.02919e-32	iTrophoblast	AGO2
5.17952e-37	1.23318	0.949	0.726	1.22926e-32	iTrophoblast	PAPOLA
6.82147e-37	0.817649	1	0.987	1.61894e-32	iTrophoblast	HNRNPA1
7.7779e-37	1.36438	0.934	0.554	1.84593e-32	iTrophoblast	RAD23B
9.49714e-37	1.62126	0.92	0.506	2.25396e-32	iTrophoblast	CCNDBP1
1.29112e-36	1.17337	0.547	0.13	3.06421e-32	iTrophoblast	FBXO21
1.49101e-36	1.61075	0.628	0.181	3.53861e-32	iTrophoblast	HILPDA
1.52463e-36	1.30486	0.526	0.122	3.6184e-32	iTrophoblast	PIK3CB
1.65248e-36	1.51052	0.81	0.316	3.92182e-32	iTrophoblast	YPEL3
1.72293e-36	1.8193	0.803	0.373	4.08903e-32	iTrophoblast	PNP
2.27572e-36	1.25833	0.964	0.767	5.40096e-32	iTrophoblast	MRFAP1
2.4054e-36	1.57017	0.723	0.266	5.70874e-32	iTrophoblast	FAM104A
2.97396e-36	1.19732	0.993	0.853	7.05809e-32	iTrophoblast	ECH1
3.94342e-36	0.662339	1	1	9.35892e-32	iTrophoblast	RPS16
9.04617e-36	1.40672	0.978	0.71	2.14693e-31	iTrophoblast	MORF4L2
2.67695e-35	0.617183	1	1	6.35321e-31	iTrophoblast	RPL18A
2.71081e-35	1.2284	0.62	0.169	6.43357e-31	iTrophoblast	CBY1
3.79342e-35	1.44532	0.803	0.331	9.00293e-31	iTrophoblast	BBX
4.59603e-35	0.570366	1	1	1.09078e-30	iTrophoblast	RPL8
4.67587e-35	1.37815	1	0.867	1.10972e-30	iTrophoblast	ANXA1
6.74953e-35	0.982096	0.993	0.975	1.60186e-30	iTrophoblast	GSTP1
9.93073e-35	1.31093	0.737	0.249	2.35686e-30	iTrophoblast	EIF1AY
1.04134e-34	1.32843	0.964	0.758	2.47142e-30	iTrophoblast	TECR
1.25566e-34	1.47662	0.606	0.18	2.98007e-30	iTrophoblast	VAV3
1.41586e-34	1.42303	0.825	0.384	3.36026e-30	iTrophoblast	TSTD1
3.56731e-34	1.81548	0.869	0.412	8.4663e-30	iTrophoblast	GABARAPL1
6.07222e-34	1.27181	0.599	0.164	1.44112e-29	iTrophoblast	FAM60A
6.54626e-34	1.21449	0.511	0.119	1.55362e-29	iTrophoblast	FUT8
6.96517e-34	1.41524	0.847	0.43	1.65304e-29	iTrophoblast	PPA1
8.96161e-34	1.16739	0.956	0.713	2.12686e-29	iTrophoblast	PRDX2
1.82645e-33	0.903079	1	0.923	4.33471e-29	iTrophoblast	PSMB1
1.96843e-33	1.4828	0.81	0.383	4.67167e-29	iTrophoblast	EIF2AK1
2.36369e-33	1.32041	0.555	0.147	5.60973e-29	iTrophoblast	NFAT5
3.75161e-33	1.29273	0.562	0.152	8.90369e-29	iTrophoblast	LIMK2
6.48242e-33	0.619169	1	0.999	1.53847e-28	iTrophoblast	RPS7
1.56104e-32	1.1016	0.985	0.85	3.70482e-28	iTrophoblast	PRELID1
1.94247e-32	1.35099	0.912	0.565	4.61006e-28	iTrophoblast	SLC39A1
1.96909e-32	1.20309	0.723	0.246	4.67325e-28	iTrophoblast	MANBAL
2.93194e-32	1.2118	0.723	0.244	6.95838e-28	iTrophoblast	TRIM33
3.23607e-32	0.594892	1	1	7.68017e-28	iTrophoblast	RPS2
3.75909e-32	1.3021	0.745	0.26	8.92144e-28	iTrophoblast	AVPI1
4.09223e-32	1.36692	0.81	0.389	9.71208e-28	iTrophoblast	RCN2
4.72899e-32	1.12118	0.891	0.476	1.12233e-27	iTrophoblast	HIST1H4C
7.92189e-32	1.28656	0.511	0.134	1.8801e-27	iTrophoblast	PGAP2
8.11313e-32	1.59252	0.876	0.427	1.92549e-27	iTrophoblast	CD46
8.77413e-32	1.32396	0.839	0.372	2.08236e-27	iTrophoblast	EML4
9.38811e-32	1.07273	1	0.956	2.22808e-27	iTrophoblast	MGST3
9.40994e-32	1.40144	0.642	0.2	2.23326e-27	iTrophoblast	NCOA3
1.03259e-31	1.3151	0.591	0.173	2.45063e-27	iTrophoblast	CCDC186
1.07142e-31	1.29688	0.547	0.143	2.54281e-27	iTrophoblast	GMCL1
1.79943e-31	1.15567	0.978	0.661	4.27058e-27	iTrophoblast	DDOST
2.3485e-31	1.67411	0.869	0.475	5.57371e-27	iTrophoblast	SPTSSA
2.62245e-31	1.40886	0.759	0.321	6.22387e-27	iTrophoblast	SLC25A1
2.6707e-31	2.36188	0.606	0.22	6.33836e-27	iTrophoblast	CCNE1
5.72903e-31	1.28176	0.964	0.854	1.35967e-26	iTrophoblast	AKR1B1
6.43179e-31	1.27595	0.693	0.218	1.52646e-26	iTrophoblast	BRWD1
7.18356e-31	1.1813	0.533	0.144	1.70487e-26	iTrophoblast	PPP1R35
7.5698e-31	1.4328	0.701	0.247	1.79654e-26	iTrophoblast	SMARCA2
7.98331e-31	1.42773	0.774	0.308	1.89468e-26	iTrophoblast	ARL6IP6
1.01391e-30	1.619	0.818	0.415	2.40632e-26	iTrophoblast	ECI2
1.50058e-30	1.20984	0.934	0.539	3.56133e-26	iTrophoblast	QPRT
1.60476e-30	1.32772	0.504	0.133	3.80859e-26	iTrophoblast	AEBP2
1.72522e-30	1.13942	0.599	0.172	4.09445e-26	iTrophoblast	DCAF6
2.67859e-30	1.40057	0.562	0.165	6.35709e-26	iTrophoblast	ACSF2
2.80682e-30	0.538874	1	1	6.66144e-26	iTrophoblast	RPL34
3.32591e-30	1.28181	0.883	0.438	7.89337e-26	iTrophoblast	TAF1D
4.03499e-30	0.784066	1	0.996	9.57623e-26	iTrophoblast	RPSA
7.81903e-30	1.29575	0.555	0.164	1.85569e-25	iTrophoblast	SLC35B4
8.26269e-30	1.22616	0.942	0.615	1.96098e-25	iTrophoblast	MESDC2
1.22279e-29	1.29309	0.606	0.189	2.90206e-25	iTrophoblast	RAD1
1.57187e-29	0.859411	0.737	0.269	3.73052e-25	iTrophoblast	SERPINE2
3.21629e-29	1.12519	0.942	0.782	7.63323e-25	iTrophoblast	IDH2
3.33534e-29	1.63169	0.73	0.298	7.91577e-25	iTrophoblast	CLIP1
3.40854e-29	1.41684	0.905	0.544	8.0895e-25	iTrophoblast	APMAP
6.77265e-29	1.16388	0.759	0.307	1.60735e-24	iTrophoblast	DYNLL2
7.94688e-29	1.83076	0.533	0.166	1.88603e-24	iTrophoblast	ID1
8.49236e-29	1.2835	0.905	0.582	2.01549e-24	iTrophoblast	PARP1
1.04782e-28	1.08374	0.504	0.133	2.48679e-24	iTrophoblast	FMR1
1.27155e-28	1.44179	0.737	0.306	3.01778e-24	iTrophoblast	ECI1
1.29703e-28	1.33591	0.701	0.274	3.07824e-24	iTrophoblast	DFNA5
1.36545e-28	1.23315	0.628	0.209	3.24063e-24	iTrophoblast	FAM210B
1.50758e-28	1.18308	0.693	0.254	3.57793e-24	iTrophoblast	RBPMS
1.62607e-28	1.19044	0.635	0.206	3.85914e-24	iTrophoblast	GNG12
1.70296e-28	1.25712	0.752	0.311	4.04163e-24	iTrophoblast	FAM120AOS
3.08667e-28	1.16864	0.62	0.198	7.32559e-24	iTrophoblast	DNAJC21
3.97205e-28	2.22438	0.657	0.247	9.42686e-24	iTrophoblast	PGF
4.33403e-28	1.12512	0.54	0.157	1.02859e-23	iTrophoblast	MDM2
5.27418e-28	1.34894	0.701	0.285	1.25172e-23	iTrophoblast	MPZL1
5.39309e-28	1.20305	0.978	0.85	1.27994e-23	iTrophoblast	COMT
7.45824e-28	1.15519	0.766	0.316	1.77006e-23	iTrophoblast	PAICS
7.78618e-28	1.18066	0.526	0.151	1.84789e-23	iTrophoblast	ZCCHC11
8.01486e-28	0.798918	0.985	0.895	1.90217e-23	iTrophoblast	PRDX6
9.30735e-28	1.31819	0.81	0.379	2.20891e-23	iTrophoblast	GSTA4
1.08404e-27	1.14604	0.876	0.427	2.57276e-23	iTrophoblast	DHX36
1.20977e-27	1.30959	0.642	0.217	2.87115e-23	iTrophoblast	TNFRSF12A
1.49722e-27	1.37282	0.788	0.35	3.55335e-23	iTrophoblast	HACD3
2.30403e-27	0.861894	1	0.954	5.46815e-23	iTrophoblast	SKP1
2.42076e-27	1.18701	0.679	0.256	5.74519e-23	iTrophoblast	ESRRA
3.11012e-27	0.867681	0.993	0.884	7.38126e-23	iTrophoblast	P4HB
3.73263e-27	1.11233	0.504	0.14	8.85866e-23	iTrophoblast	UNG
5.02536e-27	1.15678	0.569	0.175	1.19267e-22	iTrophoblast	FAM13A
5.64094e-27	1.05307	0.905	0.572	1.33877e-22	iTrophoblast	SHISA5
5.76414e-27	1.4928	0.672	0.275	1.368e-22	iTrophoblast	CCND3
6.06752e-27	1.34838	0.788	0.382	1.44e-22	iTrophoblast	HIBADH
6.30478e-27	1.08316	0.599	0.191	1.49631e-22	iTrophoblast	GPR137
6.31245e-27	1.19313	0.518	0.149	1.49813e-22	iTrophoblast	TCF7L2
6.3272e-27	1.16231	0.766	0.308	1.50163e-22	iTrophoblast	BRIX1
6.94043e-27	1.20904	0.964	0.705	1.64717e-22	iTrophoblast	ACADVL
7.89273e-27	1.11567	0.891	0.467	1.87318e-22	iTrophoblast	FDFT1
8.17323e-27	1.1964	0.883	0.468	1.93975e-22	iTrophoblast	CSF2RA
1.07703e-26	0.627828	0.993	0.983	2.55612e-22	iTrophoblast	NPM1
1.07723e-26	1.18128	0.803	0.388	2.55659e-22	iTrophoblast	EPAS1
1.25843e-26	1.17276	0.591	0.19	2.98663e-22	iTrophoblast	ATXN7L3B
1.53343e-26	1.18998	0.832	0.444	3.63928e-22	iTrophoblast	POP7
1.54451e-26	1.18558	0.664	0.245	3.66558e-22	iTrophoblast	USP10
4.01529e-26	1.12158	0.65	0.231	9.52948e-22	iTrophoblast	PSIP1
4.82652e-26	1.31161	0.62	0.217	1.14548e-21	iTrophoblast	COL4A2
5.07037e-26	1.23885	0.701	0.29	1.20335e-21	iTrophoblast	ADK
5.27482e-26	1.10742	0.737	0.277	1.25187e-21	iTrophoblast	IGF2BP3
5.28337e-26	1.26851	0.912	0.674	1.2539e-21	iTrophoblast	MPC2
5.90384e-26	1.21193	0.745	0.326	1.40116e-21	iTrophoblast	WHSC1L1
6.09836e-26	1.26066	0.569	0.189	1.44732e-21	iTrophoblast	CDCA4
6.96709e-26	1.16733	0.985	0.894	1.6535e-21	iTrophoblast	LDHB
7.08097e-26	0.856468	0.956	0.887	1.68053e-21	iTrophoblast	SOD1
9.63114e-26	1.1449	0.591	0.199	2.28576e-21	iTrophoblast	ISOC1
1.0978e-25	1.0141	0.818	0.344	2.60541e-21	iTrophoblast	CTNND1
1.18628e-25	1.09692	0.934	0.576	2.81539e-21	iTrophoblast	HNRNPR
1.25361e-25	1.13138	0.657	0.238	2.9752e-21	iTrophoblast	TLK1
1.37237e-25	1.21567	0.766	0.345	3.25705e-21	iTrophoblast	TNFAIP8
2.12137e-25	1.07537	0.679	0.248	5.03464e-21	iTrophoblast	F11R
2.19823e-25	1.08687	0.606	0.208	5.21706e-21	iTrophoblast	CPT2
2.60701e-25	1.24961	0.737	0.315	6.18723e-21	iTrophoblast	UBE2H
2.74054e-25	1.04531	0.927	0.684	6.50413e-21	iTrophoblast	DCXR
4.07904e-25	1.08345	0.912	0.524	9.68078e-21	iTrophoblast	ARID3A
7.04878e-25	1.0759	0.635	0.218	1.67289e-20	iTrophoblast	TNKS2
8.70824e-25	1.20521	0.715	0.298	2.06673e-20	iTrophoblast	YIPF2
1.12769e-24	1.12781	0.533	0.165	2.67635e-20	iTrophoblast	GCLM
1.20614e-24	1.2522	0.584	0.209	2.86254e-20	iTrophoblast	CHST12
1.86007e-24	1.21338	0.577	0.197	4.41451e-20	iTrophoblast	NCBP3
2.20233e-24	1.13422	0.876	0.517	5.22679e-20	iTrophoblast	NASP
2.50607e-24	0.556525	1	0.989	5.94767e-20	iTrophoblast	RPS10
2.6085e-24	1.07898	0.693	0.278	6.19076e-20	iTrophoblast	NELFCD
3.33406e-24	1.16926	0.708	0.301	7.91273e-20	iTrophoblast	EPB41L4A-AS1
3.93712e-24	1.00544	0.591	0.198	9.34396e-20	iTrophoblast	ZFYVE19
4.02849e-24	1.09881	0.635	0.228	9.56081e-20	iTrophoblast	SECISBP2
5.42098e-24	1.00408	0.584	0.2	1.28656e-19	iTrophoblast	CNOT11
6.17691e-24	1.16441	0.737	0.333	1.46597e-19	iTrophoblast	YIPF6
7.72555e-24	1.17797	0.737	0.335	1.8335e-19	iTrophoblast	ACBD6
7.9361e-24	0.990824	0.577	0.192	1.88347e-19	iTrophoblast	PGM1
8.11987e-24	1.03415	0.526	0.161	1.92709e-19	iTrophoblast	RIMKLB
9.58475e-24	1.0252	0.759	0.32	2.27475e-19	iTrophoblast	SLC39A7
1.45284e-23	1.01003	0.584	0.202	3.44802e-19	iTrophoblast	UBALD1
1.73548e-23	0.987455	0.642	0.228	4.11881e-19	iTrophoblast	PSPC1
1.95107e-23	0.954881	0.628	0.226	4.63047e-19	iTrophoblast	BOD1
2.22622e-23	1.08561	0.511	0.167	5.28348e-19	iTrophoblast	PIR
2.25365e-23	1.35746	0.796	0.389	5.34859e-19	iTrophoblast	PDCD4
2.50454e-23	0.812785	0.956	0.823	5.94403e-19	iTrophoblast	EIF3G
2.63952e-23	1.06647	0.584	0.2	6.26436e-19	iTrophoblast	UBA5
3.17516e-23	0.971436	0.956	0.793	7.5356e-19	iTrophoblast	HMGA1
3.63232e-23	1.03219	0.942	0.793	8.62057e-19	iTrophoblast	HSPD1
4.23067e-23	0.925451	0.606	0.211	1.00406e-18	iTrophoblast	ITGAV
6.40098e-23	1.22589	0.788	0.393	1.51915e-18	iTrophoblast	SLC29A1
8.63484e-23	1.06402	0.526	0.169	2.04931e-18	iTrophoblast	ZNF451
9.03073e-23	1.11038	0.854	0.438	2.14326e-18	iTrophoblast	CMAS
9.5092e-23	1.14005	0.876	0.48	2.25682e-18	iTrophoblast	TMED4
1.08135e-22	0.733399	0.985	0.848	2.56637e-18	iTrophoblast	MIF
1.13161e-22	1.25851	0.708	0.34	2.68565e-18	iTrophoblast	LCMT1
1.27944e-22	0.678272	0.985	0.829	3.0365e-18	iTrophoblast	GLTSCR2
1.39316e-22	1.22739	0.613	0.224	3.3064e-18	iTrophoblast	OPTN
1.56339e-22	0.831498	0.971	0.805	3.7104e-18	iTrophoblast	RBM39
1.61629e-22	1.43099	0.54	0.191	3.83594e-18	iTrophoblast	COL4A1
1.93285e-22	0.822065	0.562	0.181	4.58724e-18	iTrophoblast	ZKSCAN1
2.02536e-22	1.09443	0.635	0.238	4.80678e-18	iTrophoblast	SS18
3.13497e-22	1.14868	0.745	0.324	7.44023e-18	iTrophoblast	IP6K2
3.72817e-22	0.97417	0.781	0.35	8.84807e-18	iTrophoblast	SCOC
3.83154e-22	1.07	0.869	0.489	9.09339e-18	iTrophoblast	NRBP1
3.97649e-22	1.08203	0.672	0.264	9.4374e-18	iTrophoblast	DCP2
4.39461e-22	1.06605	0.876	0.474	1.04297e-17	iTrophoblast	LMAN1
4.53815e-22	0.948082	0.737	0.321	1.07704e-17	iTrophoblast	NPEPPS
4.59405e-22	0.773721	0.985	0.91	1.09031e-17	iTrophoblast	CIRBP
5.56387e-22	1.01101	0.898	0.581	1.32047e-17	iTrophoblast	PTP4A1
5.71243e-22	1.25597	0.584	0.214	1.35573e-17	iTrophoblast	GALT
5.81511e-22	0.970075	0.912	0.533	1.3801e-17	iTrophoblast	CAPN1
6.0017e-22	1.58291	0.723	0.328	1.42438e-17	iTrophoblast	ADM
8.92647e-22	0.974135	0.657	0.251	2.11852e-17	iTrophoblast	EHD1
9.51433e-22	0.841255	0.672	0.242	2.25803e-17	iTrophoblast	SH2D4A
1.16608e-21	1.0544	0.759	0.366	2.76746e-17	iTrophoblast	FKBP4
1.19129e-21	1.19841	0.686	0.3	2.82729e-17	iTrophoblast	CCDC28A
1.53756e-21	1.15677	0.591	0.224	3.64908e-17	iTrophoblast	ABHD11
[truncated: 724 more rows]

## Sheet: EC subclusters
Table S6-5. Differentially expressed genes in EC subclusters
[truncated: 337 more rows]
