# Supplementary material for: Cross‐Species Insights into Trophoblast Invasion During Placentation Governed by Immune‐Featured Trophoblast Cells
Source: Adv Sci (Weinh). 2024 Sep 5;11(42):2407221. doi: 10.1002/advs.202407221 (PMC11558115; doi:10.1002/advs.202407221)
Supplement: Supplementary file 8 — Supplemental Table 7 [file ADVS-11-2407221-s001.xlsx]

## Sheet: Sheet1
Table S7. Clinical characteristics of patients with PE and normal pregnancies
Source	Sample	Age (years)	Gestational age (weeks)	Systolic blood pressure (mmHg)	Diastolic blood pressure (mmHg)	Proteinuria (g/day)
This study	P1	37	37+4	149	95	>0.3
	P2	30	37+1	151	87	>0.3
	P3	36	36+6	155	92	>0.3
	C1	29	39+1	100	70	<0.3
	C2	30	39+5	106	73	<0.3
	C3	34	37+4	115	82	<0.3
P value		0.2794	0.074	0.0007	0.0191
GSE173193	P1	30	36+1	154	96
	P2	34	32+1	167	115
	C1	29	40+4	100	65
	C2	28	38+3	125	65
