# Supplementary material for: Cross‐Species Insights into Trophoblast Invasion During Placentation Governed by Immune‐Featured Trophoblast Cells
Source: Adv Sci (Weinh). 2024 Sep 5;11(42):2407221. doi: 10.1002/advs.202407221 (PMC11558115; doi:10.1002/advs.202407221)
Supplement: Supplementary file 9 — Supplemental Table 8 [file ADVS-11-2407221-s007.xlsx]

## Sheet: Sheet1
Table S8. Public datasets used in this study
Dataset	Source	Identifier
scRNA-seq data of mouse placentation	Jiang et al.	GEO: GSE156125
scRNA-seq data of normal and preeclamptic placenta	Zhou et al.	GEO: GSE173193
scRNA-seq data of human first-trimester maternal-fetal interface	Vento-Tormo et al.	ArrayExpress: E-MTAB-6701
scRNA-seq data of human first-trimester maternal-fetal interface	Wei et al.	GEO: GSE214607
bulk RNA-seq data of normal and preeclamptic placenta	Ackerman et al.	GEO: GSE203507
bulk RNA-seq data of normal and preeclamptic placenta	Yang et al.	GEO: GSE148241
